# Supplementary material for: Enhanced memory despite severe sleep loss in Drosophila insomniac mutants
Source: PLoS Biol. 2025 Mar 20;23(3):e3003076. doi: 10.1371/journal.pbio.3003076 (PMC12135902; doi:10.1371/journal.pbio.3003076)
Supplement: S1 Data — (XLSX) [file pbio.3003076.s008.xlsx]

## Sheet: Fig 1B-1E
	Fig 1B			Fig 1C			Fig 1D			Fig 1E
	Ctrl	mns		wt	1xBRP		wt	nf1		wt	Fbxl4		wt	homer		wt	wake		wt	fmn	inc2
	39.8	29.3		62.1	39.5		63.5	44.8		48.3	43.1		71	65		39.6	35.8		60.3	32.3	67
	43	31.3		66.2	47.7		75.1	51.3		53.9	46.5		69.7	36		24.4	31.8		56	22.5	70.4
	36.4	36.7		60.6	68.6		58.7	52.2		60.1	45.9		66.2	66.8		31.4	50.1		58.6	20.2	57.6
	37.1	26.6		72.6	31.1		71.9	54.3		62.2	21		56.3	47.2		43.3	28.7		57.8	19.6	65.7
	40	29.1		64.2	61.6		54.6	56.9		38.9	41.9		61.8	69.5		39.6	37.5		55.4	23.6	28.3
	25.1	12.8		71	68.4		70.1	54.6		51.3	40.6		67	43.7		27.1	43.2		48.2	18	48.5
	22.1	14.7		47.8			50	31.9		48.8	39.6		31	41.6		68.7	52.5		55.9	15.1	66.9
	29.4	20.1		47.4			60.9	39.5		60.4	15.4		27.2	56.3		54.1	69		44.9	10	64.2
	39.4	39.8		67.9			67	53.8		51.4	37.2		38.4	41.4		48.6	63.7		63.5	39.3	67.1
	34.3	26.2					56.6	60.2		51.9	50.8		53.9	43.1		76.8	43.4		62.6	8.8	67.7
	40.6	23.3					67.9	45.2		62.3	36.1		54.9	40.6		62.4	40.6		33.5	0.2	76.6
	46.7	43.1					54.9			58.8	28.1		59.3	40.6		61.5	51.1		22.5	15.7	68
	21.4	22.2											50.1	35.9		64.9	50.2		62	17.7
	40	45.2											40.2	29.9		60.9	34.5		55.4
	34	40											66.3	38.1		43.5	49.9		56.8
	40.7	20.6											32	44.2		48.7	43		49.7
	20.4	42.4											43.5	36.6					48.8
	40.4	30.5											51.1	49.5					27.5
													14.4	24.4					33.5
													70.3	44.6					44.7
													43.5	36.6					37.4
													51.1	49.5					44.5
																			32.9
																			58.5
																			50.6

## Sheet: Fig 1F-1N
	Fig 1F			Fig 1G			Fig 1H			Fig 1I			Fig 1J				Fig 1K				Fig 1L				Fig 1M			Fig 1N
	wt	aus		wt	nf1		wt	Fbxl4		wt	homer		wt	wake	inc2		wt	wake	inc2		wt	wake	inc2		wt	inc2		wt	inc2
	16.1	29.4		16.1	9.3		0.9	20.1		15.2	27.5		27	19.6	32.8		5.2	-10.6	28.2		21.35	35.15	10.39		58	33		72	73
	25.1	44.4		25.7	17.6		18	9.6		-3.6	18.6		20.5	35.8	50.3		7.9	8.2	13.9		18.65	16.35	24.69		31	58		66	32
	19.5	8.6		39.3	4.2		31.3	11.7		30	1.9		40.2	28	31.7		9.2	22.8	24.5		17.35	1.75	14.09		49	35		42	44
	27.7	21.5		45.4	7.2		11.4	10.6		50.8	14.8		25.8	11.3	34.3		34.1	23.5	26		-7.55	1.05	12.59		38	33		59	38
	28.4	28.1		26.5	10.4		25.4	15.9		23.3	3.8		16.7	28.7	43.7		9.3	17.1	31.6		17.25	7.45	6.99		30	33		36	33
	28.5	16.1		42.3	6.8		26	24.1		13.7	15.8		34.6	14	64.3		19.4	5.9	49.1		7.15	18.65	-10.51		43	31		39	32
				38	3.3		30.6	18.4		-2.7	17.8		25.8	14.6	27.1		17.8	16.9	32		8.75	7.65	6.59		55	57		59	83
				36.8	26.7		33	41.7		11.3	4.7		28.6	20.3	40.6		17	25	22.4		9.55	-0.45	16.19		30	40		73	67
				33.4	31.5		13.6	20.4		7.7	5.5		11.8	15.2	27.9		10	10	18.1		16.55	14.55	20.49		52	33		44	65
				33.3	10.9		17.5	24.2		15.2	13.9		29	43.7	31.6		19.6	33.6	30.4		6.95	-9.05	8.19		38	44		71	55
				31.2	16.7		9.4			21.8	4.7		21.2	38.8	42.7										58	36		40	76
				12.7	12.1		29.3			12.8	20.9		37.4		36.1										32	30		74	41
				27.3	25.1		19.1			22.2	8.4		39.2
				21.1	24.7		39.8			21.7	17.8		35.3
				44.5			19.9			26.5	8.8		9.4
				36			30.8			44	15.6		27.6
				43.9						29.3	30.3		20.3
				24.7						23.3	11.3		10
				27.1						28.2	18.3		29.3
				3.6						-2.7	24.6
				30.5						10.4	30.7
				6.1						12.8
										25.8

## Sheet: Fig 1P-1U
	Fig 1P			Fig 1Q			Fig 1R			Fig 1S			Fig 1T			Fig 1U
	wt	inc1		wt	inc1		wt	inc1		wt	inc1		wt	inc1		wt	inc1
	40.7	78.6		6	64		20.2	27		9.3	21.35		66.2	51.8		86.7	78.5
	46.7	86.1		28.3	40.3		23.9	36.3		5.6	12.05		77.6	34.5		79.3	79.2
	70.5	75.4		14.5	46		25.8	36.8		3.7	11.55		82.7	31.6		61.7	76.3
	66.4	75.1		13.3	44.4		6.4	19		23.1	29.35		52.5	31.4		72.9	94.7
	61.5	68.1		18	44.8		15.4	6.6		14.1	41.75		49.5	62.5		56.9	54.9
	75	73.7		26.6	31.4		33.9	22.8		-4.4	25.55		67.5	49.3		82.1	56.7
	76.5	67.5		49.1	62.8		23.3	13.3		6.2	35.05		83.1	50		35	51.7
	59.7	66		43.3	48.4		26.6	23.6		2.9	24.75		55.8	42.9		70.5	61.3
	47.1	73.6		38.1	55.3		24	20.5		5.5	27.85		74.2	56.9		83.3	30.6
	58.8	66.3		45.9	48.3		22.9	23.9		6.6	24.45		23.8	58.3		40	30.1
				46.6	67.6		1.8	35.9		27.7	12.45		43.8	64.9		73.3	47.8
				30.7	50.9		15.2	51.4		14.3	-3.05		33.3	32.3		81.8	53.7
							20.9	27.5		8.6	20.85
							7.9	23.1		21.6	25.25
							10.2	33.7		19.3	14.65
							8.4	48.9		21.1	-0.55

## Sheet: Fig 1V
			bin 1	bin 2	bin 3	bin 4	bin 5	bin 6	bin 7	bin 8	bin 9	bin 10	bin 11	bin 12	bin 13	bin 14	bin 15	bin 16	bin 17	bin 18	bin 19	bin 20	bin 21	bin 22	bin 23	bin 24	bin 25	bin 26	bin 27	bin 28	bin 29	bin 30	bin 31	bin 32	bin 33	bin 34	bin 35	bin 36	bin 37	bin 38	bin 39	bin 40	bin 41	bin 42	bin 43	bin 44	bin 45	bin 46	bin 47
	wt	fly 1	0.66667	3.6667	16	24.3333	29.6667	24.6667	23.6667	28.6667	26.6667	28	28.3333	26.3333	30	27	23.6667	21	28	24.6667	22	20	21.3333	18.3333	11.3333	1.6667	0	0	3	24.6667	29.6667	30	30	30	30	26.6667	30	30	30	30	30	25.3333	30	30	30	30	30	30	30
		fly 2	1.6667	3	9	13.6667	21.6667	13.6667	22.3333	27	14	25.6667	25.3333	24	20.3333	27	25	24.6667	16.6667	28	18	18.6667	14.3333	4.3333	11.3333	6.6667	1.6667	1	14.3333	29.3333	30	30	30	30	30	29.3333	30	30	29	30	30	30	24	28.6667	24.6667	29.3333	25.6667	29	17.6667
		fly 3	0	6.6667	5.6667	11.6667	14.6667	10.6667	13.3333	22.3333	9.3333	19.3333	28.3333	29.6667	29.6667	26.6667	29.3333	23.3333	29	25.3333	12	23.3333	13	11.3333	0	0	0	2	11	20.3333	18.3333	19.6667	28.6667	27.6667	27	29.6667	27.6667	30	18.6667	26	20.6667	25	20.3333	19	8.6667	7	9	10	4.3333
		fly 4	0	0	2	6	9	9.3333	19.3333	20.3333	27.3333	22.6667	28	23.3333	29.6667	26.6667	25	28.3333	27.6667	23.3333	28.3333	23.6667	22.6667	12	4.6667	0	0	0	0	0	6.3333	25.6667	29.3333	29	30	28.6667	26.3333	29.3333	29.3333	29.3333	29.6667	27.3333	25.3333	28.3333	29.6667	21	23	28.6667	15.3333
		fly 5	0.66667	3.3333	9.3333	16.3333	14.6667	13.3333	19	19.6667	28.3333	25.3333	26.6667	29.6667	27.6667	22	30	30	28	11.6667	11.6667	9.3333	7	5	4.6667	0	0	4.6667	26	29	28.3333	27	29.3333	30	26.6667	26	30	29.6667	29	29	23.3333	27.3333	30	25.6667	29	24	20	18.6667	27
		fly 6	1.3333	13.6667	17.6667	21.3333	25.6667	24.3333	18	18.6667	22.6667	21.6667	26.6667	25.3333	28	25	27.6667	24.3333	24.3333	19	14	28	14.3333	4	1.6667	0	1.6667	7.6667	22	28.6667	27.6667	23.6667	30	30	30	28.3333	28	24.6667	29	28.6667	27.3333	25.3333	27.3333	30	25.3333	24	24.3333	21.6667	13.3333
		fly 7	0.33333	13.6667	19	26.6667	27.3333	18.3333	25	27.6667	28.6667	26.6667	24	26.3333	26.3333	27.6667	26.3333	29	26.3333	29	22	22	19.3333	11.3333	0	0	0	0	8.6667	24	28.3333	29.3333	29.6667	30	30	30	29.6667	30	28.6667	30	30	29.6667	29.6667	29.3333	29.3333	20.3333	22.6667	16	24.3333
		fly 8	5	1	11	16.6667	16	21.3333	16.6667	18.3333	20	23.3333	23.6667	27	20.3333	29.6667	27.3333	26.3333	27	17.6667	13.6667	11.6667	10	0	0	0	0	0.66667	18.6667	28	29	30	29.3333	29.3333	30	23.6667	25.6667	22.6667	29.3333	29.6667	27	22	24.3333	22.3333	28.3333	12.6667	22	27	17.3333
		fly 9	0	0	0	0	6.6667	19.6667	24.6667	17.6667	27.3333	29.6667	27.6667	26	23	25.6667	29	27.6667	27.3333	24.6667	26	30	18.6667	20.3333	11.6667	2	0	0	0	13	22.6667	17	27.6667	23.3333	12	25.6667	18.3333	27	29	13.6667	24	25.3333	19.6667	21.6667	24	16	23	7.3333	20
		fly 10	2	19.6667	23	16.3333	27.3333	27.6667	27.6667	26.3333	27.6667	23.3333	20.3333	26.6667	30	30	28	26.6667	30	23.3333	29	14.3333	14.6667	8.3333	3.6667	0	0	11	29.6667	30	30	30	30	30	30	29.6667	23.6667	30	30	26.3333	30	30	30	29.6667	25.3333	21	17.3333	20.6667	20.3333
		fly 11	0	11	16.3333	21.3333	25.6667	28	25.6667	29	30	27.3333	29.6667	30	30	27.6667	26.6667	23.3333	26.3333	30	23.6667	26	18.6667	9	0	0	0	3.6667	25.6667	30	29.6667	29.6667	30	30	26.6667	28	30	29.6667	30	30	29.6667	29.6667	29.3333	25	30	27	21	23.3333	23
		fly 12	0.66667	1.3333	6.3333	12.6667	20.6667	17.6667	23.3333	20.6667	20	26	24.3333	24.6667	27	23	29.6667	30	26	20.6667	20.6667	29.6667	16.3333	11.6667	2.3333	0	0	6	26.3333	30	30	30	29.6667	27	27.6667	26	25.3333	27.3333	26.3333	26.3333	29	30	28.3333	29.3333	30	27.6667	22.3333	30	21
		fly 13	0	0	2	2.6667	5.6667	11	18	13	11	16	17.3333	23.6667	22	24.6667	22	22.6667	23.3333	18.6667	24	16	18.3333	8.6667	2.6667	0	0	0	6	29	30	30	30	30	30	30	30	30	30	30	29.6667	23.3333	30	28.3333	25.6667	20	26	30	28.6667
		fly 14	0	12	14	17.6667	21.6667	23.3333	28	27.3333	26	26.3333	24.6667	26.3333	28	28.3333	30	30	25.6667	20	22.6667	23.6667	11	4.3333	0	0	0	0	18.6667	30	28.3333	30	30	30	30	30	30	30	30	27	30	29.3333	30	30	23.6667	26.3333	23	19.3333	14.3333
		fly 15	0.66667	13	17.3333	18.6667	20.3333	24.3333	26	27.6667	30	27	30	29.6667	29.6667	30	28.6667	29.6667	26.3333	24.6667	30	25.3333	18	10.3333	5	0	0	0	7.6667	21.6667	28.6667	30	30	30	30	30	30	30	30	29.3333	28	30	30	25.6667	22	26.6667	24.6667	19.3333	19
		fly 16	0.66667	7	9.6667	19	18.6667	24	24.3333	23.6667	26.3333	26.6667	29.3333	27	27	29.6667	28.3333	29.6667	27.6667	25.6667	23.6667	25.3333	11.6667	4	2.3333	0	0	7.6667	29.6667	30	30	30	30	29.3333	30	29.6667	30	30	30	28	29.6667	30	29	29.6667	25.6667	28.3333	25.6667	29.6667	28
		fly 17	0	0	5.3333	19.6667	17.6667	22	28.3333	22	27	21.3333	25	28	28.6667	30	27	29	25.6667	23	25.6667	15.6667	13	2.3333	1.6667	0	0	8.6667	28.6667	30	30	30	30	30	30	30	30	30	30	30	30	30	30	30	30	28.3333	30	30	28
		fly 18	0	1.6667	2.3333	20	20	16.3333	12	19	20.3333	24	15.6667	13.3333	20	18.3333	26	16	14	10	11.3333	7	8	8.6667	2.3333	7.3333	5.3333	15.3333	21.6667	24.6667	28.3333	30	29.6667	29.6667	30	30	30	26	30	29.6667	30	30	29.3333	28	21.6667	19.6667	26.6667	25.3333	17.3333
		fly 19	0	0	5.6667	12	14.6667	18	20.3333	16.3333	25.3333	30	26.6667	20	23.6667	30	29.6667	24.3333	25.6667	25.6667	19.3333	10.6667	13.6667	3.3333	0	0	0	5.6667	17	28	29	27.6667	29.3333	28.6667	29.6667	27	23.6667	27	30	30	30	30	29	21	26	20.3333	15	14	9.6667
		fly 20	0	2	17.6667	12.3333	25	24	26	28	30	22.6667	22.3333	29.6667	29.3333	27	29	30	29.3333	25.6667	24.3333	22.3333	4.3333	5.6667	0	0	0	8.3333	27.3333	30	30	30	30	29.3333	29.6667	29.6667	29	28.6667	29.3333	28.6667	25.3333	30	26	26	20.3333	23	21.3333	8.6667	13
		fly 21	0	0	0	2	6	9	10.3333	25	21	20.6667	26.3333	27	24	30	25.3333	25.6667	22	19	25.6667	21.3333	2.6667	0	0	0	0	0	22.3333	30	30	30	30	30	30	30	30	30	30	30	30	30	30	30	30	30	30	30	30
		fly 22	0	1.6667	0.33333	7	16.3333	19	10.6667	19.3333	26.6667	14	23.6667	26.6667	29.3333	25	30	19.3333	29.6667	20	15	22.3333	8	9	12.6667	9.6667	0	5.3333	17.6667	27	25.6667	29.6667	25.3333	30	30	29.6667	30	23.3333	30	30	25.3333	30	30	25	28.6667	19.3333	22.6667	22.3333	16.3333
		fly 23	1	13	18	20.6667	26	24	21.3333	27.3333	27.6667	27.6667	30	30	28.3333	30	30	27	25	27	26.3333	21.3333	3.6667	6	2	0	1	24.6667	30	30	30	30	30	30	30	29.6667	30	29.3333	30	30	29.6667	29.3333	29.6667	29	25.3333	23.3333	22.6667	20.3333	20.3333
		fly 24	0.66667	0	0	8	17.6667	26.3333	28	27.3333	29.6667	30	30	30	29.6667	30	30	30	30	30	28.3333	22.3333	13.3333	10.3333	3	0	0	0.33333	22.6667	30	30	30	29.6667	30	29.6667	30	30	30	30	30	30	30	30	30	30	28.3333	21	20.6667	14.3333
		fly 25	0.33333	2.3333	12.3333	11.3333	21	23.3333	24.3333	26.6667	29	27.6667	26	29	30	27.3333	30	30	30	30	29	18	20	12.3333	5	1.6667	0	0	8.6667	27.3333	27.6667	28.6667	27.6667	27.6667	25.6667	30	25.6667	29.3333	25.6667	29.6667	25.3333	24	26.6667	27	19.3333	18	15	16.6667	14.3333
		fly 26	0.66667	1.3333	12	11.6667	21.6667	23.6667	28.3333	28	27.3333	27.3333	25	29	30	30	28	28.6667	27	30	29.3333	30	25.3333	18.6667	13.6667	4	0	0	9.3333	30	30	29.6667	27.3333	30	30	28	30	30	30	30	30	30	30	30	30	30	30	29	29.6667
		fly 27	3	17	12.3333	15	28.6667	20.3333	26	27.6667	20	28.6667	30	28	28.3333	30	30	27	23	11.6667	25.6667	16	5	0	4.3333	0	0	11.3333	29.3333	29.6667	29.6667	29	29.6667	30	30	30	30	27	30	22.3333	29.6667	23.6667	30	27.3333	18	17	19	18.3333	16.6667
		fly 28	0	9	11.6667	21.3333	25.6667	29.3333	24	29.6667	25.3333	29.3333	30	30	30	29.6667	30	30	30	27.3333	17	12	11.3333	10	0	2	0	0	17.3333	30	30	30	30	30	30	30	30	30	30	30	30	30	30	30	30	12	18.3333	17	17
		fly 29	0	9.6667	20	19.3333	21.6667	25	24.3333	23	25.6667	20	28.3333	23.3333	27.6667	29.6667	25.3333	28.3333	29.3333	16	23.6667	18	20	18.6667	1.3333	2	4.3333	29.6667	29.6667	30	30	29.3333	25.3333	29.3333	30	30	30	30	24.6667	29.6667	29.6667	30	28.6667	27.6667	27	25.6667	23	28.6667	26.3333
		fly 30	0	0	0	0	3.3333	6.3333	14	21.6667	15.6667	23	27.6667	26.6667	30	30	30	27.3333	29	22.6667	20	18.6667	1.3333	0	0	0	0	18.3333	30	30	30	30	30	30	30	30	30	30	30	30	30	30	30	30	30	30	30	30	25
		fly 31	0.66667	5	8.6667	7.3333	19	17	26.6667	23.3333	28.6667	29.3333	23.6667	24.6667	30	28.3333	28.3333	28.3333	23	28.3333	19.3333	8	0	9	4.6667	4.6667	0	0	0.33333	17.6667	24.3333	29	28.6667	29.6667	28	28.3333	30	29.6667	26.6667	27	28	29.3333	28.3333	26	28.3333	22	20.3333	22	21
		fly 32	8.3333	6.6667	3	15	27.6667	24.6667	27.3333	23.3333	30	21.3333	27	29.3333	28	27	29.6667	29.6667	30	21	17.6667	23	19	6.6667	6	0	0	5.6667	18.3333	30	30	30	27.3333	30	30	30	30	23	28.3333	28	24.6667	25.3333	27	23	16	8.6667	4.3333	11.6667	5
		fly 33	0	0	0	0	2.3333	6.6667	14.6667	17	9.6667	17.6667	16.6667	27.6667	23	26	27.3333	21	18	28	20.6667	26.3333	13	18	9.6667	0.33333	0	0	14.3333	24	24.6667	29	27.6667	29.3333	29.6667	24.6667	27.6667	27	28	29.6667	30	30	29.6667	13	24	23	28.6667	21.3333	22.3333
		fly 34	0	3	15.6667	16.6667	19.3333	24	26	19	20.6667	29.6667	23.6667	28	25.3333	30	26.3333	30	27.6667	29.3333	18	15.3333	16	6	0	0	0	6.6667	11.6667	20.6667	22	24	12.3333	17.3333	26	19	28.3333	27.6667	20.6667	30	30	25.3333	27	28.3333	28.3333	26.6667	21.6667	21.6667	21.6667
		fly 35	2.3333	2.6667	10.3333	5.6667	13	8.3333	12.6667	14.6667	11.6667	14.3333	14.6667	20.6667	14.6667	19.6667	29.6667	24.6667	26.3333	27.3333	26.6667	21.6667	16.6667	5	1.6667	1.6667	4	12	23	30	23.6667	18.6667	21.3333	29.3333	29.3333	26.6667	23.6667	29	27	22.6667	30	30	21	18.3333	29.6667	27.6667	24.6667	28	28.3333
		fly 36	13.3333	13.3333	20.6667	25.3333	30	27	23	30	30	28.6667	29.3333	30	23.6667	29.6667	29.3333	29.3333	29.6667	28.3333	30	23.3333	22.3333	14.3333	16	3	4.3333	1	10.6667	29.3333	30	30	30	30	29.3333	30	30	30	30	29	29.3333	29.3333	30	27.3333	28.3333	24.3333	13	9.6667	11.3333
		fly 37	4.6667	28	23.6667	29.3333	24	28.3333	29.6667	25	30	29.6667	29.6667	26.3333	30	26.3333	30	30	26.6667	30	21.3333	26.3333	20.6667	15.6667	12	1.6667	0	0	7	20	28.3333	30	30	28.3333	30	30	30	30	30	30	30	27.6667	30	29	30	21.6667	20.6667	21	17.6667
		fly 38	3	9	26	16.3333	24	27	22.6667	26.3333	22	22	28.3333	26	24	30	30	28	29.3333	25	26.6667	23	14	3	0.66667	0	0	7	23.3333	30	27	25	29.3333	28	23	25.3333	26.6667	25.6667	25.6667	23.6667	26.3333	26	14.6667	24	23	24.3333	26.6667	26.3333	20.3333
		fly 39	2	13.6667	16.6667	26	23.3333	27.3333	23	26	21.6667	30	26	27.3333	30	30	26.3333	26	28.3333	30	30	28.3333	13.6667	13	3	3	0	0.33333	20.3333	30	29.3333	28.6667	30	30	25.6667	23.6667	28.3333	29.6667	28	26.6667	29	28.3333	21	24	27.6667	30	26.6667	12	14.6667
		fly 40	7.3333	3.6667	9	20.3333	22	24	26.3333	28.6667	27.6667	24	29.6667	30	28.6667	30	30	30	29.6667	25	29.6667	15	22.3333	2.3333	0	0	0	0	15.6667	22.3333	25.6667	29.6667	30	30	30	28	28	30	30	30	29.6667	26.3333	29.6667	21.3333	27	24	26.6667	25	19
		fly 41	0	0	2	7.3333	15	22.3333	23.6667	22	26	21.6667	28.6667	24.3333	28.3333	27.3333	30	25	24.3333	26.3333	25.6667	23.3333	20.3333	16.3333	17.6667	4.6667	0	0	7	19.3333	20	18.6667	25	30	30	27.3333	26	22	24.6667	23.6667	29.3333	30	22.6667	23.6667	30	24.3333	10.3333	0	6
		fly 42	0	2	2	11.3333	12.3333	18.3333	14.6667	16.3333	24.6667	21.3333	27	24.6667	29.6667	29.6667	23.6667	30	27	30	25.6667	25.3333	12.3333	8.3333	5.3333	0	3	14.6667	22	25.6667	25.6667	26.3333	29	29.6667	21.6667	23.6667	23.6667	27	29.6667	28.6667	20.6667	23.6667	30	28.3333	6.6667	22.6667	29.3333	23.3333	26.6667
		fly 43	0	0	2.3333	6	14.6667	18	17	27	26.6667	25	23	25	28.6667	23.6667	30	30	30	30	24.6667	26.3333	21.6667	22	18.3333	8.3333	1.3333	10.6667	20.6667	26	29.3333	30	29.3333	30	30	30	29.6667	28.3333	27	30	30	30	30	21.3333	16.6667	22	20	18.3333	7
		fly 44	0	7.3333	15.3333	16	20.6667	27.6667	28.3333	23	25.3333	29.6667	30	29.3333	21.6667	27.6667	29.6667	30	30	24.6667	23.6667	22.3333	20	16	10.6667	0	0	18.3333	30	30	30	30	29.6667	30	30	30	26.3333	29.6667	30	30	25	27.3333	30	30	30	17.3333	23.3333	21	20
		fly 45	5.3333	15	20.6667	22.3333	23.6667	22	22.6667	25.6667	23.6667	23.3333	20	25.3333	28.3333	23.6667	24.6667	28.6667	24	19	25	21.3333	17	15.6667	4.6667	4	3	27.6667	30	30	29.6667	30	29.6667	29.6667	30	29.3333	29.3333	28.6667	28.6667	28	29.6667	28.6667	24.6667	29.6667	29.3333	24	23	22	21.3333
		fly 46	0.33333	10.3333	8.6667	13.3333	13	27.3333	27	23.3333	28.6667	20.6667	29.6667	29.6667	28.3333	30	28.3333	28.6667	28.6667	24	15	8.3333	0	0	0	0	0	5.3333	29.6667	30	30	29.6667	30	30	30	28	30	30	30	30	30	26	24	25	24	19.6667	15	10.6667	8
		fly 47	0	5	4.6667	18	14	20.3333	17.3333	28	29	23	30	24.6667	26.6667	25	30	29.6667	24.6667	28.6667	16	16.3333	8	0.33333	1.3333	0	2	6.6667	26.3333	26.6667	27	24.6667	24	25.6667	29.3333	22.6667	26.6667	25	30	30	30	25.6667	21	26.3333	26	15.3333	16.3333	16.3333	16
		fly 48	12	19	18.6667	27	23.3333	27.3333	22.6667	27.6667	27.6667	30	28	24.3333	30	28.3333	30	30	27.3333	28.6667	28.6667	29	25.6667	12.3333	9	3.3333	1.6667	10.3333	22.3333	30	29.6667	28.6667	30	30	30	29.3333	25.3333	29.3333	30	30	26	29.3333	29.3333	26.6667	18.3333	27	27	24	22.3333
		fly 49	2.5	3.75	12.25	12.75	20.5	26.25	23.5	29.5	26.5	29.75	25.5	28	27.75	30	27.75	26.75	28.75	26	28.5	27.25	30	26	22	16.75	0	0	1.25	3.5	16.75	26	26.75	26	28	26.75	26.25	26.75	18.75	25.25	23.75	25.5	26.5	22.5	24	25.25	17.5	15.25	7
		fly 50	0	1.5	15.25	25.25	25.25	28.25	26.25	26.25	28.25	24.75	27.25	26.75	28	29	28.5	29	25.25	30	22.25	26	21.25	9.25	5	1.75	0	0	6.25	25.5	29.25	30	30	30	30	30	30	30	30	30	29.5	27.5	22.5	26.75	22.75	28	29	24.5	23
		fly 51	0	0	0	5.25	19	23.5	29.75	24.25	28.5	29	30	29.75	30	29.75	28	30	29.75	30	28	14.25	17.75	13.25	2.5	0	0	0	0	2	21.25	30	29.5	29.75	30	30	28	26	30	29.5	29	30	27.25	27.75	24.25	27	21	17.25	17.5
		fly 52	3	18.25	25.5	26.75	27.25	26.5	27.75	29.25	29	28.75	30	29.5	30	28.75	30	28.25	30	30	29.75	21.75	26	18	12	6.25	0	2.5	18.25	25.25	29.75	29.75	28.75	29.75	30	30	29.5	30	29.5	29.5	30	30	30	29.5	30	29.25	28.5	27.75	18.5
		fly 53	1.25	13.75	19.5	26.25	26.25	28.5	30	25.5	27	29	27	28.75	30	29.5	30	30	30	30	27	26.5	28.25	23	25.25	14.75	0	0	4.25	19.75	27.75	28.75	29.25	28	29.5	30	28.5	30	30	30	30	30	29.5	30	29	23.75	27	27	28.75
		fly 54	2	8.75	21	20.25	23.25	25.5	26.25	27.25	21.5	27.75	26	26.25	28.75	29.5	29.75	29	27.5	25.5	26.25	24.25	22.75	20.25	15.5	6.75	0	3	21.75	30	29.5	26.75	30	27.5	29.75	29.5	25.5	26.25	29.75	29.75	30	29.5	30	30	29.5	28	20.5	24.75	17
		fly 55	3	10.5	17.75	21.5	23.5	24	25.75	23.5	26.25	27	26	24.75	26.5	28.5	29.75	30	29.75	27.5	29	27.75	27.5	22.75	18.75	9.25	0	0	13.5	28.75	28	30	30	26.5	19.75	29	25.5	30	30	30	30	30	30	25	24.75	17.75	20.75	24	17.25
		fly 56	9.75	26	28.75	29.25	29.5	29	29.75	29	29.75	30	30	30	30	30	29.5	30	27.25	29.75	29.25	28.25	27.25	15	6.75	2.25	0	1.25	7.75	28.75	28.5	30	30	30	27	26	27.75	28.5	28.75	26.25	27.25	26.5	22.75	25.25	24.5	28.25	26.75	25	26
		fly 57	0	0	7.5	15	22	21.75	26.25	24	28	26.25	26	28	30	29.75	29.5	26	28	30	28.75	28	30	18.75	13.25	4.75	0	0	0	8.5	23.5	28	30	30	30	28.75	29.5	29.75	29.25	27.75	29.75	28.5	29.5	29.75	29.25	27.25	28.5	17.25	21.5
		fly 58	3.5	20.75	23	29.75	27.5	27.5	29.75	30	26.75	29	30	28	29.75	30	30	30	30	30	29.5	30	30	30	27.5	20.75	0.25	8.25	14.5	26.5	27	29	26.25	29.5	29	25.5	21.5	29.75	25.25	28.75	26.25	30	28.25	27.25	26.75	28.5	30	28.5	14.25
		fly 59	0	7	14	22.25	21.25	23	27.25	26.5	25.5	25.75	28.25	28	28	27.5	30	25.5	28.75	29.5	28.75	28.5	28	18.5	21.75	14	0	0	7.75	28.75	30	29.75	30	29.5	29.75	30	30	29.75	26	30	29.75	30	30	27.75	21.75	29.75	29.75	26.5	21.25
		fly 60	0	1.25	13.25	26.75	25.25	25.25	30	28.5	27.25	30	30	28.75	29.25	29.5	30	30	30	30	25	25	26.75	24.5	21.5	12.25	0	0	2.75	9.75	27	30	28.5	29.75	28.5	30	29.5	27.5	24.5	25	27	26.75	27	29.5	28.75	19.25	20	17	21.25
		fly 61	0	0	3.25	12.5	25.5	26.25	24	27.5	27.25	27.5	30	29.25	29.75	29	28.75	30	30	29.5	26.25	25.25	24.25	22	14.75	5.5	0	1.25	18	27.25	28.25	28.5	27.75	26.25	29	29.5	29.75	28.75	21	22.75	28.25	27.25	27	28.25	22.5	24	27.25	25.5	29
		fly 62	4	17.25	21	22.75	29	28	26.5	25.25	24.75	28	28.25	30	30	30	30	30	27.75	26	29	29.25	24.75	26	18.5	6.75	0	0	0	5.5	16.5	22.5	29.5	29	29.75	30	28.75	24.25	22.25	24	26.25	27.25	30	29.25	26	28	19.75	10.5	14.75
		fly 63	0.25	3.25	21	21.75	24.75	28.25	30	24.75	26	28.25	25.75	29.5	28.5	28	28.25	29	26.75	30	27.75	20	21	13	2	0	0	0	3.5	19.25	30	29.75	29	30	28	29.75	29.75	30	29	29.25	30	30	30	28	28.75	29.75	29.75	28	25.75
		fly 64	8.25	5.25	16.25	27	27.25	27.5	28.5	28.25	28	28	29.25	30	29.5	28.75	27.75	27	28.25	22.75	26.75	21.25	15.5	6.75	3	0	0	0	0	0	10.5	20.25	28.75	30	30	30	30	30	29.75	30	30	27	25	29	21.75	20	20.25	22.75	25.25
		fly 65	27.25	27.5	29	26.5	28	28.75	30	30	29.75	30	30	30	30	30	30	30	30	29.25	29.75	28	24.25	15.5	15.5	4.25	17.5	24.5	28.75	28	28.75	29.5	29.25	29.75	27.75	27.75	29.25	27.5	29.25	30	28.5	30	29.5	28.75	27.75	27.75	26.25	27.75	20.75
		fly 66	11.5	6.75	19.75	19.25	22.75	23.75	24.25	24	23	24.5	29.5	29.75	27.75	28.25	29.25	29.25	30	30	28	28	23.25	7.5	2.5	0	0	16.25	28.75	30	30	30	26.5	29	27	30	30	28.25	29	30	28.75	29.75	29.75	27.25	26	29.5	28.25	27.5	25.5
		fly 67	0	10.75	19.75	19.75	29.5	27.75	23	27.75	29	28.25	28.5	28.75	30	30	30	30	30	30	29.5	29.75	30	26.75	12.25	4.5	0	3.25	26.25	28.25	30	30	30	28.75	30	30	30	30	30	28	30	27.5	28.25	25.25	28.5	25.75	13.25	17.75	1.5
		fly 68	0	2.5	11.5	7.5	18.75	17.75	21	21	27.75	23.75	28.5	25.5	26.25	30	29	19.5	12.25	15.75	11.75	6.75	6.75	5.75	0	0	0	4.75	18	29.25	28.75	29.75	30	29.25	29.5	28.25	29.25	29.25	30	30	30	29.25	29.25	28.75	29.75	30	29	27	22.5
		fly 69	1.75	2	0.25	10	13.75	13.25	18.5	21	18.5	26	22.5	24.75	24.25	25.5	25	29	30	25.75	26.75	27	6.5	7.25	9.5	3.75	0	3.25	24.5	27.75	21.75	28.75	29	30	29.25	26.5	27.5	27.25	29.25	30	29.75	27.5	23.25	28.5	26	26.5	25.5	26	22.5
		fly 70	0	1.25	1.25	5.5	10.75	20.5	19	21.25	18.75	29.75	28.5	25	29.75	29.75	26	29.25	30	28.75	28.5	27	20.5	6.75	3.25	1.75	4.75	22.25	24.5	27.25	28.75	30	27.5	30	30	30	30	30	30	24	22.75	30	30	30	23	29.25	30	30	30
		fly 71	1	1.5	0	3.25	11.25	13	14.25	23.5	30	17.75	21.75	30	28	28.5	28	29.25	30	25.25	22.75	14.75	4.5	8.25	0.75	0	0	0	23	26.5	27	30	30	28	28.5	28.5	29.75	26.75	28.5	29.75	30	27.5	24	26.5	25	22.25	22.5	18.25	25
		fly 72	13	25.75	27.5	29.5	28.25	25.5	29.25	26.25	29.5	27.75	27	30	28	27.25	26.25	23.5	23	25.5	20	24	14	11.75	3.5	0	10.75	27.25	25.75	26.75	22.25	20.5	24	24	29	24.25	19.75	23.75	28	22.25	24	24.25	23.5	25.25	25.5	17.25	26.5	18.75	20.25
		fly 73	0	0	0	3.5	11	20.75	23.25	27.75	28	28	30	29.75	30	30	30	30	29.75	29.75	28.25	26	26.25	14.5	3.75	0	0	4.5	22.75	25	24	26.75	27.5	27.25	23.75	27	27.75	27.25	27	28.25	29.5	26.25	27.75	28.25	30	28.75	27.5	26.5	27.5
		fly 74	25	22	23.75	26.25	22.25	28.5	27.75	28.75	28.75	27	29.5	30	29.5	30	30	30	28.25	26	29.5	10.5	16.25	4.75	0	0	1.25	1.25	4.5	16.25	29.75	30	30	30	29.75	30	21.25	9.75	20.25	26.5	22.75	18	14.5	16.5	18.5	20.5	10.5	10	10.5
		fly 75	0.25	0	3	9.25	24	24.75	29.5	27.25	30	30	30	30	30	30	30	29.75	30	26.5	29.75	20.75	9.75	0	1.25	0	0	0	7.5	30	30	30	30	30	30	30	30	30	30	30	30	30	30	30	30	30	27	22.75	24.75
		fly 76	0	0	0	0	10.5	18	24.5	25.25	21.25	30	30	30	30	30	30	30	30	30	20.75	10.25	0	0	0	0	0	0	0	14.5	23.25	28.75	29.25	29	29.25	29.5	26	29.5	23.25	22.75	20.5	19	18.25	22.75	13.25	4.25	7.25	5.75	0
		fly 77	6.75	15	8	7.25	15	14.75	14	14	22.25	24.5	17.25	29.75	30	29.75	29	30	29.75	21.25	27	6.5	0	0	0.75	5.25	1	16.5	20	26.5	25.75	27.5	27.75	28.25	29.25	30	29.75	29.25	29.25	24	24	30	19.25	22.5	25.5	26.75	8.75	11.75	4
		fly 78	17.25	19	20.25	26	27.75	26.75	27.5	23.25	30	30	26.25	25	29.75	30	29	28.75	28	12	21.5	4.5	0	0	0	0	0	5	25	30	30	30	30	30	30	30	30	30	30	28.75	30	29.75	29.75	26	27.25	23.5	25.5	24.5	9.25
		fly 79	0.5	2	16.5	16.25	27	26.5	29	26	25.75	30	27	27.5	29	29.75	29.25	25	26.5	27.75	28	9.25	19.5	13.75	6	0	0	0	18	30	30	30	30	30	30	30	30	30	28.5	30	30	30	27.5	26.5	28	28.25	27.5	25.5	24
		fly 80	0	0	0	0	7.5	22.25	17.5	26	27.25	21.75	24	29.75	26	30	29.5	26	29.25	24.5	17	13.75	8.25	0.75	0	0	0	0	0	9.75	30	30	30	30	30	30	28.25	30	30	30	30	26	21.75	19	27.25	22.5	22.5	15.25	7.75
		fly 81	7.5	7.5	3.75	14.75	24	25.25	27.75	27.25	30	30	30	30	30	30	30	30	29.5	28.25	28.75	22.25	11	4	1.25	3.5	0	0	25	30	29.5	28.5	28.75	29.75	29	29.75	29.5	27.25	25.25	29.75	30	26.25	26.25	19.5	18.75	24	24.5	13.75	9.75
		fly 82	8	19.75	23.25	21.5	17.5	21.5	27	21.25	24.75	29.75	29.25	28.5	30	29.25	27.75	30	30	30	25.75	19.75	8.75	6.75	8	9.5	6	20.5	29.5	29.75	30	27	29.75	30	29.75	30	30	30	30	29.75	25.5	30	28	28	25.25	19.75	17.5	16.75	16
		fly 83	2.5	7.25	18.75	19.75	17.5	12.25	22	24.25	30	27.25	27.75	29.25	29	28.5	28	28.75	29.5	28.75	26	19	9.25	7.75	2	4.5	0	3.25	21.25	28.25	30	30	30	30	30	30	28	29.75	26.75	25.75	29.75	26.75	24	26.5	24	27	21.75	27.25	23.75
		fly 84	1.75	2.5	5	4	10	15	15.25	29.75	29.5	30	30	28.25	30	30	30	30	29.5	30	30	27.5	4.5	1.5	0.5	2.25	0	3.25	27.25	30	30	30	30	29.75	30	30	30	29.5	30	26.5	28.5	23	27.75	24.25	12	19.75	14.5	17.25	15.5
		fly 85	3	8.5	11	10.5	20.5	20.5	25	20.25	27	26	28.5	27.75	28.25	27.25	29.75	23.75	28.25	26	15.5	17.75	6.25	8.5	5.5	1.5	2	21.25	30	29	28.75	30	30	30	30	27.25	29.5	29	30	27.75	22	29.5	30	30	30	26.25	21.5	24	19
		fly 86	0.25	12	22.25	28	23	30	30	29.75	29.25	30	30	30	30	30	30	30	30	30	30	30	30	26.75	4.5	0	0	5.75	26	30	29.75	30	30	28.75	30	28.25	30	30	30	30	28.25	30	30	26.5	27.5	29.25	29.25	25.5	26
		fly 87	11.75	14.75	10.5	8.75	22.25	16.75	24	23.75	29.5	30	29.5	27.25	30	30	30	30	27.5	29.75	17.25	18	13	3.75	1.25	1.25	1.5	8	9.25	21	28.75	30	30	29.5	30	29.75	30	29.25	29.25	26.75	30	30	26.75	28.5	15	23.75	21.5	21.25	20.25
		fly 88	18.25	10.5	6	17.75	19	26	29	29	26.25	28	28.25	30	29.5	30	30	30	30	30	28	18.75	13.5	7	0	0	0	0	0.75	19.75	29.75	30	30	30	28.75	29.5	29.75	29.5	30	29.75	28	25.75	26.75	23.5	25.5	19.5	18.25	14.5	16.5
		fly 89	0	0	1.25	4	15.5	22.75	25.25	26.75	28.25	29.75	27.75	30	28.75	30	30	30	30	30	29.75	17.75	19.75	8	0.75	0	0	0	7.5	28	28.25	27.75	30	29	29	29.25	30	30	30	30	29.75	30	30	30	25	28.75	21.5	18.75	25.75
		fly 90	0	0	0.25	13	12.25	19.75	18.5	27	25.75	22.25	23.75	30	30	25.5	29	29.5	29.5	29	21	17	14.75	6.25	0	0	0	3.75	29	29.25	30	30	30	30	28.5	29.25	30	29.75	29.5	24.25	30	30	27	21.5	19.25	18	11.5	14	12.25
		fly 91	0.5	3	11	21.25	25.5	26.25	30	30	30	30	30	30	30	30	30	30	30	29.5	26.25	25.75	18.5	12.75	0	0	0	0	4.25	28.25	30	30	30	30	30	30	30	30	30	30	30	30	29.25	28.5	28	25	29.25	24.75	23.25
		fly 92	4.75	15	11.5	19.75	17.25	21.25	28.5	24.75	29.75	27.75	30	30	30	30	30	30	29.5	27.5	28.75	17.5	7.75	1	4	1	8.75	17.5	27.75	27.25	30	30	26.5	30	29.5	29	30	30	27.75	28.75	28.75	27.75	24.5	25.25	27.25	25	20.5	10	4.5
		fly 93	0	2.5	6.25	10.75	26.75	23.75	19.5	30	27.5	28.75	29.75	30	27	30	30	30	30	24	23.25	23.5	12.75	7.5	0	0	0	0	15	30	30	30	30	30	29.5	30	30	30	30	30	28.5	30	29.5	27.5	27.5	9.75	13.75	14.75	13.75
		fly 94	9.75	10.75	12.5	16.75	20	22.5	25.5	25	25.5	22.5	27.5	30	29.75	30	30	26	24.5	27.25	13.75	12.5	6	0	5.5	1.25	4.75	22	29.75	30	29.75	30	29.25	30	30	30	30	30	27.5	28.5	29.75	27	29	25.5	26.75	23	26.25	27	29
		fly 95	0.5	14.75	21.25	13.5	19.5	20.25	23.25	28.25	28	29.5	27.5	25.75	29	29	29.25	29.75	30	30	26.5	23	14.25	0	0	0	0.5	7	28.5	28.25	30	30	30	30	30	30	27	30	28.25	30	30	30	30	25.75	28.75	25.25	22.5	26.25	20.5
		fly 96	7.5	2.75	11.25	17.25	14	20.75	28	27	29	29.25	26.25	29.5	30	28.5	29.75	29.5	20.75	14.75	18.25	5.75	1.25	6.5	1.25	0	8	28.5	30	30	30	30	30	30	30	30	30	30	30	30	30	30	30	30	30	29.75	26.5	22	22.5
			bin 1	bin 2	bin 3	bin 4	bin 5	bin 6	bin 7	bin 8	bin 9	bin 10	bin 11	bin 12	bin 13	bin 14	bin 15	bin 16	bin 17	bin 18	bin 19	bin 20	bin 21	bin 22	bin 23	bin 24	bin 25	bin 26	bin 27	bin 28	bin 29	bin 30	bin 31	bin 32	bin 33	bin 34	bin 35	bin 36	bin 37	bin 38	bin 39	bin 40	bin 41	bin 42	bin 43	bin 44	bin 45	bin 46	bin 47
	inc1	fly 1	1.6667	0	0	0	0	0	0	0	0	1.6667	6	8	2.6667	12	7.3333	2	0	1.6667	0	0	0	0	0	0	0	0	11.3333	14	14.6667	20.6667	19.6667	10.3333	1.6667	6.6667	5	0	2.6667	2.3333	1.3333	8	0	0	0	0	0	0	0
		fly 2	0	0.66667	2.6667	4.3333	10.6667	17.6667	11	16.6667	19.3333	14.6667	14	13.6667	10.6667	12	16.3333	13.6667	6.6667	11.6667	6	6.6667	3	0	0	0	3	25	29	30	20.3333	19	14	20.3333	11.3333	16	13	14	14.6667	10.3333	13.6667	22	15.6667	18	6	1.6667	4	0.66667	6.3333
		fly 3	0	0	0	3.3333	5.3333	3.3333	7.6667	0	11	9.6667	3.6667	17	12	12.3333	8.6667	11	9.3333	5.6667	4	2.3333	0	0	0	0	0.33333	21	24	24.6667	18	20.6667	26	16.3333	13.3333	16	8	8	17	26.6667	7.3333	2.3333	7	12.3333	9.3333	10.6667	11.3333	11	11
		fly 4	0	0	0	1.6667	2	1.6667	4.6667	6	2.3333	7	6.6667	7.3333	7.3333	7	12.6667	11.6667	3.6667	4	6	1	1.6667	0	0	0	0	2.3333	7.6667	9.6667	14.6667	13.6667	10.3333	22.6667	13.3333	2.6667	6	1.6667	5.6667	8.3333	3.3333	3.3333	8.6667	3.3333	0	2	2	0	0
		fly 5	1.6667	3.6667	3.3333	6.3333	5.3333	0.33333	6.6667	6	12.3333	9.6667	9	15.3333	16.3333	10.3333	15.3333	13.3333	16	10.6667	11.6667	8	11.3333	6	5.6667	4.6667	0	7.3333	28	30	30	30	26.3333	17	3.3333	2	13	23	22.3333	26.6667	24	20	19	6.6667	8	5	13.3333	17.6667	16
		fly 6	0	0	0	0	0	0	0	0	2.3333	0	0	0	0	0	0	0	0	0	0	0	0	0	0	0	1	4.3333	2.3333	0	3.6667	1.6667	0	0	2	1.6667	0	0	3.3333	1.6667	0	0	0	0	0	0	0	0	0
		fly 7	1.6667	0	0	0	0	0	0	0	1.6667	0	0	0	0	3.3333	0	0	1.6667	0	0	0	0	0	0	0	0	0	0	1.6667	2.6667	0	2	2.3333	0	0	4.6667	5	5.3333	0.33333	2	0	1.6667	0	0	1.6667	1.6667	0	0
		fly 8	1.6667	0	0	3.3333	0	0	0	0	3.6667	0	0	3.3333	2.3333	0	0	3	2.3333	0	0	3.3333	3.3333	0	0	0	0	0	0	0	0	0	0	0	0	0	0	0	1.6667	0	0	3.3333	2	0	0	1.6667	1.6667	0	1.6667
		fly 9	0	0	0	0	0	0	1.6667	2	0	0	2	0	2	0	4	0	1.6667	2.3333	0	0	0	0	0	0	1	15	18.3333	20.6667	11.3333	10.3333	4	0	5.3333	5	3.3333	3.3333	1.6667	7.6667	4	0	0	0	1.6667	0	0	0	0
		fly 10	2.6667	2	0	1.3333	2	2	1.6667	1.6667	1	9.3333	5.3333	6	6.3333	8.3333	6.6667	6.6667	0.66667	5.3333	4.6667	3.3333	1.6667	0	0	3.3333	0	6.6667	20.3333	26	24.6667	5.3333	8.6667	13.3333	13.3333	8.6667	5	4.3333	7	15	15	12.3333	2.6667	4.3333	9.6667	11.3333	5.6667	6.6667	10
		fly 11	4.6667	7.6667	13.6667	15	10.3333	19.6667	15.6667	19.6667	19.6667	19.3333	18.3333	11	16.6667	17	25.3333	11	16.6667	9	10.6667	9.3333	2.6667	4.3333	0	0	0	5	17.3333	7.3333	17.6667	18.6667	14	14	14.3333	16.3333	16.3333	15	12.6667	18.3333	20	15	22.3333	11.6667	10.3333	18	7.6667	10.3333	12.3333
		fly 12	0	0	0	0	2.6667	4.6667	1.6667	5	6	8.6667	3	11	0	4	7	4.6667	3.6667	5.3333	4	1	1.3333	0	1.6667	0	0	1.6667	6.6667	8	14.6667	7	2	5.3333	0	0	0	9.3333	1.6667	5.3333	1.6667	2.6667	0	0	1.6667	0	0	0	0
		fly 13	0	0	0	5	0	2.6667	7.3333	8	10.3333	9	15	11.3333	10	8.6667	17	3.6667	9	7.3333	5	4.3333	1.6667	0	0	0	2	26.6667	30	24	6.6667	2	4.6667	6.3333	9.3333	12	4.6667	1.6667	4.6667	13.3333	10	4	11	8.6667	9.3333	2.3333	1.6667	3	8.3333
		fly 14	0	0	0	0	2	0	0	2	1	3.6667	2.6667	4	4.6667	11.6667	11.6667	2	2.6667	1.6667	0	0	0	0	0	0	0	0	2	6.6667	14.3333	3	1.6667	2	0	0	0	0	0	0	0	0	0	0	0	0	0	0	0
		fly 15	4	7	9.3333	6	13	20	19.6667	16.6667	10.3333	16.3333	18	10	21.6667	12.6667	5.6667	14.6667	10.3333	3.3333	4.3333	3.6667	0	1	1	0	0	0	0	7	2.6667	9.3333	13.3333	6.3333	9.6667	4.6667	3.6667	4	0.33333	10.6667	11	11.3333	2	9	9	5.6667	0	2	7.6667
		fly 16	0	3.3333	4	6.6667	10.3333	15.3333	10.6667	20.6667	22.6667	16.6667	21.3333	23.6667	28.3333	23.3333	14.6667	23	25.6667	15.6667	18.3333	16	13.3333	11.3333	11	2.3333	11.6667	22.3333	23.6667	25.3333	24	21.6667	18	26	19	23.3333	28	25.3333	30	16.3333	14.3333	11.6667	3.3333	20	19	11	9.6667	8	3.3333
		fly 17	0	0	0	1.6667	4.6667	8	12.6667	15	19.6667	21.3333	10	9.3333	17.6667	18.6667	16.6667	9.3333	7	5	8.6667	2.6667	0	0	0	0	0	0	0	0	0	6.3333	1	4.3333	0	0	0	3	2.3333	1.6667	2.3333	3.3333	3.6667	0.33333	0	0	0	0	0
		fly 18	0	0	1.6667	5.3333	5.3333	0.66667	5.6667	6.3333	12	8.6667	6.3333	4	4.6667	7.3333	6.3333	10	5	5	2.3333	0	0.33333	2.3333	0.66667	0	0	0	0	0	1.6667	8.6667	10.3333	0	0	0	0	3.6667	0	0	0	0	0	0	0	0	0	0	0
		fly 19	0	0	0.66667	7.3333	7.3333	10.3333	15	7.6667	7.6667	12.6667	15.3333	21.6667	13	13.6667	12.6667	10.3333	4	7	5.3333	3.3333	3.3333	2.3333	1.6667	0	0	8	17.6667	20.3333	11.3333	8.3333	17	14	12.6667	11.3333	6	8.3333	15	16	14.3333	1.6667	8.6667	7.3333	8	6.6667	1.6667	2	1
		fly 20	0	0	5.3333	5.3333	11	17.3333	17	26	13	12.3333	21.3333	6	11	11.3333	8	9.6667	8.3333	7	0	4	4.3333	0	0	0	1.3333	7	13.6667	23.6667	23.6667	18.3333	8.6667	7	9	15	11.6667	16.6667	17.3333	12	9	5.6667	6.6667	9.6667	3.6667	2	3.3333	13	6.6667
		fly 21	0	0	5.6667	15	14.6667	18.3333	17.3333	19.6667	8	17	18.3333	17.6667	24.6667	10	13.6667	13.3333	18	15	11.3333	3.3333	4.3333	0.66667	1	0	0	1.6667	23.6667	30	23.6667	16.6667	9.6667	11	0	6.3333	13.3333	19.3333	21.6667	7.6667	14	20.6667	19	10.6667	10.6667	4.6667	14.3333	11.3333	8.3333
		fly 22	1.6667	0	2.3333	0	1	5.3333	7.6667	5.3333	4	5.3333	5.6667	6	6.6667	5.6667	4	2	4.6667	6	4	1.6667	1.6667	2	0	0	0	0	0	0	2	0	0	0	0	1.6667	1.3333	0.33333	0	0	1	0.66667	0	0	0	0	0	0	0
		fly 23	0	1.6667	2.3333	8.6667	16.6667	14.6667	18	17.6667	13.6667	12.3333	22.6667	18.3333	8	19	23	18	13	3.6667	9.6667	3	6	0	0	0	4.3333	28.3333	30	30	30	30	27.3333	22	17	4	13.3333	16.6667	19.6667	23	17.3333	11	12.6667	6.3333	2.3333	11	3	12.6667	12
		fly 24	0	2.3333	10.3333	16.6667	15	14.3333	10.6667	15.6667	17	15.6667	18.3333	20.6667	24	27.3333	14	14.6667	11.3333	6.6667	5.6667	9.6667	1.6667	2.3333	0	0	0	15.6667	21.3333	22.6667	15.6667	19.6667	14.6667	19	10.6667	10.6667	12	14	16.3333	7.3333	9.6667	7.6667	17.3333	10.6667	1.6667	6.3333	4.3333	3	10.3333
		fly 25	0	0	5.3333	4	14	18.3333	23	20.6667	12	15.3333	18.3333	24.6667	19.3333	10.3333	8	10.6667	4	4	3	0	0	2	0	0	0	9.6667	24	30	29.3333	21.6667	19.3333	8	2.3333	3	6.6667	6.6667	6.3333	11.6667	9.3333	8	10.3333	14	9.3333	11.6667	1	0	3.3333
		fly 26	1.3333	0	10.6667	21	21.6667	19.6667	17.3333	23.3333	26.3333	22	26.3333	15.3333	17.3333	23	25.3333	26	10.3333	10.6667	3	2.6667	4	0.66667	0	0	0	0.66667	6.3333	22.3333	15.3333	15.3333	6.6667	8.6667	18	22.6667	12	13.6667	12.3333	14.3333	13.6667	6.3333	10	16.3333	10.3333	1	0	0	0
		fly 27	5.6667	1.6667	9.6667	13.3333	8.6667	11.6667	15.6667	12.6667	10.6667	21.3333	27	21.6667	19.3333	18	13.6667	6.6667	8.6667	9.6667	4.6667	8	7.3333	3.6667	1.6667	1.6667	0	0	0	4.6667	19	13.6667	13	2	0	0	0	0	4	0	0	0	0	0	0	0	0	0	0
		fly 28	2	6.3333	13.6667	13.3333	20.3333	24.3333	19.3333	20.6667	21.6667	21.6667	22.3333	20.6667	25	25.3333	25.3333	12	7.3333	10.3333	9.6667	12.3333	6.3333	6.3333	2.3333	0	3.6667	23.6667	22.3333	26.6667	30	19.6667	16.6667	17.6667	9.3333	14.3333	14	11	19	20	14	11.3333	17	9.6667	6.6667	12.3333	9.3333	6	6.6667
		fly 29	0	0	5.6667	10.3333	12.3333	11.6667	15.6667	19.3333	19.6667	13.3333	20.3333	17.6667	19	20.3333	12.3333	9	17	6	4.3333	7.6667	0	0	0	0	0	8	23.3333	27	28.3333	28.6667	22.3333	17.3333	5.3333	13.6667	6.3333	14.3333	16.3333	13.3333	18	16.3333	19	14.6667	9	6	4.6667	3	4.3333
		fly 30	0	0	0	3.3333	3	5.6667	6.6667	9	8.3333	4.3333	10.6667	26.6667	3	3.3333	9	10	10.6667	7.6667	0	1.6667	0	0	0	0	6	10.3333	18.3333	22.6667	17	21.6667	9	7	5	3.6667	18.3333	12	18	9.6667	12.6667	12	8	4.6667	3	4	13.3333	6	5
		fly 31	0	0	0	2.6667	5	10	1.6667	4.6667	9.6667	9.3333	9.3333	10	13.3333	12.3333	12.3333	12	14	0.66667	0	0	0	0	0	0	0	7	16.3333	25.3333	21	13.3333	6.3333	3.3333	5.3333	6.3333	10.6667	12.6667	4.3333	12	8.6667	8.3333	8.3333	5.6667	2.6667	6.3333	0	0	1
		fly 32	0	0	0	0.66667	7.3333	8.3333	4.3333	15.3333	19	29.6667	30	30	25.3333	18.3333	15	0	0	9	6.3333	0	0	0	0	0	0	5	25.6667	30	25.3333	13.6667	17.3333	20	12.3333	6.6667	12.3333	10	9.6667	9.3333	3	10.6667	5.6667	0	0	0	4.6667	0	0
		fly 33	0	0	0	2.6667	2.6667	0	2.3333	11.6667	1.6667	10	6	8.3333	9.3333	11	8.6667	3.6667	3	4	0.33333	0	0	0	0	0	0	0	2.3333	13.6667	11.3333	7.3333	3.6667	2.3333	2	2	1.6667	6.6667	12.3333	3.3333	11.3333	3.3333	1.3333	4	2	0	4.3333	2	2
		fly 34	0.66667	2	4.3333	4.3333	14.3333	23	23	20	13.6667	23	15	15.6667	12.3333	14.6667	11.6667	1.6667	8.6667	4.3333	0.66667	6.6667	1.6667	1.6667	0	0	0	0	10.6667	17.6667	17.3333	12	12.3333	9	5.3333	2.6667	4.3333	7.6667	11.6667	9.6667	2.6667	5.3333	1.6667	4.6667	1.6667	3.3333	6.6667	5.6667	2
		fly 35	8	10.3333	5	20	22.6667	22.6667	15	17.6667	22	20.6667	16	21	10.6667	15	15.6667	20	16	22	18.3333	12	10.6667	7.3333	5	0	0.33333	12	17	23	25.3333	15.3333	11.3333	14	17	11	21.3333	10.6667	19	19	18.3333	21	17	7	15.3333	18.6667	11	15.6667	10.3333
		fly 36	0	0	0	0	0	0	0	0	2.6667	1.6667	4	2.3333	6	7	3	2.6667	3.6667	0	0	0	0	0	0	0	0	0	0	0	0	0	0	0	0	0	0	2	1.6667	0	2	1.6667	0	1.6667	1.6667	0	0	0	0
		fly 37	0	0	3.3333	8	9	7.3333	11.3333	18	10.6667	11.6667	21.6667	7.3333	12.6667	17.6667	9.3333	9.6667	13	10.3333	9.6667	2.3333	4	0	0	0	1.6667	3.6667	14	11.6667	6.3333	13.6667	7.6667	5.6667	2	6	0.66667	6	2.6667	3.3333	2	0	10.3333	3.6667	1.6667	0	0	0	0
		fly 38	1.6667	0	0	0	4.6667	11	3.3333	14	7.6667	9.6667	9.6667	17	15.3333	9.3333	8	2	8.3333	7	3.3333	2	0	1.6667	0	0	0	0	5.6667	2.6667	6	10.3333	1	9.6667	2.6667	1	6	0.66667	0	1.3333	10	2.6667	5.3333	0	1.6667	1.3333	0.33333	0	0
		fly 39	0	1.6667	0	3.6667	2.6667	4.3333	7	6.3333	5	4.6667	8	19	6.3333	8	3	8.3333	3.3333	4.6667	0	0	1.3333	2	0	0	0	0.66667	14.6667	18.3333	8	0	1.6667	2.3333	1	4.6667	4.3333	8.6667	11	7.3333	9.6667	11.6667	14	3	2.3333	3.3333	7	1.3333	4.3333
		fly 40	0	0	1.6667	2.3333	1.6667	5.3333	11	4.3333	3.6667	8.6667	8	11.6667	2.6667	1.6667	1.6667	0.33333	3.6667	1.6667	3.3333	0	0	0	0	0	0	0	0	5	6	11.3333	2	2	4.6667	7.6667	0	6.6667	3.3333	3.3333	2.3333	4	1.6667	1	4	0	0	0	0
		fly 41	4	2	3.3333	11	17	8.6667	12.3333	12.6667	13.3333	16.6667	11.3333	19	13.3333	21	17.6667	4.3333	9	11.3333	5.6667	3.3333	1.6667	0	0	0	0	0	1.6667	4.6667	10.3333	0.33333	6	5.3333	5.3333	5.6667	5.3333	9.3333	15	10.6667	15.3333	14.6667	13.6667	13.6667	5	9	6.3333	5	1.6667
		fly 42	0	0	0	0	7	6.3333	5.3333	10.6667	9	11.3333	12.6667	11	13	12	7.6667	5.3333	2	1.6667	5	0	0	0	0	0	0	0	12.6667	18.6667	17.3333	13.3333	6	3	3.3333	4.3333	8.3333	14.6667	10.3333	4.3333	7.3333	10	5.6667	7.3333	2.3333	0	0	1.6667	0
		fly 43	0	0	3	5.3333	13	15	11.6667	20.3333	23.3333	10.3333	19	14.3333	11.6667	16.6667	8.3333	6.3333	7.3333	1.6667	3.3333	1.6667	0	0	0	0	0	0	8.3333	17	22	23	6.6667	5	2	4	7	0	5	6.6667	5.6667	8	8	5.6667	5.3333	2	0	0	0
		fly 44	1.6667	1.6667	4	1.6667	7	11.6667	14.3333	12	16.6667	20	20	18.6667	13.3333	17	16.6667	20.3333	12.3333	10.3333	5	5.3333	2	3.6667	2	0	2	22.6667	28	26.3333	18	11	5.6667	13.3333	16.3333	13.3333	14	20	21.3333	11.6667	9	7	10	18.6667	20.3333	4.6667	11.6667	9.6667	9.6667
		fly 45	1.5	1.75	2.75	7.5	5.25	13.25	10.75	22.75	13.5	15.5	14.5	21.5	15.75	14.5	14.25	19.5	16.25	11.75	10.5	4	3	1.75	1.5	0	0	0	0	0	7.75	8.5	8	4.75	1.75	1	2.5	4.25	2	4	2.75	4.75	0	0	2.5	0	0	0	0
		fly 46	4.25	12.25	24.5	20.5	24.25	24.5	23	28	23.75	22.5	25.75	25.5	22.75	23.5	16.75	22.25	13	20.25	14	12.5	16.5	12.25	7	5.75	0	1.25	5.75	15	20	25.5	19	18.5	15.5	23	21.5	22.25	16.5	20.25	20	21.75	21	18.25	19.5	18	15	11.75	7.75
		fly 47	0	2	6.5	7.5	15.25	12.75	18.75	15.5	16	23.25	17	21.25	16.75	25	19.25	15	9.75	15	5.5	9.25	8.75	1.25	3.25	0.25	0	11.75	24.5	25	20.25	11	9.25	12.75	6.25	4.75	15	11.75	23.25	12.5	7	14	7	11.25	5.25	6.5	4.75	2.5	6
		fly 48	0	6.5	12	12.25	12	14.25	14.25	12.25	11.75	22.25	17.75	14.75	21	15.75	16.75	9.25	11.25	15.75	15.75	10	8.5	7.75	1.75	1.5	0	0	2.25	5.5	10.5	11.75	17.25	9.25	8.25	10.75	12.5	5.75	7.5	15	9	12.25	14.75	7	14.5	16.5	10.25	6.75	10.75
		fly 49	0	0	0	4	6.5	6.75	6.5	7	6.5	5	10.5	12.75	17.5	12.25	11.25	16.5	7.25	4.75	0	0	0.5	1	0	0	0	1.25	10	27.5	23.25	29	19.75	16.25	12.5	9.5	0	4.25	2	6	2.5	3.25	2.5	8	3.5	1.5	2.25	3.25	1.75
		fly 50	0	0	0	2	15.75	24.75	22	23.25	22	23	28.75	23.25	21.5	20.75	19.25	17.25	14.5	10.75	9.75	8.75	1.25	0	0	0	3.5	3.25	5.5	17.75	22.25	18.5	20.25	13.75	14.5	8.75	7.5	13	18.75	23.5	25	17.5	16.25	0	6	3.75	1.25	5.25	0.75
		fly 51	1.25	8.25	10	9.75	8.5	13.5	16	22	13.75	18.25	21.75	16	14	22.5	8	14	14	10.25	8	6	3.25	3.25	3	0	0	0	0	1.25	1.75	10.75	8.25	12.5	14.25	9	14	8.5	12	15.75	11	7	11	6.75	9.75	10	6	7.25	5
		fly 52	9.25	18.25	21.75	26	26.25	22.75	21	25	25.75	24.25	29	27	20.75	22.75	23.5	26.75	26	15.5	19.75	21	23.25	16.75	15	14	20.75	28.75	29.25	29.25	22.25	27.75	24	18	21.25	15.25	23.75	25	22.5	19.5	18.25	20.5	26	23.75	16.75	13.5	23.75	25	19.5
		fly 53	0	0	0.75	0.5	1.5	8	5.5	4.75	2	4	9.25	12.25	10.5	13.75	0.5	5.25	5.5	8.5	3.75	2.75	1.75	1.25	1.25	0	0	0	1.75	1	0.5	4.5	8	2	1.25	1	3.5	6.25	4.75	1.25	2.5	1.25	4.5	6.5	0	2.75	1.75	0	2.5
		fly 54	0	0	0	0	0	2.5	3	4	4.25	1.25	1.75	4.75	6	2.75	5.5	6.25	2.25	0	0	2.25	0	0	0	0	0	0	4.25	5.5	6.5	6.25	1.75	1.75	1.25	1.25	5.5	1.25	1.25	0.75	6.5	5.5	0	0	2	0.75	0	0	0
		fly 55	1.25	9	7.5	14	19.25	14.5	18.25	19.5	18.25	22.75	14.75	23.25	22.5	12.5	17.5	18.75	14.5	12	10.5	10.75	9.5	2.5	2	1	0	0	0	0	1	3	3.25	1.5	1.5	5.5	1	3	7.5	7.75	8.75	13.5	7.5	6.5	7	5.75	3.75	5.5	3.25
		fly 56	0	1.25	1.25	3.75	3.5	11.25	9.25	9.5	16.75	10	14.5	22	19	16.25	8.75	13.25	5.5	13.25	5	5.5	8.25	2.5	4.5	0	0	0	4	6.25	10.75	8.5	17.75	12.5	17.75	13.5	20.25	19.25	11.5	6.75	5.5	5.75	11	5	6.5	5	2.25	1.75	4.25
		fly 57	3	6.75	3	4.25	11.25	9.75	7	6	9.5	7.25	11.5	20.25	18.5	7	4.25	8.5	9.75	7.75	6	6.25	3.25	1.5	4.25	2.75	0	0	0	1.5	12.5	17	14.5	14.75	12	12.75	17.25	8.25	16.25	14	23.75	10.25	24.25	10.5	11.75	11.75	8.75	9.25	10
		fly 58	3	5	10.75	10.5	15.25	20.75	22.75	17.5	21.5	24.25	26.5	18.75	21.5	19.75	10	18.25	17.25	14.5	11	6.5	6	4.25	1.5	0	0	4.75	14	19	24.75	18.5	10.25	13.75	10	4.5	8.75	14.75	12	9.75	20	10.25	9.5	9.25	2.75	8.25	1.25	4.75	1.75
		fly 59	1.5	0	0	4	4.5	7.5	9	10.25	11	2.75	7.75	9.25	9.5	7.5	14.5	10.75	4	5.75	5.5	4.5	4	1.25	0	0	0	0	0.25	8	11	11.25	3	5.75	2	4.5	2.25	4.25	5.5	3.5	3.75	4	6	0	0	0.5	0.75	1.25	0
		fly 60	1.25	0	3.75	13	11.5	6	5.75	16.5	10	7.75	3.5	7	14.5	13.5	5	10.5	8.5	5	6.25	2.75	2	1.25	0	0	0	0	1.5	0	0	0	0	2.5	5.25	0	4.5	1.25	5	6.5	1.75	7.25	3.5	4	0	1.25	0	0	0
		fly 61	0	2	8.25	11.25	16	19	18.25	23	21.25	21.75	25.75	28	30	23.5	27	16.25	10.75	5.75	2.75	3	1.5	0	0	0	0	2.25	28	30	30	30	19.5	17	22.25	22	16.25	19	14.5	7.25	10.25	10.75	7	9.5	8.25	5.5	1.25	5	1.25
		fly 62	0	0	0	0	0	1.75	2.75	4	3.25	10.75	8.5	4.75	5.25	9.75	8.25	14	4.75	1.25	1.75	1.5	0	0	0	0	0	0	0	0	0	0	0	0	0	0	0	0	0	0	0	0	0	0	0	0	0	0	0
		fly 63	1.75	2	3	8.5	10	22.75	20.75	20.5	21	13.75	20.25	20	21.75	20.25	12.25	13	3.75	4	4.5	2.75	3.5	1.25	1.25	0	0	0	18.25	30	30	30	29	27.75	19	19.5	15.25	11.25	11.75	21.25	26.5	19.25	10	6.25	2.25	2.5	0	0	1.25
		fly 64	0	0.5	7.5	9.25	8.25	10.5	15	7	4.5	19.5	12.75	10.5	4.25	6.75	12.25	10.5	3	4.25	2	1.75	0.75	0	0	0	0	0	2	4.25	1.75	0.25	0.25	2.25	7.5	2.5	0	2.25	4.75	5.75	4.25	4	5.5	1.75	2.5	3	0	0	1.25
		fly 65	0	1.5	8.25	9.75	6	7.25	16.25	19.75	10.25	10.75	11.25	21.25	16	20.5	6	1.75	4.5	3	0	1.5	0	0	0	0	0	0	0	0	3.25	0	0	0	1.25	3.75	1.25	3.5	3.5	3	7.75	4	4	3.75	0.25	1.25	0	0	0
		fly 66	0	0	0	0	0	0	8.75	9	4	7	10.5	8	10.25	14	19	4.75	2.25	1.25	1.5	2.5	1.25	0	0	0	3.5	2.5	3.75	3	5.75	1.5	2.25	2.25	1	3	1.5	5	7.75	2.75	6.75	7	11	3.5	0.5	0	0	0	0
		fly 67	5.5	12.75	18.75	22	21.75	21	14.25	17.5	24.25	20.25	23.75	24.75	21.5	16	14.25	21.75	17.75	18.75	9.75	12.5	8.75	9.25	1	0.5	0	6.5	22.5	29.25	27.5	23.75	10.5	24.25	15.25	13.5	23.5	18	17	26	18.75	25	13.25	24.75	13.75	17.25	7.75	7.25	4.5
		fly 68	0	0	3.75	3.25	4	5	12	5.5	5.75	9.25	12	12.5	8.25	12.5	11	9	8	2.5	3.5	1.5	3.5	0	0	0	0	0	0	2.25	12.25	18.25	16.25	11.5	1.25	7	13	10	10	10.25	8.5	11.25	10	3.25	13	6	1.75	2	0
		fly 69	0	0.75	2	0	0	1.25	3	3	5.25	7.75	6.25	5.5	3.25	6.75	3.75	5.25	2.25	4.25	4	2.25	0	0	0	0	0	0	0	0	0	0	0	0	0	0	0	0	1.5	0	0	0	0	0	0	0	0	0	0
		fly 70	0	1.25	2.75	10.5	12.5	17	13.25	14.25	19	10.75	10.75	16	18.75	14.75	15	9	2.25	3.5	4.5	1.75	2.25	0	0	0	0	0	0	0	2.75	1.5	5.5	3.25	2.75	0.75	6.75	6.75	7	6.5	4.75	8.5	4.75	2.75	0.75	1.5	2.75	0.25	0.75
		fly 71	0	0	0	1.25	2	0	1.25	5	5.25	1.25	4	1.25	4.25	1.5	3.75	2.75	6.5	0	1.25	2.5	0.5	0	0	0	0	0	0	2	3.25	2.75	6.75	6.25	3.25	4.5	6	9.25	10.75	0	0	3.75	2.5	4.25	1.75	1.75	3.5	0	0
		fly 72	1.25	0	2.75	3.25	8.25	8.25	13.75	20.25	22	20.5	18.5	10.75	20	20.25	19.5	17.5	13.5	9.5	5.5	6.75	7	4	0	2.25	0	1.5	2.25	8.25	21.25	18.5	7.5	1.5	2.25	5.25	8.75	8.25	13.5	11.75	7.25	9	5.75	5	2.75	3	4.25	2.75	2.25
		fly 73	0	0	4.5	8	9.75	8.5	10	13.5	12.75	17.5	11	15.5	14.75	12.5	19.25	16.5	10	9.25	2.75	5.5	0	1.25	0	0	0	0	0	14.25	24.25	27	25	19.75	6	5.5	5	8	3	7.5	3.25	7	6.75	1.5	1.75	1.25	0	0	1.25
		fly 74	10.5	11.75	14.5	16.5	11.75	14	16.5	18	21.5	17.5	14.5	18	16.75	17.5	17.5	13	13.25	10	5	2.5	9	4.25	1.5	3	1.5	7.75	9	5.25	7.75	10.25	12.25	10	10.25	7.75	8.5	13.25	15	14.5	16	7.5	13.25	18.25	11.25	8.5	2.5	0	3
		fly 75	0	0	0	1.5	0	1.5	4.25	7.75	4.75	1.75	1.5	5.25	6.5	3.5	4	5.25	4	1.25	0	2	0	1.25	0	0	0	1.75	0	2.25	6.25	1.75	1.25	0	0	0	3.25	2.25	2.25	2	6.25	6.25	1.75	4	1.75	3.75	0	2.75	0
		fly 76	0	0	0	0	2.75	9.75	15	17.5	19.75	7.75	3.5	7	12.5	23.25	25.25	20	14	6.25	2.75	1	0	0	0	0	5	11.25	19	11.5	10.75	6.75	1.75	2.25	3	15.75	6.75	17.25	9	11.5	4.75	1.5	4	1.25	5	0	0	0	0
		fly 77	24	29.75	30	28	28.25	28.25	29.75	29.5	29.5	28.25	29.75	28	23.75	27.25	28.75	26.75	20.5	18.25	28.25	23.5	14.75	13.5	8	12.25	3.75	20	17.25	26.75	29.25	27.75	28.5	21.25	27	22.5	30	25.75	29.5	30	22.5	29.5	30	30	26.5	21	23	23.25	25.75
		fly 78	5.5	15.5	15.25	20.25	19.75	18	19	25	16.5	21	19.25	24	26	25.75	21	21.25	19.75	16.75	19	17.5	12.5	7.5	6.5	4.25	1.25	3.25	7	15	12.25	15.5	17.25	21.5	20	18.25	21.25	12.75	22.75	17.25	22.25	18.75	19.25	19.25	25	20.75	13.5	15.75	18.5
		fly 79	0	0	1.25	3.25	5.5	4	9.5	10.25	6.75	10.5	9.75	12	14.75	20.25	20.25	15.25	8.5	11.5	7.25	5.75	3	1.5	1.25	0.25	0	4.75	13	20	15.25	13	5	2.25	2	3	0	2.5	8.75	5	0	1.25	0	0	0	0	0	0	0
		fly 80	13.75	20	23.25	24.5	22.5	23.25	25.25	27.5	26.75	27.25	27	26.5	27.5	28.75	22.25	26	20.75	23	22.75	13.25	15.75	7.25	6	0.5	6.25	12.5	12.75	23.5	23.5	22	27.5	15.75	23.5	25.75	25.25	20.25	18	26	25.5	23	15.25	22.75	21	20.25	15	11	12.5
		fly 81	0	1.75	1.25	0	3.75	3.75	3.5	3.75	6.25	6	5	5	3.25	5	8.25	2.75	4.25	1.25	0.5	0.75	1.5	0	0	0	0	0	0	0	0	0	0	0	0	1.25	0	0	1.75	2.25	0.75	1.25	0	1.75	1.5	0	0	0	0
		fly 82	3	2.5	4.5	9	8	9	10	8.25	6.75	9.25	13	3.25	10	5.75	12.25	8.5	9.25	7.25	7.5	3.75	5	2.75	1	1.25	0	0	0	0	1.75	1.25	2	0	1.25	1.75	0	2	1.5	0	0	0	1.25	1.25	0	0	1.25	0	0
		fly 83	0.5	5.25	17.75	23	26.75	27	24.75	25.25	18.75	26.75	21.75	26.5	25.75	27.5	27.75	25.25	11	4.25	5	1	3.75	1.75	1.5	0	0	0	8.75	27.5	30	30	25.75	23.25	13.75	10.5	17.5	22.5	23.25	18.25	22.5	15.75	11.75	12.75	5	6.25	3	1.75	4.5
			bin 1	bin 2	bin 3	bin 4	bin 5	bin 6	bin 7	bin 8	bin 9	bin 10	bin 11	bin 12	bin 13	bin 14	bin 15	bin 16	bin 17	bin 18	bin 19	bin 20	bin 21	bin 22	bin 23	bin 24	bin 25	bin 26	bin 27	bin 28	bin 29	bin 30	bin 31	bin 32	bin 33	bin 34	bin 35	bin 36	bin 37	bin 38	bin 39	bin 40	bin 41	bin 42	bin 43	bin 44	bin 45	bin 46	bin 47
	inc2	fly 1	0	2	1.6667	4.3333	7.3333	18.3333	18.6667	20	26	28.6667	27.6667	28	29.6667	28.6667	28.6667	30	29.6667	29	13.6667	4.3333	2.6667	1.6667	0	0	0	0	2.3333	9.6667	15.6667	29.3333	30	30	30	30	28.6667	29.3333	15	15	18	16.6667	21	24	9.3333	9.3333	0	0	0
		fly 2	0	0	5	4.3333	14.3333	14.6667	19	21.6667	28	26.6667	21	29	27.6667	15	16.6667	20.3333	17.6667	6.6667	0.66667	2	0	0	0	0	0	0	3	12.3333	19.3333	12.6667	15	8	19.3333	14	9.3333	6.6667	6	9.3333	17.3333	19.3333	6	6.3333	4.3333	0	4	2.6667	0.66667
		fly 3	0	0	0	0	1.6667	1.6667	3.3333	7.6667	8.6667	12	17.6667	14.3333	24.6667	26.6667	13	24.3333	21.6667	4	0	0	0	0	0	0	0	0	2.6667	16	25.6667	21.6667	9.6667	0	0	2	1.3333	1.6667	2	4.3333	1.6667	1.6667	0	0	0	0	0	0	0
		fly 4	0	0	0	2.3333	4	3.6667	13	15.3333	24.6667	21.6667	22	25.6667	15.6667	25.6667	29.3333	20	22.6667	24.3333	16.3333	5	2.3333	0	0	0	0	0	0	0	5.3333	9.3333	5	4	0	0	3	0	2	2	2	0	0.33333	1.6667	0	0	0	0	0
		fly 5	0	0	1.6667	2	5.6667	7.3333	8.6667	7.3333	15.3333	12.3333	21.6667	25	25	19.6667	22	19.6667	14	10.6667	6	2	0	0	0	0	0	0	0	6	10	13	16	16.6667	15.6667	7.6667	0	6.3333	5.6667	7.6667	5.3333	4	6.6667	3	2	0	0	0	0
		fly 6	0	0	8.3333	18.6667	27.3333	23.3333	28	26.3333	30	27	29.6667	30	30	29	28.3333	25.3333	23.3333	23	19.3333	17.3333	5.6667	0	0	0	0	0	17.3333	30	30	30	30	29.6667	28.6667	24.3333	24	23	24.6667	17.3333	13.6667	12.3333	18.6667	15.6667	11	1.6667	0	0	0
		fly 7	0	6.6667	6.3333	11.6667	15.3333	14.6667	20	25.3333	21.6667	15.6667	27	26.3333	20.3333	25	24	23.3333	16.6667	12.3333	16.3333	8.3333	2.3333	1.6667	0	0	0	4.3333	13.3333	24.6667	23	26.6667	19.6667	19.3333	18.3333	16.6667	15.3333	18	24.3333	15.3333	14.3333	19	12	12	15	12.3333	12.3333	7.3333	3
		fly 8	0	0	0	3.6667	6.6667	17.6667	20	22.6667	25.3333	24.3333	26.3333	28.6667	28.3333	27.6667	30	28.3333	20.3333	10.3333	11.3333	5.3333	0	0	0	0	0	0	14	12	17.3333	16	10	9.6667	7	10	3	3.6667	6.6667	5.6667	3.6667	0	4	2.6667	1.3333	0	0	0	0
		fly 9	0.33333	3.3333	12.3333	13.3333	8	14.6667	6	19.3333	19.3333	21.6667	23	16.3333	15	21.6667	17	25.3333	17.6667	15.6667	13	16.6667	15	0.66667	1	0	0	3.6667	8	14.3333	20.6667	19.6667	8	11	16.3333	12.6667	18.3333	14.3333	13.6667	14.3333	12.3333	8.6667	12	5.6667	12	9.3333	1.6667	4.3333	2
		fly 10	0	0	0	3.3333	13	13	9.3333	7	19	16	20.6667	24.3333	16.6667	21.3333	22.6667	17	13.6667	7.3333	6	1.6667	0	0	0	0	0	0	2	11	10.3333	8.3333	11	5.3333	7	8	13.3333	11.3333	11.6667	13.3333	9.3333	13.3333	18	17	15	12.3333	7.3333	9.6667	3.6667
		fly 11	0	0	0	0	4.6667	0	0	7.6667	10.6667	16	16.6667	22.3333	27.6667	25	26.6667	24.6667	18	13.3333	1.6667	0	0	0	0	0	0	10.6667	20.3333	23	25.6667	16.6667	18.6667	10	17.6667	13.3333	6	20.3333	16.3333	11.6667	24.3333	8.3333	14.6667	18.6667	10.3333	5	9.3333	8.3333	4.6667
		fly 12	0	0	0	0	2	3	9	14	13.6667	22.3333	26.3333	23.6667	26.3333	15.3333	18.3333	9.6667	5	0	0	0	0	0	0	0	0	0	6.6667	16.3333	18.3333	20.3333	24	17	6.3333	3	4.6667	5.6667	8	11.3333	6	3.3333	3.6667	5	1	0	0	0	0
		fly 13	0	0	7	4.6667	1.3333	3.6667	4.6667	8	14.3333	23	27	19.6667	29.3333	29	30	28	3.3333	6.3333	7	2	0	0	0	0	0	3.6667	18	19.6667	29.3333	26.6667	27.6667	25.6667	19	28.6667	15.3333	19.3333	20.3333	9	14.3333	26.3333	25	27	14.6667	9	3.3333	1.6667	3.6667
		fly 14	6.6667	9.3333	5.3333	21.6667	18.6667	22.3333	20.6667	20.3333	22	23.6667	21.6667	22	26.3333	26.6667	22	24	11.6667	20.6667	11.6667	16	15.6667	4.6667	1	0.66667	2	17.6667	27.6667	29.6667	27	28	25.3333	18	17.3333	21	14.3333	19.6667	14.3333	23	20.3333	17	21.6667	12	7	15.3333	11	3.6667	8.6667
		fly 15	0	0	0	0	1	8.3333	14.6667	24	18.3333	30	29.6667	30	29.3333	27.6667	19.6667	22	25.3333	12.6667	0	1.6667	0	0	0	0	0	0	1	23.6667	30	30	30	28.6667	26	8.6667	14.3333	17.3333	19	17.3333	11.6667	10.6667	10.3333	11	2	0	0	0	0
		fly 16	0.33333	12.6667	20	20	27	28.3333	29.3333	30	29	30	30	30	30	30	30	26.6667	26.3333	21.3333	7.6667	0	0	0	0	0	0	0	2.6667	15.6667	27.3333	30	30	27.6667	29.3333	30	30	27.6667	12	17	19	29.6667	20	20	15.6667	4	0.33333	1.6667	0
		fly 17	0	0	0	1.6667	10.6667	16.6667	22.3333	24.6667	28.3333	30	30	30	28.3333	29	29	30	28.6667	26.6667	17.6667	7.3333	0	0	0	0	0	0	0	0	18	30	30	29.6667	29.6667	28.6667	24.3333	17.3333	23.3333	15	15.3333	12.3333	4.6667	3.3333	0.66667	3	0	0	0
		fly 18	0	0	0	0.66667	2.6667	4.3333	4	8.6667	10	26.3333	24.3333	30	30	30	30	25.6667	29.6667	13.6667	3.3333	7.3333	0	0	0	0	0	0	0	5.6667	12.3333	11.6667	16.3333	15.3333	13.3333	4	0.33333	0	0	0	0	0	0	0	0	0	0	0	0
		fly 19	0	0	0	0	0	3	13.3333	13.6667	17.3333	24	18	22.6667	30	30	22.6667	13	19	10.3333	3.6667	1.3333	0	0	0	0	0	0	4	27.3333	28.6667	30	26.6667	29	24	21.6667	13.6667	7.3333	9	7.6667	9.3333	9.3333	7.6667	2.3333	1.3333	4.3333	0	0	0
		fly 20	0	0	4	13.6667	25.6667	17	16.3333	21.3333	24.3333	15.6667	8	28.3333	30	13.3333	18	28.3333	20.6667	13	6	0	0	0	0	0	0	0	12.3333	27	29	21.3333	20.3333	12.3333	15	20.3333	26.3333	12	9.3333	8.3333	12.3333	6.6667	9	4.3333	5.3333	6.6667	0	1.6667	0
		fly 21	0	0	0	4	9.3333	2.3333	1.3333	3.6667	10	10.6667	18.6667	26.6667	22	19.3333	25	22	0.33333	0	4	0	0	0	0	0	0	0	9.6667	15.3333	19	17	24	24.6667	12	8.3333	13.6667	15.6667	0.33333	5.6667	5	11	4.6667	7.3333	3.3333	2.3333	0	0	0
		fly 22	3.6667	8	8.6667	7	17.3333	10.6667	14.3333	12	21	19	16	23.3333	21.6667	29.3333	14.6667	14	9.3333	10.3333	14	1	3.6667	0	0	0	0	0	4.3333	18.6667	24.3333	23.6667	6	9.3333	13	8.6667	9	12	6.3333	14	12.3333	7.3333	5.6667	9.3333	10	4.3333	0	0	1.6667
		fly 23	0.66667	2.6667	3.3333	0	6.3333	10	8.6667	20	26	28	28	30	30	30	30	29	28	17	5.3333	2.3333	5	2	0	0	0	7	22	27.3333	30	30	30	30	30	30	27.6667	29.6667	16.6667	19.6667	19	20.6667	26	16.6667	11.6667	5.3333	4.3333	3.6667	1.6667
		fly 24	0	0	5	3.3333	11	23	20	19.3333	24.6667	30	30	26.6667	25.6667	30	30	30	30	28.6667	19.6667	8	4	0	0	0	0	0	2.6667	28	30	30	29	23	28.3333	26.3333	26.6667	16.3333	17.3333	17.3333	15	17	8.6667	17.6667	3	9.3333	8	0	7
		fly 25	0	0	0	0	1.6667	4	5	11	9	18.6667	16	22.6667	10	23	14	7.6667	11.3333	4.6667	4.6667	0	0	0	0	0	0	0	0	0	1.6667	0	0	4.3333	3.3333	6	0.33333	7	5.3333	1.6667	7.3333	2.6667	5.6667	8.6667	6.3333	2	0	3.3333	0
		fly 26	0	0	2.3333	0.66667	8.6667	12.6667	14.6667	18	23.6667	25.3333	29.6667	26.3333	28.6667	28.3333	29.3333	28.6667	19.3333	17.6667	18	4	0	0	0	0	0	0	15.3333	26.6667	27.3333	29.6667	29.3333	30	27.6667	29	21.6667	19	3.6667	2.6667	4	6.3333	11.3333	9.6667	4	0	0	0	0
		fly 27	0	0	0.66667	6	11	20.6667	28.3333	18	21.3333	28.3333	29.6667	29.6667	30	29.6667	29	24	16.6667	16.6667	6.6667	5.6667	0	0	0	0	0	0	0	0	12.6667	20	14.3333	14	1	0	5.6667	4.6667	7	4.3333	1.6667	5	1.6667	0	1.6667	0	0	0	0
		fly 28	1.6667	0	4	7	13.6667	12.6667	10	17.6667	12.3333	18.3333	17.3333	17.6667	16	25	20.6667	22	24.6667	20.6667	12.6667	2	1	1	0	0	0	0	2	17.6667	26.3333	19.6667	14.3333	8.6667	3	1	0	4	0	2	7.3333	4	3.3333	0	0	4	0	1.6667	2
		fly 29	0	0	2	11.3333	14.6667	25.3333	26	30	30	27	28.6667	30	30	30	29.6667	26	16.6667	24	14	8.3333	1	0	0	0	0	0	7.3333	24.6667	27	27.3333	26	29	26	18.3333	10	12	5	3	2.6667	8.3333	5.3333	0.66667	0	0	0	2	2
		fly 30	0	1.6667	6.3333	9.3333	17	19.3333	16.3333	19.6667	22.6667	21.3333	29	26.6667	30	29	28	26.6667	19.3333	19.3333	18	3.6667	0	0	0	0	0	0	0	8.6667	15	24	21.6667	24.6667	22.3333	20	20	15.6667	10	10	10	9.6667	8.6667	3.6667	3	2	1.3333	0	0
		fly 31	0	0	0	7.6667	15	14.3333	20.3333	13.3333	22.6667	18.6667	19.3333	25	22.3333	21.6667	22.3333	23.6667	17.6667	18	16	5.6667	5	3.6667	0	0	0	0	9.3333	24.6667	27.3333	24.6667	25.3333	15	24	21	17.6667	19.3333	20.6667	19	14.3333	9	8	14	13	10	5.3333	5.3333	5.6667
		fly 32	0	0	0	0	0	0	1	1.3333	0	1.6667	1.6667	4.3333	8.3333	6.3333	8	3.6667	4.6667	4	1.3333	3.3333	1.6667	0	0	0	0	0	1.6667	2	0	1.6667	1.6667	0	0	0	1.6667	0	1.6667	0	0	0	0	0	0	0	0	0	0
		fly 33	0	4.3333	19	22	20.3333	24	29.3333	21.3333	27	25.6667	27	29.6667	27.6667	27.6667	20.6667	27	25.6667	14.6667	6.6667	2	1.6667	0	0	0	0	0	0	18	29	29	29.3333	28.3333	28.3333	29.6667	28.3333	24.3333	25.3333	22.6667	21.6667	17	22.6667	21.6667	12.6667	7	3.3333	1.6667	0
		fly 34	0	0	0	0	1.6667	0.66667	8.6667	14	8.3333	11.3333	21	26.6667	27	28.3333	24.6667	26.6667	25.3333	11	1.3333	0	0	0	0	0	0	0	0	0	1.3333	18	30	30	29.3333	23	20	16.6667	10	25.3333	28.3333	18	25.3333	11.3333	0	0	0	0	0
		fly 35	0	0	13.6667	17.3333	23.6667	25	25	21.3333	26	29.6667	28.6667	29.6667	29.6667	30	29.6667	26.3333	26.6667	27	19.3333	16.6667	3.3333	0	0	0	0	0	2.6667	7	23.3333	22.3333	29	30	29.3333	27.3333	25	16.6667	13	0.66667	5.3333	7.6667	5.3333	8	5.6667	1.3333	0.33333	3	0.66667
		fly 36	0	0	6.6667	11.6667	8	17.6667	13.6667	15	18.6667	21	23	23.3333	24.6667	23.6667	15	23.6667	18	10	7.6667	3.3333	2	0	0	0	0	11	13	25.6667	20.6667	10.6667	8.3333	13	7	12.6667	8.6667	9.6667	6.6667	5.3333	17.3333	17.6667	14.3333	20.3333	10	5	4.3333	3.6667	2
		fly 37	8.6667	11.6667	6.6667	7.3333	10.3333	17.3333	11.6667	17.6667	12	18.6667	18	17.3333	17.3333	17.6667	21	20	14.6667	13.6667	10.6667	14.6667	9.6667	7.6667	4	3.6667	1.6667	2.3333	14.3333	19	18.6667	16.6667	13.3333	13.3333	17	11.6667	10.3333	13.3333	13	18.6667	19.6667	12.6667	20	14.3333	14	21.6667	17.3333	19.6667	22
		fly 38	0	5.3333	4	4.6667	11	8.6667	20.6667	26.6667	22.6667	19.3333	20.6667	22.6667	28.3333	26	23.6667	28	28.6667	20.3333	0	0	0	0	0	0	0	2.3333	24	15	17	12.3333	6.6667	15	16.6667	10.6667	12.6667	8.6667	13.3333	19.3333	11.3333	14.6667	21.3333	18.3333	12	3.3333	12.6667	8	6.6667
		fly 39	0	0	2.25	1	6	5.75	13.25	12	17.5	18	20	19.25	16.75	22.5	25.25	21.75	15	14.25	9.75	10.75	1.75	0	0	0	2.25	5.25	11.75	16	10.25	7.25	5.5	0	0	0	0	0	1.5	0	0	1.25	0.75	0.5	0	0	0	0	0
		fly 40	0	0	7.25	15.5	17.5	19.75	18.75	12	27.75	24.5	23.5	25.75	24.75	29.25	28.75	21.25	19.25	10	8.25	12.5	1	2.5	0	0	0	0	2	10	14	20.75	13.5	18.75	9	3.5	2.25	5.25	4.75	5.25	4	8.5	4.25	11.5	4.25	5.25	0	0	0
		fly 41	0	5.75	15	18.25	18.25	24	25.25	24	25.25	25.75	25	27.75	29.25	30	24	26.25	27.75	24.25	21.25	15.5	8.25	0	0	0	0	0	12.75	29.5	27.5	29.75	24.5	17.25	27.75	26.75	16.75	15.75	12.25	9.5	4	8.25	14.25	8.25	6.5	6	2	0.5	2.75
		fly 42	3.5	4.5	6	12.75	12.75	23.5	22.75	25	25.75	23	25.5	26	29.75	29.5	29.25	30	28	21	26.5	10.75	4.25	2.5	1.5	0	0	1.25	0	0	3.5	15.75	15.5	23.5	27.25	29	22.5	16.25	16	16.5	15	19.5	14.75	7.5	6.25	8.5	5	0	1.25
		fly 43	0	0	8.5	3.75	7.75	14.25	10.75	7.75	11.25	15.25	18.75	16.5	15.75	20.5	18.75	16	17.75	14.75	7	11.5	11	4.5	0	0	0	0	0	0	0	1.5	3.5	2.75	1.25	2.5	5.75	8.25	2.75	4.75	10.75	8	4	7	7.5	2	4.5	4.5	1.25
		fly 44	0	0	10	18.25	23.25	21.25	24	27.25	30	30	29.5	30	30	30	29.25	30	29.25	25	21.25	16.75	11.5	0	0	0	0	0	6.25	20.5	29.25	29.75	29	29.5	30	27.25	25	28	22.75	11	18	14.75	14.25	19.5	16.5	10.25	16.5	10	3.5
		fly 45	0	0	0.75	13.25	24.5	27.25	30	29.5	28.5	27.25	28.5	29.75	29.75	27	30	30	30	19.5	7.25	0	0	0	0	0	0	0	0	0	0	3.25	9	10	6.25	1.5	2.5	0.25	1.75	1.25	0	0	1.25	0	0	0	0	0	0
		fly 46	0	0	0	0	6.75	10.25	12.75	16.25	18.5	24	19	24	27.75	28.25	29	28.25	30	28.25	18.75	1.25	0	0	0	0	0	0	2.25	11.25	23.75	25.75	29.75	25	29.75	19.75	19.25	16.75	18.25	23	15	11	8	10.75	11.75	6	1.5	0	0
		fly 47	0	0	0	0	3.5	6.5	6.5	9.5	16.25	20.25	23.5	16.25	20.25	23.5	15.75	7.75	6.75	11	0	0	0	0	0	0	0	2.75	13	10.25	12.5	14	8.5	3.5	7.5	2.75	0	0	0	0	3.5	0	0	0	0	0	0	0	0
		fly 48	0	0	3	1.5	8	11.25	12.75	15.25	13	13.25	17	13	16.5	21.75	20.5	20.75	16.25	15	13.25	15.75	5.75	0	0	0	0	2.5	5.5	4	8.25	10	0	7	4	2.75	7.5	8.5	0.5	2	0	1.25	3.5	1.75	2.25	2	3.25	0	0
		fly 49	0	0	0	2.25	0	1.25	1.75	6	2.75	3.75	3.5	13.5	16.25	9.25	11	13.5	10.25	3	2.25	0	0	0	0	0	0	1.25	6.25	12.75	10.5	9.25	4.75	2.5	1.5	0	0	1.5	0	0	0	0	0	0	0	0	0	0	0
		fly 50	2.5	19.5	22.75	26	23.5	23.5	26.75	26	24.5	24.75	28.5	26.25	28	28	29.25	27.5	26	23.5	23	24.5	14.75	12	5	0.25	0	0	3	5.25	15.25	14.25	20.5	18.5	9.25	20	18	22.5	24.25	21.75	14.5	16.5	21	21.75	16	17.5	22.25	15	14
		fly 51	0	0	0	0	7.75	4.75	2.5	7.5	3.75	9.5	9	5	10.75	16.5	20	16.5	13	13.75	11.25	4.75	4.75	1.25	0	0	1	4.25	6.5	7	15.5	19	15.75	15	9.75	7.5	7	8.5	8	7.5	5.75	6.5	4.75	0	0	0	0	1.5	0
		fly 52	0	0	0	0	0	0	1.25	3.5	2.75	7	7.25	10.5	16.5	12.25	8.25	6.25	3.75	2.5	0	0	0	0	0	0	0	0	0	6.75	4.75	7.75	3.25	6.25	1.75	0	0	0	0	0	0	0	0	0	0	0	0	0	0
		fly 53	16	29.25	25.75	26.5	28	30	29	22	28.5	26.25	27.5	28	30	30	24.75	27.75	27.5	24.25	18.5	24	18	10.25	1.75	1.25	0	4.5	15.5	25.25	29	29.25	28.5	25.75	28.25	27.75	20.5	27.5	25.5	25	28.5	24.5	26.75	19.75	20.5	20.25	22	18.75	15.25
		fly 54	2.25	3.5	6.75	7.5	7.5	17	24	25.25	28	29	24.75	29.75	27.5	29.25	29.25	27.25	19.25	15.75	15	7.75	1	0	0	0	0	0	14	27.5	30	26.5	28.75	25.5	21	16.5	19.25	20.25	8	7.5	7.25	10.5	10.5	11.75	8.5	9	3.5	3	2.5
		fly 55	1.25	1.25	7.25	11	18.75	13	10.25	7.5	17	13.25	17	16.25	16.75	11.5	13.75	14.5	9	13.75	4.25	2.5	1.25	1.5	0	0	0	1.25	2.25	9.75	6.75	17.5	9.75	7.5	4.25	5.25	12.25	3.75	8.75	6.75	11.25	3.75	4.75	10.75	4.75	6	5	0	1.75
		fly 56	0.5	6.5	10.25	17.25	19.75	28	26.25	25	28.75	26.5	27.25	29	26.75	24.5	26.25	24.75	25	27.75	22	23.25	21.75	18.5	4.25	0	0	0	2.75	1.75	3.5	8.5	8.5	11.5	15.5	11.25	6.25	9.75	10	4.75	14	16.75	9.75	10.5	3.25	4.75	5.75	2.25	6.5
		fly 57	0	0	0	0	8.5	17.25	22	23.75	25.25	27	22.75	30	29.25	27.5	24	25.25	27.25	24	14.5	10.5	2.75	0	0	0	0	1.25	0	7.75	14.75	24.75	23.25	22.5	15	3.75	2	3.25	5.75	4.75	8.75	6.25	11.25	6.25	1.5	1.25	1.25	0	0
		fly 58	0	0	10.75	22.25	23.25	24	27	27.25	23.5	27.75	24.5	26	26.25	25.25	27	23.25	28.75	21.75	19.75	25.5	17.5	5	0	0	0	0	0	5.75	16.5	28	29.75	29.75	25.25	15.75	11.75	9	5.25	6.25	9.75	10.25	14	2.75	7.25	2.25	0	0	0
		fly 59	7	7.5	18.5	22	23.75	17.5	27.25	25.75	20	27.25	29.5	20.5	26.25	25.5	23.25	28.75	24.75	20.25	24	13	8.5	3.25	0	0	0	0	0	8	12.75	13	16.5	13.25	14	18.75	15.75	18.75	17.25	18	20.25	23	18.5	21.5	23.25	14.5	15	20	13.25
		fly 60	0	5.75	6.25	5	8.75	15	11.5	12.5	23	24.75	24	22.25	26	23.75	24	27.75	18.5	25.25	26	23.5	11.75	10.25	2.25	0	0	0	0	11.75	13	21.5	14.25	14	19	15.25	4.75	14.25	9.25	14.5	16	5.75	6.75	6.75	2.25	2.25	0	0	5
		fly 61	0	0	0	2.5	1.5	3.25	1.25	0	4	6.25	2.75	4.5	5.25	9.5	8.5	0	1.25	1.5	0.25	0	0	0	0	0	0	0	0	0	0	0	0	0	0	0	0	1.25	1.75	0	2	0	2	0	3	0	1.5	0	0
		fly 62	0	0	0	13.5	20	27	23.75	24.75	28.5	29.5	30	29.75	28.25	27	23.5	29.5	24.75	20	18	5	0.75	1	0	0	0	0	7.75	26.25	30	30	30	30	30	30	21	23.75	23.5	17.75	14.5	16.75	17.5	10.75	11.25	4.25	3	2.5	0
		fly 63	0	0	0	8.25	20.5	25.75	22.75	23.25	28.25	24.5	24.25	25	30	25.25	24.5	24.25	24.25	26	24.5	18	6	2.5	0	0	0	0	0	10	18.25	28.5	25.25	25	16.5	22.25	27.5	21.5	15.25	10.75	13.25	12.75	18.75	4.75	13.25	5	0	0	0
		fly 64	0	0	0	0	0.5	1.25	1.5	0	6.75	8.5	8	6.5	15	10	11.25	8	5	2.75	1.5	0	0	0	0	0	0	0.75	2.25	4.25	2.25	7	4.25	0	0.25	4.5	3.25	0	0	0	0	0	0	1.25	0	0	0	0	0
		fly 65	0	0	3.75	8.5	19.5	20	23.25	25.25	24.5	23.5	27.75	27.25	26	30	27.25	26	28.25	29.5	26	22.25	22	8.75	0	0	0	0	0	8.75	21.25	27.5	28.25	30	29.5	29.75	27.5	22.25	9.5	14	19.75	14.25	9	11.5	8.25	4.5	0	1.5	0
		fly 66	2.25	13.25	18.25	19.75	20.25	21.5	30	25	29.75	29.75	28.75	25.25	30	30	30	30	30	25.25	21.75	22	5.5	0	0	0	0	0	0	6.25	13.5	11.25	13	15.5	15.75	14.5	20.25	22.25	9.25	21.5	23.25	27.25	30	27	12.25	2.75	0	0	1.25
		fly 67	0	15.75	13.25	23.75	28.5	26	25.75	28.75	29.5	27.75	25.25	29.25	30	27.75	29.25	27.25	24.75	20	22.25	7.25	5.25	0	0	0	0	1.75	23.75	28.75	27.75	27.75	29	26	27	26.5	27.25	28.5	27.25	25.75	26.5	27.25	30	24.75	28	20.5	21.75	19.25	14.5
		fly 68	0	0	0	0	2.25	6.75	22.5	25.25	29.5	29.25	27.25	29.25	30	30	30	28	26.5	12.75	3	0	0	0	0	0	0	3.75	29.25	29.75	27.75	23.25	23.5	22.25	15.25	17	19	17.75	19	17.25	12.25	11.75	7.25	3.25	3.25	0	0	0	0
		fly 69	0	0	0	0	4.75	8.75	13.25	16.75	15	20.75	23.25	25.25	25.25	29.25	28	20.75	24.5	19.5	12.5	5.25	1.5	0	0	0	0	0	0	6.5	19.75	21.5	20.5	24	24.75	19	16.25	9.75	6.75	0	1.25	0	0	0	0	0	0	0	0
[truncated: 1 more columns]

## Sheet: Fig 1W
		Sleep (min)				Latency (min)				P[doze]				P[wake]
		wt	inc1	inc2		wt	inc1	inc2		wt	inc1	inc2		wt	inc1	inc2
	fly 1	1129	161.667	744		92.6667	95.3333	101		0.2573	0.11927	0.18384		0.053087	0.40207	0.12246
	fly 2	1008.67	544.333	488.667		46	28	105.667		0.35183	0.30537	0.2885		0.09269	0.24449	0.26147
	fly 3	805.333	449	271.667		79	39.3333	86.3333		0.21818	0.26393	0.17463		0.11848	0.26617	0.34674
	fly 4	919.333	235.667	328.333		146.667	72.6667	174.667		0.15188	0.20008	0.1204		0.069973	0.38373	0.24533
	fly 5	986.667	606.667	351.667		57.3333	52	109.667		0.343	0.4777	0.18842		0.09592	0.24645	0.27969
	fly 6	1020.33	24	832		37.3333	78.6667	73.3333		0.4247	0.080295	0.204		0.10479	0.58843	0.10869
	fly 7	1082.67	39.3333	687.333		88	211.667	60.6667		0.13883	0.11752	0.37496		0.040378	0.57444	0.21249
	fly 8	925.667	38.3333	463.667		63.6667	522.333	64		0.20067	0.11503	0.25614		0.085424	0.58566	0.25352
	fly 9	862.667	128.333	563		105.667	38.3333	63.6667		0.20863	0.14284	0.29245		0.10113	0.45669	0.23487
	fly 10	1109.67	320.667	450.333		46	57.3333	92		0.35539	0.23815	0.3698		0.068328	0.33313	0.29589
	fly 11	1119.33	618	529		61.3333	50	51		0.27746	0.34095	0.13356		0.056144	0.23751	0.17219
	fly 12	1047.33	143	349.333		54.6667	74	81.3333		0.30234	0.16695	0.22795		0.080706	0.45133	0.31002
	fly 13	912.667	345.333	635.667		86	31.6667	58		0.18248	0.17898	0.24469		0.078025	0.27814	0.18102
	fly 14	1059.33	79.3333	797		72.3333	298.667	35.3333		0.20125	0.17926	0.51578		0.056461	0.56211	0.19486
	fly 15	1090.33	358	586		91.6667	111.333	94.3333		0.25337	0.15914	0.074872		0.059612	0.26744	0.092075
	fly 16	1110.67	778	850.667		53.3333	14.3333	93.3333		0.27801	0.35788	0.24367		0.060823	0.16554	0.11008
	fly 17	1092.67	216.333	676.333		53	352.333	132.667		0.2878	0.19206	0.17495		0.063211	0.38101	0.13803
	fly 18	924.333	124.333	359.667		21.3333	155.667	154		0.39034	0.21047	0.22869		0.11978	0.46135	0.31182
	fly 19	929.667	403.667	505.333		59.6667	48.3333	87		0.20091	0.20149	0.10608		0.083467	0.26414	0.14323
	fly 20	1033	447.333	563.333		55.3333	49.3333	78.6667		0.18271	0.42617	0.20406		0.059053	0.32263	0.19211
	fly 21	982.667	566.667	378.333		68.6667	65	76.6667		0.12212	0.22973	0.16804		0.047479	0.2124	0.26668
	fly 22	957.333	89.6667	480.333		66.6667	380.667	85.3333		0.25858	0.20507	0.21757		0.091615	0.49338	0.2351
	fly 23	1126.67	634	781.333		34	22.6667	55.3333		0.24095	0.2855	0.28197		0.052685	0.19566	0.14003
	fly 24	1076.33	547	759.667		67.6667	39	89.3333		0.22346	0.22801	0.26511		0.054909	0.21504	0.14403
	fly 25	1002.33	462.667	229		78.3333	54	204.667		0.23111	0.25511	0.24162		0.076415	0.2621	0.42649
	fly 26	1154.67	557	633.333		81.3333	83.6667	74.3333		0.29762	0.33594	0.20151		0.050771	0.24549	0.16059
	fly 27	1023.33	319	445.667		49.6667	119	136.667		0.28277	0.31672	0.15243		0.078885	0.3605	0.20907
	fly 28	1070.67	693.333	400		68	30.6667	91.3333		0.1843	0.43651	0.44704		0.050839	0.22045	0.35037
	fly 29	1130	564.333	641.333		26.6667	44.3333	87.6667		0.27289	0.36622	0.21662		0.056451	0.25753	0.16651
	fly 30	1001	375.667	593.667		42.6667	25.6667	105.333		0.088137	0.16375	0.3218		0.033725	0.25741	0.22774
	fly 31	972.333	312.667	654.333		98.3333	49.3333	78.6667		0.33766	0.20393	0.24826		0.10063	0.33444	0.1825
	fly 32	971.667	440	61.6667		64	59	306.667		0.27953	0.16072	0.1878		0.088926	0.21787	0.53536
	fly 33	898.333	184.333	803.333		74.3333	88.6667	96.6667		0.14687	0.2681	0.24884		0.072229	0.43599	0.13133
	fly 34	961.333	380.333	523.333		56.6667	74.3333	161.667		0.22778	0.28166	0.089579		0.083402	0.33596	0.12421
	fly 35	924	721	713.333		52	48.3333	104.333		0.36007	0.3176	0.31799		0.11678	0.18949	0.18178
	fly 36	1147	43.6667	533.667		33.3333	395	48		0.32107	0.17524	0.26435		0.05542	0.60766	0.23952
	fly 37	1147.67	299.667	673.667		94.3333	41	46.3333		0.28861	0.26278	0.45809		0.051168	0.39269	0.23319
	fly 38	1039.33	204	606		50.6667	115.667	58.6667		0.26847	0.22385	0.2395		0.075455	0.41754	0.19052
	fly 39	1072.67	240.333	315		69.6667	66.6667	40.25		0.23748	0.34015	0.19378		0.05972	0.41858	0.32132
	fly 40	1064.67	141.333	496.5		74.6667	127	102		0.23155	0.38657	0.21892		0.060401	0.48647	0.23048
	fly 41	930.667	386.333	746.75		82.6667	99.3333	71.75		0.2766	0.3657	0.25691		0.10309	0.3381	0.14699
	fly 42	980.667	270.667	688.75		34	76	131.25		0.3338	0.28336	0.24459		0.10145	0.38962	0.16571
	fly 43	1042	333.667	334.5		54.3333	76.6667	233.75		0.32513	0.3406	0.31904		0.080096	0.37514	0.34997
	fly 44	1124	570	882		42.6667	35.3333	82.5		0.20692	0.25498	0.29275		0.045881	0.2071	0.11894
	fly 45	1122	297.75	449.75		28	169.25	196.25		0.38518	0.25004	0.1509		0.073168	0.34842	0.19813
	fly 46	981.667	834.25	631.5		55.6667	69.25	96.75		0.35148	0.38089	0.23552		0.098694	0.1576	0.17959
	fly 47	957.667	537.75	265.5		40.6667	44.75	68.5		0.19816	0.30576	0.14554		0.080307	0.23874	0.29825
	fly 48	1179	510.25	330		46.3333	115.5	81		0.39734	0.45791	0.27337		0.05884	0.29261	0.3369
	fly 49	1005.75	326.75	150.5		116.25	74.25	70		0.34373	0.26695	0.13421		0.091105	0.34324	0.41559
	fly 50	1092.5	575	881.5		87.75	76	102		0.21912	0.34851	0.33128		0.053245	0.23755	0.13229
	fly 51	999	452.25	313		127	138.75	101.75		0.19358	0.33204	0.30814		0.065544	0.30618	0.39322
	fly 52	1215.5	1054.75	112.25		73.25	6.5	274.25		0.23948	0.49648	0.14136		0.033864	0.10303	0.51596
	fly 53	1201.5	162	1083.25		95.5	142.75	59.25		0.30643	0.25481	0.37371		0.043343	0.45639	0.078019
	fly 54	1135	98.5	690.25		59.75	103	75.5		0.29087	0.28947	0.33627		0.058423	0.60067	0.18949
	fly 55	1119.5	414.25	367.5		75.5	198.25	84.75		0.25748	0.38147	0.30948		0.056998	0.32308	0.33185
	fly 56	1191.75	401.75	666.25		70	87.75	114.25		0.31144	0.31354	0.40895		0.046995	0.31062	0.21908
	fly 57	1076	446	526.75		113.25	131.5	92		0.2316	0.27237	0.16559		0.058859	0.27666	0.18581
	fly 58	1223.5	559.75	685.5		40	53	126.25		0.2924	0.2686	0.2755		0.03732	0.22056	0.16992
	fly 59	1153.5	212.25	786.25		82	181.75	113.25		0.24456	0.19264	0.46948		0.045638	0.40461	0.1816
	fly 60	1107.5	199.5	574		110	270.75	130		0.23626	0.19503	0.21584		0.054059	0.39691	0.20302
	fly 61	1104.5	631.75	63.75		69	60.75	494		0.19403	0.2174	0.24717		0.046779	0.16677	0.58295
	fly 62	1074.75	82.25	786.75		122	720	83.5		0.23663	0.15005	0.26011		0.059061	0.54793	0.13577
	fly 63	1117.75	584.75	696.25		98.25	72.75	110.75		0.16195	0.33257	0.1698		0.040172	0.22347	0.13067
	fly 64	1030.5	208	116.5		148.5	143	87.25		0.13545	0.25765	0.11983		0.045594	0.42778	0.43011
	fly 65	1299.75	216	766.25		8.5	259.25	110.75		0.38232	0.22975	0.18075		0.029862	0.40749	0.11619
	fly 66	1156.5	178.25	776.5		41.5	54.5	109.75		0.45189	0.15772	0.21373		0.066542	0.41448	0.12204
	fly 67	1137.75	772.25	1016.75		59.75	55.25	63.75		0.16095	0.40872	0.27615		0.036416	0.17358	0.079493
	fly 68	985.75	300.5	634.75		67.5	126.75	58		0.29371	0.27987	0.14716		0.087821	0.35922	0.13202
	fly 69	1002	68	464.25		58.25	635.75	116.25		0.26819	0.088094	0.20578		0.08255	0.47857	0.24115
	fly 70	1094.5	270.75			33.25	213.75			0.25068	0.26027			0.057481	0.37869
	fly 71	974.5	116.5			67.75	180.5			0.30202	0.15587			0.091403	0.48369
	fly 72	1097.5	409.5			18	77.25			0.42123	0.45925			0.083357	0.33867
	fly 73	1067.75	370.75			57.75	103.5			0.24687	0.16397			0.065035	0.25781
	fly 74	991.5	515.25			66.25	31.75			0.2958	0.48525			0.08501	0.2983
	fly 75	1084	105.5			83.5	244.25			0.30701	0.21308			0.065023	0.54452
	fly 76	803	336			112.75	34.25			0.13209	0.18466			0.084244	0.29678
	fly 77	915	1180.25			43.5	27			0.14418	0.28667			0.070287	0.046799
	fly 78	1079.75	809			53	52.75			0.26231	0.46351			0.06114	0.18817
	fly 79	1113.75	278			73	65.25			0.2375	0.18281			0.051533	0.33075
	fly 80	889.25	964			111.25	44.75			0.10044	0.36091			0.053229	0.12119
	fly 81	1048.75	78			66	457.75			0.21974	0.30262			0.060823	0.55719
	fly 82	1118.25	176			24.5	257.25			0.3614	0.27753			0.068657	0.46432
	fly 83	1063.75	715			64	77.75			0.23571	0.43878			0.060612	0.19963
	fly 84	994				60.25				0.2622				0.080568
	fly 85	1079.25				33.5				0.34674				0.074484
	fly 86	1232.25				58.5				0.31583				0.03606
	fly 87	1053.25				67				0.27516				0.070878
	fly 88	1041.5				99.75				0.23009				0.065728
	fly 89	1048.75				82.75				0.18297				0.055036
	fly 90	963.75				57.75				0.10907				0.046067
	fly 91	1127.25				88.25				0.14316				0.032393
	fly 92	1066.5				27.25				0.22907				0.058344
	fly 93	1018.75				74.75				0.18599				0.058523
	fly 94	1095.5				20.25				0.237				0.056855
	fly 95	1105.75				49.25				0.26581				0.05756
	fly 96	1085.25				21.5				0.22869				0.056466
