# Supplementary material for: Enhanced memory despite severe sleep loss in Drosophila insomniac mutants
Source: PLoS Biol. 2025 Mar 20;23(3):e3003076. doi: 10.1371/journal.pbio.3003076 (PMC12135902; doi:10.1371/journal.pbio.3003076)
Supplement: S2 Data — (XLSX) [file pbio.3003076.s009.xlsx]

## Sheet: Fig 2A
			inc2
		wt	+	atg1_EY07351/+	Thor_2/+	S6K_CC01583/+	Tor_k7004/+	Drep-2_ex13/+	Lrrk_e03680/+	Lk6_2/+	foxo_delta94/+	Drep-1_dICAD/+	Drep-4_f02123/+	Drep-4_KG09839/+	atg6_1/+	Rdl_attP/+	Gad1_KG01955/+	Dc0_B3/+	Dc0_H2/+	CalpA_KG05080/+	CalpB_EY08042/+	me31B_k06607/+	meng_MB11376/+	zfh1_MB07519/+	git_ex10/+	syt1_T77/+	syt4_EY12073/+	endoA_EP927/+	Dap160_EP2543/+	rab3-GAP_c04953/+	GABA-B-R1_attP/+	GABA-B-R2_attP/+	GABA-B-R3_attP/+	vGat_attP/+	3xBRP	1xBRP	arl8_e00336/+	alphaSnap_f04776/+	spn_ex3.1/+	unc13_f07072/+	cpx_delta2/+	dbt_EY02910/+	Cul3_EY11031/+	bchs_58/+	wake_EY02219/+	Gat_33-1/+	nf1_c00617/+	relish_EY08061/+
	fly 1	688	-483.51	320.823	29.8229	-257.51	351.49	-228.359	144.391	346.141	-450.359	-28.8542	7.4792	-438.188	-352.854	-67.8542	-107.854	-0.06818	189.932	140.778	44.7778	-327.222	-46.5556	-166.222	-133.729	-182.984	454.016	400.266	-218.484	-244.727	305.773	312.773	-292.227	-111.727	331.773	-516.227	335.773	-295.227	126.773	121.773	27.2727	-68.7273	175.773	-86.7273	37.9833	-9.01667	357.233	-251.017
	fly 2	572.25	-70.8437	63.4896	156.156	289.156	116.156	-121.859	-201.109	74.8913	106.641	383.479	-288.188	-231.188	-461.521	-172.521	-87.8542	210.432	354.682	64.1111	1.44442	-347.889	-15.5556	21.4444	65.2708	-240.234	385.516	-40.4844	-337.984	308.773	-62.7273	87.7727	-192.227	316.273	331.773	-242.727	-1.22727	196.273	-180.727	65.7727	-579.727	-83.7273	58.7727	19.7727	50.7333	-322.517	597.733	-177.767
	fly 3	555.5	349.156	467.156	-484.51	-18.8437	-457.51	-379.359	132.891	178.391	241.891	-187.521	311.146	78.8125	-338.854	-294.854	97.4792	405.432	150.182	-606.222	-69.8889	-643.889	-175.556	-111.889	-41.2292	-353.234	-79.7344	-138.234	-29.4844	-409.727	153.273	-380.227	-379.727	-86.7273	189.773	179.773	-330.227	-123.227	55.2727	-263.227	350.273	58.7727	-294.727	-96.2273	-528.017	75.9833	-119.267	-51.7667
	fly 4	554	-265.51	248.156	-457.177	33.8229	444.823	59.6413	248.891	325.891	198.891	310.146	-297.854	-21.5208	-541.188	-269.854	-218.854	327.682	183.432	-491.889	129.111	-215.889	-388.889	-166.222	-355.229	-89.2344	-76.4844	-327.484	-16.7344	-58.7273	116.273	-265.227	-109.727	308.773	-97.7273	-23.2273	107.773	-283.227	-189.727	258.773	-50.7273	-30.2273	22.2727	110.273	-377.017	-258.017	379.733	25.7333
	fly 5	572.25	145.49	371.49	-48.5104	462.49	-112.51	153.141	25.1413	62.1413	-399.359	337.479	56.1458	7.4792	-113.188	-185.188	143.479	163.182	5.18182	-173.222	189.778	-238.889	-351.222	34.7778	297.521	-182.984	-231.234	-102.234	-460.234	-229.227	308.273	-401.727	-170.727	-438.227	53.7727	-299.727	230.773	-538.227	-116.227	129.773	-128.227	-351.727	-426.727	90.2727	-81.7667	101.233	438.233	148.233
	fly 6	521	-286.844	217.823	-235.177	73.1562	299.156	-478.609	144.141	73.1413	-24.6087	-168.521	192.812	-565.188	111.479	-377.521	325.146	274.182	403.932	-392.222	-75.5556	-193.556	-440.222	-264.222	-267.729	273.016	202.266	-495.984	-577.734	-72.2273	157.273	109.773	-408.727	-209.727	34.7727	-452.227	-118.227	-104.727	94.7727	249.273	-149.727	-306.727	-54.2273	46.2727	254.983	96.7333	136.233	357.983
	fly 7	601	65.4895	436.156	107.823	-385.844	-522.177	10.8913	-53.1087	-58.3587	-234.109	284.479	-255.854	208.146	-84.8542	151.812	-343.521	401.932	324.682	-101.556	-146.889	-314.889	-129.556	-240.889	-137.229	17.7656	-208.484	-33.9844	-254.734	172.773	-141.313	127.773	562.773	-284.227	-175.227	-302.227	174.773	93.7727	-416.227	-71.2273	-255.227	321.773	5.4375	-10.2273	-35.5167	-40.7667	595.233	-409.267
	fly 8	479.5	-233.177	155.823	139.49	365.156	210.823	-113.359	91.8913	269.891	75.1413	296.146	25.4792	-501.188	-434.188	-476.188	-150.854	400.932	229.182	356.444	20.1111	27.7778	168.778	-102.889	97.2708	1.51562	136.266	-504.984	-309.234	-176.727	286.688	69.2727	-53.7273	-63.8125	222.273	-198.727	299.773	-91.7273	256.773	-39.7273	30.2727	-282.727	-550.563	-248.727	-134.017	211.233	50.9833	-46.2667
	fly 9	336.5	-168.177	266.49	-103.844	247.156	66.823	-167.109	369.641	196.641	314.641	-200.854	-12.5208	-141.521	-352.854	0.8125	172.812	297.182	-386.568	73.7778	-147.556	-190.222	-189.889	86.1111	-203.229	-81.2344	313.516	-163.734	-272.484	121.773	394.188	83.2727	-317.227	-202.813	53.4375	-118.313	-4.5625	-233.063	121.938	391.188	74.9375	-282.227	188.688	-62.7273	-502.767	-411.017	64.4833	143.733
	fly 10	498	168.823	146.156	-179.844	-227.177	281.823	-128.859	21.1413	113.141	-222.609	38.1458	-456.854	-625.188	-74.8542	150.812	-334.854	477.432	255.432	269.444	164.111	-593.556	-233.556	-90.8889	-371.729	-112.234	-50.4844	-27.9844	-412.734	299.773	241.188	214.773	-135.727	-211.313	389.438	-88.3125	100.188	-10.0625	-48.5625	-48.8125	66.6875	-322.227	-486.563	-54.7273	55.9833	195.983	556.483	-31.7667
	fly 11	468.25	-50.5104	130.49	-245.844	233.49	-320.844	-131.109	133.641	-184.859	212.391	267.479	-234.854	92.8125	-235.521	-70.5208	-429.854	274.182	422.932	-215.889	-82.6875	-79.8889	-370.556	15.7778	-463.479	59.7656	370.516	-127.984	-529.484	279.773	423.688	-74.7273	-412.227	-69.8125	192.938	202.688	-9.5625	33.9375	-128.063	91.1875	-178.563	-181.313	-58.5625	-429.227	-127.517	198.983	12.2333	-43.5167
	fly 12	537.25	291.49	366.823	-486.51	360.823	-2.51045	275.641	401.891	106.891	-556.859	177.812	-364.188	-133.521	137.479	-251.521	-253.521	-43.5682	-61.8182	-70.8889	-17.4375	-183.188	-275.556	-4.88888	-352.229	-37.7344	81.2656	-298.484	-294.484	-454.727	341.188	-66.7273	-653.727	-329.063	-162.563	-447.563	94.9375	153.188	228.688	90.1875	301.688	6.4375	22.4375	-320.227	-204.767	-195.017	-203.767	-4.76667
	fly 13	468.5	-8.84375	108.49	-397.51	261.49	-14.5104	31.8913	295.891	13.3913	218.615	301.146	-67.8542	69.4792	300.479	74.4792	208.146	258.682	366.932	-356.889	502.312	-318.188	-458.556	-312.222	-338.979	-238.234	-257.234	316.766	-233.234	-29.7273	189.938	-138.727	474.773	-284.813	278.438	-129.313	354.938	-31.0625	85.9375	356.438	294.188	282.938	-197.813	-74.7273	-133.517	-248.767	494.233	-15.2667
	fly 14	559.5	384.156	-193.51	-65.5104	373.823	-290.51	196.891	-517.859	283.891	285.865	-111.854	351.812	60.1458	123.479	61.1458	-218.521	301.932	247.432	41.4444	-59.9375	-174.688	-257.222	109.444	66.7708	-102.984	-346.234	-330.234	-63.4844	-58.2273	262.188	-31.2273	109.773	-144.313	-18.8125	-536.813	50.1875	-330.313	-62.3125	-37.5625	-263.313	-244.313	-199.813	272.773	-215.517	-207.517	-155.767	-109.017
	fly 15	387	567.156	170.156	-554.51	182.156	144.49	30.3913	270.641	126.141	388.365	37.4792	-66.1875	-99.1875	35.4792	56.8125	286.146	334.432	330.932	-258.222	-15.4375	-187.188	-110.222	5.11112	-329.729	321.766	-332.234	172.016	-131.234	-268.227	372.188	-106.227	-247.227	-378.563	-90.8125	-498.313	-225.063	-347.313	-296.813	46.9375	-19.0625	-166.563	-245.063	-313.227	-291.767	-183.267	473.983	-253.017
	fly 16	616.5	194.156	193.156	-8.51045	-145.51	354.156	-412.109	293.391	-20.6087	-73.1354	100.188	270.812	-93.5208	-112.813	325.812	-246.521	169.182	319.932	-181.889	369.062	-118.438	-191.889	232.444	-436.229	235.453	90.0156	-487.984	-165.234	-204.813	327.688	-334.227	-401.227	-146.063	-164.313	-190.063	69.6875	276.688	225.688	-168.563	84.9375	-252.063	-40.3125	176.773	-412.767	288.233	322.233	-132.517
	fly 17	610.771	-36.8437	135.823	128.823	214.156	-31.5104	-292.609	72.8646	83.1413	388.115	225.688	-332.313	170.688	-2.8125	-423.813	-306.313	401.682	271.432	-299.889	-485.938	407.562	-358.889	8.77782	142.953	93.2031	-380.047	17.7031	-41.5469	30.4375	180.438	-277.063	-263.727	187.938	53.6875	-371.563	-62.3125	-127.063	-301.313	-34.8125	133.188	-440.063	-292.313	-144.813	-377.344	-58.8438	-389.844	-158.094
	fly 18	591.521	83.823	32.1562	-202.177	-33.5104	-312.844	45.3913	259.115	-235.109	289.365	-28.3125	-336.313	-420.313	-97.8125	-145.813	-85.3125	-423.568	114.932	234.562	-388.938	103.812	-148.889	-27.5556	167.453	-313.047	-313.797	321.953	220.703	157.188	-13.8125	-364.313	-360.813	-183.563	355.438	-430.563	-317.063	-364.563	50.2656	-153.813	24.1875	113.688	217.688	-52.3125	204.406	-122.594	563.156	-151.594
	fly 19	487.021	-151.51	-139.844	-444.844	-469.51	416.156	-142.609	444.615	266.891	-540.135	160.188	195.688	44.6875	-315.313	-172.813	-225.813	231.182	54.9318	408.812	24.3125	-198.938	-352.556	-172.556	-394.547	-455.297	-305.047	-599.047	-229.297	255.938	200.688	251.188	399.688	356.688	-370.813	-401.063	85.9375	-177.813	313.516	-268.063	-371.563	-145.563	-224.813	-42.3125	-180.094	421.406	-79.8438	-65.0938
	fly 20	467.521	-52.8437	-195.177	-458.51	342.49	251.823	-54.3587	-201.385	91.8913	174.865	-42.8125	-124.313	117.688	-258.313	-220.313	254.688	180.932	192.932	5.5625	255.562	117.562	-453.222	102.778	42.4531	-49.2969	7.20312	300.453	-382.547	568.938	305.938	373.688	233.438	-69.5625	-106.563	115.688	347.688	-94.5625	237.016	136.688	62.1875	-131.813	-427.813	-13.8125	29.9062	-288.844	649.906	-113.844
	fly 21	494.021	-274.844	463.823	87.823	380.156	538.823	32.1413	353.115	153.391	250.615	245.688	-317.313	-115.313	294.688	-336.313	-292.813	427.602	187.682	-366.188	30.5625	-445.188	-704.222	-241.556	255.703	-492.297	-214.297	-231.547	-108.297	29.1875	65.9375	386.938	-241.063	-201.063	267.438	65.1875	356.938	-354.813	251.766	-32.9844	-52.7344	-82.5625	-47.5625	180.688	-157.094	-254.094	16.9062	-71.5938
	fly 22	641.021	185.823	38.4896	94.1562	397.49	345.156	-225.609	272.365	136.141	57.8646	-87.3125	208.188	-262.813	118.188	159.188	-39.8125	394.269	15.1818	40.3125	18.5625	-322.438	-243.556	127.111	198.203	-21.7969	-410.797	-235.797	-118.047	-316.813	257.688	-60.0625	-217.313	-241.813	632.938	-434.063	61.9375	-100.563	539.516	-179.484	182.016	18.1875	-410.313	73.4375	-275.344	-41.5938	38.1562	127.906
	fly 23	404.021	175.49	367.49	-202.844	534.49	444.823	32.6413	-295.385	57.6413	-403.135	423.688	241.188	-306.813	-189.313	61.6875	74.1875	299.269	85.2689	-47.1875	-69.4375	113.562	-15.8889	-64.8889	-1.54688	-434.547	-460.547	-309.297	-95.2969	157.438	123.438	265.438	-106.313	-573.734	144.938	-405.813	141.688	142.438	-5.48438	160.266	-14.2344	259.438	-385.484	-378.563	-141.594	94.1562	486.156	214.656
	fly 24	493.271	102.823	-33.8437	400.823	-45.177	254.49	-181.385	-572.385	-366.359	215.865	82.6875	-171.313	63.6875	128.188	-63.3125	-179.313	-112.731	292.935	102.312	-57.6875	42.3125	-241.556	-488.889	327.203	-149.047	-247.047	258.703	72.7031	-291.063	-17.0625	154.438	414.188	-437.734	262.188	-414.813	-75.3125	-89.9844	-98.9844	240.266	-314.984	50.6875	-208.234	196.688	-134.594	91.4062	219.906	-237.594
	fly 25	493.521	-189.177	308.823	-48.177	299.156	347.823	68.8646	-51.1354	-58.8587	-374.135	248.188	254.688	-371.813	-208.313	-211.813	295.688	430.602	-85.7312	-149.688	473.812	-256.688	-184.889	-453.556	319.953	24.4531	-313.547	-133.297	43.7031	-238.313	476.688	62.4375	-131.313	-172.484	-148.484	87.2656	208.766	82.0156	-72.7344	-140.984	-410.484	-117.313	-451.484	-190.813	15.5	-359.5	29.25	-109.75
	fly 26	298.771	-390.51	-54.177	247.49	184.823	-0.17705	-313.135	-175.135	-223.359	-147.635	228.688	-414.813	170.688	-238.813	-228.313	-299.813	430.602	-179.398	78.8125	28.3125	-240.438	-650.889	30.1111	351.203	-68.0469	-50.2969	-627.547	-588.297	460.188	-530.813	348.938	33.9375	-522.734	-173.234	-362.234	179.016	-495.984		169.016	-316.234	-314.063	-168.734	179.438	-355.5	-458.75	409	-110.25
	fly 27	322.771	-82.177	-22.177	-63.8437	-279.177	275.49	-71.6354	326.365	3.6413	580.615	257.688	-62.8125	-300.813	-76.3125	-65.3125	206.188	374.269	-42.3979	-156.188	-61.95	-54.9375	-49.5556	79.1111	-514.047	105.703	463.203	181.203	-614.297	89.9375	199.188	-275.063	-120.313	-140.234	507.766	90.0156	20.7656	166.766		383.016	-189.484	-222.234	-52.4844	-252.313	-285.25	-207.75	380	-401
	fly 28	400.521	-275.51	160.823	-15.5104	379.823	-298.177	143.365	371.615	155.141		400.188	-396.813	-373.813	-519.313	-313.313	79.6875	347.935	6.26885	125.812	-15.45	-85.7	18.1111	-342.556	220.953	-60.0469	-400.297	-82.2969	-90.2969	213.438	61.1875	137.688	-6.0625	-468.984	53.2656	-281.484	91.7656	8.51562		-142.234	-509.234	-7.23438	-137.484	-120.563	-554.5	-366	-284.75	-221.25
	fly 29	477.021	295.49	89.1562	399.49	244.156	467.156	-51.6354	340.865	156.365		163.688	-279.313	-56.8125	-570.313	-264.313	157.188	314.602	62.6022	-215.188	279.55	-17.95	115.312	-132.556	120.203	-89.2969	-42.2969	-346.047	-584.047	-309.063	-127.563	-120.313	457.188	-78.7344	420.266	-150.484	264.516	-233.734				-98.2344	7.76562	-127.063	-179.5	195.75	253	181.5
	fly 30	517.521	-80.8437	166.49	-475.844	540.823	355.156	139.115	104.115	-75.1354		-216.313	-24.8125	-374.813	-193.313	-315.813	270.688	269.269	242.269	446.562	-57.7	-354.45	-310.438	-658.889	-498.797	-229.797	283.953	436.203	-364.547	-23.8125	181.438	-7.5625	-129.063	-547.234	134.016	-561.984	4.26562	114.016				42.5156	-127.484	-309.063	-254.25	-258	69.25	-398.75
	fly 31	453.271	230.49	85.4895	-452.844	169.156	236.49	-159.135	271.365	13.8646			-461.813	100.188	-20.3125	-438.813	3.1875	-473.731	-30.3979	66.8125	115.3	-83.7	-387.438	119.778	13.2031	-163.547	-237.797	-428.297	-30.7969	129.938	230.016	27.1875	-372.063		65.7656	-9.23438	147.516	-43.9844				153.766		-151.813	-525	-365.25	284	-5.25
	fly 32	516.271	-138.177	-77.1167	-123.867	314.383	-337.51	-237.635	-527.885	-173.885			168.688	126.188		11.6875	-428.813	-25.3979	148.602	-204.188	-381.2	43.3	-245.688	-442.222	282.453		-281.297	-57.2969			674.266	-182.563	306.438		216.016	-206.484	-52.9844					-192.484		-147.063	-485	-150	-169.25	-46.25
	fly 33	544.771	-1.61667	-467.617	-252.867	603.883	199.633	42.8646		191.865								30.6022	-76.0646	401.05	439.05	-116.7	-33.1875	25.4444	191.062						-551.234	-77.2344	-174.563									138.766
	fly 34	517.021	-53.6167	-68.3667	192.883	243.883	-15.3667	251.115		476.115								245.602	349.602	-334.7	354.8	-277.95	296.062	-2.6875	-403.938						-185.484	27.2656	425.766									-244.984
	fly 35	529.771	536.633	-424.367	-313.117	-394.867	-224.617	-215.385		13.1146								146.602	-46.7312	87.55	64.55	-398.45	-493.938	174.062	-218.938						319.016	-352.484	-92.4844
	fly 36	552.021	-83.8667	15.6333	-432.867	-20.6167	83.1333	-313.885		-4.13542								-379.731	218.269	-425.95	71.3	124.8	255.062	200.812	-104.188						68.5156	-351.484	-102.984
	fly 37	181.521	-156.367	-35.6167	-227.367	282.883	-144.867	-115.635		14.1146								336.935	373.602	-438.45	131.55	-540.95	-91.4375	-471.938	-185.188						-289.484	-286.484	-343.984
	fly 38	404.521	185.883	-91.1167	-118.617	409.633	180.883	-42.6354		62.6146								212.602	110.269	-33.45	175.3	16.3	-58.1875	607.562	-172.438						292.016	-208.234	-348.234
	fly 39	625.771	-264.617	150.633	-274.867	212.633	295.883	-98.1354		-439.635								-437.731	128.602	277.8	172.8	-116.95	83.0625	121.812	-177.188						394.266	-232.234	-325.984
	fly 40	628.521	255.633	47.3833	-424.367	148.383	332.883	30.1146		189.865								336.269	8.26885	-84.95	312.8	-44.45	-252.438	100.062	-238.438						-296.484	-265.734	-420.984
	fly 41		52.6333	-71.1167	-496.617	-136.617	-22.6167	-4.88542		-5.63542								567.935	288.935	-432.45	76.8	40.55	83.8125	192.812	-117.938						47.5156		145.516
	fly 42		-344.367	424.383	171.633	233.633	-117.867	40.1146		-195.885								328.269	-43.3979	430.05	-485.2	-317.7	248.812	53.5625	381.062						192.516
	fly 43		-283.367	79.3833	145.383	103.883	-62.6167	-260.385		-120.885								362.269	-48.7312	-144.2		-262.45	161.312	-32.4375	-200.438						32.5156
	fly 44		186.383	-128.367	208.633	-319.117	96.3833	-149.385		-105.385								289.935	429.602	191.8		4.8	200.55	343.812	31.0625						334.016
	fly 45		1.13333	124.633	-2.61667	75.6333	321.633	-99.6354		-105.885								226.602	-83.0646	-101.7		-61.95	-335.45	151.312	67.8125						139.266
	fly 46		153.883	147.133	-362.867	-391.117	207.383			-3.38542								203.269	300.602	213.05		-138.95	62.55	393.562	-155.688
	fly 47		-387.617	-137.867	-326.367	-204.867	432.633			105.115								336.269	111.602	327.8		6.55	-185.95	-343.188	-473.938
	fly 48		-24.8667	-132.367	42.1333	255.383	-251.617			94.3646								370.269	309.935			-494.7	-269.2	162.562	-382.188
	fly 49		-333.367	46.3833	301.633	18.6333	-196.617			266.615								-149.731	-356.731			-359.7	73.3	-76.6875
	fly 50		2.38333	131.383	11.3833	-133.867	-503.367			116.865								456.269	-165.065			-570.95	-453.45	-4.95
	fly 51		326.883	-116.117	158.133	-137.367	-166.867			-118.885								415.935	78.9355			-257.45	-99.45	132.3
	fly 52		-118.117	227.383	-241.867	-175.867	112.633			-166.885								413.269	307.269			330.05	-404.7	-479.95
	fly 53		196.133	-78.8667	-333.867	-369.117	207.383											190.875	255.602			34.3	-168.2	168.05
	fly 54		281.883	-166.617	-213.117	25.8833	-128.617											179.125	34.2689			-161.7	226.55	63.8
	fly 55		233.133	-402.367	-233.867	102.883	-230.867											364.375	534.625			31.3	-227.95	-523.7
	fly 56		-420.867	-13.1167	-280.617	-183.617	391.633											414.625	-19.375			309.3	-421.2	-472.95
	fly 57		307.383	-332.617	-82.6167	200.133	-13.6167											-460.625	280.125			-75.2	-568.2	229.3
	fly 58		115.383	-95.1167		-281.617	275.633											259.875	190.625				21.55	-94.7
	fly 59		104.633			-24.3667	130.383											376.375	-228.125				-301.7	-319.2
	fly 60		-237.367				-354.617											69.375	99.625				227.55	123.05
	fly 61		-161.117				69.8833											-154.875	312.875				-453.95
	fly 62		-68.8667				-104.117											166.625	345.125				-420.95
	fly 63		-115.359				-357.617											576.625	371.125				-291.7
	fly 64		-530.359				-59.8667											-490.125	287.375				-331.95
	fly 65		-265.109															-76.875	325.625				-473.45
	fly 66		-59.3587															328.625	-224.875				330.3
	fly 67		404.891															400.625	352.375				255.55
	fly 68		70.1413															303.125	367.375				69.05
	fly 69		19.6413															375.375	360.875				-69.7
	fly 70		119.391															84.875	446.625				-308.95
	fly 71		19.1413															308.375	-349.375				-325.95
	fly 72		-156.359															351.125	-214.875				-104.45
	fly 73		-313.859															376.875	98.125				29.3
	fly 74		-41.1087																298.375				-444.7
	fly 75		-89.8587																416.875				-353.95
	fly 76		221.641																350.083				-528.7
	fly 77		213.141																397.75				377.05
	fly 78		221.891																297.75				-417.7
	fly 79		210.141																534.75				-176.7
	fly 80		-267.859																547.75
	fly 81		45.1413																536.083
	fly 82		-71.6087																371.75
	fly 83		140.391																251.083
	fly 84		102.641																232.417
	fly 85		122.641																577.083
	fly 86		49.1146																474.75
	fly 87		104.865																40.75
	fly 88		-316.385																450.417
	fly 89		-67.1354																436.083
	fly 90		189.365																535.083
	fly 91		-15.1354																613.75
	fly 92		188.115																342.75
	fly 93		1.86458																601.75
	fly 94		-87.1354																416.75
	fly 95		187.115
	fly 96		156.115
	fly 97		-416.635
	fly 98		53.3646
	fly 99		360.365
	fly 100		455.615
	fly 101		-195.635
	fly 102		-248.385
	fly 103		-321.385
	fly 104		137.615
	fly 105		95.3646
	fly 106		-67.6354
	fly 107		49.6146
	fly 108		49.6146
	fly 109		-342.635
	fly 110		-55.8542
	fly 111		-200.521
	fly 112		-30.1875
	fly 113		348.146
	fly 114		10.8125
	fly 115		-221.188
	fly 116		87.8125
	fly 117		176.479
	fly 118		114.812
	fly 119		-390.854
	fly 120		270.812
	fly 121		94.8125
	fly 122		-303.854
	fly 123		20.8125
	fly 124		-277.521
	fly 125		355.479
	fly 126		58.6875
	fly 127		208.688
	fly 128		93.6875
	fly 129		-276.813
	fly 130		-383.813
	fly 131		106.188
	fly 132		261.688
	fly 133		83.6875
	fly 134		-91.3125
	fly 135		-423.313
	fly 136		-298.313
	fly 137		-120.313
	fly 138		302.688
	fly 139		231.688
	fly 140		11.6875
	fly 141		235.188
	fly 142		-108.068
	fly 143		136.682
	fly 144		-9.31818
	fly 145		323.682
	fly 146		30.1818
	fly 147		61.4318
	fly 148		92.1818
	fly 149		-289.068
	fly 150		360.682
	fly 151		-180.068
	fly 152		27.6818
	fly 153		-522.568
	fly 154		234.182
	fly 155		25.1818
	fly 156		73.6818
	fly 157		155.932
	fly 158		-59.3182
	fly 159		-329.818
	fly 160		58.1818
	fly 161		260.182
	fly 162		-227.818
	fly 163		-113.818
	fly 164		-277.398
	fly 165		-97.7312
	fly 166		212.935
	fly 167		-588.731
	fly 168		26.9354
	fly 169		-432.398
	fly 170		88.6021
	fly 171		-251.398
	fly 172		-229.731
	fly 173		205.269
	fly 174		122.602
	fly 175		174.935
	fly 176		258.935
	fly 177		164.935
	fly 178		66.6021
	fly 179		366.269
	fly 180		-516.398
	fly 181		-41.7312
	fly 182		130.269
	fly 183		17.9354
	fly 184		321.935
	fly 185		367.602
	fly 186		-352.398
	fly 187		-71.0646
	fly 188		-225.398
	fly 189		-324.065
	fly 190		175.269
	fly 191		245.269
	fly 192		-160.731
	fly 193		267.602
	fly 194		355.269
	fly 195		-430.625
	fly 196		159.125
	fly 197		-47.125
	fly 198		348.625
	fly 199		154.875
	fly 200		309.875
	fly 201		-207.125
	fly 202		191.125
	fly 203		-310.625
	fly 204		210.625
	fly 205		-489.375
	fly 206		-1.125
	fly 207		-322.875
	fly 208		-130.125
	fly 209		197.125
	fly 210		176.875
	fly 211		147.625
	fly 212		253.875
	fly 213		-199.375
	fly 214		-11.375
	fly 215		308.444
	fly 216		-316.556
	fly 217		-307.889
	fly 218		313.778
	fly 219		7.11112
	fly 220		205.778
	fly 221		68.4444
	fly 222		254.444
	fly 223		174.778
	fly 224		-243.889
	fly 225		-248.889
	fly 226		40.4444
	fly 227		405.111
	fly 228		39.1111
	fly 229		23.1111
	fly 230		8.44442
	fly 231		-429.889
	fly 232		-301.889
	fly 233		-88.6875
	fly 234		5.0625
	fly 235		114.812
	fly 236		-7.9375
	fly 237		44.8125
	fly 238		304.812
	fly 239		-136.688
	fly 240		114.062
	fly 241		-318.438
	fly 242		339.312
	fly 243		215.562
	fly 244		-109.688
	fly 245		-309.438
	fly 246		-222.438
	fly 247		132.812
	fly 248		-77.9375
	fly 249		139.8
	fly 250		-372.45
	fly 251		24.3
	fly 252		336.55
	fly 253		-89.45
	fly 254		339.05
	fly 255		233.55
	fly 256		-633.95
	fly 257		-235.45
	fly 258		467.05
	fly 259		21.05
	fly 260		-125.95
	fly 261		-46.7
	fly 262		19.8
	fly 263		-77.2
	fly 264		173.271
	fly 265		124.021
	fly 266		-180.229
	fly 267		193.771
	fly 268		216.521
	fly 269		121.771
	fly 270		-38.9792
	fly 271		5.77083
	fly 272		194.021
	fly 273		53.2708
	fly 274		-72.2292
	fly 275		8.52083
	fly 276		250.771
	fly 277		101.771
	fly 278		162.521
	fly 279		-480.729
	fly 280		-338.979
	fly 281		-147.979
	fly 282		105.021
	fly 283		-506.729
	fly 284		-257.729
	fly 285		-350.729
	fly 286		214.021
	fly 287		449.271
	fly 288		262.953
	fly 289		22.9531
	fly 290		-38.7969
	fly 291		-293.047
	fly 292		429.453
	fly 293		-21.5469
	fly 294		213.703
	fly 295		-498.297
	fly 296		92.2031
	fly 297		-111.047
	fly 298		94.7031
	fly 299		24.4531
	fly 300		207.703
	fly 301		27.9531
	fly 302		47.9531
	fly 303		-461.297
	fly 304		-378.688
	fly 305		298.562
	fly 306		178.562
	fly 307		19.5625
	fly 308		105.062
	fly 309		-379.688
	fly 310		315.312
	fly 311		300.562
	fly 312		-49.4375
	fly 313		322.312
	fly 314		110.312
	fly 315		367.562
	fly 316		235.062
	fly 317		-178.438
	fly 318		265.562
	fly 319		-138.188
	fly 320		-378.688
	fly 321		-488.938
	fly 322		-155.438
	fly 323		-317.938
	fly 324		293.062
	fly 325		-280.438
	fly 326		-278.688
	fly 327		213.062
	fly 328		141.516
	fly 329		-268.984
	fly 330		350.266
	fly 331		102.016
	fly 332		57.5156
	fly 333		28.2656
	fly 334		187.266
	fly 335		-180.984
	fly 336		-25.9844
	fly 337		-110.734
	fly 338		-280.484
	fly 339		222.516
	fly 340		-410.984
	fly 341		-204.484
	fly 342		88.2656
	fly 343		305.016
	fly 344		218.953
	fly 345		128.703
	fly 346		-183.047
	fly 347		-94.2969
	fly 348		-127.297
	fly 349		149.953
	fly 350		334.703
	fly 351		-325.297
	fly 352		69.7031
	fly 353		205.453
	fly 354		291.953
	fly 355		-72.5469
	fly 356		-336.797
	fly 357		-380.547
	fly 358		77.9531
	fly 359		42.4531
	fly 360		-227.917
	fly 361		74.4167
	fly 362		-229.917
	fly 363		158.083
	fly 364		181.75
	fly 365		-163.25
	fly 366		-89.9166
	fly 367		137.417
	fly 368		210.083
	fly 369		-166.25
	fly 370		-258.917
	fly 371		295.75
	fly 372		-327.917
	fly 373		-209.25
	fly 374		181.417
	fly 375		434.417
	fly 376		166.273
	fly 377		-40.2273
	fly 378		-249.227
	fly 379		17.7727
	fly 380		-457.227
	fly 381		100.773
	fly 382		129.273
	fly 383		171.273
	fly 384		230.273
	fly 385		113.273
	fly 386		-182.227
	fly 387		147.688
	fly 388		-118.313
	fly 389		-29.5625
	fly 390		86.1875
	fly 391		439.438
	fly 392		-254.563
	fly 393		129.438
	fly 394		-491.063
	fly 395		201.188
	fly 396		11.1875
	fly 397		69.1875
	fly 398		119.188
	fly 399		364.688
	fly 400		132.688
	fly 401		-281.563
	fly 402		-462.563
	fly 403		178.938
	fly 404		-67.8125
	fly 405		-88.8125
	fly 406		104.688
	fly 407		217.438
	fly 408		-156.313
	fly 409		-235.563
	fly 410		-15.8125
	fly 411		194.516
	fly 412		40.0156
	fly 413		40.7656
	fly 414		-272.984
	fly 415		425.016
	fly 416		-374.984
	fly 417		-308.984
	fly 418		224.516
	fly 419		17.2656
	fly 420		215.016
	fly 421		-2.48438
	fly 422		157.766
	fly 423		-217.984
	fly 424		-128.984
	fly 425		-234.234
	fly 426		225.766
	fly 427		28.7333
	fly 428		-98.0167
	fly 429		-262.767
	fly 430		-82.2667
	fly 431		-93.7667
	fly 432		-35.0167
	fly 433		471.483
	fly 434		113.233
	fly 435		-472.767
	fly 436		-37.2667
	fly 437		326.483
	fly 438		-212.517
	fly 439		240.733
	fly 440		3.23333
	fly 441		110.483
	fly 442		75.4062
	fly 443		-46.5938
	fly 444		5.15625
	fly 445		358.156
	fly 446		128.156
	fly 447		-7.59375
	fly 448		-158.344
	fly 449		-354.344
	fly 450		9.5
	fly 451		-84
	fly 452		29.25
	fly 453		-23.25
	fly 454		383.75
	fly 455		-247.75
	fly 456		-12.25
	fly 457		-55.25
	fly 458		143.5
	fly 459		-336.75
	fly 460		313.25
	fly 461		-324.5
	fly 462		47
	fly 463		-110.5
	fly 464		162.25
	fly 465		-228.5
	fly 466		-70.25
	fly 467		-57.25
	fly 468		408.75
	fly 469		368.5
	fly 470		-367.25
	fly 471		136
	fly 472		-312
	fly 473		227.75
	fly 474		121.771
	fly 475		44.5208
	fly 476		-331.229
	fly 477		67.2708
	fly 478		-190.479
	fly 479		2.27083
	fly 480		459.771
	fly 481		315.521
	fly 482		-288.479
	fly 483		-26.2292
	fly 484		-297.729
	fly 485		-244.979
	fly 486		101.771
	fly 487		238.771
	fly 488		157.271
	fly 489		-58.4792
	fly 490		-396.479
	fly 491		-176.979
	fly 492		-298.479
	fly 493		110.771
	fly 494		228.021
	fly 495		287.021
	fly 496		76.5208
	fly 497		98.2708

## Sheet: Fig 2B
			inc2
		wt	+	atg1_EY07351/+	Thor_2/+	S6K_CC01583/+	Tor_k7004/+	Drep-2_ex13/+	Lrrk_e03680/+	Lk6_2/+	foxo_delta94/+	Drep-1_dICAD/+	Drep-4_f02123/+	Drep-4_KG09839/+	atg6_1/+	Rdl_attP/+	Gad1_KG01955/+	Dc0_B3/+	Dc0_H2/+	CalpA_KG05080/+	CalpB_EY08042/+	me31B_k06607/+	meng_MB11376/+	zfh1_MB07519/+	git_ex10/+	syt1_T77/+	syt4_EY12073/+	endoA_EP927/+	Dap160_EP2543/+	rab3-GAP_c04953/+	GABA-B-R1_attP/+	GABA-B-R2_attP/+	GABA-B-R3_attP/+	vGat_attP/+	3xBRP	1xBRP	arl8_e00336/+	alphaSnap_f04776/+	spn_ex3.1/+	unc13_f07072/+	cpx_delta2/+	dbt_EY02910/+	Cul3_EY11031/+	bchs_58/+	wake_EY02219/+	Gat_33-1/+	nf1_c00617/+	relish_EY08061/+
	fly 1	-111.563	199.698	-69.9687	-27.9687	8.36455	-58.9687	-25.5109	-18.5109	-30.5109	-48.5109	63.8958	-44.7708	14.5625	110.229	-31.4375	6.89579	25.3409	3.34091	-58.8519	-21.8519	56.8148	-7.18518	-46.1852	96.4792	149.328	-96.1719	-95.9219	44.5781	75.2727	8.27273	-42.2273	356.273	-20.2273	22.2727	37.7727	-12.2273	26.7727	19.2727	25.7727	-43.2273	50.7727	-19.7273	-60.2273	-73.3167	-46.0667	-61.3167	-94.3167
	fly 2	-132.313	43.0312	-44.9687	-54.6354	-24.6354	-70.6354	-15.5109	-35.2609	3.73913	-74.0109	-18.1042	-47.1042	36.5625	403.896	-6.10421	-24.1042	-33.6591	-42.4091	-44.5185	-43.1852	-40.8519	-46.1852	3.81482	-18.0208	-59.4219	-118.922	-68.4219	-6.92188	-16.2273	8.77273	-39.2273	27.2727	-29.7273	14.2727	67.2727	10.7727	-39.7273	83.2727	-3.72727	436.773	-7.22727	49.7727	13.2727	-89.3167	-5.06667	-113.817	-125.567
	fly 3	-80.0625	-103.302	-101.302	-61.9687	-32.9687	268.031	4.23913	-12.7609	-40.7609	-29.0109	50.2292	-73.1042	-25.4375	176.229	1.89579	-36.4375	-43.1591	-40.4091	223.815	2.14812	416.148	-33.5185	-6.85188	29.7292	-27.6719	-43.6719	14.3281	-76.9219	110.273	-6.22727	17.2727	38.2727	53.7727	46.7727	-44.7273	554.273	-22.2273	55.7727	389.773	-41.7273	8.77273	-9.22727	15.2727	575.933	-4.81667	-15.0667	-45.8167
	fly 4	-103.313	38.0312	-41.9687	57.3646	-108.635	-64.9687	37.4891	-57.7609	-2.76087	-44.0109	-77.7708	217.562	-22.7708	-13.1042	-28.7708	52.2292	-38.1591	7.34091	-5.51848	-47.1852	-22.5185	-12.8519	-82.1852	498.729	-90.4219	-66.4219	319.578	-73.9219	26.2727	30.7727	55.7727	27.7727	-8.22727	35.2727	-30.2273	-18.2273	71.7727	33.7727	78.7727	12.2727	-13.2273	18.2727	13.2727	32.6833	394.433	-62.5667	-67.5667
	fly 5	-94.8125	-40.9687	-107.969	17.6979	-70.302	59.3646	-44.5109	8.23913	-34.5109	48.4891	-43.1042	-32.1042	-51.4375	-75.4375	-11.7708	-82.7708	-27.1591	-0.40909	34.4815	-71.5185	31.1481	-75.1852	-22.5185	7.72917	1.32812	-57.6719	-17.6719	-4.17188	34.2727	29.7727	9.77273	11.7727	366.773	22.7727	15.2727	-41.7273	300.773	31.7727	28.2727	-1.72727	48.2727	64.2727	24.2727	-43.0667	-70.3167	-115.567	-85.3167
	fly 6	-93.3125	49.6979	-65.9687	21.6979	-63.6354	-73.6354	422.239	-34.5109	29.4891	-35.2609	-53.7708	-71.1042	419.562	-42.7708	65.8958	-74.1042	-13.4091	-7.65909	-30.1852	-3.51848	-3.51848	48.4815	-51.8519	53.4792	-71.1719	-62.1719	235.578	281.078	-25.2273	20.2727	29.2727	12.7727	1.77273	9.27273	16.2727	40.7727	-4.72727	-26.7273	29.7727	12.7727	38.2727	29.7727	42.7727	-20.8167	-38.8167	-46.3167	-125.067
	fly 7	-107.313	7.69795	-90.6354	-30.6354	4.36455	250.031	9.98913	5.98913	-36.2609	-48.2609	-45.7708	59.2292	-18.7708	-1.43751	-51.7708	5.56249	-41.6591	-36.6591	-14.1852	-19.8519	33.4815	60.8148	-39.5185	19.9792	-74.9219	-77.9219	-65.1719	11.8281	-2.72727	3.625	-34.2273	-32.2273	89.2727	-18.7273	39.2727	3.77273	-23.7273	81.2727	48.2727	-55.7273	-4.22727	-27.625	14.2727	-37.5667	0.183333	-127.817	231.183
	fly 8	-123.063	-85.6354	-86.302	-61.6354	-84.302	-42.6354	80.7391	2.98913	-45.2609	-68.0109	-78.1042	-7.43751	-1.43751	444.896	-30.4375	-41.7708	-38.9091	-41.9091	-89.5185	-39.5185	14.4815	-51.8519	-16.1852	11.2292	-8.42188	-94.4219	389.078	-62.6719	36.7727	10.125	12.7727	-25.7273	-6.625	-20.2273	49.2727	-36.2273	1.27273	-29.7273	44.2727	-10.7273	16.7727	632.125	384.273	-51.0667	-35.5667	-46.8167	-50.0667
	fly 9	-70.3125	-67.302	-76.6354	-28.9687	-72.302	-81.9687	-34.0109	-34.7609	-37.2609	-64.5109	20.8958	-44.1042	41.8958	301.562	-64.4375	-49.1042	-38.4091	80.5909	-80.5185	-22.5185	-50.5185	-18.5185	-75.8519	9.47917	-61.4219	-106.422	-18.1719	-2.92188	7.77273	-13.875	8.27273	7.77273	-14.875	-12.375	52.625	-39.375	-42.625	-33.625	6.625	-25.625	48.2727	-52.125	202.773	461.433	103.433	-64.3167	-82.8167
	fly 10	-109.063	-65.6354	-103.969	-32.302	-26.6354	-82.6354	7.23913	-48.7609	-29.0109	-55.2609	10.2292	-4.77081	423.562	16.8958	-51.1042	-28.4375	-51.9091	-10.4091	-43.5185	-38.5185	76.4815	35.8148	-16.8519	63.4792	-101.672	-52.6719	-81.1719	24.8281	-19.2273	-78.875	55.2727	39.2727	34.875	-28.375	-7.125	-5.625	-55.375	-1.375	-25.625	-47.625	28.7727	44.125	76.2727	52.9333	-16.5667	-127.817	-97.0667
	fly 11	-117.063	-26.9687	-55.6354	-101.302	-101.302	30.0312	-2.51087	-43.2609	-24.2609	-51.0109	-57.4375	43.8958	9.56249	42.2292	-50.4375	-33.4375	-30.9091	-42.9091	-71.8519	-75.2813	-71.8519	611.815	-71.8519	114.979	-74.9219	-113.922	-40.4219	-72.9219	-25.2273	-33.625	66.2727	19.2727	6.125	-13.125	-15.875	-9.875	12.875	-3.875	-43.625	-14.125	156.625	1.875	425.773	-29.8167	-36.0667	143.683	-129.567
	fly 12	-71.0625	-35.302	-108.969	-12.302	-83.302	36.3646	-52.2609	-71.7609	-21.5109	475.489	-30.1042	5.89579	-19.7708	-56.4375	-52.4375	-41.7708	19.3409	-38.4091	-11.5185	-12.7813	220.469	-14.8519	-16.8519	15.9792	-63.6719	-101.922	-26.9219	-8.67188	122.773	-33.875	49.7727	647.773	167.625	1.375	-3.625	-1.375	-62.125	39.625	15.375	-58.875	-1.625	-31.625	222.273	-33.0667	110.183	-43.0667	-48.5667
	fly 13	-117.313	-38.6354	-80.6354	589.031	-35.302	-25.6354	30.9891	-41.2609	2.23913	-69.7396	-40.1042	-23.7708	-14.7708	-47.1042	-64.1042	-50.7708	-36.4091	-43.6591	79.1481	-114.781	379.219	3.14812	-20.1852	59.4792	-62.6719	53.0781	-80.4219	187.828	-34.2273	-41.375	112.773	-64.2273	22.625	6.375	-2.125	-65.375	-37.375	-15.875	-65.375	-42.625	-10.875	-0.125	54.2727	-76.8167	-19.5667	-98.5667	-47.0667
	fly 14	-97.8125	-81.9687	-36.302	-12.6354	-78.302	-28.9687	-47.7609	-17.2609	-55.2609	-67.4896	-86.1042	-46.4375	-1.10421	-26.7708	-15.7708	-47.1042	-47.1591	-20.4091	11.8148	-86.0313	-10.7813	331.815	4.48152	-1.27083	-13.9219	-32.6719	19.3281	25.5781	-39.7273	-11.125	6.77273	1.27273	-38.375	13.125	193.875	-35.875	339.375	11.625	52.625	5.125	88.375	-12.875	-48.2273	142.433	361.183	-39.0667	-102.817
	fly 15	-93.3125	-105.635	-93.302	589.031	-61.302	-69.6354	-22.2609	-35.0109	-25.0109	-65.2396	-34.4375	-75.7708	76.2292	-15.1042	-52.7708	-54.1042	-42.9091	-7.65909	16.8148	-0.03125	-50.0313	-65.1852	6.14812	54.9792	-97.9219	-69.6719	-81.1719	-44.4219	53.7727	-58.125	54.2727	23.2727	74.625	2.125	186.375	-53.875	-17.125	521.375	2.125	-12.125	104.625	4.375	127.273	-63.5667	-6.56667	-76.3167	5.68333
	fly 16	-116.313	-21.6354	-94.302	19.0312	14.3645	-62.9687	19.2391	-67.7609	-4.26087	-16.9896	10.2188	-59.7708	21.2292	-1.78125	-86.7708	9.89579	-4.65909	-39.1591	-18.8519	-65.0313	-59.7813	19.8148	-74.1852	-0.27083	-42.8438	-50.6719	260.578	-27.1719	58.125	-61.125	12.7727	-18.7273	5.625	64.375	19.125	-39.375	-73.375	-30.875	53.625	-65.125	41.125	0.125	4.27273	411.933	-30.3167	-112.317	-17.0667
	fly 17	-66.6042	-94.302	-111.302	-61.6354	-69.9687	-66.9687	23.4891	-23.2396	-18.5109	-31.9896	-52.2813	-31.7813	-46.7813	-77.7813	118.719	7.71875	-54.1591	-50.9091	35.4815	8.21875	-113.281	-48.5185	-29.1852	-87.5156	-5.34375	3.40625	-24.3438	40.9062	-33.875	-9.875	261.125	-8.72727	-42.375	-30.125	50.625	28.375	-34.625	23.625	32.875	-59.125	507.125	59.875	96.625	537.031	-54.7188	537.031	118.531
	fly 18	-48.8542	-51.9687	-38.302	-45.6354	-77.9687	41.3646	-39.7609	-37.9896	133.489	-41.4896	-26.2813	-39.2813	-0.78125	18.2188	-64.2813	-38.7813	45.8409	-37.9091	-43.0313	-39.7813	-67.7813	-18.8519	-73.1852	-43.2656	106.906	-0.59375	-17.8438	-6.84375	20.875	8.375	42.625	-9.625	29.125	-30.125	11.875	-25.875	34.875	-31.6406	135.125	-21.875	10.375	-0.625	59.625	-61.7188	-5.71875	-129.219	-34.7188
	fly 19	-78.3542	106.365	-41.9687	81.698	-109.635	-63.9687	13.4891	-44.9896	-27.5109	5.51042	-56.7813	-49.7813	-61.2813	28.7188	-85.2813	59.2188	-61.9091	-35.1591	-71.5313	-55.5313	-4.03125	320.481	44.4815	258.984	112.906	27.6562	-5.84375	11.6562	-27.625	34.375	-47.125	-46.875	-62.125	62.625	-1.125	-53.375	3.125	-17.3906	151.375	-7.875	8.375	-15.125	47.125	-89.2188	-71.7188	537.031	-77.7188
	fly 20	-38.1042	77.0312	-99.9687	120.698	-113.635	-64.6354	20.9891	-17.4896	7.98913	-17.2396	3.71875	76.7188	-41.7813	-41.7813	-86.7813	-2.28125	-42.9091	-22.9091	-26.2813	-69.2813	-72.5313	231.815	-38.5185	-71.5156	15.6562	-1.09375	-35.0938	70.6562	-74.625	-26.875	13.125	-43.625	57.625	76.375	-9.625	-57.875	-28.875	-4.64063	-11.375	-25.125	63.375	44.625	-16.125	-60.2188	-79.7188	-136.469	-74.9688
	fly 21	-64.8542	129.365	-92.6354	-51.9687	-98.6354	-75.6354	1.98913	-34.2396	-32.2609	-51.2396	30.2188	-19.2813	12.7188	-58.7813	96.2188	59.7188	-66.1721	-32.1591	-42.5313	-6.78125	-18.5313	611.815	-70.8519	-154.516	38.1562	66.6562	38.4062	11.4062	32.125	22.125	-32.375	35.625	22.875	-12.875	-1.125	-41.375	22.875	-77.1406	26.8594	-45.8906	18.625	-13.375	17.625	181.781	41.0312	-78.9688	-104.969
	fly 22	-74.6042	-46.6354	-31.6354	-53.9687	-96.9687	-69.6354	98.2391	-38.2396	7.73913	-16.2396	-54.7813	-46.2813	16.2188	-20.7813	-61.2813	-89.7813	-55.5054	14.0909	41.2188	-82.2813	169.719	21.1481	-37.5185	-102.766	-31.8438	-38.3438	8.40625	79.4062	-57.625	6.875	28.375	167.625	22.375	-41.625	24.375	-55.625	-23.875	-39.6406	15.6094	-32.3906	-10.625	-25.125	29.875	460.531	-31.7188	23.7812	-108.219
	fly 23	-54.6042	-87.9687	-113.969	-37.6354	-95.302	-94.6354	-65.5109	-31.7396	23.7391	408.26	-82.7813	-75.7813	323.719	-40.7813	-85.2813	62.2188	-40.1721	-18.5054	62.2188	-21.5313	-91.7813	-40.5185	-52.8519	-1.76563	15.1562	12.1562	3.65625	87.6562	-40.375	1.625	-6.125	-9.875	471.359	16.375	87.625	5.375	-72.125	-40.8906	-22.3906	-60.1406	3.625	68.8594	494.625	59.7812	8.03125	-122.219	-152.969
	fly 24	-34.8542	-22.9687	-51.302	-73.9687	-95.6354	-31.302	-39.4896	32.5104	75.7391	-23.2396	-86.2813	19.2188	-87.2813	-45.2813	-71.7813	-72.2813	-18.5054	-6.83867	-71.2813	-61.0313	-119.531	-33.1852	-13.1852	-79.5156	77.1562	28.9062	-10.8438	-0.59375	53.875	17.625	-17.625	-50.125	33.3594	-56.625	16.125	-8.625	-4.89063	101.859	-13.1406	-15.8906	115.625	24.8594	-33.375	-100.469	-4.21875	-72.2188	63.7812
	fly 25	-77.3542	-62.6354	-94.6354	-87.9687	-70.6354	-50.302	-75.7396	-34.7396	18.2391	19.0104	-36.2813	-76.7813	-23.2813	62.7188	-55.7813	-38.7813	-66.1721	-21.1721	93.4688	-107.281	-42.0313	16.8148	-69.8519	-113.516	-41.3438	52.9062	29.4062	4.90625	51.125	-50.625	-25.125	-31.125	-16.1406	-23.3906	-67.6406	-33.1406	-46.6406	-18.8906	80.3594	-26.8906	38.125	52.3594	196.375	4.5	32.5	23.25	-54.25
	fly 26	-106.104	444.365	-92.6354	-104.969	-77.302	-51.9687	3.76042	-70.9896	7.48913	-48.2396	-72.7813	-25.7813	-41.7813	-16.2813	-46.7813	-29.7813	-59.1721	-57.1721	-93.5313	-28.0313	-72.0313	286.481	-3.85188	-138.766	-21.5938	16.9062	52.6562	235.656	-26.625	457.125	-63.125	29.875	173.859	126.859	10.1094	-64.6406	625.359		39.6094	-53.3906	8.875	7.60938	-31.625	268.5	192.75	-32.25	-33
	fly 27	-71.3542	-15.302	-43.9687	-72.9687	-59.9687	-85.302	5.76042	-58.2396	23.9891	-83.7396	-1.28125	-38.7813	-69.7813	140.719	-23.7813	-76.7813	-14.1721	-24.5054	152.469	-31.7333	-103.031	-31.1852	-38.8519	377.234	-5.09375	-64.0938	-30.3438	315.656	-52.875	-12.625	22.125	53.625	56.3594	-39.1406	-32.6406	-54.3906	-16.1406		-13.1406	-31.3906	-4.64063	31.6094	586.125	-17.5	-0.75	-56	-88
	fly 28	-65.1042	83.3645	-86.9687	-53.9687	-95.9687	143.365	-54.9896	-41.7396	-20.5109		-86.2813	282.219	68.2188	-29.7813	313.219	-0.78125	-29.1721	9.82793	-12.2813	-17.9833	-75.2333	-21.5185	90.4815	-77.7656	-2.84375	10.4062	6.15625	44.1562	-32.625	22.375	25.375	-0.625	-11.6406	23.3594	2.35938	-48.6406	-11.8906		95.6094	174.609	51.8594	-13.3906	413.625	65.5	-5	2.75	-39.25
	fly 29	-98.3542	-32.9687	-49.302	-100.969	-101.635	-68.9687	-72.7396	-26.2396	8.51042		-62.7813	25.2188	-41.7813	300.219	18.7188	-67.7813	-19.1721	-19.1721	12.2188	-145.983	-42.4833	-58.0313	-43.1852	-83.0156	39.4062	19.4062	-24.8438	55.9062	-16.625	-1.375	66.875	-9.125	-25.1406	-49.6406	7.60938	-25.8906	2.85938				-49.1406	48.1094	-2.625	-12.75	-88.5	12.5	-17.25
	fly 30	-64.6042	11.698	-77.9687	535.698	-71.9687	-0.30205	-24.4896	-40.2396	-31.7396		-27.7813	15.2188	4.71875	38.2188	12.2188	-30.2813	-40.8387	-59.8387	-106.781	-35.2333	426.767	-22.0313	424.148	423.984	17.6562	-37.8438	-47.8438	-6.34375	-11.375	26.875	-3.375	12.625	389.109	-12.6406	143.109	-49.1406	-24.6406				6.85938	-9.39063	113.625	5.5	152.75	-86.75	-11.5
	fly 31	-34.8542	-85.6354	-103.302	148.031	-72.302	-30.6354	-53.2396	-56.9896	-44.2396			220.219	-32.7813	-78.7813	22.7188	-28.2813	39.8279	-24.5054	-23.7813	-52.2333	-72.2333	265.969	-67.8519	-91.0156	-29.5938	28.4062	256.406	-23.5938	-71.625	4.85938	3.375	105.875		3.60938	-32.6406	-41.3906	-52.1406				-22.6406		455.125	227.75	201	-33.75	-76
	fly 32	-89.1042	-16.9687	11.9417	56.1917	-28.8083	51.0312	-45.2396	-12.4896	70.0104			14.7188	-20.7813		-78.7813	-72.7813	-23.1721	-16.8387	-58.5313	46.5167	-58.7333	38.4688	-21.1852	-54.7656		-19.5938	-3.59375			-85.3906	81.375	-31.125		-17.6406	-2.64063	3.60938					39.8594		46.625	172.5	50.5	-9.5	-84.75
	fly 33	-82.6042	35.4417	-1.05833	12.9417	-58.0583	0.191667	-43.7396		-12.9896								9.82793	-22.1721	-111.233	-143.733	-50.4833	-18.5313	-1.18518	-9.94792						311.109	-9.14063	38.625									-29.3906
	fly 34	-84.6042	8.69167	-23.3083	-61.0583	-54.3083	-23.3083	-70.9896		-33.4896								-43.8387	-51.1721	339.267	-112.733	29.0167	19.7188	-45.0313	316.802						79.8594	9.60938	-70.6406									4.85938
	fly 35	-86.1042	-61.5583	30.6917	25.9417	71.9417	12.4417	-45.9896		-61.4896								-4.17207	-5.17207	3.76667	-84.4833	76.7667	342.219	-42.7813	71.8021						5.60938	355.359	-54.6406
	fly 36	-49.8542	-18.3083	-39.8083	63.4417	-8.30833	33.9417	-20.2396		-62.9896								27.8279	-26.8387	436.517	-18.9833	-126.233	-10.0313	-50.7813	241.052						-12.1406	-4.39063	-19.1406
	fly 37	-53.8542	19.6917	-50.3083	16.9417	2.44167	38.9417	64.5104		-2.73958								-10.8387	-30.5054	14.2667	-92.4833	556.017	32.4688	-40.0313	-63.1979						15.3594	16.1094	157.859
	fly 38	-51.3542	-15.8083	-43.8083	-10.8083	-57.0583	-15.0583	-15.2396		3.01042								-37.5054	-42.8387	-49.7333	-104.483	-122.233	135.969	-132.531	12.0521						-45.1406	198.859	-5.89063
	fly 39	-57.8542	-8.80833	-59.8083	10.6917	-6.80833	-6.30833	-25.7396		216.01								38.1613	27.1613	-59.9833	-105.733	-71.2333	-4.03125	-91.2813	-7.44792						-2.39063	48.8594	-20.1406
	fly 40	-99.3542	-29.8083	-24.3083	356.692	0.941667	-35.3083	-40.2396		-39.7396								-21.8387	8.49463	-50.7333	-154.733	-47.9833	30.7188	-89.2813	18.0521						82.3594	69.3594	220.859
	fly 41		-30.5583	-2.30833	144.942	28.1917	39.4417	-54.9896		-10.7396								-83.8387	-41.1721	215.267	-70.4833	-51.7333	-20.0313	-11.5313	224.552						16.3594		-42.3906
	fly 42		86.9417	-46.0583	-38.8083	-42.8083	23.4417	9.01042		-4.48958								-21.8387	-12.5054	-70.2333	377.017	-32.9833	-14.5313	-9.78125	-109.198						22.3594
	fly 43		58.6917	-33.5583	7.19167	-20.0583	71.9417	63.2604		-27.9896								-9.83867	-43.1721	-87.9833		241.267	-42.2813	-42.2813	33.5521						-42.8906
	fly 44		-37.5583	-50.3083	-2.05833	10.4417	-36.0583	-12.4896		-14.7396								-30.5054	-75.5054	-103.233		-16.9833	-58.7333	-67.7813	-38.4479						-6.14063
	fly 45		58.1917	-43.5583	-14.3083	-37.3083	-30.8083	-15.2396		-64.9896								-30.1721	-7.83867	-98.2333		-111.983	5.01667	2.46875	-21.9479						-65.1406
	fly 46		-10.3083	-30.0583	111.442	-12.0583	-16.8083			-31.2396								1.16133	-55.5054	-34.4833		6.51667	-48.7333	-50.0313	354.802
	fly 47		26.9417	9.19167	61.9417	12.1917	-30.0583			43.2604								-59.8387	-38.1721	-93.4833		-87.7333	-30.4833	439.219	232.802
	fly 48		-37.3083	-35.5583	7.19167	10.6917	-11.5583			-25.2396								-54.5054	-51.8387			4.01667	31.0167	-78.2813	-28.4479
	fly 49		50.1917	-45.0583	-28.5583	20.6917	-12.5583			-4.73958								-17.5054	-32.8387			-68.7333	-52.4833	-72.7813
	fly 50		-30.3083	-58.5583	11.6917	-15.3083	85.6917			-7.23958								-66.1721	-60.5054			378.017	197.267	-52.4833
	fly 51		-61.3083	-15.5583	-14.3083	-26.5583	28.4417			-26.9896								-60.5054	-11.1721			242.767	51.0167	-72.7333
	fly 52		22.9417	-30.5583	43.9417	-13.5583	-3.80833			-51.2396								-26.8387	-62.8387			-140.233	213.017	150.517
	fly 53		-50.3083	-25.3083	16.4417	75.1917	-6.30833											-32.15	-10.8387			-95.9833	38.5167	-78.9833
	fly 54		-31.5583	15.9417	40.1917	-22.0583	76.1917											-32.15	-36.1721			-14.2333	-87.9833	-71.2333
	fly 55		-23.3083	196.442	0.191667	-1.55833	70.1917											-37.65	-65.15			187.767	-37.2333	-1.48333
	fly 56		69.9417	-23.5583	26.6917	37.9417	-18.5583											-31.9	-17.9			-152.983	106.017	5.26667
	fly 57		-6.05833	23.4417	17.9417	6.19167	-53.0583											-8.65	13.85			-21.7333	418.767	-131.483
	fly 58		15.6917	-38.5583		34.6917	-30.3083											-32.4	-54.15				-87.7333	-57.9833
	fly 59		-2.05833			-1.30833	-3.05833											-54.15	-18.9				34.0167	41.0167
	fly 60		-2.80833				129.692											-22.65	-49.65				-41.2333	-71.4833
	fly 61		-14.3083				-19.0583											-0.9	-17.15				-86.9833
	fly 62		18.6917				-3.05833											-33.9	-29.9				-9.98333
	fly 63		-0.01087				-0.80833											-78.9	-46.15				67.2667
	fly 64		85.4891				37.4417											204.1	-45.4				144.517
	fly 65		60.7391															0.85	-56.9				93.2667
	fly 66		-44.7609															-23.65	42.35				-95.2333
	fly 67		-46.2609															-33.9	-38.4				-60.7333
	fly 68		-28.7609															-6.9	-30.9				-81.9833
	fly 69		-48.5109															-46.65	-44.15				12.5167
	fly 70		-44.0109															-14.9	-46.4				-105.483
	fly 71		6.98913															-33.9	-17.15				-3.98333
	fly 72		72.7391															-23.65	-26.15				-79.2333
	fly 73		200.739															-53.15	-33.65				-39.4833
	fly 74		-9.26087															-44.4	-21.4				263.517
	fly 75		-16.7609																-45.65				22.0167
	fly 76		-47.5109																-53.9				556.017
	fly 77		-38.5109																-62.4791				-106.483
	fly 78		-3.51087																-95.4791				258.267
	fly 79		-47.5109																-42.4791				-88.9833
	fly 80		15.4891																-80.8125
	fly 81		-10.2609																-81.1458
	fly 82		14.4891																-76.4791
	fly 83		-43.7609																-74.4791
	fly 84		4.23913																-85.1458
	fly 85		-31.5109																-53.1458
	fly 86		24.5104																-89.4791
	fly 87		-16.7396																-79.8125
	fly 88		20.7604																-66.4791
	fly 89		21.0104																-68.4791
	fly 90		-45.4896																-21.1458
	fly 91		-26.4896																-88.8125
	fly 92		-37.9896																-93.8125
	fly 93		-59.2396																-52.1458
	fly 94		36.0104																-60.8125
	fly 95		-47.2396																-48.4791
	fly 96		-24.7396
	fly 97		52.5104
	fly 98		-8.23958
	fly 99		-38.2396
	fly 100		-74.9896
	fly 101		31.7604
	fly 102		3.76042
	fly 103		255.76
	fly 104		-37.2396
	fly 105		-47.7396
	fly 106		-7.48958
	fly 107		2.51042
	fly 108		-57.2396
	fly 109		80.5104
	fly 110		-36.7708
	fly 111		-14.7708
	fly 112		-20.1042
	fly 113		-32.7708
	fly 114		-31.7708
	fly 115		-10.7708
	fly 116		-33.7708
	fly 117		36.8958
	fly 118		-55.4375
	fly 119		257.896
	fly 120		12.5625
	fly 121		-52.4375
	fly 122		71.5625
	fly 123		-36.4375
	fly 124		2.22919
	fly 125		-56.1042
	fly 126		7.71875
	fly 127		-58.7813
	fly 128		-33.2813
	fly 129		97.2188
	fly 130		20.7188
	fly 131		22.2188
	fly 132		-38.2813
	fly 133		-8.28125
	fly 134		-17.7813
	fly 135		291.219
	fly 136		-29.7813
	fly 137		-70.2813
	fly 138		-35.7813
	fly 139		-32.2813
	fly 140		-25.7813
	fly 141		-88.7813
	fly 142		54.5909
	fly 143		-6.40909
	fly 144		-16.6591
	fly 145		-31.6591
	fly 146		-2.90909
	fly 147		-6.15909
	fly 148		-8.15909
	fly 149		29.8409
	fly 150		-25.6591
	fly 151		18.8409
	fly 152		8.84091
	fly 153		24.5909
	fly 154		9.59091
	fly 155		3.09091
	fly 156		-19.4091
	fly 157		-30.9091
	fly 158		18.5909
	fly 159		32.3409
	fly 160		-4.65909
	fly 161		-43.9091
	fly 162		16.3409
	fly 163		-20.1591
	fly 164		-0.17207
	fly 165		0.161329
	fly 166		-22.5054
	fly 167		140.161
	fly 168		8.16133
	fly 169		113.828
	fly 170		-52.1721
	fly 171		-8.17207
	fly 172		-11.8387
	fly 173		-14.5054
	fly 174		-22.8387
	fly 175		-9.50537
	fly 176		-37.1721
	fly 177		-36.5054
	fly 178		-28.8387
	fly 179		-54.1721
	fly 180		220.828
	fly 181		-4.17207
	fly 182		-14.5054
	fly 183		-26.8387
	fly 184		-57.5054
	fly 185		-58.1721
	fly 186		45.4946
	fly 187		-28.5054
	fly 188		5.49463
	fly 189		19.8279
	fly 190		-16.5054
	fly 191		-34.1721
	fly 192		49.8279
	fly 193		-30.5054
	fly 194		-34.5054
	fly 195		68.35
	fly 196		-11.4
	fly 197		-19.4
	fly 198		-37.9
	fly 199		-29.15
	fly 200		-43.65
	fly 201		-11.4
	fly 202		-7.4
	fly 203		-23.65
	fly 204		-15.65
	fly 205		209.1
	fly 206		-16.15
	fly 207		53.85
	fly 208		-55.65
	fly 209		-9.15
	fly 210		-15.15
	fly 211		-42.4
	fly 212		-2.65
	fly 213		-17.65
	fly 214		27.1
	fly 215		-83.8519
	fly 216		-25.8519
	fly 217		507.481
	fly 218		-63.8519
	fly 219		-58.1852
	fly 220		-45.1852
	fly 221		-23.5185
	fly 222		-73.1852
	fly 223		-20.8519
	fly 224		4.48152
	fly 225		-18.1852
	fly 226		-45.8519
	fly 227		-93.8519
	fly 228		-20.1852
	fly 229		-33.8519
	fly 230		8.48152
	fly 231		67.8148
	fly 232		18.1481
	fly 233		30.9688
	fly 234		46.4688
	fly 235		-51.7813
	fly 236		-48.7813
	fly 237		10.9688
	fly 238		-38.2813
	fly 239		-36.0313
	fly 240		-52.7813
	fly 241		147.219
	fly 242		-61.5313
	fly 243		-16.2813
	fly 244		-48.0313
	fly 245		328.719
	fly 246		-83.5313
	fly 247		-117.281
	fly 248		-10.0313
	fly 249		-71.2333
	fly 250		23.0167
	fly 251		-97.7333
	fly 252		-62.4833
	fly 253		-34.9833
	fly 254		-82.9833
	fly 255		-104.983
	fly 256		556.017
	fly 257		213.017
	fly 258		-126.733
	fly 259		-60.2333
	fly 260		34.0167
	fly 261		-69.7333
	fly 262		-39.9833
	fly 263		-74.9833
	fly 264		-14.5208
	fly 265		-5.27083
	fly 266		-18.5208
	fly 267		-41.0208
	fly 268		-14.0208
	fly 269		-55.7708
	fly 270		-55.7708
	fly 271		-53.2708
	fly 272		-34.2708
	fly 273		-22.5208
	fly 274		30.2292
	fly 275		-51.5208
	fly 276		-30.5208
	fly 277		-42.5208
	fly 278		-96.7708
	fly 279		-6.02083
	fly 280		499.479
	fly 281		-1.77083
	fly 282		-25.2708
	fly 283		34.7292
	fly 284		-71.2708
	fly 285		169.729
	fly 286		-45.2708
	fly 287		-48.2708
	fly 288		-67.2656
	fly 289		-82.2656
	fly 290		-32.2656
	fly 291		367.734
	fly 292		-121.766
	fly 293		3.98438
	fly 294		-93.2656
	fly 295		439.234
	fly 296		-147.516
	fly 297		-45.0156
	fly 298		-127.266
	fly 299		-40.0156
	fly 300		-94.5156
	fly 301		-134.016
	fly 302		-57.0156
	fly 303		231.234
	fly 304		-13.9479
	fly 305		-36.1979
	fly 306		-28.1979
	fly 307		0.552083
	fly 308		-54.4479
	fly 309		425.802
	fly 310		-69.1979
	fly 311		-33.1979
	fly 312		-54.9479
	fly 313		-37.4479
	fly 314		1.30208
	fly 315		-51.6979
	fly 316		-79.9479
	fly 317		104.052
	fly 318		-51.1979
	fly 319		22.5521
	fly 320		99.0521
	fly 321		36.0521
	fly 322		-65.6979
	fly 323		55.8021
	fly 324		-48.9479
	fly 325		-13.9479
	fly 326		-26.1979
	fly 327		-79.9479
	fly 328		-60.4219
	fly 329		18.3281
	fly 330		-55.1719
	fly 331		-28.9219
	fly 332		-29.9219
	fly 333		-69.9219
	fly 334		-67.9219
	fly 335		-41.9219
	fly 336		-36.9219
	fly 337		-1.17188
	fly 338		-52.1719
	fly 339		-40.4219
	fly 340		587.828
	fly 341		-3.17188
	fly 342		-77.1719
	fly 343		-40.9219
	fly 344		0.65625
	fly 345		-38.8438
	fly 346		-4.59375
	fly 347		-39.3438
	fly 348		23.4062
	fly 349		-1.09375
	fly 350		-16.3438
	fly 351		50.1562
	fly 352		-1.34375
	fly 353		30.1562
	fly 354		0.15625
	fly 355		26.9062
	fly 356		18.4062
	fly 357		-7.59375
	fly 358		-12.5938
	fly 359		-28.0938
	fly 360		-62.4791
	fly 361		-75.4791
	fly 362		263.521
	fly 363		-82.1458
	fly 364		-11.8125
	fly 365		19.8542
	fly 366		-16.1458
	fly 367		-97.4791
	fly 368		-80.1458
	fly 369		6.52087
	fly 370		107.188
	fly 371		-37.1458
	fly 372		-73.8125
	fly 373		189.188
	fly 374		16.1875
	fly 375		-65.8125
	fly 376		14.2727
	fly 377		-9.72727
	fly 378		54.2727
	fly 379		-26.7273
	fly 380		51.2727
	fly 381		-20.2273
	fly 382		-15.7273
	fly 383		-23.7273
	fly 384		-26.2273
	fly 385		-7.22727
	fly 386		9.77273
	fly 387		-17.875
	fly 388		30.875
	fly 389		16.125
	fly 390		-26.125
	fly 391		-59.125
	fly 392		-0.875
	fly 393		-25.875
	fly 394		71.375
	fly 395		-4.875
	fly 396		33.625
	fly 397		-26.375
	fly 398		51.375
	fly 399		-35.375
	fly 400		9.625
	fly 401		-16.625
	fly 402		-1.125
	fly 403		-5.125
	fly 404		-8.375
	fly 405		6.875
	fly 406		-27.375
	fly 407		-17.125
	fly 408		40.125
	fly 409		20.625
	fly 410		-8.375
	fly 411		-16.1406
	fly 412		8.60938
	fly 413		23.8594
	fly 414		71.8594
	fly 415		-55.6406
	fly 416		33.6094
	fly 417		-13.3906
	fly 418		-3.89063
	fly 419		2.10938
	fly 420		-25.1406
	fly 421		-6.14063
	fly 422		2.85938
	fly 423		-12.1406
	fly 424		25.6094
	fly 425		-11.8906
	fly 426		-24.1406
	fly 427		-59.3167
	fly 428		26.4333
	fly 429		167.933
	fly 430		-14.3167
	fly 431		-76.8167
	fly 432		-6.56667
	fly 433		-82.5667
	fly 434		0.683333
	fly 435		117.433
	fly 436		-24.8167
	fly 437		-77.8167
	fly 438		74.6833
	fly 439		-71.0667
	fly 440		-5.31667
	fly 441		31.4333
	fly 442		-40.7188
	fly 443		-48.7188
	fly 444		-54.4688
	fly 445		-87.7188
	fly 446		-96.7188
	fly 447		268.031
	fly 448		-10.9688
	fly 449		71.2812
	fly 450		-37.25
	fly 451		-2.75
	fly 452		23.25
	fly 453		1.5
	fly 454		-64.25
	fly 455		38
	fly 456		44.25
	fly 457		-2.75
	fly 458		-8.0625
	fly 459		32.1875
	fly 460		-89.0625
	fly 461		144.688
	fly 462		7.4375
	fly 463		69.4375
	fly 464		-4.0625
	fly 465		-96.0625
	fly 466		39.9375
	fly 467		-78.8125
	fly 468		-111.813
	fly 469		-72.8125
	fly 470		26.1875
	fly 471		-56.5625
	fly 472		316.438
	fly 473		-119.063
	fly 474		-31.3542
	fly 475		-69.3542
	fly 476		22.1458
	fly 477		-15.1042
	fly 478		-67.6042
	fly 479		13.6458
	fly 480		-57.3542
	fly 481		-18.8542
	fly 482		-40.1042
	fly 483		-22.8542
	fly 484		582.896
	fly 485		22.3958
	fly 486		-1.10417
	fly 487		-84.1042
	fly 488		-68.3542
	fly 489		-24.3542
	fly 490		-16.6042
	fly 491		-0.10417
	fly 492		59.8958
	fly 493		-25.1042
	fly 494		-21.3542
	fly 495		-73.8542
	fly 496		-42.1042
	fly 497		-21.3542

## Sheet: Fig 2C
			inc2
		wt	+	atg1_EY07351/+	Thor_2/+	S6K_CC01583/+	Tor_k7004/+	Drep-2_ex13/+	Lrrk_e03680/+	Lk6_2/+	foxo_delta94/+	Drep-1_dICAD/+	Drep-4_f02123/+	Drep-4_KG09839/+	atg6_1/+	Rdl_attP/+	Gad1_KG01955/+	Dc0_B3/+	Dc0_H2/+	CalpA_KG05080/+	CalpB_EY08042/+	me31B_k06607/+	meng_MB11376/+	zfh1_MB07519/+	git_ex10/+	syt1_T77/+	syt4_EY12073/+	endoA_EP927/+	Dap160_EP2543/+	rab3-GAP_c04953/+	GABA-B-R1_attP/+	GABA-B-R2_attP/+	GABA-B-R3_attP/+	vGat_attP/+	3xBRP	1xBRP	arl8_e00336/+	alphaSnap_f04776/+	spn_ex3.1/+	unc13_f07072/+	cpx_delta2/+	dbt_EY02910/+	Cul3_EY11031/+	bchs_58/+	wake_EY02219/+	Gat_33-1/+	nf1_c00617/+	relish_EY08061/+
	fly 1	-0.31797	0.17025	-0.12378	-0.10704	0.27379	-0.10303	0.083687	-0.11738	-0.12632	0.209937	0.10587	0.05129	0.12982	-0.06776	0.00635	-0.04374	-0.07712	-0.07084	-0.14539	-0.1192	0.074602	-0.05666	-0.07705	0.189109	0.067893	-0.12796	-0.14905	-0.00749	0.326294	-0.11397	-0.05835	0.357674	0.082094	-0.10508	0.201594	-0.13339	0.167114	-0.09373	-0.00233	-0.02403	0.214704	-0.0893	0.147584	-0.111	-0.00137	-0.16688	0.064505
	fly 2	-0.28859	0.10998	-0.10201	-0.189	-0.26121	-0.07923	-0.02915	0.030137	-0.07483	-0.11743	-0.21298	0.09907	-0.05997	0.39575	0.09834	0.11566	-0.12635	-0.11627	-0.08633	-0.14126	0.080532	-0.01485	-0.15487	0.017299	0.095503	-0.14249	0.068943	0.162973	-0.08988	0.030124	-0.06747	0.159484	-0.09914	-0.05673	0.285194	-0.06081	-0.08226	0.164474	0.059224	0.524994	0.173554	0.056794	0.071384	-0.16132	0.027775	-0.11889	0.122185
	fly 3	-0.30002	-0.18225	-0.19245	0.21522	-0.1751	0.38672	0.341107	-0.10113	-0.0648	-0.17778	0.14506	-0.19033	-0.11956	0.29068	0.37653	-0.23136	-0.16438	-0.09378	0.225642	0.035242	0.530962	-0.01802	0.000282	0.039569	-0.02491	0.040373	0.100943	-0.13625	0.300534	-0.04307	0.184974	0.246304	0.136634	-0.06451	-0.0868	0.399144	0.054014	0.055274	0.540604	-0.09163	-0.00139	0.078384	0.049724	0.529215	-0.01123	0.076165	-0.02865
	fly 4	-0.28446	0.18334	-0.15155	0.24519	-0.04764	-0.21614	0.034437	-0.17497	-0.18601	-0.13599	-0.21651	0.20375	-0.18876	0.1654	0.14322	0.12866	-0.14211	-0.0913	0.147692	-0.11321	0.023132	0.112222	0.022652	0.562759	-0.10079	-0.02503	0.454133	-0.09913	0.048344	-0.1079	0.107994	0.090564	-0.02434	0.033424	0.176334	-0.08322	0.275724	0.079954	-0.05964	0.007694	0.072374	0.000534	-0.11647	0.241135	0.421815	-0.20583	0.031235
	fly 5	-0.27898	-0.17601	-0.21786	0.16252	-0.26076	0.13499	-0.07929	-0.05023	-0.01553	0.245137	-0.20587	-0.13942	-0.10881	-0.03658	0.16342	-0.19614	-0.09896	-0.08579	-0.09917	-0.09232	0.172542	0.061872	-0.12346	-0.16755	0.045913	0.172813	0.301193	0.397543	0.052304	-0.11691	0.114714	0.152204	0.594264	-0.00138	0.162784	-0.0979	0.497164	0.083264	-0.0294	0.072034	0.204524	0.242574	0.028114	-0.12566	-0.06737	-0.22249	0.015145
	fly 6	-0.29741	0.14087	-0.152	0.19612	-0.15068	-0.12742	0.566487	-0.09603	0.149107	-0.10989	0.13876	-0.12949	0.4438	-0.06088	0.32561	-0.20945	-0.11262	-0.14293	-0.02533	0.030812	0.004962	0.380262	0.081172	0.268219	-0.15764	-0.12683	0.405073	0.530273	0.111874	-0.11023	0.049074	0.295814	-0.00069	0.014654	0.312244	0.022054	-0.01301	-0.0987	-0.0972	0.130964	0.348174	0.092484	0.008714	-0.20715	-0.08279	-0.15636	-0.13167
	fly 7	-0.31027	-0.08372	-0.22072	-0.21419	0.05849	0.42125	0.036327	-0.03092	0.058667	0.075747	-0.14395	0.20303	-0.19243	-0.11165	-0.18475	0.41136	-0.13368	-0.13815	-0.15972	0.027402	0.117202	0.103112	0.026232	0.115859	-0.01067	0.046453	-0.11655	0.220583	-0.01656	0.019992	0.080444	-0.15052	0.336824	0.089944	0.241724	-0.07949	-0.04107	0.290294	0.132974	0.012684	-0.04697	-0.10605	0.119524	-0.06435	0.107345	-0.22343	0.547065
	fly 8	-0.29993	0.1459	-0.19571	-0.17454	-0.18075	-0.17905	0.072107	-0.11249	-0.1226	-0.11844	-0.18472	-0.08816	0.12936	0.35402	0.29932	-0.0797	-0.16304	-0.13582	-0.18487	-0.22028	-0.02639	-0.12517	0.002442	-0.09126	-0.07649	-0.05602	0.415553	0.196413	0.092844	-0.14993	0.037934	0.017424	0.028392	-0.05636	0.005304	-0.12365	0.130814	-0.12321	0.102004	-0.03	0.267414	0.621182	0.475294	-0.09424	-0.17941	-0.06501	-0.03273
	fly 9	-0.28787	0.01026	-0.14177	-0.07727	-0.18561	-0.11086	0.135177	-0.18982	-0.12946	-0.17269	0.18084	-0.03298	-0.03245	0.31072	-0.01869	-0.18815	-0.13312	0.203297	-0.08037	-0.08555	-0.06347	0.142172	-0.01055	0.019329	-0.0636	-0.15327	0.155403	0.130283	-0.07095	-0.13507	-0.05479	0.213484	0.142612	0.098582	0.215762	0.061702	0.085252	-0.05337	-0.04955	-0.05298	0.175864	-0.13106	0.062084	0.492235	0.256385	-0.20135	-0.04051
	fly 10	-0.29474	-0.07225	-0.13916	-0.00255	-0.05156	-0.16003	0.098747	-0.0006	-0.03139	0.080657	0.03136	0.18097	0.44597	0.08707	-0.09267	0.14062	-0.16626	-0.12895	-0.13391	-0.1891	0.382352	0.054422	-0.01084	0.248519	-0.07545	-0.10155	0.039193	0.249383	-0.0701	-0.11096	-0.02385	0.174054	0.102832	-0.10461	0.070762	-0.01238	0.020502	0.055692	0.141062	-0.04998	0.086864	0.294952	0.091844	0.004995	-0.02779	-0.20348	0.131785
	fly 11	-0.28542	-0.09194	-0.09579	-0.02805	-0.14449	0.26285	-0.00119	-0.12732	0.106117	-0.12411	-0.14742	0.20772	-0.098	0.19744	0.0548	0.14157	-0.13309	-0.15805	-0.0536	-0.0326	-0.12064	0.650832	-0.07806	0.303069	-0.10795	-0.10718	-0.00911	0.271473	-0.06204	-0.13022	0.070424	0.185084	0.062402	-0.0076	-0.12484	-0.11832	0.066162	-0.00236	0.022852	0.155282	0.186222	0.017812	0.371274	-0.04613	-0.13357	0.078065	0.027975
	fly 12	-0.25414	-0.18325	-0.22063	0.18566	-0.17822	-0.04326	-0.13354	-0.16775	-0.01911	0.607777	-0.02484	0.22152	-0.04151	-0.09814	0.04466	-0.05315	-0.0105	0.039907	-0.14512	0.04286	0.27728	0.008092	-0.11781	0.160849	-0.03202	0.011393	0.207143	0.053723	0.408594	-0.04213	0.076004	0.558354	0.365322	0.065352	0.173142	-0.11128	-0.00193	-0.14298	0.148452	-0.12144	0.183002	0.009352	0.339384	-0.04019	0.153275	0.103835	0.061735
	fly 13	-0.25014	-0.05901	-0.18502	0.52434	-0.1692	-0.16543	-0.0659	-0.13593	0.023827	-0.13038	-0.1491	-0.06725	-0.13504	-0.20979	-0.14355	-0.20816	-0.10607	-0.16085	0.244452	-0.22921	0.43718	0.066612	0.166312	0.092809	0.064513	0.304403	-0.18523	0.240053	0.068824	0.002442	0.409414	-0.10302	0.058732	-0.06802	0.058242	-0.19924	0.055862	0.044712	-0.11051	-0.13793	-0.11764	0.207282	0.064064	-0.15401	0.135415	-0.16067	-0.06137
	fly 14	-0.29781	-0.1662	-0.13887	-0.01432	-0.25191	0.10041	-0.06791	0.054067	-0.15669	-0.16698	-0.04942	-0.22912	-0.15157	-0.16514	-0.12435	0.00834	-0.14716	-0.10905	-0.12496	-0.12605	0.02324	0.327412	-0.0844	-0.07908	0.132013	-0.01767	0.144793	0.068033	0.090644	-0.05299	0.180794	-0.06831	0.026502	0.019982	0.462672	-0.05489	0.334902	0.087582	0.137562	0.205032	0.250922	0.023852	-0.06102	0.300525	0.433575	0.150635	0.024055
	fly 15	-0.25382	-0.25227	-0.14374	0.59361	-0.13735	-0.11863	-0.04516	-0.13259	-0.09664	-0.20086	0.04605	0.04971	0.09024	-0.06155	-0.08243	-0.16928	-0.151	-0.14093	0.083662	-0.01743	0.06692	-0.02353	-0.03636	0.122229	-0.16246	0.147153	-0.09236	0.011303	0.263914	-0.09653	0.067564	0.192254	0.272822	0.081312	0.300842	0.013132	0.110862	0.469462	0.078692	0.012472	0.191142	0.057292	0.264734	-0.10624	0.299665	-0.13468	0.342435
	fly 16	-0.28945	-0.12129	-0.13768	0.00299	-0.0331	-0.23066	0.127917	-0.17806	-0.01896	0.011276	0.016323	-0.22266	-0.07658	-0.01071	-0.2484	0.06588	-0.15102	-0.12931	0.046052	-0.20838	0.02425	-0.03219	-0.12335	0.300739	-0.03188	-0.06142	0.410613	0.118173	0.244542	-0.11331	0.112984	0.231734	0.109882	0.110242	0.150092	-0.04259	-0.12063	-0.0436	0.263022	-0.06622	0.313022	0.000852	-0.04737	0.470375	-0.14028	-0.09172	0.235775
	fly 17	-0.22609	-0.0914	-0.13875	-0.22017	-0.2197	-0.00174	0.136407	-0.08671	0.002757	-0.19208	-0.09416	0.218383	-0.16352	-0.06556	0.292503	0.049703	-0.1606	-0.0848	0.067012	0.17452	-0.19909	0.180482	0.030382	-0.08791	-0.1123	0.036049	-0.032	-0.08466	-0.01657	-0.058	0.476862	0.187104	-0.0136	0.014782	0.284732	-0.00979	-0.07137	0.123072	0.141822	-0.10968	0.437382	0.152422	0.190242	0.511125	0.179885	0.439185	0.292135
	fly 18	-0.24547	-0.04915	-0.04766	0.00516	-0.16555	0.06832	0.036517	-0.1085	0.250267	-0.0653	0.066053	0.209243	0.364463	0.079033	0.058483	0.017093	0.164917	-0.04399	-0.14314	0.07252	-0.04099	-0.01661	-0.12148	-0.25562	0.101129	0.166659	-0.09149	-0.0845	-0.02238	0.059792	0.200492	0.254812	0.140782	-0.05062	0.270452	0.134682	0.259042	0.090974	0.294382	-0.07724	-0.0266	-0.07718	0.073742	-0.1282	0.081385	-0.29457	0.064515
	fly 19	-0.2316	0.25807	0.12972	0.28973	0.24219	-0.20254	0.084887	-0.14144	-0.09824	0.356996	-0.00162	-0.12724	-0.08957	0.089253	0.108623	0.079633	-0.13986	-0.06256	-0.21275	-0.20438	0.04756	0.360012	0.008352	0.297105	0.251739	0.069069	0.276279	0.030979	-0.03182	-0.10133	-0.14951	-0.12653	-0.02937	0.268872	0.257302	-0.07682	0.107692	-0.09702	0.195002	0.135592	0.103982	0.237422	0.022702	-0.03679	-0.25991	0.532965	-0.0935
	fly 20	-0.21174	0.18274	0.08551	0.36474	-0.14906	-0.22589	0.046507	0.186916	-0.01421	-0.09071	0.044683	0.108073	-0.15483	0.090603	0.196683	-0.20784	-0.08238	-0.1236	-0.03769	-0.07888	-0.11047	0.140882	-0.11649	-0.08454	-0.05571	-0.12358	-0.09387	0.277289	-0.10984	-0.07327	-0.2056	-0.0422	0.137542	0.186762	-0.04094	-0.15554	0.184312	-0.10376	0.011002	-0.04905	0.180782	0.257612	-0.00049	0.008015	0.183135	-0.29565	0.218695
	fly 21	-0.25195	0.27695	-0.22193	-0.11223	-0.17325	-0.26188	-0.04859	-0.10647	-0.09744	-0.16624	-0.07722	0.049113	0.050573	-0.11706	0.301223	0.248313	-0.19482	-0.13091	-0.03387	0.0649	0.26914	0.520132	-0.07782	-0.16966	0.320969	0.185739	0.133169	0.086289	0.121462	0.066292	-0.11598	0.176492	0.141072	-0.08049	-0.03174	-0.15611	0.208732	0.015554	0.024084	-0.01219	0.189012	0.004852	-0.07419	0.101455	0.173545	-0.05757	0.110955
	fly 22	-0.25236	-0.14465	-0.08368	-0.06384	-0.16031	-0.14774	0.300337	-0.1052	-0.0806	-0.07247	0.081393	-0.14185	0.204803	-0.14233	-0.09992	0.002023	-0.19163	-0.13782	-0.12402	0.00506	0.191	0.077752	-0.13065	-0.16287	0.018029	0.102529	0.009639	0.076679	0.113182	-0.03739	0.010022	0.099552	0.262322	-0.14783	0.058992	-0.05776	0.134692	-0.14446	0.208614	-0.13024	0.060052	0.139632	-0.08547	0.519415	0.150095	0.162235	-0.14012
	fly 23	-0.20532	-0.16728	-0.2069	-0.0373	-0.2222	-0.22809	-0.03068	-0.01998	-0.10059	0.525686	-0.18775	-0.13512	0.394723	-0.02505	-0.10312	-0.16023	-0.17909	-0.07788	0.04852	0.12735	-0.07684	-0.02762	-0.12655	-0.20119	0.293369	0.136089	0.166089	0.001249	-0.00301	-0.09723	-0.08458	0.065642	0.539134	0.071662	0.258182	0.011602	-0.01598	0.015354	-0.04993	-0.03758	-0.09687	0.202074	0.460122	0.009895	0.131365	-0.31117	-0.15162
	fly 24	-0.22404	-0.18301	-0.02958	-0.26001	0.06966	-0.14604	0.039686	0.387366	0.254297	-0.0864	-0.07778	0.253313	-0.071	-0.00938	-0.01887	0.066363	-0.00158	-0.15893	-0.15822	-0.03519	-0.15531	0.116532	0.130592	-0.22799	-0.00992	0.112159	-0.046	0.006139	0.282682	-0.01201	0.006242	-0.10113	0.366874	-0.11519	0.210592	0.029652	0.109594	0.159814	-0.10875	0.081834	0.149172	0.184844	-0.11245	0.075145	0.073295	-0.10485	0.173165
	fly 25	-0.19739	-0.00137	-0.18059	-0.08185	-0.11331	-0.23243	-0.01991	-0.00658	0.180177	0.208216	-0.15963	-0.16113	0.042733	0.187893	0.101273	-0.22741	-0.18459	-0.03687	0.15289	-0.2169	0.15847	-0.07307	0.151522	-0.25556	-0.08509	0.139229	0.055079	0.005809	0.088602	-0.14687	-0.00959	0.123332	0.162204	0.121484	-0.10588	-0.13055	0.093304	-0.02739	0.212114	0.268194	0.152362	0.253044	0.323772	-0.14874	0.249369	-0.12294	-0.07767
	fly 26	-0.16584	0.37635	-0.02926	-0.22122	-0.21929	-0.08588	0.192726	-0.06186	0.161397	-0.00313	-0.04747	0.189923	-0.18337	0.162673	0.026873	0.190433	-0.16908	0.029822	-0.11353	-0.03677	0.07758	0.383672	-0.12654	-0.15422	-0.03767	-0.05577	0.301489	0.506979	-0.12438	0.397212	-0.15103	0.023002	0.407264	0.290104	0.137594	-0.0766	0.632494		-0.00989	0.233434	0.292762	0.109064	-0.13455	0.477069	0.352069	-0.19004	0.060359
	fly 27	-0.2194	-0.04635	-0.08583	-0.00193	0.12886	-0.18119	-0.00143	-0.1476	0.050517	-0.1465	-0.13273	0.047443	0.046833	0.099613	0.028723	-0.17266	-0.15007	-0.04662	0.25291	0.036837	-0.10113	-0.05027	-0.1002	0.358215	-0.07057	-0.15044	-0.10474	0.387269	-0.05192	-0.09756	0.134832	0.338202	0.360154	-0.11866	-0.10077	-0.01862	0.007384		-0.13321	0.132274	0.170584	-0.08047	0.466412	-0.10814	0.183279	-0.18668	0.024539
	fly 28	-0.24521	0.16831	-0.13488	-0.12802	-0.24237	0.16324	-0.07048	-0.15522	-0.03566		-0.10178	0.315363	0.213393	0.249363	0.455993	-0.1475	-0.13341	-0.03538	-0.15726	-0.02627	-0.05191	-0.12331	0.071762	-0.11959	0.108409	0.058999	0.178049	-0.04351	-0.06604	-0.07497	-0.012	0.091492	0.316954	0.065294	-0.01035	-0.11101	-0.04427		0.264384	0.525174	0.090664	0.018434	0.445832	0.374189	0.114969	0.099449	0.125289
	fly 29	-0.25287	-0.13874	-0.07147	-0.16196	-0.13208	-0.24963	0.021586	-0.14948	0.017386		-0.09606	-0.0046	0.069333	0.466623	0.314513	-0.12643	-0.21672	-0.11972	-0.00412	-0.20187	-0.03921	-0.0796	0.081722	-0.04115	0.064839	-0.00082	0.065459	0.415309	0.180482	0.097392	0.240412	-0.10477	-0.01737	-0.14607	0.076584	-0.19617	0.245634				0.036284	0.144224	0.106242	-0.02222	-0.15318	-0.17007	-0.17304
	fly 30	-0.27033	0.05042	-0.11856	0.48037	-0.28267	-0.18475	0.026426	-0.15982	0.101956		0.229743	0.123703	0.178963	0.027953	0.123773	-0.20468	-0.13747	-0.1459	-0.24318	-0.19364	0.308717	-0.00766	0.472392	0.449945	0.183559	-0.03785	-0.11623	0.139519	0.072432	-0.09952	0.068242	0.207532	0.422244	0.024234	0.428964	-0.00789	-0.06373				0.095354	0.099144	0.223552	-0.13072	0.281469	-0.12006	0.045609
	fly 31	-0.24588	-0.14756	-0.12639	0.27535	-0.12138	-0.21286	-0.0412	-0.16021	-0.10503			0.476573	-0.09028	-0.01958	0.156803	0.038843	0.252802	-0.04864	-0.17006	-0.14562	0.039707	0.2783	-0.10518	-0.07658	-0.01786	-0.03763	0.274609	-0.0513	-0.1581	-0.08276	0.008192	0.323742		-0.05643	-0.16127	-0.09328	-0.07133				-0.07894		0.454472	0.476099	0.261629	-0.09868	-0.00175
	fly 32	-0.24119	0.28426	-0.02875	0.094988	-0.1073	0.29013	0.056466	0.238056	0.193146			-0.01801	-0.09151		-0.03899	-0.01139	-0.02052	-0.15017	0.06044	0.251107	-0.0399	0.04738	0.182072	-0.26159		0.011099	-0.11214			-0.18096	0.118742	-0.13103		-0.08129	0.074924	-0.04612					0.082864		0.181382	0.233829	-0.00276	-0.10989	-0.02012
	fly 33	-0.23982	0.004058	0.194308	0.086258	-0.22583	-0.15861	-0.02179		-0.10585								-0.07997	0.006552	-0.19171	-0.26793	-0.03755	0.01772	-0.02165	-0.23946						0.390954	0.031704	0.204032									-0.08426
	fly 34	-0.23833	-0.03111	-0.02374	-0.14727	-0.15557	-0.1183	-0.04963		-0.18138								-0.14961	-0.15405	0.393747	-0.22039	0.124207	-0.15302	-0.08662	0.306572						0.109544	0.015664	-0.11818									0.158664
	fly 35	-0.24793	-0.20494	0.129968	0.047938	0.277638	0.019868	0.111186		-0.10006								-0.08352	-0.01766	-0.17934	-0.18721	0.258937	0.36878	-0.02291	0.094072						-0.17484	0.492154	-0.03968
	fly 36	-0.24612	0.069308	-0.06712	0.225398	-0.00996	-0.05772	0.180126		0.044926								0.035582	-0.10121	0.464717	-0.0548	-0.09108	-0.23001	-0.17331	0.056612						-0.04177	0.188514	0.083964
	fly 37	-0.18262	0.022698	-0.05241	0.014898	-0.13488	0.039908	0.184586		0.032716								-0.19653	-0.17303	0.137627	-0.08205	0.533547	0.01998	0.17491	0.055372						0.231764	0.258064	0.282224
	fly 38	-0.23153	-0.06822	0.035878	0.023478	-0.21732	-0.15727	0.115626		0.027346								-0.12706	-0.13728	-0.04449	-0.20326	-0.0824	-0.02684	-0.25511	0.108302						-0.12704	0.300054	0.165814
	fly 39	-0.25341	0.126268	-0.12761	0.089988	-0.14822	-0.23487	-0.08745		0.331106								0.086772	-0.11162	-0.1857	-0.15017	0.044037	-0.07109	-0.13921	0.049972						-0.1333	0.074554	0.308794
	fly 40	-0.25806	-0.09606	-0.11226	0.277108	-0.17399	-0.17181	-0.00011		-0.04733								-0.19885	0.001942	-0.02315	-0.22504	-0.06703	0.15026	-0.19042	0.033022						0.054334	0.190244	0.338854
	fly 41		-0.02298	0.011938	0.240448	0.045978	0.028778	-0.03313		0.009866								-0.22341	-0.16639	0.355867	-0.23929	-0.10983	-0.14361	-0.17504	0.251002						-0.00021		-0.07734
	fly 42		0.167538	-0.16353	-0.12727	-0.11295	0.062768	0.094476		0.075156								-0.16587	-0.03704	-0.26277	0.402517	0.308567	-0.23111	-0.16441	-0.12941						-0.11043
	fly 43		0.184868	-0.06059	-0.15616	-0.20684	0.025188	0.250846		-0.01481								-0.17847	-0.06054	-0.18662		0.269507	-0.22622	-0.05394	0.103822						-0.04017
	fly 44		-0.09586	-0.00303	-0.14202	0.112608	-0.07477	-0.01085		0.067076								-0.16054	-0.20455	-0.21393		0.035107	-0.20219	-0.21032	-0.20452						-0.15099
	fly 45		-0.04662	-0.11416	-0.11805	-0.06326	-0.14042	0.130366		-0.02375								-0.10527	-0.06269	-0.06911		-0.08654	0.183157	-0.04624	-0.14867						-0.11271
	fly 46		-0.1022	-0.14081	0.168088	0.160678	-0.12779			0.040686								-0.11281	-0.15149	-0.09767		0.021787	-0.13796	-0.23262	0.283982
	fly 47		0.124298	-0.0627	0.059268	-0.00896	-0.18939			0.014766								-0.19867	-0.12495	-0.22788		0.011187	0.016047	0.51614	0.193152
	fly 48		-0.05163	-0.0209	-0.09268	-0.16837	0.042148			-0.11793								-0.17455	-0.14145			0.227477	0.049497	-0.14682	0.170132
	fly 49		0.228678	-0.06217	-0.16396	-0.02266	0.013338			-0.12563								0.010762	0.013532			0.104807	-0.2454	-0.03852
	fly 50		-0.08721	-0.10808	-0.08943	0.019018	0.329338			-0.1065								-0.21307	-0.07923			0.505237	0.311947	-0.02373
	fly 51		-0.16444	0.042158	-0.1445	-0.09379	-0.00761			-0.01388								-0.20074	-0.09781			0.327207	0.011307	-0.16167
	fly 52		0.051308	-0.15308	0.118748	-0.05748	-0.11988			0.058596								-0.17359	-0.16203			-0.15545	0.378187	0.339207
	fly 53		-0.08811	-0.0022	0.038248	0.125478	-0.09903											-0.14288	-0.15358			-0.15925	0.119087	-0.20628
	fly 54		-0.08619	-0.02373	0.092798	-0.11346	0.059818											-0.09793	0.017382			0.033807	-0.20224	-0.13861
	fly 55		-0.0992	0.201418	0.027698	-0.12622	0.116148											-0.15876	-0.18297			0.150857	0.100037	0.203537
	fly 56		0.223078	-0.06478	0.095638	0.134278	-0.20068											-0.16467	-0.06399			-0.19769	0.291137	0.305827
	fly 57		-0.17719	0.076568	0.008198	-0.12628	-0.0372											0.212809	-0.15074			0.052517	0.452407	-0.13227
	fly 58		-0.0439	-0.02129		0.111338	-0.11869											-0.1511	-0.13772				-0.0992	-0.02732
	fly 59		-0.06103			-0.07081	-0.07529											-0.16422	0.058339				0.240917	0.210567
	fly 60		0.137428				0.144188											-0.1476	-0.08016				-0.20925	-0.182
	fly 61		0.149898				-0.08287											0.020639	-0.12856				0.122807
	fly 62		0.037488				-0.0623											-0.04434	-0.15376				0.198957
	fly 63		0.016427				0.179458											-0.16265	-0.18328				0.132357
	fly 64		0.366717				-0.01108											0.192039	-0.1439				0.382357
	fly 65		0.025797															-0.0759	-0.12638				0.205417
	fly 66		-0.03792															-0.16365	0.036319				-0.25536
	fly 67		-0.16718															-0.1722	-0.16859				-0.18215
	fly 68		-0.04125															-0.14445	-0.17341				-0.06977
	fly 69		-0.01419															-0.16945	-0.17602				-0.18959
	fly 70		-0.10044															-0.1001	-0.18324				0.064197
	fly 71		-0.09471															-0.1377	0.106779				0.076167
	fly 72		0.060337															-0.16634	-0.05372				0.074657
	fly 73		0.332477															-0.15468	-0.12145				-0.16101
	fly 74		0.018647															-0.15304	-0.14427				0.368667
	fly 75		-0.00068																-0.1806				0.108167
	fly 76		0.017937																-0.1353				0.573497
	fly 77		-0.09524																-0.13084				-0.2673
	fly 78		-0.0687																-0.23144				0.308257
	fly 79		-0.10202																-0.21799				-0.18217
	fly 80		0.129877																-0.24454
	fly 81		0.030307																-0.2485
	fly 82		-0.00827																-0.26108
	fly 83		-0.10157																-0.2287
	fly 84		-0.04107																-0.22173
	fly 85		-0.12525																-0.16483
	fly 86		0.028376																-0.24999
	fly 87		-0.14755																-0.2115
	fly 88		0.178796																-0.06295
	fly 89		-0.07594																-0.24642
	fly 90		-0.10748																-0.23807
	fly 91		-0.06368																-0.26616
	fly 92		-0.14919																-0.25614
	fly 93		-0.03111																-0.22382
	fly 94		-0.05431																-0.24883
	fly 95		-0.01214																-0.25368
	fly 96		-0.11471
	fly 97		0.182696
	fly 98		0.002066
	fly 99		-0.14811
	fly 100		-0.1061
	fly 101		0.110336
	fly 102		0.141556
	fly 103		0.329396
	fly 104		-0.06403
	fly 105		-0.11888
	fly 106		-0.07442
	fly 107		-0.067
	fly 108		-0.01707
	fly 109		0.378566
	fly 110		-0.02379
	fly 111		-0.03658
	fly 112		-0.00914
	fly 113		-0.18914
	fly 114		0.01104
	fly 115		0.13705
	fly 116		-0.00344
	fly 117		-0.03347
	fly 118		-0.06284
	fly 119		0.2901
	fly 120		-0.15816
	fly 121		-0.05171
	fly 122		0.24051
	fly 123		-0.05639
	fly 124		0.15164
	fly 125		-0.20568
	fly 126		-0.07447
	fly 127		-0.19906
	fly 128		-0.17111
	fly 129		0.212513
	fly 130		0.352873
	fly 131		-0.02745
	fly 132		-0.14919
	fly 133		-0.07549
	fly 134		0.159113
	fly 135		0.414123
	fly 136		0.111283
	fly 137		0.003263
	fly 138		-0.22093
	fly 139		-0.15651
	fly 140		-0.10318
	fly 141		-0.07581
	fly 142		0.044707
	fly 143		-0.07105
	fly 144		-0.02686
	fly 145		-0.13755
	fly 146		-0.01291
	fly 147		-0.03323
	fly 148		-0.06556
	fly 149		0.093317
	fly 150		-0.09019
	fly 151		0.167257
	fly 152		-0.05917
	fly 153		0.145337
	fly 154		-0.0892
	fly 155		0.022627
	fly 156		-0.05351
	fly 157		-0.03615
	fly 158		0.037237
	fly 159		0.154467
	fly 160		-0.04828
	fly 161		-0.09575
	fly 162		0.122987
	fly 163		0.031497
	fly 164		0.093762
	fly 165		0.034212
	fly 166		-0.0649
	fly 167		0.306212
	fly 168		-0.02524
	fly 169		0.197592
	fly 170		-0.03741
	fly 171		0.114792
	fly 172		0.162992
	fly 173		-0.08426
	fly 174		-0.07251
	fly 175		-0.14863
	fly 176		-0.10903
	fly 177		-0.05877
	fly 178		-0.00717
	fly 179		-0.16844
	fly 180		0.380062
	fly 181		0.009002
	fly 182		-0.03808
	fly 183		-0.07888
	fly 184		-0.11271
	fly 185		-0.18872
	fly 186		0.167912
	fly 187		0.008442
	fly 188		0.055012
	fly 189		0.133712
	fly 190		-0.09742
	fly 191		-0.14604
	fly 192		0.097942
	fly 193		-0.15483
	fly 194		-0.16862
	fly 195		0.170129
	fly 196		-0.08881
	fly 197		0.057399
	fly 198		-0.14296
	fly 199		-0.0609
	fly 200		-0.09781
	fly 201		0.088479
	fly 202		-0.14876
	fly 203		0.052089
	fly 204		-0.08929
	fly 205		0.282499
	fly 206		0.030219
	fly 207		0.266779
	fly 208		0.006069
	fly 209		-0.11175
	fly 210		-0.11773
	fly 211		-0.07414
	fly 212		-0.12691
	fly 213		0.042899
	fly 214		0.062519
	fly 215		-0.15683
	fly 216		0.084522
	fly 217		0.574122
	fly 218		-0.12397
	fly 219		0.016572
	fly 220		-0.14336
	fly 221		-0.11547
	fly 222		-0.099
	fly 223		-0.15547
	fly 224		0.041112
	fly 225		0.078832
	fly 226		-0.11098
	fly 227		-0.16983
	fly 228		-0.15428
	fly 229		-0.07279
	fly 230		0.050802
	fly 231		0.147382
	fly 232		0.308632
	fly 233		0.05909
	fly 234		0.08441
	fly 235		-0.13943
	fly 236		0.0052
	fly 237		-0.00291
	fly 238		-0.1994
	fly 239		0.13294
	fly 240		-0.10426
	fly 241		0.12812
	fly 242		-0.19395
	fly 243		-0.16853
	fly 244		-0.14941
	fly 245		0.3973
	fly 246		0.05343
	fly 247		-0.07937
	fly 248		0.17677
	fly 249		-0.08672
	fly 250		0.218097
	fly 251		-0.12242
	fly 252		-0.20975
	fly 253		-0.03048
	fly 254		-0.2107
	fly 255		-0.16227
	fly 256		0.596987
	fly 257		0.276407
	fly 258		-0.24276
	fly 259		-0.05651
	fly 260		0.198417
	fly 261		0.001287
	fly 262		-0.10299
	fly 263		-0.06656
	fly 264		-0.10611
	fly 265		-0.04076
	fly 266		0.056739
	fly 267		-0.13684
	fly 268		-0.14586
	fly 269		-0.04867
	fly 270		-0.10532
	fly 271		0.032609
	fly 272		-0.12177
	fly 273		-0.09573
	fly 274		-0.00401
	fly 275		-0.00879
	fly 276		-0.135
	fly 277		-0.1305
	fly 278		-0.06472
	fly 279		0.251249
	fly 280		0.548509
	fly 281		0.011329
	fly 282		-0.10297
	fly 283		0.301419
	fly 284		0.035889
	fly 285		0.237909
	fly 286		-0.12189
	fly 287		-0.10668
	fly 288		-0.17937
	fly 289		-0.10652
	fly 290		-0.03044
	fly 291		0.444305
	fly 292		-0.23422
	fly 293		0.025505
	fly 294		-0.1671
	fly 295		0.399825
	fly 296		-0.18871
	fly 297		0.093605
	fly 298		-0.14452
	fly 299		-0.01311
	fly 300		-0.12284
	fly 301		-0.10348
	fly 302		-0.09177
	fly 303		0.418885
	fly 304		0.268352
	fly 305		-0.10045
	fly 306		-0.18292
	fly 307		-0.06282
	fly 308		-0.10966
	fly 309		0.448762
	fly 310		-0.18651
	fly 311		-0.15441
	fly 312		-0.11075
	fly 313		-0.21054
	fly 314		-0.08692
	fly 315		-0.19686
	fly 316		-0.14236
	fly 317		0.072252
	fly 318		-0.09574
	fly 319		0.100172
	fly 320		0.295512
	fly 321		0.342962
	fly 322		0.017202
	fly 323		0.203852
	fly 324		-0.18527
	fly 325		0.189922
	fly 326		0.043322
	fly 327		-0.15712
	fly 328		-0.0674
	fly 329		0.035193
	fly 330		-0.18234
	fly 331		-0.11473
	fly 332		-0.09802
	fly 333		-0.13663
	fly 334		-0.14014
	fly 335		0.112043
	fly 336		-0.12927
	fly 337		0.106623
	fly 338		0.156383
	fly 339		-0.0615
	fly 340		0.627213
	fly 341		0.097543
	fly 342		-0.11349
	fly 343		-0.0915
	fly 344		-0.1177
	fly 345		-0.03664
	fly 346		0.104979
	fly 347		0.018599
	fly 348		-0.0641
	fly 349		-0.08352
	fly 350		-0.10354
	fly 351		0.204089
	fly 352		-0.05577
	fly 353		-0.08127
	fly 354		-0.04248
	fly 355		-0.00394
	fly 356		0.176589
	fly 357		0.138019
	fly 358		-0.01587
	fly 359		-0.03743
	fly 360		0.00992
	fly 361		-0.05183
	fly 362		0.15784
	fly 363		-0.14024
	fly 364		-0.04864
	fly 365		0.0864
	fly 366		0.0122
	fly 367		-0.15906
	fly 368		-0.14841
	fly 369		0.13339
	fly 370		0.24417
	fly 371		-0.13217
	fly 372		0.11133
	fly 373		0.16298
	fly 374		-0.04914
	fly 375		-0.18874
	fly 376		-0.08711
	fly 377		0.002114
	fly 378		0.110914
	fly 379		-0.09847
	fly 380		0.341094
	fly 381		-0.06029
	fly 382		-0.08285
	fly 383		-0.08178
	fly 384		-0.02381
	fly 385		-0.10008
	fly 386		0.080244
	fly 387		-0.04352
	fly 388		0.187482
	fly 389		0.008712
	fly 390		-0.06303
	fly 391		-0.16705
	fly 392		0.114812
	fly 393		-0.03387
	fly 394		0.360322
	fly 395		-0.08726
	fly 396		0.001882
	fly 397		-0.09058
	fly 398		0.006192
	fly 399		-0.07916
	fly 400		-0.06936
	fly 401		0.100812
	fly 402		0.191512
	fly 403		-0.09202
	fly 404		0.014802
	fly 405		0.049852
	fly 406		-0.06926
	fly 407		-0.14033
	fly 408		-0.05276
	fly 409		0.081682
	fly 410		-0.12988
	fly 411		-0.10092
	fly 412		-0.10892
	fly 413		-0.05878
	fly 414		0.238794
	fly 415		-0.11236
	fly 416		0.189204
	fly 417		0.067534
	fly 418		-0.07691
	fly 419		-0.01561
	fly 420		-0.09707
	fly 421		-0.09512
	fly 422		-0.11901
	fly 423		0.170074
	fly 424		0.085864
	fly 425		0.061394
	fly 426		-0.02821
	fly 427		-0.06074
	fly 428		0.031875
	fly 429		0.256065
	fly 430		0.114165
	fly 431		0.076355
	fly 432		-0.10039
	fly 433		-0.16921
	fly 434		-0.04813
	fly 435		0.294925
	fly 436		0.030025
	fly 437		-0.14395
	fly 438		0.073865
	fly 439		-0.17101
	fly 440		-0.06974
	fly 441		-0.11414
	fly 442		-0.15857
	fly 443		-0.09072
	fly 444		-0.00205
	fly 445		-0.18989
	fly 446		-0.12736
	fly 447		0.271345
	fly 448		0.061215
	fly 449		0.236015
	fly 450		-0.05628
	fly 451		-0.1311
	fly 452		-0.06137
	fly 453		-0.02983
	fly 454		-0.12752
	fly 455		0.213609
	fly 456		0.177459
	fly 457		0.015039
	fly 458		-0.19143
	fly 459		0.294767
	fly 460		-0.20164
	fly 461		0.260057
	fly 462		0.013487
	fly 463		0.148437
	fly 464		-0.09407
	fly 465		0.006127
	fly 466		0.127197
	fly 467		-0.11532
	fly 468		-0.20023
	fly 469		-0.23569
	fly 470		0.239567
	fly 471		-0.1595
	fly 472		0.261977
	fly 473		-0.15371
	fly 474		-0.15933
	fly 475		-0.11048
	fly 476		0.321643
	fly 477		-0.19032
	fly 478		0.032673
	fly 479		0.010673
	fly 480		-0.20708
	fly 481		-0.18732
	fly 482		0.240773
	fly 483		-0.0745
	fly 484		0.604433
	fly 485		0.061183
	fly 486		0.040623
	fly 487		-0.17845
	fly 488		-0.09638
	fly 489		-0.11715
	fly 490		0.257743
	fly 491		0.078523
	fly 492		0.231613
	fly 493		-0.11779
	fly 494		-0.19948
	fly 495		-0.16387
	fly 496		-0.12312
	fly 497		0.045363

## Sheet: Fig 2D
			inc1
		wt	+	PCB_BG01252/+	Dc0_BG02142/+	Dc0_B3/+	Dc0_H2/+	tau_KO/+	Gabat_f01602/+	rim_EY12862/+	zfh1_MB07519/+	meng_MB11376/+	aus_MB07933/+	acn_tG4/+	aplip1_DG80707/+	homer_R102/+	mGluRA_112b/+	larp_PL00175/+	sra_KG00335/+	rolled_sem/+	liprin-alpha_F3ex15/+	liprin-alpha_R60/+	syd-1_ex1.2/+	syd-1_ex3.4/+	syd-1_G9204/+	nrx_d08766/+	Dilp2_1/+
	fly 1	709.25	-149.183	132.317	-100.433	-204.183	453.817	290.125	65.625	40.1719	226.922	-252.328	-179.828	-74.0781	344.922	22.1979	297.948	432.198	-51.8021	-264.052	-200.5	-420.5	242.5	113.5	-171.5	-249.75	76.5833
	fly 2	479.25	329.567	907.817	605.317	4.31731	587.067	301.125	167.625	-111.828	370.672	-108.328	422.672	-239.828	-97.8281	-72.0521	258.448	281.198	-321.552	134.698	-275.75	-247.5	-306.25	69.5	-416.75	176.5	-95.4167
	fly 3	827	185.567	113.067	583.567	143.067	527.067	161.625	34.125	-240.078	276.922	-183.328	-223.328	474.422	-190.328	-419.552	53.6979	594.948	-193.052	-190.802	-239	-343.25	-42.5	122	75.5	277	151.083
	fly 4	713.25	41.8173	452.067	99.5673	169.817	432.817	-49.375	327.625	167.922	153.672	-205.578	-251.828	-257.828	-93.0781	702.698	-213.302	329.698	-201.552	-71.5521	-126.5	-393	-476.5	-6.25	-420	-11.25	164.583
	fly 5	774.75	616.567	421.817	393.067	-196.683	692.817	135.125	175.625	129.672	228.922	121.172	-165.078	-5.32813	-24.3281	-247.302	558.198	76.4479	8.94792	-70.5521	-314.354	-359.25	-151.75	256.5	-163.75	201.25	-39.9167
	fly 6	717.5	35.3173	-268.433	111.317	-90.9327	429.567	165.625	94.125	-159.078	-85.3281	8.42188	79.4219	733.422	352.172	-257.802	-329.052	403.448	-299.052	-161.052	15.6458	-446.75	-102.25	92.8958	-268.75	-166.25	440.583
	fly 7	737.5	230.817	-100.933	53.0673	-211.683	509.817	114.125	126.625	-182.078	396.172	-45.3281	-238.078	-214.578	109.922	-126.052	163.448	-241.802	396.198	161.089	-15.8542	-574.25	-323.75	4.14583	-34	-79	-137.917
	fly 8	510	-218.433	23.0673	423.817	422.317	870.067	107.625	-80.875	244.672	485.422	-61.3281	-222.078	24.9219	-179.578	1.44792	-17.0521	310.698	-148.052	219.339	-242.854	-332.354	179.5	702.896	-416	-329.5	170.583
	fly 9	664.75	-93.6827	-256.933	-23.1827	-49.4327	527.317	-81.875	114.125	-213.328	-155.328	-183.828	-256.078	-108.828	33.4219	58.1979	-94.5521	252.448	6.69792	35.8393	-288.354	-146.854	-235.5	-80.8542	651.75	45	-100.917
	fly 10	717	-108.933	-91.9327	369.317	246.317	374.817	201.625	-274.375	-58.3281	280.422	-78.5781	-100.578	90.6719	140.672	-369.302	387.948	-189.302	-203.052	281.339	-235.104	-53.6042	294.75	385.146	-518.5	308.75	-57.9167
	fly 11	737	-313.933	485.567	506.317	148.639	-27.4327	117.125	348.625	-233.328	83.1719	105.172	-62.8281	-93.8281	-273.078	-112.552	-294.552	-4.80208	-63.8021	-244.911	-359.354	-249.354	81	375.646	-180.75	193.25	121.828
	fly 12	747.25	-115.933	17.0673	120.067	87.6395	545.817	159.625	-29.375	-284.578	-16.0781	-206.078	-239.828	-45.8281	311.922	140.948	-212.052	-124.552	-425.552	435.339	-389.854	-406.854	-228.5	-47.8542	-139	351.5	-235.422
	fly 13	635.5	56.8173	375.567	-250.183	388.139	498.567	467.125	-269.375	553.672	83.9219	-199.828	-229.328	282.422	-59.8281	-189.802	-179.302	91.9479	-336.302	123.589	-387.854		-172.104	-96.6042	-22.5	-233	-103.672
	fly 14	781.25	212.817	-191.183	-186.933	46.8895	310.067	299.625	213.729	130.672	18.9219	40.1719	-266.578	559.062	283.672	-360.802	-31.5521	145.948	502.448	-347.911			-65.8542	-60.3542	-266.25	106	188.328
	fly 15	849	42.0673	-30.4327	-24.1827	65.6395	563.817	544.125	-375.271	-12.0781	-33.6875	-201.328	-39.1875	-74.1875	381.672	-223.052	121.698	-152.552	-352.552	206.839			278.396	179.396	-231.5	-358	201.328
	fly 16	828.75	-361.683	101.817	144.817	497.639	615.567	203.729	-336.771	-172.328	254.062	357.672	58.8125	358.812	-145.078	-216.052	-65.3021	-209.802	-127.802	-203.911			386.396		259.646	-203.75	16.3281
	fly 17	772.75	-147.433	-185.683	-194.86	61.6395	693.317	495.229	-43.2708	-148.688	61.8125	333.312	33.8125	-40.1875	-148.938	-367.411	-66.6607	115.698	-69.4107	122.589			15.6458		-80.1042	224.896	-167.672
	fly 18	729.5	67.8173	-62.9327	398.389	466.389	327.889	-16.5208	-50.7708	-103.938	353.312	-211.938	-239.688	-9.1875	-224.188	-410.411	-188.911	469.448	343.089	232.839			-0.85417		-19.6042	342.146	9.82812
	fly 19	793	-8.68269	-260.183	1.13953	289.639	278.139	-330.021	14.9792	-251.188	-50.9375	75.8125	-256.938	310.312	526.562	87.5893	-281.161	-388.552	-215.411	-304.911			203.896		185.146	-72.3542	50.5781
	fly 20	792	-316.933	335.567	60.6395	46.6395	29.6395	243.479	8.97917	402.562	-46.4375	74.8125	-145.688	49.8125	77.8125	-71.9107	-187.411	263.448	-502.411	-65.6607			-347.604		-31.1042	-119.604	-224.422
	fly 21	658.25	-329.933	103.817	242.139	291.139	380.639	306.729	12.7273	-236.938	30.0625	-186.688	-221.688	133.062	196.812	-22.4107	-365.161	-221.302	-234.911	409.839			-366.354		-330.354	341.646	41.8281
	fly 22	764.25	286.567	-136.683	337.139	151.639	784.139	-296.271	148.977	106.812	-4.40625	-194.438	383.844	-127.156	-124.688	-224.411	-332.911	-115.802	-437.911	460.089			56.3958		211.896	303.146	3.82812
	fly 23	752	260.317	0.317308	312.889	102.389	559.889	246.229	-122.773	535.312	377.094	-194.938	44.3438	-141.156	112.062	-94.9107	-254.661	41.9479	-175.911	-50.9107			211.896		-335.104	-398.354	-269.172
	fly 24	795.25	-119.683	13.8895	237.389	27.6395	484.389	-33.2708	875.727	-6.4375	44.5938	189.094	-90.4063	-74.6563	238.594	-343.911	290.089	-67.6607	-205.911	-55.6607						49.3958	-299.922
	fly 25	755.5	100.567	-41.6105	321.639	164.389	578.639	223.729	269.477	146.594	138.844	319.844	-65.6563	156.344	180.344	-482.411	-42.6607	179.089	-12.1607								-184.922
	fly 26	763	-182.183	220.139	158.639	413.139	612.889	-119.021	-266.773	254.094	-46.9063	-29.4063	-37.9063	63.0938	-13.6563	-439.911	-301.661	-100.661	-194.661								-411.672
	fly 27	588.25	192.889	375.139	348.889	434.639	360.389	-8.52083	-43.2727	-143.406	140.344	-4.65625	-123.656	188.344	169.844	-361.661	-101.161	305.089	261.839								-209.359
	fly 28	797.75	251.389	390.389	696.889	471.389	556.639	-326.521	-285.773	-44.1563	-89.4063	695.094	-3.15625	-132.156	324.844	-324.161	-410.661	207.839	-150.161								169.391
	fly 29	732.25	-118.36	-195.61	106.889	53.6395	329.139	-108.021		62.5938	93.5938	66.0938		-128.406	-135.906	-144.661	-159.661	46.8393	-116.411								152.391
	fly 30	915.5	450.389	267.389	78.8895	-157.11	479.889	302.227		199.844		-169.906			121.594	-10.1607	163.839	477.339	-26.9107								258.641
	fly 31	782.75	310.889	179.889	615.389	219.639	761.139	-276.773		116.594		-85.4063			262.094	-113.661	-148.411	-379.161	-256.661								376.141
	fly 32	721	-314.86	307.639	-24.8605	120.389	713.139	-93.0227		-108.656						-373.411	-319.661	-465.911	-222.911								95.8906
	fly 33		-177.86	135.389	18.3895	4.63954	471.261	158.727								-190.661	-137.911	-461.411	-315.911								-95.3594
	fly 34		177.639	-135.61	30.3895	148.011	527.511	-177.273								-131.411	431.089	-232.661	-309.411								17.1406
	fly 35		32.8895	60.8895	195.639	-15.4886	445.511	-108.273								-263.911	-10.9107	-112.911	-177.161								-321.109
	fly 36		13.6395	-79.8605	487.889	265.511	507.511	491.977								-466.161	-490.161	-464.911	-358.911								236.391
	fly 37		92.8895	-66.8605	-163.36	276.011	785.261	200.477								108.589	-167.161	188.339	-435.911								194.141
	fly 38		-222.11	205.889	513.639	-3.48864	724.511	-284.273								-158.911	-300.661	-289.911	-81.6607								-265.359
	fly 39		167.639	29.1395	637.389	306.261	699.511	-223.273									-291.411	243.339	37.5893								124.141
	fly 40		12.3895	414.139	493.139	228.011	407.15	-93.7727									-482.161	135.839	-154.161								-231.859
	fly 41		-172.61	-70.8605	-3.36047	135.511	541.65	-178.523										364.089									-109.609
	fly 42		-34.1105	11.6395	342.639	268.261	572.9											561.839									126.141
	fly 43		-6.36047	320.389	419.761	337.15	275.4											-55.6607
	fly 44		349.389	44.8895	711.511	239.4	590.65											198.339
	fly 45		-150.86	-140.86	32.2614	164.65	365.65											-285.161
	fly 46		8.13954	560.389	-60.9886	277.4	745.65											193.339
	fly 47		-233.36	-126.61	-134.989	142.15	593.65
	fly 48		-225.11	-151.61	30.7614	451.15	466.9
	fly 49		214.639	28.3895	524.011	-83.1	631.65
	fly 50		102.139	186.889	200.511	80.65	702.4
	fly 51		-198.61	215.389	280.011	166.65	551.15
	fly 52		4.63954	29.6395	526.761	288.15	500.4
	fly 53		-185.61	156.389	113.761	182.65	600.4
	fly 54		41.8895	-188.11	269.761	149.4	586.65
	fly 55		-25.3605		390.011	387.4	661.65
	fly 56		-80.1105		-187.739	-315.85	420.15
	fly 57		-154.61		-209.489	-119.1	653.65
	fly 58		-28.8605		-211.489	198.9	579.65
	fly 59		-87.6105		612.011	252.4	550.15
	fly 60		99.8895		-106.739	59.65	517.65
	fly 61		160.889		748.761	27.65	486.9
	fly 62		-243.36			22.65	654.65
	fly 63		-223.86			359.9
	fly 64		308.139			160.65
	fly 65		134.389			60.15
	fly 66		9.88954			59.4
	fly 67		167.389
	fly 68		-190.36
	fly 69		-230.11
	fly 70		-11.4886
	fly 71		-239.239
	fly 72		-257.239
	fly 73		-275.489
	fly 74		-109.489
	fly 75		327.511
	fly 76		66.2614
	fly 77		-53.4886
	fly 78		170.261
	fly 79		-141.239
	fly 80		21.2614
	fly 81		-303.739
	fly 82		138.261
	fly 83		-82.4886
	fly 84		113.761
	fly 85		268.011
	fly 86		-272.489
	fly 87		248.261
	fly 88		8.51136
	fly 89		-230.239
	fly 90		-28.2386
	fly 91		629.511
	fly 92		417.511
	fly 93		130.511
	fly 94		42.2614
	fly 95		229.261
	fly 96		45.0114
	fly 97		-82.4886
	fly 98		112.511
	fly 99		-85.4886
	fly 100		-325.239
	fly 101		-153.739
	fly 102		232.511
	fly 103		16.0114
	fly 104		5.76136
	fly 105		-18.9886
	fly 106		73.0114
	fly 107		-170.239
	fly 108		-38.4886
	fly 109		-210.489
	fly 110		21.0114
	fly 111		-225.989
	fly 112		45.0114
	fly 113		-45.9886
	fly 114		-186.85
	fly 115		-93.6
	fly 116		248.15
	fly 117		540.65
	fly 118		-191.85
	fly 119		65.65
	fly 120		51.4
	fly 121		275.9
	fly 122		-218.85
	fly 123		63.4
	fly 124		-141.1
	fly 125		148.4
	fly 126		269.15
	fly 127		-225.1
	fly 128		-101.85
	fly 129		-230.85
	fly 130		261.65
	fly 131		355.4
	fly 132		-177.85
	fly 133		-292.85
	fly 134		-230.6
	fly 135		-394.1
	fly 136		220.15
	fly 137		-246.6
	fly 138		3.4
	fly 139		-148.85
	fly 140		162.65
	fly 141		387.15
	fly 142		-26.85
	fly 143		-145.35
	fly 144		101.125
	fly 145		-64.875
	fly 146		1.125
	fly 147		-156.875
	fly 148		-260.875
	fly 149		289.125
	fly 150		-133.375
	fly 151		154.625
	fly 152		227.125
	fly 153		-30.875
	fly 154		-158.875
	fly 155		-170.875
	fly 156		-51.875
	fly 157		116.125
	fly 158		304.625
	fly 159		-165.375
	fly 160		264.479
	fly 161		-122.521
	fly 162		-147.521
	fly 163		-89.0208
	fly 164		261.229
	fly 165		36.4792
	fly 166		-25.0208
	fly 167		-127.271
	fly 168		69.2292
	fly 169		-44.2708
	fly 170		240.979
	fly 171		-316.771
	fly 172		-159.523
	fly 173		45.9773
	fly 174		-282.023
	fly 175		-180.773
	fly 176		138.227
	fly 177		39.7273
	fly 178		-166.023
	fly 179		11.2273
	fly 180		369.727
	fly 181		29.2273
	fly 182		154.227
	fly 183		38.1719
	fly 184		661.172
	fly 185		-106.578
	fly 186		256.672
	fly 187		-0.07813
	fly 188		-65.5781
	fly 189		-38.3281
	fly 190		-82.5781
	fly 191		56.4219
	fly 192		100.422
	fly 193		-241.078
	fly 194		-205.578
	fly 195		-268.078
	fly 196		80.1719
	fly 197		-95.3281
	fly 198		-89.8281
	fly 199		-239.438
	fly 200		153.062
	fly 201		-184.188
	fly 202		-186.938
	fly 203		210.562
	fly 204		-211.938
	fly 205		541.062
	fly 206		-82.1875
	fly 207		-105.906
	fly 208		-109.156
	fly 209		86.8438
	fly 210		89.5938
	fly 211		51.0938
	fly 212		138.344
	fly 213		-57.9063
	fly 214		-92.9063
	fly 215		13.9479
	fly 216		-52.5521
	fly 217		-72.8021
	fly 218		-282.552
	fly 219		526.948
	fly 220		-194.052
	fly 221		-177.052
	fly 222		488.948
	fly 223		85.4479
	fly 224		-254.052
	fly 225		88.9479
	fly 226		136.948
	fly 227		-247.302
	fly 228		413.948
	fly 229		262.948
	fly 230		-263.552
	fly 231		-341.552
	fly 232		-150.552
	fly 233		254.948
	fly 234		55.4479
	fly 235		-243.552
	fly 236		-119.302
	fly 237		-121.552
	fly 238		191.948
	fly 239		408.839
	fly 240		-401.911
	fly 241		263.589
	fly 242		2.08929
	fly 243		80.3393
	fly 244		-117.911
	fly 245		-186.911
	fly 246		-102.161
	fly 247		-409.661
	fly 248		7.08929
	fly 249		195.839
	fly 250		-255.411
	fly 251		-209.661
	fly 252		243.089
	fly 253		37.5893
	fly 254		352.339
	fly 255		293.089
	fly 256		114.839
	fly 257		339.589
	fly 258		-141.911
	fly 259		396.339
	fly 260		-375.411
	fly 261		-476.911
	fly 262		-6.41071
	fly 263		448.089
	fly 264		-153.411
	fly 265		-24.9107
	fly 266		-320.161
	fly 267		30.25
	fly 268		639.5
	fly 269		-147.25
	fly 270		-426
	fly 271		434.25
	fly 272		319
	fly 273		-106
	fly 274		-119.25
	fly 275		-519.75
	fly 276		-231
	fly 277		126.25
	fly 278		-386.854
	fly 279		24.1458
	fly 280		-194.104
	fly 281		-189.104
	fly 282		379.146
	fly 283		160.896
	fly 284		-301.604
	fly 285		-311.854
	fly 286		672.146
	fly 287		76.8958
	fly 288		-317.854
	fly 289		388.146
	fly 290		-109.917
	fly 291		276.583
	fly 292		156.083
	fly 293		1.08333
	fly 294		347.083
	fly 295		-244.417
	fly 296		-239.417
	fly 297		-242.417
	fly 298		-197.417
	fly 299		83.5833
	fly 300		329.083
	fly 301		-159.917
	fly 302		10.0781
	fly 303		-322.422
	fly 304		-56.6719
	fly 305		359.078
	fly 306		-206.922
	fly 307		-281.172
	fly 308		-35.9219
	fly 309		30.0781
	fly 310		139.328
	fly 311		-327.922
	fly 312		240.328
	fly 313		110.578
	fly 314		29.0781
	fly 315		126.578
	fly 316		-95.6719
	fly 317		281.578
	fly 318		206.891
	fly 319		6.14062
	fly 320		-24.8594
	fly 321		90.8906
	fly 322		-148.109
	fly 323		25.8906
	fly 324		383.891
	fly 325		-296.609
	fly 326		-79.3594
	fly 327		-123.109
	fly 328		-81.6094
	fly 329		-167.859
	fly 330		54.8906
	fly 331		-57.3594
	fly 332		-19.8594
	fly 333		230.141

## Sheet: Fig 2E
			inc1
		wt	+	PCB_BG01252/+	Dc0_BG02142/+	Dc0_B3/+	Dc0_H2/+	tau_KO/+	Gabat_f01602/+	rim_EY12862/+	zfh1_MB07519/+	meng_MB11376/+	aus_MB07933/+	acn_tG4/+	aplip1_DG80707/+	homer_R102/+	mGluRA_112b/+	larp_PL00175/+	sra_KG00335/+	rolled_sem/+	liprin-alpha_F3ex15/+	liprin-alpha_R60/+	syd-1_ex1.2/+	syd-1_ex3.4/+	syd-1_G9204/+	nrx_d08766/+	Dilp2_1/+
	fly 1	-4.87681	-46.4808	-13.9808	5.26923	59.5192	-62.2308	-74.0313	-29.5313	-160.578	-148.828	216.422	22.1719	-136.828	-186.828	44.375	-38.125	-46.625	-12.625	3.625	-39.1136	121.886	-62.1136	-57.8636	-47.6136	169.636	-55.25
	fly 2	20.6232	-13.2308	-80.4808	-34.9808	0.519231	-60.4808	-60.0313	21.9688	-116.828	-118.578	-116.328	-189.078	-56.5781	-50.0781	5.375	-9.375	-46.375	16.625	-42.875	-52.3636	119.636	53.8864	-34.3636	378.386	-62.3636	58.25
	fly 3	-21.6268	-27.4808	-6.23077	-69.4808	-33.2308	-70.4808	12.9688	-91.0313	-66.3281	-158.828	-140.578	11.6719	-188.078	171.172	541.625	103.125	-61.375	11.375	-0.625	15.3864	87.1364	-36.8636	-51.8636	-28.3636	-25.1136	218.25
	fly 4	-16.6268	-41.9808	-44.9808	-16.9808	-8.73077	-55.2308	9.96875	-106.531	-140.328	-101.328	-97.3281	-71.0781	50.1719	-80.3281	-72.625	14.125	0.625	39.625	-31.125	-36.1136	11.6364	31.3864	-23.6136	75.6364	-21.6136	-67.75
	fly 5	-8.87681	-66.4808	-7.73077	-64.2308	57.0192	-75.2308	-95.5313	-67.5313	-99.8281	-165.078	-175.578	47.1719	-134.328	-80.8281	-0.625	-56.375	-17.625	13.125	-42.625	250.521	-12.6136	-49.8636	-41.6136	-8.36364	0.886364	-69.75
	fly 6	-31.1268	-64.9808	200.519	4.01923	-37.9808	-73.2308	143.969	-76.5313	24.1719	-156.328	-148.828	-137.828	-210.578	-105.078	9.875	35.875	-60.875	34.875	10.875	-64.4792	320.136	58.8864	-5.47917	-12.8636	-21.8636	-70.25
	fly 7	-54.3768	-34.7308	-63.7308	-65.2308	12.0192	-65.7308	4.96875	-42.5313	171.422	-164.578	-135.078	20.4219	-160.828	-134.828	361.375	-2.875	9.125	-42.625	-24.7411	-56.7292	406.886	-2.36364	-14.9792	-47.3636	35.6364	576.75
	fly 8	-38.6268	-20.4808	8.76923	-41.4808	-36.7308	-65.9808	-43.0313	11.9688	-164.078	-173.328	-63.3281	178.922	-147.828	-15.8281	-61.125	-22.625	-68.375	-17.625	11.0089	24.7708	396.271	-28.6136	-77.7292	170.636	26.8864	-94.25
	fly 9	-49.6268	-8.98077	9.76923	40.0192	-59.9808	-64.9808	388.469	-16.5313	-76.3281	-127.578	64.9219	372.422	-141.078	-6.07813	-38.625	-7.625	-52.625	-49.375	-40.2411	-3.97917	6.52083	-9.86364	44.2708	-72.8636	-51.6136	-45.75
	fly 10	-3.12681	-22.7308	-1.98077	-61.9808	-41.9808	-45.2308	-104.031	592.469	-32.3281	-176.078	-48.3281	-100.328	-137.578	-135.078	329.125	-51.875	89.625	-18.875	-78.2411	31.2708	-55.2292	-75.3636	-69.4792	353.636	-46.1136	-86.25
	fly 11	-18.8768	97.0192	-72.2308	-63.7308	-45.564	-16.2308	-15.0313	-50.0313	87.1719	-89.0781	-194.078	41.9219	60.1719	21.1719	40.125	9.625	20.375	51.625	-24.7411	235.771	58.7708	-35.6136	-47.2292	-30.1136	-70.6136	-56.7031
	fly 12	-27.1268	-57.9808	-34.2308	3.76923	4.43605	-67.9808	-10.0313	-58.5313	493.422	-100.578	-61.8281	104.422	-201.078	-182.828	-40.125	94.125	80.875	134.625	-74.9911	30.2708	632.771	-1.36364	-27.2292	7.38636	-33.3636	81.7969
	fly 13	62.3732	-49.2308	-70.4808	62.2692	-59.564	-68.4808	-73.5313	592.469	-181.828	-168.828	-79.3281	101.172	-172.578	173.672	91.375	36.625	-56.625	99.625	-46.2411	49.7708		10.7708	12.5208	-49.6136	11.8864	-43.9531
	fly 14	-54.6268	-50.4808	299.769	58.7692	-40.814	-62.4808	-80.5313	6.54167	-141.578	-138.828	-99.5781	-65.8281	-247.313	-140.828	-7.875	3.875	-16.125	-32.625	-9.99107			63.7708	-30.4792	-8.11364	-25.3636	-68.2031
	fly 15	-41.6268	-67.4808	-11.7308	-58.7308	-37.314	-67.4808	-94.0313	439.292	-142.828	-149.063	209.422	-127.313	-169.063	-176.078	222.125	-46.625	22.625	453.875	-30.7411			-9.47917	-45.2292	10.8864	290.636	-46.9531
	fly 16	-11.6268	342.019	-35.4808	-11.2308	-63.064	-73.4808	-12.2083	89.0417	-27.5781	-263.313	-214.078	-211.063	-215.313	-7.07813	30.875	-20.875	-46.375	-22.625	-38.9911			-53.4792		-17.7292	-0.61364	2.29688
	fly 17	-10.1268	96.5192	15.0192	61.4361	-35.564	-61.9808	-1.70833	35.2917	-47.0625	-240.313	-256.063	-249.563	-97.5625	-91.5625	31.5089	22.5089	-9.375	-75.9911	-63.4911			-28.9792		-40.2292	-21.9792	-41.2031
	fly 18	37.3732	-60.9808	75.7692	-5.81395	-79.564	-91.314	-2.20833	11.5417	-152.563	-213.063	267.688	331.938	-172.063	105.688	322.509	-25.9911	-58.625	-49.2411	-58.2411			3.02083		1.52083	-70.7292	263.547
	fly 19	-25.6268	-54.9808	82.2692	16.1861	-9.31395	-85.314	266.042	47.7917	214.438	-3.3125	-152.813	431.938	-249.813	-193.313	-17.9911	26.7589	407.625	-1.49107	19.5089			-54.2292		-16.9792	-7.97917	-90.2031
	fly 20	-27.3768	53.5192	-47.7308	-41.814	-53.064	-27.814	20.0417	28.0417	-273.813	-238.563	-245.313	-142.063	-217.563	-170.813	-13.9911	-16.2411	-51.625	449.509	-12.7411			99.5208		-2.97917	11.7708	37.2969
	fly 21	-29.6268	218.019	-70.7308	50.4361	-59.564	-21.814	50.2917	-10.0227	-49.5625	-149.563	-61.0625	130.938	-176.813	-165.063	53.0089	269.509	45.375	-9.24107	-70.2411			238.771		154.771	-39.4792	-45.2031
	fly 22	-53.3768	-11.7308	28.0192	-14.814	29.9361	-89.064	71.5417	6.22727	-208.563	-93.6563	12.6875	-125.406	-41.9063	-27.3125	37.2589	17.7589	-38.125	25.7589	-59.4911			-57.7292		-6.22917	-46.2292	-22.7031
	fly 23	11.1232	-19.4808	-71.9808	15.186	-22.564	-77.314	-16.4583	-32.2727	-216.813	-104.906	147.438	72.0938	280.094	-198.063	47.5089	0.008929	-23.375	7.75893	-46.7411			-1.47917		119.521	335.271	88.0469
	fly 24	-74.3768	-36.7308	45.9361	0.186047	-57.314	-90.814	26.5417	-31.2727	-233.063	-23.9063	-65.1563	-0.90625	-25.1563	-20.6563	124.009	-17.2411	-0.74107	-28.9911	-59.9911						14.2708	-17.9531
	fly 25	-37.3768	-47.7308	130.186	-53.814	-76.314	-81.314	25.5417	-14.0227	-31.9063	-23.1563	-61.6563	72.3438	-102.156	-12.4063	337.009	-56.4911	-17.9911	-44.9911								18.5469
	fly 26	-0.62681	-2.73077	-44.064	-31.314	-64.064	-87.064	34.7917	123.227	-29.1563	460.094	225.844	114.094	-31.6563	-6.65625	174.259	21.2589	14.5089	-0.74107								445.797
	fly 27	-26.8768	-55.064	-19.564	-62.564	-65.064	-38.564	65.5417	10.7273	304.594	-74.6563	-60.1563	72.0938	-68.1563	12.0938	155.009	-6.99107	-70.2411	-46.2411								22.6562
	fly 28	-46.1268	-74.564	-93.314	-88.814	-93.314	-65.564	44.2917	88.7273	78.8438	443.094	-108.406	-87.6563	114.594	-46.6563	49.7589	373.009	-2.74107	-11.4911								-35.3438
	fly 29	-13.8768	14.436	297.436	-12.564	33.9361	-79.814	53.0417		-50.9063	-63.9063	-87.1563		146.594	186.594	-17.4911	7.50893	-35.4911	-26.7411								-50.3438
	fly 30	-53.6268	-29.064	-61.814	-90.064	-72.064	-76.564	19.9773		-39.1563		579.094			12.5938	20.0089	-23.9911	-64.2411	-20.4911								5.65625
	fly 31	-9.62681	-27.814	-53.564	-61.064	-78.314	-93.564	71.2273		-60.6563		118.844			-59.4063	83.2589	-16.2411	275.009	5.75893								-45.3438
	fly 32	-45.6268	351.186	-42.314	119.936	113.936	-90.314	50.2273		18.5938						84.0089	24.7589	284.509	61.0089								-4.59375
	fly 33		-18.064	-8.06395	-33.564	17.6861	-56.9375	-0.77273								1.25893	67.7589	-65.7411	-32.2411								52.4062
	fly 34		1.43605	82.436	-6.31395	2.8125	-48.6875	42.2273								-13.7411	-59.9911	25.0089	59.2589								-21.8438
	fly 35		-58.564	-5.56395	-23.814	7.8125	-46.4375	2.22727								90.2589	38.5089	24.0089	12.2589								360.906
	fly 36		36.6861	57.9361	-10.064	-24.6875	-40.1875	2.22727								52.2589	216.009	130.259	-43.2411								-3.84375
	fly 37		-7.81395	-5.56395	58.9361	-32.4375	-63.6875	3.97727								-44.2411	-8.74107	-38.4911	133.759								-57.5938
	fly 38		65.936	-33.814	-79.564	-44.4375	-69.1875	-12.7727								42.2589	38.7589	-45.4911	-42.4911								359.906
	fly 39		-10.564	6.18605	-77.064	-47.9375	-68.4375	57.4773									329.759	-64.4911	-34.9911								86.1562
	fly 40		-61.814	-58.314	-33.064	-25.9375	-62.2167	-2.77273									505.509	-27.2411	-25.7411								512.156
	fly 41		164.436	51.6861	7.43605	-20.1875	-63.2167	211.477										-51.4911									-11.3438
	fly 42		-31.814	-2.81395	-76.564	-17.6875	-65.4667											-76.4911									27.1562
	fly 43		-56.814	-31.314	-23.9375	-56.2167	-76.7167											32.7589
	fly 44		-59.814	-14.814	-52.9375	-42.2167	-77.2167											-36.9911
	fly 45		-50.064	-10.564	1.8125	1.53333	-26.2167											-23.4911
	fly 46		-39.814	-87.314	16.8125	3.28333	-78.7167											-48.4911
	fly 47		43.4361	38.6861	10.3125	-19.7167	-62.7167
	fly 48		-23.314	380.686	15.5625	-62.7167	-70.4667
	fly 49		-49.564	-21.064	-52.1875	-2.46667	-75.9667
	fly 50		-17.314	3.68605	-19.1875	-37.2167	-73.9667
	fly 51		-30.064	-64.564	-23.4375	-69.4667	-75.9667
	fly 52		-9.81395	-47.564	-0.9375	4.78333	-64.7167
	fly 53		51.6861	-1.06395	6.3125	19.5333	-70.4667
	fly 54		-64.814	76.436	-59.6875	-18.4667	-82.4667
	fly 55		-29.314		-55.6875	-44.2167	-82.9667
	fly 56		-20.814		24.0625	79.5333	-38.9667
	fly 57		-38.814		142.062	-51.7167	-65.2167
	fly 58		30.1861		11.3125	-57.9667	-70.7167
	fly 59		-66.814		-67.9375	-59.2167	-67.7167
	fly 60		-72.814		199.062	-56.2167	-64.4667
	fly 61		-76.314		-45.6875	15.2833	-54.7167
	fly 62		362.936			-38.7167	-80.4667
	fly 63		88.936			-78.9667
	fly 64		-61.064			-38.9667
	fly 65		-44.814			8.78333
	fly 66		-52.064			22.2833
	fly 67		-26.814
	fly 68		30.4361
	fly 69		24.4361
	fly 70		-56.1875
	fly 71		73.5625
	fly 72		-51.1875
	fly 73		29.0625
	fly 74		-28.4375
	fly 75		-30.4375
	fly 76		-26.9375
	fly 77		-14.1875
	fly 78		32.5625
	fly 79		103.312
	fly 80		-14.9375
	fly 81		23.3125
	fly 82		-1.1875
	fly 83		-50.9375
	fly 84		-65.9375
	fly 85		-47.9375
	fly 86		-35.1875
	fly 87		-12.4375
	fly 88		17.0625
	fly 89		180.312
	fly 90		-28.9375
	fly 91		-55.1875
	fly 92		-44.6875
	fly 93		-58.4375
	fly 94		-25.6875
	fly 95		-48.4375
	fly 96		-8.1875
	fly 97		-22.4375
	fly 98		-18.1875
	fly 99		18.5625
	fly 100		316.062
	fly 101		36.8125
	fly 102		-23.9375
	fly 103		-15.9375
	fly 104		-25.1875
	fly 105		-49.9375
	fly 106		-69.6875
	fly 107		16.0625
	fly 108		15.3125
	fly 109		18.5625
	fly 110		-29.4375
	fly 111		-6.9375
	fly 112		-29.1875
	fly 113		115.812
	fly 114		95.0333
	fly 115		-11.7167
	fly 116		-33.4667
	fly 117		-53.4667
	fly 118		33.0333
	fly 119		-18.9667
	fly 120		-71.9667
	fly 121		-39.2167
	fly 122		84.7833
	fly 123		-66.9667
	fly 124		13.5333
	fly 125		-31.9667
	fly 126		-42.4667
	fly 127		-37.9667
	fly 128		-37.4667
	fly 129		-28.2167
	fly 130		-46.4667
	fly 131		-71.2167
	fly 132		-46.4667
	fly 133		-59.9667
	fly 134		46.5333
	fly 135		443.783
	fly 136		-48.9667
	fly 137		208.033
	fly 138		-3.21667
	fly 139		-8.21667
	fly 140		-51.2167
	fly 141		-47.4667
	fly 142		-48.9667
	fly 143		-18.7167
	fly 144		-16.5313
	fly 145		-3.03125
	fly 146		-29.5313
	fly 147		-32.0313
	fly 148		293.469
	fly 149		-79.0313
	fly 150		-5.03125
	fly 151		-86.5313
	fly 152		-28.0313
	fly 153		-30.5313
	fly 154		45.9688
	fly 155		73.9688
	fly 156		-1.53125
	fly 157		-64.5313
	fly 158		-66.5313
	fly 159		29.4688
	fly 160		-14.7083
	fly 161		43.5417
	fly 162		16.5417
	fly 163		-11.2083
	fly 164		-18.7083
	fly 165		3.79167
	fly 166		-39.9583
	fly 167		-9.20833
	fly 168		20.2917
	fly 169		-2.95833
	fly 170		-32.2083
	fly 171		44.7917
	fly 172		18.4773
	fly 173		-18.0227
	fly 174		165.977
	fly 175		14.7273
	fly 176		8.47727
	fly 177		-51.7727
	fly 178		-24.0227
	fly 179		-32.0227
	fly 180		-26.2727
	fly 181		-54.2727
	fly 182		-1.27273
	fly 183		-111.078
	fly 184		-190.078
	fly 185		327.422
	fly 186		-108.828
	fly 187		-131.578
	fly 188		32.6719
	fly 189		-157.578
	fly 190		50.1719
	fly 191		-114.078
	fly 192		-125.828
	fly 193		364.922
	fly 194		42.9219
	fly 195		438.422
	fly 196		-77.5781
	fly 197		-110.578
	fly 198		-129.328
	fly 199		19.6875
	fly 200		-111.563
	fly 201		352.938
	fly 202		342.938
	fly 203		-191.313
	fly 204		-158.063
	fly 205		-255.063
	fly 206		0.4375
	fly 207		160.844
	fly 208		117.594
	fly 209		-21.4063
	fly 210		-95.9063
	fly 211		-49.4063
	fly 212		-40.1563
	fly 213		-46.9063
	fly 214		-24.6563
	fly 215		-11.125
	fly 216		-30.125
	fly 217		36.125
	fly 218		115.375
	fly 219		-68.875
	fly 220		26.125
	fly 221		77.375
	fly 222		-58.875
	fly 223		17.125
	fly 224		-10.125
	fly 225		-19.875
	fly 226		-20.125
	fly 227		132.125
	fly 228		-45.125
	fly 229		-11.375
	fly 230		0.625
	fly 231		1.625
	fly 232		13.875
	fly 233		-26.375
	fly 234		-53.375
	fly 235		-20.875
	fly 236		-6.375
	fly 237		8.125
	fly 238		-45.875
	fly 239		-44.2411
	fly 240		98.2589
	fly 241		-0.24107
	fly 242		-47.2411
	fly 243		35.2589
	fly 244		-7.49107
	fly 245		-26.4911
	fly 246		2.25893
	fly 247		120.259
	fly 248		-55.4911
	fly 249		-50.4911
	fly 250		-31.9911
	fly 251		-52.2411
	fly 252		-16.2411
	fly 253		-30.9911
	fly 254		-26.4911
	fly 255		-63.4911
	fly 256		12.0089
	fly 257		-53.4911
	fly 258		-6.24107
	fly 259		-43.9911
	fly 260		50.2589
	fly 261		254.009
	fly 262		-9.74107
	fly 263		-49.2411
	fly 264		-1.49107
	fly 265		-27.9911
	fly 266		73.0089
	fly 267		-44.6136
	fly 268		-92.8636
	fly 269		-26.3636
	fly 270		244.886
	fly 271		-81.6136
	fly 272		-67.8636
	fly 273		-57.6136
	fly 274		-11.3636
	fly 275		191.136
	fly 276		10.3864
	fly 277		-64.1136
	fly 278		241.271
	fly 279		-46.7292
	fly 280		13.7708
	fly 281		-23.2292
	fly 282		-77.4792
	fly 283		-23.2292
	fly 284		8.02083
	fly 285		5.52083
	fly 286		-80.7292
	fly 287		-3.72917
	fly 288		20.0208
	fly 289		-33.4792
	fly 290		-13.25
	fly 291		-94.75
	fly 292		-82.25
	fly 293		-55.75
	fly 294		-68.75
	fly 295		-46.75
	fly 296		142.75
	fly 297		469.75
	fly 298		-79.25
	fly 299		-60.75
	fly 300		-75.25
	fly 301		-35.75
	fly 302		-83.7031
	fly 303		137.297
	fly 304		-6.70313
	fly 305		-99.2031
	fly 306		173.047
	fly 307		40.0469
	fly 308		-63.2031
	fly 309		-66.9531
	fly 310		-43.9531
	fly 311		353.547
	fly 312		-87.4531
	fly 313		-73.2031
	fly 314		-60.9531
	fly 315		-30.9531
	fly 316		-6.95313
	fly 317		-80.7031
	fly 318		-42.0938
	fly 319		-49.8438
	fly 320		-35.0938
	fly 321		-26.8438
	fly 322		4.65625
	fly 323		-16.8438
	fly 324		-35.0938
	fly 325		249.656
	fly 326		-27.0938
	fly 327		28.6562
	fly 328		-23.8438
	fly 329		37.1562
	fly 330		6.15625
	fly 331		-9.34375
	fly 332		-11.0938
	fly 333		-49.0938

## Sheet: Fig 2F
			inc1
		wt	+	PCB_BG01252/+	Dc0_BG02142/+	Dc0_B3/+	Dc0_H2/+	tau_KO/+	Gabat_f01602/+	rim_EY12862/+	zfh1_MB07519/+	meng_MB11376/+	aus_MB07933/+	acn_tG4/+	aplip1_DG80707/+	homer_R102/+	mGluRA_112b/+	larp_PL00175/+	sra_KG00335/+	rolled_sem/+	liprin-alpha_F3ex15/+	liprin-alpha_R60/+	syd-1_ex1.2/+	syd-1_ex3.4/+	syd-1_G9204/+	nrx_d08766/+	Dilp2_1/+
	fly 1	-0.24195	-0.02553	-0.13028	0.002216	0.037696	-0.20312	-0.18137	0.027133	-0.19878	-0.13463	0.153294	0.060914	-0.14445	-0.26308	0.190316	-0.15632	-0.22964	0.057066	0.060796	0.13129	0.19185	-0.21456	-0.17812	-0.02543	0.09931	0.038952
	fly 2	-0.25806	-0.18437	-0.26607	-0.20708	-0.04826	-0.24494	-0.28967	-0.0802	-0.0014	-0.1992	-0.01323	-0.27906	0.053394	0.022144	0.077706	0.063866	-0.15516	0.188816	-0.07669	0.17281	0.13543	-0.05395	-0.14513	0.44134	-0.08355	0.141603
	fly 3	-0.3075	-0.10629	-0.06541	-0.19048	-0.22826	-0.21563	-0.00276	-0.02179	0.112924	-0.20057	-0.03991	0.150974	-0.27679	0.195144	0.394236	0.140746	-0.23083	0.046826	0.049666	-0.0049	0.14416	-0.17112	-0.04024	-0.11738	-0.20615	-0.03695
	fly 4	-0.28996	-0.15336	-0.19652	0.008656	-0.20999	-0.22591	0.141003	-0.15276	-0.18358	-0.05285	0.039044	0.140644	0.215624	-0.0444	-0.22201	-0.02101	-0.07348	0.187946	-0.11294	-0.06545	0.17746	0.16805	-0.09978	0.32101	-0.02035	-0.07912
	fly 5	-0.30142	-0.22243	-0.14401	-0.12188	0.033666	-0.25217	-0.17494	-0.12964	-0.06515	-0.23147	-0.28391	0.078174	-0.07165	-0.00807	0.184546	-0.23594	-0.06526	-0.03301	-0.03318	0.234774	0.18052	-0.12007	-0.19814	-0.04503	-0.08181	0.158253
	fly 6	-0.30384	-0.08854	0.123576	-0.11981	-0.07288	-0.2134	-0.11212	-0.01749	0.210234	-0.08957	-0.0275	-0.24176	-0.3748	-0.25395	0.375456	0.219786	-0.17266	0.081156	-0.0473	-0.06517	0.39884	-0.03208	-0.09094	0.09978	-0.11186	-0.16358
	fly 7	-0.28545	-0.15529	0.003176	-0.07238	0.009476	-0.15885	-0.08939	-0.03864	0.209494	-0.24355	-0.24396	0.086974	0.037984	-0.17776	0.414386	-0.07448	0.117846	-0.21531	-0.15898	0.003344	0.52508	0.04667	-0.04753	-0.17201	-0.12873	0.331523
	fly 8	-0.20911	0.077296	0.007866	-0.15109	-0.24909	-0.27018	-0.24101	0.069963	-0.25367	-0.2666	-0.09146	0.222824	-0.17526	0.063724	-0.03877	-0.11875	-0.16311	-0.02386	-0.11725	0.147574	0.414014	-0.13054	-0.25446	0.25721	-0.075	-0.07344
	fly 9	-0.30413	0.055466	0.118116	-0.0496	-0.1834	-0.20883	0.340673	-0.13724	-0.05781	0.004524	0.037494	0.219924	-0.13809	0.104604	-0.03334	0.003486	-0.13099	-0.03405	-0.05874	0.118424	0.033074	-0.04763	0.004054	-0.23313	-0.12037	0.076782
	fly 10	-0.27763	-0.01697	0.020486	-0.14883	-0.22603	-0.18387	-0.21744	0.315253	0.050124	-0.26753	-0.21132	-0.06228	-0.26518	-0.26361	0.352066	-0.15278	0.169186	0.085876	-0.08777	0.106254	-0.17549	-0.22386	-0.20715	0.40943	-0.17895	-0.02223
	fly 11	-0.30044	0.215656	-0.19136	-0.18579	-0.10727	-0.07457	-0.09878	-0.17658	0.167184	-0.15735	-0.25382	0.146324	0.164294	0.051394	0.134616	0.119286	0.149586	0.231566	0.185909	0.296734	0.065274	-0.18914	-0.20268	0.01504	-0.16491	-0.17471
	fly 12	-0.3074	-0.03972	-0.1077	-0.04982	-0.15731	-0.22746	-0.06818	0.054463	0.344434	0.062334	-0.02341	0.191134	-0.1301	-0.21082	-0.00663	0.158606	0.191526	0.363576	-0.16137	0.217054	0.643744	-0.11418	-0.12041	0.05486	-0.18224	0.154016
	fly 13	-0.2945	0.021146	-0.11821	0.095186	-0.24846	-0.22865	-0.23586	0.456543	-0.29299	-0.1695	-0.03295	0.235804	-0.28736	0.109484	0.084756	0.027686	-0.0742	0.261016	0.029469	0.307934		-0.05128	0.075664	-0.06674	-0.13265	0.180546
	fly 14	-0.31222	-0.1028	0.321076	0.107556	-0.08303	-0.21935	-0.24935	-0.08969	-0.1537	-0.09234	-0.16834	0.208414	-0.39372	-0.28938	0.191506	0.089076	-0.06818	-0.2109	0.130469			-0.09123	-0.10871	-0.0039	-0.08604	-0.13172
	fly 15	-0.30594	-0.09635	0.112496	-0.05362	-0.02748	-0.23972	-0.30832	0.367671	-0.14364	0.051404	0.230394	-0.08509	-0.08961	-0.31661	0.175216	-0.06651	0.188456	0.356716	-0.16017			-0.18529	-0.16785	0.08318	0.16707	-0.15919
	fly 16	-0.31141	0.378806	-0.04485	-0.10615	-0.19048	-0.23714	-0.13242	0.259771	0.040714	-0.25069	-0.21218	-0.06041	-0.33037	0.038894	0.227046	-0.05934	0.059156	0.059836	-0.01088			-0.17051		-0.15936	0.13676	0.096616
	fly 17	-0.31086	0.159826	0.105946	0.121303	-0.11925	-0.2645	-0.21486	0.067681	-0.01636	-0.16998	-0.3087	-0.19231	-0.14919	0.054544	0.181929	0.037019	-0.05489	-0.02474	-0.10428			-0.13102		-0.04223	-0.19251	-0.01666
	fly 18	-0.27809	-0.08277	0.095776	-0.16106	-0.28845	-0.1955	-0.0102	-0.05409	-0.07527	-0.30854	0.263884	0.189214	-0.12957	0.178244	0.306819	0.158259	-0.23476	-0.13837	-0.15206			-0.06596		-0.0661	-0.14118	0.092776
	fly 19	-0.29984	0.011836	0.137166	0.010153	-0.23481	-0.12528	0.398651	0.059711	0.235694	0.017444	-0.10247	0.286384	-0.35091	-0.3459	0.066189	0.143279	0.427946	0.058539	0.040469			-0.15388		-0.06476	-0.03913	-0.05571
	fly 20	-0.29602	0.228216	-0.05501	-0.12262	-0.21904	0.048533	-0.05743	0.034061	-0.24532	-0.19966	-0.15481	-0.02567	-0.2742	-0.15736	0.039639	0.113419	-0.13369	0.390539	-0.0837			0.197534		-0.04846	-0.02607	0.218846
	fly 21	-0.30062	0.417486	0.061116	-0.13647	-0.23502	-0.20947	-0.08281	-0.00677	0.143004	0.027314	0.056814	0.158224	-0.20815	-0.15641	0.087629	0.334059	0.229136	0.014949	-0.13446			0.213054		0.277954	-0.17571	-0.03417
	fly 22	-0.31037	-0.08068	0.166236	-0.1203	-0.07109	-0.2381	0.171431	-0.03713	-0.28449	-0.00578	0.137654	-0.31783	0.077833	0.085104	0.275059	0.210969	0.089276	0.325519	-0.12734			-0.12146		-0.05698	-0.1823	-0.10163
	fly 23	-0.31031	-0.13717	-0.05613	-0.10919	-0.13275	-0.2317	-0.09329	0.128395	-0.34745	-0.26655	0.166324	-0.00531	0.109483	-0.13423	0.124999	0.113009	-0.06124	0.086189	0.083489			-0.10281		0.275524	0.362804	-0.00768
	fly 24	-0.29945	-0.05935	0.028653	-0.18688	-0.16145	-0.21716	0.049711	-0.25698	-0.13915	-0.08253	-0.22018	0.104413	0.038543	-0.07305	0.361769	-0.06744	0.000719	0.065249	-0.00815						-0.07914	0.109456
	fly 25	-0.28991	-0.09901	0.181783	-0.15657	-0.22293	-0.27274	-0.14062	-0.08583	-0.09919	-0.14505	-0.21663	0.117483	-0.10151	-0.11429	0.326479	0.007499	-0.06545	-0.01416								0.100416
	fly 26	-0.30358	0.084946	-0.09939	-0.06311	-0.27589	-0.28622	0.020591	0.313865	-0.15927	0.201263	0.244803	0.150673	-0.09817	-0.03914	0.308979	0.124419	0.062149	0.079059								0.436046
	fly 27	-0.26463	-0.07872	-0.11373	-0.22784	-0.21641	-0.2606	-0.02554	0.149945	0.264513	-0.13127	-0.04623	0.156993	-0.15831	-0.22108	0.287049	0.118929	-0.09012	-0.11472								0.159744
	fly 28	-0.3184	-0.22142	-0.15852	-0.25306	-0.26136	-0.29314	0.120741	0.226755	0.056793	0.273613	-0.24228	-0.11604	0.111943	-0.20544	0.337139	0.300119	-0.10834	0.076459								-0.05199
	fly 29	-0.29365	0.118573	0.278463	-0.11207	-0.07877	-0.23897	0.046251		0.021263	-0.11547	-0.00845		0.148113	0.126593	0.095559	0.166759	-0.06338	-0.02122								-0.11586
	fly 30	-0.32	-0.11387	-0.10935	-0.0774	-0.10806	-0.2708	-0.17336		-0.11472		0.472703			0.001713	0.188039	-0.04648	-0.19253	-0.04461								-0.10766
	fly 31	-0.30468	-0.09876	-0.1494	-0.25226	-0.21713	-0.3016	0.185315		-0.12157		0.094073			-0.11295	-0.01041	0.086629	0.352939	0.023919								-0.20625
	fly 32	-0.29295	0.330243	-0.15807	0.043213	0.037413	-0.2947	0.057735		0.073423						0.270849	0.245459	0.522359	0.061089								-0.11872
	fly 33		0.116933	-0.0834	-0.04024	0.058543	-0.23065	-0.07167								0.190189	0.095539	0.288619	0.057259								0.014954
	fly 34		-0.05145	0.166943	-0.08535	-0.1619	-0.22915	0.130615								0.137389	-0.17533	0.221169	0.158259								-0.04959
	fly 35		-0.01683	-0.06518	-0.12919	-0.0769	-0.22315	0.119995								0.215829	0.024369	0.090089	0.026849								0.331744
	fly 36		0.032503	0.103453	-0.21848	-0.16581	-0.20084	-0.12506								0.358429	0.306839	0.323269	0.173129								-0.20027
	fly 37		0.011383	0.102263	0.161823	-0.20438	-0.31262	-0.02926								0.039869	0.116409	-0.08041	0.280759								-0.12238
	fly 38		0.216993	-0.06085	-0.23379	-0.15032	-0.2802	0.228545								0.209059	0.173289	-0.0333	0.008169								0.260604
	fly 39		-0.00916	-0.07689	-0.24324	-0.20147	-0.28307	0.251415									0.349279	-0.15331	-0.01961								-0.08401
	fly 40		0.005703	-0.21617	-0.18338	-0.13793	-0.22131	0.182665									0.477309	0.016469	0.015659								0.396724
	fly 41		0.173163	0.066393	0.088753	-0.09593	-0.23432	0.309005										-0.16705									0.112044
	fly 42		0.008783	0.057113	-0.22186	-0.19609	-0.2478											-0.19378									-0.10763
	fly 43		-0.02087	-0.07632	-0.17091	-0.17056	-0.24521											0.125819
	fly 44		-0.09684	-0.03888	-0.23265	-0.19267	-0.25432											-0.12875
	fly 45		0.061933	0.134993	0.092475	-0.11755	-0.19065											0.271619
	fly 46		-0.01804	-0.21255	0.032325	-0.19539	-0.28058											-0.11928
	fly 47		0.075453	-0.023	-0.02483	-0.10626	-0.26732
	fly 48		0.044533	0.347863	0.007195	-0.21415	-0.23083
	fly 49		-0.21388	-0.06773	-0.15418	-0.08718	-0.25775
	fly 50		-0.14471	-0.11982	-0.06847	-0.05548	-0.27713
	fly 51		0.100793	-0.12872	-0.15846	-0.14827	-0.25422
	fly 52		0.037763	0.105973	-0.18008	-0.20369	-0.24019
	fly 53		0.113753	0.016823	-0.10691	-0.16144	-0.24751
	fly 54		-0.07869	0.214533	-0.20012	-0.15476	-0.24186
	fly 55		-0.06635		-0.16415	-0.25764	-0.22378
	fly 56		-0.03499		0.118555	0.083968	-0.2457
	fly 57		-0.0902		0.176995	-0.05742	-0.24307
	fly 58		-0.10274		0.128565	-0.22806	-0.26726
	fly 59		-0.10674		-0.25491	-0.16979	-0.25546
	fly 60		-0.1457		0.203465	-0.16597	-0.26812
	fly 61		-0.14972		-0.25865	-0.17508	-0.21239
	fly 62		0.293493			-0.13412	-0.26957
	fly 63		0.193073			-0.18837
	fly 64		-0.06965			-0.14505
	fly 65		-0.03913			-0.17129
	fly 66		-0.03139			-0.10225
	fly 67		-0.22177
	fly 68		0.110113
	fly 69		0.176373
	fly 70		0.010505
	fly 71		0.067785
	fly 72		0.155695
	fly 73		0.202135
	fly 74		0.160155
	fly 75		-0.15927
	fly 76		-0.12938
	fly 77		-0.05106
	fly 78		-0.1072
	fly 79		0.292505
	fly 80		-0.02427
	fly 81		0.136435
	fly 82		-0.16976
	fly 83		-0.02019
	fly 84		-0.08033
	fly 85		-0.12467
	fly 86		0.127625
	fly 87		-0.06601
	fly 88		0.065965
	fly 89		0.263165
	fly 90		0.050145
	fly 91		-0.24846
	fly 92		-0.18188
	fly 93		-0.10125
	fly 94		0.013205
	fly 95		-0.14832
	fly 96		0.006595
	fly 97		-0.05904
	fly 98		-0.11397
	fly 99		0.021135
	fly 100		0.308165
	fly 101		0.136895
	fly 102		-0.19063
	fly 103		-0.03226
	fly 104		-0.02103
	fly 105		-0.01043
	fly 106		-0.07106
	fly 107		-0.00117
	fly 108		0.016925
	fly 109		0.059915
	fly 110		-0.06759
	fly 111		0.131425
	fly 112		-0.0455
	fly 113		-0.00175
	fly 114		0.117558
	fly 115		0.044788
	fly 116		-0.03748
	fly 117		-0.25063
	fly 118		0.058838
	fly 119		0.044078
	fly 120		-0.10559
	fly 121		-0.1127
	fly 122		0.131838
	fly 123		-0.10723
	fly 124		-0.02256
	fly 125		-0.07287
	fly 126		-0.01091
	fly 127		0.033178
	fly 128		0.066888
	fly 129		0.152918
	fly 130		-0.10968
	fly 131		-0.2355
	fly 132		0.038568
	fly 133		0.139968
	fly 134		0.071008
	fly 135		0.430298
	fly 136		-0.13311
	fly 137		0.168718
	fly 138		-0.02449
	fly 139		0.022458
	fly 140		-0.18256
	fly 141		-0.14706
	fly 142		-0.05731
	fly 143		0.088608
	fly 144		0.071783
	fly 145		0.075653
	fly 146		-0.08819
	fly 147		0.048303
	fly 148		0.245953
	fly 149		-0.21353
	fly 150		0.021083
	fly 151		-0.07064
	fly 152		-0.18792
	fly 153		-0.04006
	fly 154		-0.00018
	fly 155		0.187593
	fly 156		0.060773
	fly 157		0.018023
	fly 158		-0.18035
	fly 159		0.051683
	fly 160		-0.14943
	fly 161		-0.06879
	fly 162		0.084111
	fly 163		0.078301
	fly 164		-0.13697
	fly 165		0.055171
	fly 166		-0.07453
	fly 167		-0.02774
	fly 168		-0.03415
	fly 169		0.004121
	fly 170		-0.07349
	fly 171		0.343391
	fly 172		0.006425
	fly 173		0.045875
	fly 174		0.230785
	fly 175		0.169695
	fly 176		-0.05567
	fly 177		-0.05089
	fly 178		0.049075
	fly 179		-0.09408
	fly 180		-0.1667
	fly 181		-0.08601
	fly 182		-0.04853
	fly 183		0.042674
	fly 184		-0.30396
	fly 185		0.239114
	fly 186		-0.08821
	fly 187		0.002324
	fly 188		-0.13391
	fly 189		-0.1211
	fly 190		0.151454
	fly 191		-0.08408
	fly 192		-0.17807
	fly 193		0.156284
	fly 194		0.165124
	fly 195		0.310904
	fly 196		-0.07523
	fly 197		0.107394
	fly 198		-0.19074
	fly 199		0.004794
	fly 200		-0.07812
	fly 201		0.241544
	fly 202		0.244084
	fly 203		-0.23055
	fly 204		0.136384
	fly 205		-0.33241
	fly 206		0.014264
	fly 207		0.067413
	fly 208		0.067863
	fly 209		-0.02135
	fly 210		-0.11629
	fly 211		-0.09317
	fly 212		-0.05359
	fly 213		0.098653
	fly 214		0.050463
	fly 215		-0.09164
	fly 216		-0.09082
	fly 217		0.011636
	fly 218		0.304096
	fly 219		-0.15379
	fly 220		0.080796
	fly 221		0.229666
	fly 222		-0.17515
	fly 223		-0.07694
	fly 224		0.061166
	fly 225		-0.1326
	fly 226		-0.17509
	fly 227		0.299996
	fly 228		-0.17335
	fly 229		-0.10162
	fly 230		0.049996
	fly 231		0.195306
	fly 232		0.076446
	fly 233		-0.11006
	fly 234		-0.03083
	fly 235		0.107696
	fly 236		0.036476
	fly 237		0.034606
	fly 238		-0.17595
	fly 239		-0.0686
	fly 240		0.240239
	fly 241		-0.03531
	fly 242		-0.10164
	fly 243		0.021289
	fly 244		-0.04991
	fly 245		0.065319
	fly 246		-0.0581
	fly 247		0.178279
	fly 248		-0.00809
	fly 249		-0.05209
	fly 250		0.050139
	fly 251		0.073359
	fly 252		-0.08846
	fly 253		-0.00226
	fly 254		-0.13813
	fly 255		-0.13838
	fly 256		-0.03357
	fly 257		-0.18061
	fly 258		0.086309
	fly 259		-0.1453
	fly 260		0.027369
	fly 261		0.358179
	fly 262		-0.06429
	fly 263		-0.1827
	fly 264		0.119979
	fly 265		-0.1137
	fly 266		0.240689
	fly 267		-0.0812
	fly 268		-0.25012
	fly 269		0.03505
	fly 270		0.28559
	fly 271		-0.15088
	fly 272		-0.19606
	fly 273		-0.04084
	fly 274		-0.0324
	fly 275		0.41464
	fly 276		0.13332
	fly 277		-0.1171
	fly 278		0.333294
	fly 279		-0.02168
	fly 280		0.056834
	fly 281		-0.04786
	fly 282		-0.21736
	fly 283		-0.0603
	fly 284		0.142104
	fly 285		0.212894
	fly 286		-0.18669
	fly 287		-0.04202
	fly 288		0.061004
	fly 289		-0.23023
	fly 290		-0.10492
	fly 291		-0.20551
	fly 292		-0.1348
	fly 293		-0.05314
	fly 294		-0.16607
	fly 295		0.220373
	fly 296		0.181263
	fly 297		0.339023
	fly 298		0.063493
	fly 299		-0.13165
	fly 300		-0.1009
	fly 301		0.092822
	fly 302		-0.13061
	fly 303		0.193866
	fly 304		-0.07801
	fly 305		-0.18937
	fly 306		0.256426
	fly 307		0.220996
	fly 308		-0.0966
	fly 309		-0.03201
	fly 310		-0.13477
	fly 311		0.376846
	fly 312		-0.1864
	fly 313		-0.14259
	fly 314		-0.10189
	fly 315		-0.04504
	fly 316		0.208006
	fly 317		-0.11881
	fly 318		-0.12558
	fly 319		-0.09143
	fly 320		-0.10055
	fly 321		-0.12126
	fly 322		0.080364
	fly 323		0.023884
	fly 324		-0.17634
	fly 325		0.263704
	fly 326		0.116094
	fly 327		0.105284
	fly 328		0.030784
	fly 329		0.147204
	fly 330		-0.01157
	fly 331		-0.02937
	fly 332		0.075094
	fly 333		-0.18634

## Sheet: Fig 2G
		Daily sleep (min)						bin 1	bin 2	bin 3	bin 4	bin 5	bin 6	bin 7	bin 8	bin 9	bin 10	bin 11	bin 12	bin 13	bin 14	bin 15	bin 16	bin 17	bin 18	bin 19	bin 20	bin 21	bin 22	bin 23	bin 24	bin 25	bin 26	bin 27	bin 28	bin 29	bin 30	bin 31	bin 32	bin 33	bin 34	bin 35	bin 36	bin 37	bin 38	bin 39	bin 40	bin 41	bin 42
		wt	Cul3/+	1xBRP		wt	fly 1	0.25	5	4.75	13.25	14.25	15.75	21.25	25.25	26.75	26.25	30	29	30	28.75	26.75	29	26.25	26.25	25.5	29.5	20.75	13	10.5	7.5	0	0.75	19.5	26.5	26.5	21.25	23.5	29.75	29.75	29.75	28	27.75	30	30	28.75	29.75	28.75	29.75
	fly 1	1095.5	947	1013.75			fly 2	0	3.75	18.25	27	26.5	29.25	29.75	28	29	29.25	29.5	29.25	29.75	30	28.25	29.25	30	29.5	21.25	24.75	18.75	4.25	1.5	0	0	0	0	11.75	26	29.5	29	30	28.5	30	30	30	30	30	29.25	29	29.25	27.5
	fly 2	1053.25	923.333	1013.75			fly 3	3.75	17.5	23	26.5	20	28.75	27.5	27.75	29.75	28.75	29.5	28.25	29.5	30	29.25	30	29.75	29.75	28.5	28	29.25	28.5	21.25	21.25	0	0	13	26.75	30	29.75	30	30	29.25	30	29.25	30	30	30	30	26.25	30	30
	fly 3	1244.75	794.333	1083.5			fly 4	1	2.75	9.5	20.75	29.25	29.5	30	26.25	29.75	29.25	30	30	30	29.5	30	30	29.5	29.25	28.5	26.5	24.25	26.75	10.25	11	0	0	15	29.75	30	30	30	30	30	30	30	30	30	29.25	29.5	30	29	30
	fly 4	1209	1017.67	1023			fly 5	3.5	4.25	15	24	19.25	28.5	23	24.25	25.5	26.5	28.25	27.25	29.75	27.5	26.75	29.75	21.25	28.75	28.25	18	18.25	7.75	5.25	0	0	18.5	30	30	30	30	29	29.75	29.75	28	28.75	29	29.5	28	29.75	28.75	29.75	29.25
	fly 5	1139.25	878	1018.75			fly 6	1.5	14.75	16.5	25.75	27	30	29.5	26.75	30	28.75	29.5	30	30	30	30	30	29.25	29.25	23.5	24.25	19.25	10.25	5.75	3	0.25	7	28.75	30	30	30	30	30	30	30	29.25	30	30	29.75	29.75	30	29.5	30
	fly 6	1175	1095	840.5			fly 7	3.75	8.75	25	24	27.5	28	30	27.5	30	30	30	29.75	30	30	30	30	30	30	30	30	28.5	27	16.5	17.75	0	16.25	22.5	28.25	29.5	29.25	30	30	30	30	30	30	30	30	30	30	30	30
	fly 7	1283	893	1028.5			fly 8	2.5	21.75	25.25	18	26	28	28.5	30	27.25	30	29.75	30	28	29.25	29.75	29	28	28.75	30	28.5	24.25	18.5	7	3.25	0	1.5	21.75	28.75	29.25	29.25	29.25	30	28.75	30	29	29.25	28.75	29.5	30	29.5	27.25	25.25
	fly 8	1183.25	1142	1086.25			fly 9	0	4.5	15.75	22.75	23.5	25	21.25	26.75	20	20.75	27.5	28.75	26.5	29.5	29.5	28.25	28.5	27.75	23	26.5	21.5	13.75	10	1.25	0	9.75	18	19.75	21.75	26.75	26.5	28	19	28.25	24.5	23.75	24.75	29.5	29.75	29.5	29.5	28.25
	fly 9	1044	972	1068.5			fly 10	20.5	8.75	18.25	19.75	26.5	28.25	27.25	25.75	22	27.25	26.25	29	29.75	30	30	30	30	30	28.75	21.25	15.25	10.5	18.5	7.75	4	7.25	12.25	22.5	27.75	27.5	28	24.5	23.25	21.25	18.25	21.75	24	23.75	23	27.5	24.25	28.75
	fly 10	1064.25	1210.33	1068			fly 11	0	8.25	20	25.5	28	28.5	27.5	24.75	30	27.5	27.5	28.5	29.75	30	29.75	30	29.5	29.75	29.75	30	29.5	12.75	2.75	1	2.25	15.25	30	30	30	28.5	29.5	29.75	29.75	26.25	29.75	22.75	24.25	27.25	26.25	21.5	22	26.75
	fly 11	1145	960.333	1004			fly 12	0	5.25	7	9	14	18.25	15.25	23.25	23.5	25.5	22.25	30	29.5	30	29.25	30	29.5	27.75	28	29.75	28	23.5	14.5	13.75	2.75	3.75	14	30	30	30	29.75	29.5	30	30	30	29.5	30	27.75	30	30	28.75	23.5
	fly 12	1131	499.667	1041.25			fly 13	0	0	1.5	3.25	10.25	12.5	17.25	16.5	19.25	28	26.25	28.5	29.75	30	30	30	30	27.75	14	3	0	1.25	0	0	0	0	7.25	20	21.5	25.5	19.25	22.25	23.5	20.25	21.5	27.25	27.25	29.5	24	24.5	23.25	20.75
	fly 13	759.5	1223	1086			fly 14	2	3.25	12.5	19.5	9.25	18.75	18	13.75	28.75	22	30	30	30	30	30	29.25	26.5	27	30	27.75	14.75	7.5	4.25	0	0	2.25	20.25	24.75	29.25	29.25	29.25	28.5	29.75	29.5	29.75	29.5	29.5	29.75	29.25	24.25	25.75	25.5
	fly 14	1048.25	686.333	1107.5			fly 15	1	5	14	17.25	13	19.75	24.5	25.25	28.75	25.25	28	28.25	30	29.5	30	26.75	23.75	26.75	21.75	16.5	6.75	1.25	0	0	0	3	8.5	29	28.75	30	29	30	30	30	28.5	26	29.75	29.5	29.75	28.75	30	27.5
	fly 15	1033.25	662.667	1131.25			fly 16	0.5	0	0	0.5	12.75	21.25	21.5	21.5	29.5	26.25	23.75	30	28.5	29.75	27	29.25	27.25	25.75	24.25	21.75	21.5	16.5	1.5	0	0	0	4.75	21.75	30	29.75	30	30	30	30	29.75	30	30	30	30	30	30	30
	fly 16	987.75	950.667	1141.5			fly 17	0	0	1.25	5.5	11	21.75	21.25	27.5	24.75	29.5	29.75	29.25	29	28.25	30	29.25	29.75	26.75	26.75	19.75	22	7.75	0	1.5	0	0	19.5	27.25	29.5	30	28.25	29.25	28.25	30	29.5	30	29	28	30	27.5	29.5	21.75
	fly 17	1010.75	1088	1019			fly 18	0	8.25	21.75	24	24.25	28.25	29.5	21.5	29	30	24.5	27.5	30	29.25	29.5	27.5	28.75	29.75	28.75	29.5	28.25	28.5	25	19.75	0	1.5	7.25	23	30	30	30	30	30	30	29.5	30	30	26.5	30	28.25	30	30
	fly 18	1194.75	1023	1039.5			fly 19	0.25	9.5	20.75	25	25	28	25	25.5	27	27.5	28.75	21.75	28	25.5	28.5	29.5	29.75	28.75	29	28.5	27.75	20	11.75	7.25	1.25	4.25	16.25	27.25	29	30	28.5	30	29.25	30	30	29	24.5	28.5	30	30	27.5	30
	fly 19	1180.75	1004	1035.75			fly 20	0.75	12.5	20	21.25	26.5	29	29.25	27.25	29.75	29.75	30	28.75	27.75	30	30	30	30	30	30	30	28.5	23.5	16.75	12.25	0	3.25	16.5	26.5	29.25	29.75	30	30	30	30	30	30	29.75	29.75	28.25	29.75	26.25	29.5
	fly 20	1233.75	961.333	1047.75			fly 21	1.25	0	8.25	17	21	25.25	26.75	26	25.5	28.25	29.25	26.5	28.25	27.75	29.75	26.25	26	30	30	28.25	27.5	18.25	10.75	5.5	0	0	0	1.75	13	25.75	29.75	29.25	29.75	29.75	29.75	29.25	28.75	29.5	29.25	30	29.25	30
	fly 21	1071	1080	1125.5			fly 22	1.5	10	14.25	18	18.25	26.5	26.25	27	22.75	24.75	28	29.75	27.5	30	29	28.5	28.5	26.75	26.25	27.75	19	22.25	19.5	15.75	0	6	27	26.25	28.75	30	30	30	29.25	30	30	30	30	30	30	30	30	30
	fly 22	1184.25	1094	1002			fly 23	4	18.5	23	21.25	27	28	26.75	26.5	25	29.25	28.75	28.75	28.75	29.5	29.75	30	30	28.75	25.75	27	24.75	21.75	19.5	6.5	0	12.75	24.25	30	30	29.75	29.25	28.75	29.75	29.75	30	29.75	30	30	30	30	30	30
	fly 23	1246.5	1085.33	1122.25			fly 24	21.5	22.25	22.5	17.5	21.75	26.75	29	30	30	30	30	30	30	30	30	30	30	30	29	23	25	9.5	9.5	4.5	0	3.25	28.25	30	30	30	30	30	30	30	30	30	30	30	30	30	30	28
	fly 24	1214.25	989.333	1142			fly 25	4.75	13.25	24.25	23.25	25.25	26.5	26	27.5	25.75	30	28.25	30	28.75	30	30	30	29.5	30	29.5	30	29.5	27.5	26	17	0.25	0.5	16.5	29.75	30	30	30	30	30	30	30	30	30	30	30	30	30	30
	fly 25	1265	1021.67	1080.5			fly 26	5.5	13	9	13	21.75	17	23	28	25.5	27.75	27.5	29.75	30	29.25	29.5	30	30	30	29	22.75	13.75	10.75	20.5	15.5	10	19.75	27.5	27	29.25	29.25	26.5	29.5	27.75	28.5	30	29.75	30	29.75	30	29.75	28.75	29.25
	fly 26	1202.5	1026.67	933			fly 27	0.25	2.75	2	17	19.25	26.25	22	26.75	29.5	30	30	28.5	26.75	29.5	30	30	30	30	30	28.25	22.75	17	5.25	2	0	15.25	23.75	20.25	26	28	30	29.25	30	30	28.5	29.5	30	30	30	25.75	26	27.25
	fly 27	1147.25	1000	866.75			fly 28	0	0	5.75	18.75	22	21	22	24.75	26.5	28	29	28.5	29.5	25.25	27.5	28.75	26.25	26.25	24	24.75	22	12	6	1.75	0	0	0	5.75	18.5	27.75	29.25	30	30	29.75	29.25	23.5	30	28	30	27	26.75	29.5
	fly 28	1020.5	976.667	1121.25			fly 29	9	22	26.75	29.75	25.75	28.75	27.25	25.75	27.25	28	28.5	30	29.25	29.75	30	30	29.75	25.25	23.75	29.25	28	14.75	8.5	0.5	0	1.75	24.5	30	30	30	30	29.5	29.75	30	30	29	30	27.25	30	30	26.75	28.75
	fly 29	1198.75	1017.33	933.25			fly 30	1.75	9	19	26.5	29.25	29.5	29.75	29.75	29.75	28.75	30	30	30	30	30	30	30	30	30	30	30	29.5	23	16.5	0	3	24.25	30	30	29.75	30	29.5	29.75	30	29.25	29.25	24.75	29.75	29	29.25	28.5	30
	fly 30	1271	1141.67	868			fly 31	0.75	1.75	12	23.25	25	25.75	28.5	28.25	24.25	29.75	30	29.75	30	30	30	30	30	29.25	26.25	26.75	24	22.5	17.75	10.5	0	4	28.5	30	30	30	29.5	30	30	28	29.75	29.75	29.75	30	30	29.25	29.75	26.5
	fly 31	1180.75	988.333	1045.25			fly 32	1.5	8.75	15.25	20	26.75	19.75	29	24.5	27.75	28.75	30	27.5	30	28	30	29.5	28.5	28.25	29.5	27	25	24.25	15.75	4.5	0	0	2	19.5	27.25	29.5	27	28.75	29.5	30	29.75	30	30	30	30	27.5	29.25	22.75
	fly 32	1150.25	920.667	1287			fly 33	15	12	27	30	26	27	30	30	30	30	27	25	30	30	30	29	27	25.5	27.5	27	28.5	16.5	18	7.5	0	0	16	30	30	30	30	30	30	30	30	30	30	30	30	30	24.5	25
	fly 33	1211	1064.67	1095			fly 34	1	4	23	21.5	23.5	24	17.5	27.5	29.5	29.5	30	27.5	30	22.5	28.5	30	27.5	25.5	26.5	27.5	23.5	16.5	14	9.5	0	12.5	30	30	30	29	29.5	30	30	29	29.5	30	30	30	30	26.5	28.5	30
	fly 34	1195.5	899.333	836.5			fly 35	3.5	15.5	15.5	21.5	26	25	29.5	23.5	28	23.5	27.5	28	26.5	27.5	27.5	25	30	25	21.5	17.5	20.5	17	14	16	1.5	15	24	30	30	30	30	30	30	30	30	30	30	30	30	30	30	26.5
	fly 35	1174.5	1124	902.5			fly 36	2	12	20.5	25	27.5	27.5	24.5	23.5	25.5	27.5	26.5	20.5	30	30	30	30	21	30	24	27.5	24	25	18.5	8.5	0	18.5	29.5	30	30	30	30	30	30	30	30	30	30	30	30	30	30	30
	fly 36	1224	851	1090			fly 37	1	0	9.5	13	20.5	27.5	22.5	27.5	30	14.5	30	25.5	19	30	26.5	26	23.5	23.5	21.5	21	18.5	17	15	16.5	0.5	9.5	30	30	30	30	30	30	30	30	30	30	30	30	30	30	30	30
	fly 37	1144.5	1093	1111.5			fly 38	1	21.5	23.5	29.5	29	30	30	28	28	30	30	30	30	30	30	30	23	28.5	29.5	27.5	24	18	12.5	0	1.5	19.5	29.5	30	30	30	30	30	30	30	30	30	30	30	30	30	27.5	29.5
	fly 38	1264.5	1173.33	957			fly 39	1	4	10	23	19.5	29	26	21.5	24.5	28	30	20.5	27.5	23.5	30	23	30	30	20	24.5	22	11.5	14	5.5	0	0	7	30	30	30	30	27.5	25.5	28	30	30	29.5	27.5	22.5	25.5	30	30
	fly 39	1085.5	1004.67	1012			fly 40	7.5	15	23	27	24	27.5	28.5	28.5	28	27	29	26	30	25.5	29.5	29.5	20	25.5	16.5	20	18.5	7	0	6	0	17	30	30	30	30	30	30	30	30	30	30	30	30	30	30	30	30
	fly 40	1182	1077	732			fly 41	0	0	8.5	17.5	20	24	25	19	21	27	30	25	27	24	28	25.5	28.5	26	23.5	14.5	18.5	13	9	0	4	20	25	27.5	26	27.5	28.5	21.5	30	25.5	26.5	27	29	30	30	30	30	28.5
	fly 41	1069.5		909.5			fly 42	0.5	15	25.5	24.5	21	28	23	29.5	22	29.5	26	29.5	29.5	29	28.5	29	28	25.5	25.5	19.5	11.5	14.5	2	8.5	0	4	5.5	16.5	27.5	30	30	30	30	30	30	30	29.5	24	26	27	29	30
	fly 42	1091		763.5			fly 43	1.5	3.5	14	21.5	26	26	24	25	29	23	22.5	25.5	30	24	29	19	25	27.5	20.5	16	18.5	5	7.5	3	2.5	25.5	30	30	30	30	30	30	30	30	30	30	30	30	30	30	30	30
	fly 43	1136		989.5			fly 44	13	21.5	24	27.5	20	29.5	23	30	21.5	28	26.5	25.5	23.5	26	27.5	25.5	30	25	19	23.5	17.5	13.5	3	15	0	2.5	6	6	19	24	29.5	28.5	30	30	30	23.5	30	30	30	23	30	30
	fly 44	1069		712.5			fly 45	0.5	0	4.5	15.5	20	24	30	17.5	28	30	24.5	30	30	30	30	28.5	30	12	22.5	18.5	22.5	5	0	0	0	9.5	27	23.5	24.5	24.5	16	23.5	21.5	28	23.5	15	26	30	30	29.5	30	30
	fly 45	997		288.5			fly 46	0.5	3.5	23.5	15.5	26.5	24	29.5	26	26.5	28.5	22	30	26.5	26	30	30	30	30	27	23.5	20	22	13.5	0	0	0	24	29.5	30	30	28	29	29	28.5	30	29.5	30	30	30	30	28.5	30
	fly 46	1168		1006.5			fly 47	14.5	29.5	23.5	22.5	22	23	30	30	29.5	22	30	30	29	30	30	30	29.5	20	25.5	25	9.5	24	18	10.5	2.5	0	14	22.5	30	30	30	30	30	30	30	30	30	30	30	30	30	30
	fly 47	1192.5		1032.5			fly 48	0.5	8.5	14.5	18.5	25.5	22.5	24.5	26	27.5	25.5	30	24.5	28	28	29	30	26.5	21	29.5	26.5	20	21.5	8.5	9.5	0	9	16	29.5	30	26.5	30	30	29	30	30	29	29.5	30	29.5	29	26	30
	fly 48	1148		984.5			fly 49	1.5	5	17.5	26.5	27	21.5	26	25	28.5	19.5	24	28.5	28.5	23.5	29	30	29.5	29.5	20	24.5	17	15.5	10	7.5	0	1	23.5	27	25.5	28.5	28.5	24.5	30	27	22	29.5	30	27.5	30	23	29.5	30
	fly 49	1116.5		958			fly 50	1	0	1.5	15.5	28	29.5	30	29.5	24	24.5	30	30	30	30	30	23	24.5	30	30	30	26	8.5	0	3.5	0	13	28.5	25.5	30	30	30	30	29.5	26.5	30	29.5	30	27.5	30	30	30	30
	fly 50	1151.5		751			fly 51	0	8	10.5	22	23	26	26	24	26	26	26.5	23	27.5	28.5	30	23	27	25.5	26.5	22.5	21.5	15.5	0	0	0	4.5	17.5	29	29	29	30	27.5	30	30	30	30	30	30	30	30	30	24
	fly 51	1112		968			fly 52	7.5	22.5	21	30	23	24.5	30	25.5	27	28	27.5	28	30	27	30	28.5	29.5	26.5	25.5	25	29	1.5	8	7.5	0	3	16	29.5	28.5	30	30	30	30	30	30	30	30	30	30	30	23.5	26
	fly 52	1119		976.5			fly 53	3.5	17.5	25	26.5	28.5	27	25	27.5	29	18	28	30	28	26.5	30	29.5	30	25.5	26	21	20.5	23	17.5	6	0	0	12.5	30	30	30	30	30	30	29	30	30	30	30	30	20	30	25.5
	fly 53	1159.5		940.5			fly 54	7	15.5	16	21.5	24	29.5	29	23	30	27	30	30	29.5	29.5	30	30	30	26	25	24	26.5	21	17	13.5	0	10	22.5	30	30	30	30	30	30	30	30	30	30	30	30	30	30	30
	fly 54	1244		777			fly 55	1	0	0	8.5	11	19.5	19	11	22.5	20.5	26.5	24.5	30	19.5	29	25.5	23.5	30	17	2.5	9.5	0	3.5	0	0	6.5	26	30	27	29.5	30	30	14	29.5	26	29.5	30	26.5	29.5	30	30	30
	fly 55	972.5		969			fly 56	1.5	6	18	25.5	25.5	28.5	26	27.5	28.5	30	30	29.5	29	26.5	29	30	22.5	23	22.5	22.5	22.5	19	2.5	3	0	8	30	30	30	30	30	30	30	30	30	30	30	30	30	30	30	30
	fly 56	1179.5		1164			fly 57	1.5	1	20	22	23.5	24.5	29.5	23	29.5	23.5	28.5	26	30	30	27	27.5	29	29	22.5	22	21.5	19	8.5	6	0	8.5	26	29	30	30	30	30	30	30	30	25	26.5	30	30	30	30	30
	fly 57	1162		1089.5			fly 58	1.5	5.5	17.5	24.5	28.5	27	25	28	24.5	30	30	30	23.5	29.5	23.5	29.5	25	25	27	22.5	20	6	6.5	8	0	4	25	30	30	27.5	22.5	30	24.5	30	29.5	30	19.5	21.5	30	19.5	30	25
	fly 58	1083		814			fly 59	5	9.5	15.5	27	26.5	23	27.5	23.5	21	30	30	30	30	30	30	30	27	27	19	27.5	16.5	17.5	8.5	0	0	16.5	25.5	29	30	30	30	30	30	30	30	30	30	30	30	30	30	30
	fly 59	1200.5		1029			fly 60	2	25	27.5	27.5	25	25.5	27.5	27.5	25	27.5	26.5	28.5	29.5	30	26.5	30	30	30	20.5	17.5	27	24.5	18.5	14.5	0.5	3	30	30	30	30	30	30	30	30	30	30	30	30	30	30	30	23
	fly 60	1217.5		1152.5			fly 61	1	16	21.5	30	30	19.5	26	29	25	27.5	27.5	30	24	30	30	30	23.5	30	27	20	18.5	25	2.5	0	2	24	30	29.5	30	30	30	30	30	30	30	30	30	30	30	30	29.5	30
	fly 61	1210		917.5			fly 62	1	0	1.5	23.5	26	22.5	27	23.5	24	25.5	26.5	28	23	29	30	30	26	30	25	13.5	5	3	0	0	0	21.5	30	30	30	30	29.5	30	30	29.5	30	29.5	30	28.5	30	30	30	30
	fly 62	1098		941			fly 63	1	0	11	13.5	23.5	25	23	27.5	18.5	27	23	28.5	30	28	24	29.5	27.5	26.5	26.5	22.5	22	13.5	0	2.5	0	0.5	29.5	29	30	28.5	29	29	28.5	27.5	30	30	30	28	30	30	30	27.5
	fly 63	1094.5		907			fly 64	2	2	13	13	23.5	24.5	21.5	23.5	30	27.5	25	30	30	26	30	23	26.5	24.5	25.5	20.5	26	15	2.5	2.5	0	1	22	30	29.5	26.5	29.5	25.5	29.5	29.5	30	30	30	30	30	30	30	30
	fly 64	1110		1014			fly 65	19	29	21.6667	27.3333	27	29	29.6667	30	30	27.3333	30	30	28.6667	30	30	30	30	30	27.3333	27	21.6667	19	3.3333	0	0	0	2.6667	21.3333	30	30	30	30	30	30	30	30	30	30	30	30	28.6667	22.6667
	fly 65	1121.67					fly 66	0	0	0	1.6667	6	6.3333	15.3333	26.3333	18.6667	25	25	23	21.3333	29	25.3333	25	30	24.3333	11.3333	20.6667	9.3333	1.6667	0	0	0	0	7.3333	25.6667	23.6667	29.6667	30	30	30	30	27.3333	30	30	20.6667	29.3333	30	25.6667	14
	fly 66	834.333					fly 67	0	1	11	11.6667	30	27.3333	26.3333	25.6667	29	28.3333	29.3333	25.3333	27.3333	29	30	30	30	29.6667	26.3333	20.6667	18	15.3333	1.6667	0	0	2	14	30	30	30	30	30	30	30	29.3333	30	30	30	30	30	30	30
	fly 67	1088.67					fly 68	0	0	1.6667	4.3333	8.3333	12.3333	14.6667	25.3333	16.6667	28.6667	25.3333	30	29.6667	28.3333	30	30	30	28.3333	26	19	18.6667	10.3333	2.3333	0	0	0	5.6667	24.3333	30	29.6667	30	30	30	26.3333	30	30	30	26.6667	30	30	30	30
	fly 68	1001					fly 69	0	0	3.3333	14.3333	13.6667	30	18.3333	20	28.6667	30	27	30	22.6667	29.6667	28.3333	26.6667	26.3333	21.6667	14	4.3333	6.6667	0	0	0	0	12.6667	29.3333	30	30	30	30	30	29	30	30	29.3333	29.3333	30	27.6667	28	29.6667	30
	fly 69	1009.33					fly 70	0	6.3333	17.3333	23.6667	26	30	21.6667	30	30	30	29.6667	29	29.6667	24.6667	29	30	29.6667	28.3333	29.6667	25.3333	5	5.3333	0	0	0	0	8	17.3333	23.6667	20.3333	25.3333	27	30	30	30	30	30	30	30	30	24	30
	fly 70	1061					fly 71	2	1.6667	27	17.6667	24.3333	16	22	22.3333	21	26	30	30	29.3333	23.3333	27	25.3333	30	30	23	11	1.6667	2.3333	0	0	0	0	4.6667	15.3333	25	30	30	29	29.6667	29.6667	30	27	30	30	30	28.6667	30	28
	fly 71	994					fly 72	0	0	0	4.3333	10.3333	17.3333	19	21	27.6667	22	28.3333	27	22	23	26.6667	24	29.6667	27	12	20	1	0	0	0	0	0	0	0.33333	10	13.3333	23.6667	27.3333	30	27.6667	26	29.3333	30	24.3333	13.3333	20.6667	10.6667	16.6667
	fly 72	697.333					fly 73	0	3	19.6667	18.3333	22	22.6667	27.3333	29.3333	30	30	27	29.3333	30	30	30	30	29.3333	30	25.3333	27.6667	21.6667	12	16	10.6667	0	13.6667	25.6667	29	30	29.6667	27.6667	29	28.3333	29.3333	30	30	30	30	30	29.6667	30	29.6667
	fly 73	1180.33					fly 74	4.3333	11.6667	26	24.6667	28	23.3333	26.6667	28.6667	30	30	30	30	28.3333	30	30	30	30	25	23.3333	25.3333	29	8.3333	12.3333	2.3333	0	0	8.3333	29	30	30	30	30	30	30	30	30	30	30	30	30	30	30
	fly 74	1150.67					fly 75	3	13.3333	5.6667	16	14.6667	21.3333	17	22.6667	16.3333	24.3333	27.6667	30	25	29	23.3333	19	22.6667	21	12.3333	4	4.6667	3	2.3333	0	0	9.6667	13.3333	3.3333	19.3333	24	30	28	28	28.3333	29.6667	21.6667	20.6667	11.6667	26	29.6667	30	22.3333
	fly 75	870					fly 76	4.3333	5.6667	12.6667	10.3333	24	18.3333	29.3333	26.3333	24.3333	27.6667	28.6667	29.6667	25.6667	28	29	30	26.6667	27.6667	19	13.6667	12.3333	3.3333	0	0	0	2.6667	9.6667	30	29.6667	30	30	30	27.3333	30	27.3333	29.6667	30	30	21	21	29.6667	28.3333
	fly 76	1010.33					fly 77	0	0	0	9.3333	5	20.6667	21.6667	20.6667	28.3333	25.6667	29.6667	30	29.3333	27.6667	28.6667	30	29.3333	23	17.3333	16.6667	5.6667	0	0	0	0	0	5.6667	19	26	30	29.3333	23	29	29	25.3333	24.3333	30	30	24.3333	26	26.3333	22.3333
	fly 77	880					fly 78	0	5	8.6667	14.6667	14	12	17.6667	23.3333	27.6667	29.6667	29.6667	29	29.6667	30	29.6667	24.3333	17.6667	15	9.3333	2	0	0	0	0	0	0	0	1.6667	24.6667	30	29.6667	29.3333	30	30	30	30	29.3333	30	29.6667	30	27.6667	21.3333
	fly 78	863.667					fly 79	0	0	11.6667	10.6667	20	21.6667	26.3333	27	29.6667	27	23.3333	28.6667	28.3333	30	30	26.3333	25.6667	29.3333	14.3333	8.3333	17	1.3333	0	0	0	3	27.6667	30	26	30	28.3333	30	30	25.6667	29	27.6667	25.3333	29	28	30	30	30
	fly 79	981.667					fly 80	0	13.6667	14.6667	12.3333	27.3333	29.3333	30	30	30	30	30	30	30	30	30	30	30	30	19.3333	25.3333	3.6667	0	0	0	0	1	21	30	30	30	30	30	30	30	30	29.6667	30	29.3333	29.6667	30	27.6667	24
	fly 80	1088.67					fly 81	0	0	0	0	2.3333	4.3333	5	8.3333	26	25.6667	20.6667	28	25	29.6667	30	28.3333	26.6667	27.6667	25.6667	16	11	3.3333	0	0	0	0	13.6667	23.3333	29.3333	29	30	30	30	30	30	30	30	30	27.6667	30	30	30
	fly 81	944.667					fly 82	0	0	5.6667	15.3333	17	23.3333	19.6667	25.6667	29.6667	30	30	30	30	27.3333	30	30	26.3333	25	30	24.3333	15.3333	10.6667	1.3333	0	0	0	5	14	25	30	27.6667	30	30	29.6667	30	30	25.3333	29	29.6667	30	30	28
	fly 82	1004.67					fly 83	0	8.3333	20.6667	19.6667	26.6667	30	24.6667	27	24	28.6667	29.6667	29.3333	30	30	29.6667	30	30	30	23.3333	16	14.6667	4.6667	0	0	0	0	20.6667	29.3333	30	30	30	30	30	30	30	30	30	30	30	30	28.6667	29.3333
	fly 83	1093					fly 84	0	0	6.6667	14.6667	15.6667	13.3333	22	13.6667	30	29.3333	27.3333	26.3333	24.3333	30	30	30	29.3333	29	24.6667	26.3333	8	2	0	0	0	0.66667	15	29.3333	28.3333	27.3333	29	29.6667	27.3333	30	30	29.3333	29.6667	30	29.6667	30	29.6667	30
	fly 84	983					fly 85	0	8.3333	6.6667	10	13.3333	21	25.6667	30	30	30	28	23.6667	22.6667	28.3333	30	30	26.3333	21.6667	16	11	14	2.6667	0	0	0	0	17.3333	30	30	30	30	30	30	30	30	30	30	30	30	30	25.3333	24
	fly 85	991.667					fly 86	0	0	0	2.6667	9	10.6667	17.6667	26.3333	17.6667	20	29.6667	23.6667	27.6667	23	23	27.3333	21.3333	24.3333	20	18.3333	17	0	0	0	0	0	5.3333	23	30	30	29.3333	29	30	30	29.6667	26.6667	30	30	30	30	29.6667	27
	fly 86	874.667					fly 87	0	5.3333	17	15.3333	17.6667	30	23.3333	29.6667	25	26	28	28.3333	30	28	26	25.3333	29	19	21.6667	6.6667	7.6667	7	1.6667	0	0	0	6	27	30	30	30	29	29.3333	30	30	30	29.6667	30	29.6667	22.6667	29.3333	24.3333
	fly 87	1006.67					fly 88	0	0	2	9.3333	14.6667	9.6667	12.6667	10.6667	29.6667	30	30	30	28.3333	25.3333	26	30	22.3333	19.3333	7.3333	1.3333	2.3333	0	0	0	0	0	0	7	29.6667	30	30	30	30	30	30	30	30	30	30	30	29	14
	fly 88	830.333					fly 89	16.6667	25.3333	25.6667	18	23	30	27	29.3333	26.6667	30	30	30	26.3333	28	27.6667	30	28.6667	28	27.6667	24.3333	16.6667	12.6667	6	0	0	1.3333	17	30	30	30	29.6667	30	30	29.3333	30	30	29.3333	30	29.3333	30	30	30
	fly 89	1175.33					fly 90	0	0	2.6667	15.6667	5.6667	20	30	30	30	24	26.3333	28.6667	29.6667	22.3333	29.6667	22.6667	26	29.6667	29.3333	21.6667	18	4	1.6667	0	0	0	7.6667	26.3333	29.3333	28.3333	29	27.3333	30	26	28.6667	30	30	30	30	26	20	20
	fly 90	912					fly 91	2	4.6667	15.3333	24.6667	28	30	30	30	29.6667	30	27.6667	30	30	30	29.6667	29.3333	29.6667	29.6667	29.6667	30	25.3333	22	11.3333	0	0	0	9	29.3333	30	30	30	30	30	30	30	30	30	30	30	30	30	30
	fly 91	1155.67					fly 92	9	13.3333	15.3333	18	29.6667	27.3333	28	27.6667	26.3333	30	30	30	29.6667	29.6667	29.6667	29.3333	28.3333	28.6667	20	25.3333	18	6.6667	3.6667	0	0	0	0.66667	27.6667	30	30	30	29.6667	30	29	30	29.6667	30	29.3333	29.6667	30	29.3333	29.3333
	fly 92	1110					fly 93	9.6667	7	17.6667	22	23.3333	22	20	29.6667	30	30	29.6667	29.3333	26.3333	29.3333	30	30	26.3333	29	22	17	9.3333	1.6667	0	0	0	0	0	8.6667	26.6667	30	29.6667	30	30	30	25.3333	30	30	30	27	25	19.3333	19
	fly 93	970					fly 94	8.6667	14.3333	8.3333	7.6667	7.3333	17.6667	22.3333	12	13.6667	28.3333	28.3333	30	24	28	30	29.6667	27.6667	29	29.3333	27.6667	14.3333	3.6667	0	0	0	0	15.6667	28	29.3333	29.6667	30	30	29.6667	30	30	30	30	27	29.3333	25	29.3333	29.3333
	fly 94	1015.67					fly 95	0.33333	0	5	4	13.3333	24	17.6667	27	20.6667	23.6667	27.3333	24.6667	30	29.3333	27	30	29.3333	28.3333	24	14.3333	12.3333	1	0	0	0	0	5.6667	26.3333	27	29.6667	26.6667	29.6667	29.6667	30	28	29.6667	29.6667	24	29	30	30	30
	fly 95	998					fly 96	0	1.6667	5	0.66667	5.6667	13	6.6667	17	12	7	25.6667	29.3333	29.3333	30	21	11.6667	13.6667	20	16.3333	1.6667	9	5	0	0	0	3.3333	12.3333	27.3333	29	28.3333	27.3333	29.6667	30	27	18.3333	30	30	30	26	20.6667	22.6667	20
	fly 96	801					fly 97	0	8.6667	13.3333	16.6667	27.6667	28	28.6667	26	24.6667	30	30	22.3333	25.3333	28.6667	30	30	30	30	30	20	10.3333	13.3333	4.3333	1.3333	1	4	13.6667	26.6667	30	30	30	30	30	30	30	30	30	30	30	30	30	30
	fly 97	1078.67					fly 98	5.3333	6.3333	3.6667	18.6667	18.6667	26.6667	24.6667	23	20.6667	25.6667	29.3333	25.6667	28	30	30	29.6667	25.3333	25	27.3333	14.3333	10	1.6667	0	0	0	3.3333	17.6667	27.3333	26.6667	26.3333	28	27.6667	29.3333	28.3333	30	29	28	24.6667	30	28	29.6667	29
	fly 98	989.333					fly 99	16	25	26.3333	24	25	22.6667	29.6667	23.3333	25	27.3333	30	28.6667	30	30	30	30	30	30	26.6667	27	20	11	6.3333	6.3333	0	0	18.3333	30	29.6667	30	28.6667	30	29.3333	29.3333	29.6667	29.6667	29.3333	28.6667	30	26	30	29.6667
	fly 99	1192.67					fly 100	13	11	18.6667	17.3333	22.3333	24	28.3333	28.3333	28	27	30	30	29.6667	30	30	30	30	30	29.6667	27.6667	20.3333	17	9	2.3333	0	5.6667	28	30	30	30	30	30	30	30	30	29.6667	30	30	29.3333	30	29.6667	27
	fly 100	1202.33					fly 101	0	0	1.6667	9.3333	8.6667	15.3333	24.3333	24	24	16.3333	16.6667	28	28.3333	29	29.3333	29.6667	30	29.3333	28.6667	30	28.6667	14	0	0	1.6667	13.6667	21	25.6667	30	28.6667	29.3333	30	29.3333	30	29.6667	29.6667	30	30	30	30	30	26.6667
	fly 101	1069.33					fly 102	0	8.6667	26	27.3333	26.3333	30	30	30	30	30	29	30	30	30	30	29.6667	29.6667	30	28	28.3333	27	15.6667	7.6667	3.6667	0	2	23.3333	28.6667	30	30	30	30	28	29.3333	29.6667	29	26.6667	29	30	29.3333	26	26.6667
	fly 102	1149					fly 103	4.3333	2.6667	0	2.6667	18	24.3333	25	16.3333	28.3333	28.6667	28.6667	30	27.6667	29.3333	30	25	26.6667	30	25.3333	20.3333	11.3333	2.6667	0	4	0	0	16.6667	29.6667	30	30	29.6667	30	30	29.3333	29	30	30	30	30	30	27.3333	24.3333
	fly 103	984.667					fly 104	0	2.3333	20	13.6667	23.6667	27.6667	24.6667	18.6667	26.6667	30	30	25.3333	30	29.6667	29.6667	28	29.3333	26.6667	23	11.6667	17	8	2.3333	0	0	0	0	15	27.6667	29.6667	29.6667	30	30	30	30	30	30	30	28.6667	30	26.6667	20.6667
	fly 104	946					fly 105	6.6667	22	28	24.6667	24.3333	28.6667	28.3333	30	28	29	30	30	29.6667	26.3333	27	29	30	30	29.6667	28	15.3333	14.3333	4.3333	0	0	1.6667	29.3333	30	30	30	30	30	29.6667	30	30	30	30	30	30	28.6667	29.6667	26.6667
	fly 105	1122.33					fly 106	1.6667	0.33333	2.6667	0	8.6667	3.3333	11.3333	17	10.3333	25.6667	25	22	23	26	27	29.6667	29.6667	28	30	29.3333	15.3333	0	0	0	0	7.3333	25.6667	30	27	25	27	25.6667	22.3333	29.6667	29	22	30	29.3333	25	29.6667	22.3333	9.3333
	fly 106	789					fly 107	3.6667	5.3333	11.6667	10.6667	20	7.3333	16.3333	18.3333	24	30	26	20.3333	27.3333	26.3333	27.3333	30	30	23.6667	23.6667	27.6667	8.6667	4	0	0	0	0	5.6667	25.3333	28.3333	28.6667	26	29	26.6667	29.3333	27.6667	25	28	29.6667	30	29.3333	19.3333	19.3333
	fly 107	933.333					fly 108	1.6667	0	6	9	19	20.6667	24.3333	24.3333	22	28	30	30	29	30	29.6667	29	29.6667	29.6667	29	22.3333	20.6667	12.6667	7	0	0	11.3333	24.3333	26.6667	30	30	28.3333	30	30	30	30	29.6667	28.6667	30	30	30	30	30
	fly 108	1070.67					fly 109	0	9	11	12	10.3333	27	24.3333	23.6667	26.3333	29	30	28.6667	29.6667	29.3333	23.6667	30	30	23.3333	26.3333	2.3333	0	0	0	0	0	0	16.3333	29.6667	30	30	30	30	29.6667	30	30	30	30	30	28.3333	19.3333	25.6667	27
	fly 109	963.667					fly 110	0	0	3.3333	0	4.6667	9.6667	16	16.6667	27.3333	22.6667	28.3333	25.6667	21.6667	24.6667	25.6667	21	24.3333	16.6667	6	0	3.6667	2.3333	2.6667	0	0	3.3333	19.6667	26.6667	28.6667	27	28	26.6667	28.6667	29	23	28	30	26.3333	15	28	22	22
	fly 110	852.333					fly 111	0	0	10.3333	22.6667	18.6667	19.3333	26.3333	26.3333	25.3333	29.6667	29.6667	30	15	28	24.6667	30	28	24.6667	24.3333	28	8	6	4.3333	0	0	14.3333	29	29.6667	30	29	30	28.6667	30	29.6667	29	30	29.3333	29.3333	29	29.6667	29.3333	28.6667
	fly 111	1039.33
								bin 1	bin 2	bin 3	bin 4	bin 5	bin 6	bin 7	bin 8	bin 9	bin 10	bin 11	bin 12	bin 13	bin 14	bin 15	bin 16	bin 17	bin 18	bin 19	bin 20	bin 21	bin 22	bin 23	bin 24	bin 25	bin 26	bin 27	bin 28	bin 29	bin 30	bin 31	bin 32	bin 33	bin 34	bin 35	bin 36	bin 37	bin 38	bin 39	bin 40	bin 41	bin 42
						Cul3/+	fly 1	0	7	13	13.3333	17	20	23.6667	27.3333	29	25	30	30	30	30	30	30	30	27	25.3333	14.3333	4.6667	4.6667	1.6667	3	0	8.6667	13.3333	24	29	24.6667	27.6667	29.6667	30	29.6667	23.6667	30	27.6667	19.3333	20.6667	22.6667	18.6667	27
							fly 2	0	0	0	0	2	8.6667	17.3333	16.3333	27.6667	23	28	30	30	30	30	29.3333	30	30	30	26.6667	21	14	2	0	0	1.6667	27.3333	22.6667	23	26.6667	26.3333	23.3333	21.6667	23.6667	25.6667	29.6667	30	30	28.3333	20	27	29.6667
							fly 3	0	0	0	0	0	0	7.3333	10.3333	16	22.6667	27	28.3333	28.6667	26	25.3333	25.6667	27	29.6667	29.3333	17.3333	6	1.6667	0	0	0	5.6667	13.3333	20.3333	24.6667	26	29.3333	29.6667	30	28.6667	18.3333	23.6667	21.3333	27.6667	21.3333	28.6667	30	20.6667
							fly 4	0.66667	1.6667	6	16.3333	22	24	27	22.6667	27.3333	27.6667	26.3333	29	28	22	23.3333	25.6667	30	25	18.6667	20.3333	13.3333	0	0	1.6667	3.3333	6.3333	22.6667	30	30	29.3333	27.3333	28.6667	29.3333	29.6667	22.3333	26	25.3333	24.6667	27	27	25.3333	26.6667
							fly 5	0	0	0	1.6667	3.3333	5.3333	12.6667	20	29	29.3333	28.6667	29.3333	28.3333	27.6667	29.3333	25.3333	24	23	17.6667	21	15.6667	2.6667	0	0	0	5	24.6667	26.6667	28.3333	29.6667	30	28.6667	27.6667	30	30	30	26.3333	30	30	30	22.3333	19.6667
							fly 6	0	0	0	0.66667	10	16	20	21.6667	30	30	30	30	30	30	29	28	29.6667	30	26.3333	19	16.3333	3	0	0	3	20.3333	29	30	30	30	30	30	30	30	30	30	30	30	30	30	30	30
							fly 7	0	0	0	0	8	25.6667	28.6667	27.3333	29.3333	29.3333	30	29.6667	28.3333	28.3333	30	30	30	29.3333	26	24.6667	16.3333	5	1.3333	2	0	0.66667	21	26	26	30	23.6667	27.3333	26.3333	23.3333	27	26.6667	14.3333	20.3333	13	16.6667	18.6667	18
							fly 8	0.66667	3	7.3333	12.6667	13	26.6667	29	28.3333	28.6667	25.3333	30	30	30	30	29.6667	30	30	30	27	27	17.6667	6.6667	2	0	0	9	30	30	30	30	30	30	30	29.6667	29.3333	30	30	30	30	29.6667	30	29
							fly 9	2.3333	2	18	16.3333	18.6667	21.3333	26.3333	29.3333	26.3333	27.3333	26.6667	29.6667	26	30	29.6667	27.6667	29	22.3333	20.3333	20	7	13	8	3.3333	6	1	0	11.3333	20	28.6667	28.3333	28.3333	30	29.3333	30	29.6667	29.3333	29.6667	30	24.6667	30	24.6667
							fly 10	0.33333	4	18	18.3333	29.3333	30	28	29	30	27.6667	30	30	30	30	30	30	26.3333	28	26.3333	25.3333	17.6667	9.6667	1.3333	0	4.3333	25.3333	28.3333	30	30	30	30	30	30	30	29	30	30	29.6667	30	30	30	30
							fly 11	0	0	0	4.3333	0	7.3333	10	11	6	18	22.3333	27.6667	27.6667	28.6667	27.3333	29.3333	25.3333	19.6667	27.6667	9.3333	9	6	0.33333	0	3.3333	23.3333	28.6667	27.6667	30	27.6667	29.3333	30	28.3333	24	30	29.3333	26	30	28.6667	30	29.3333	29
							fly 12	0	0	0	0	0	0	9.3333	26	27.6667	28.3333	29	29.3333	25	26	24.6667	19.6667	12.6667	10	1.6667	0	0	0	0	0	0	0	8.6667	20	16.6667	15.3333	15	17.3333	19	20	23.3333	10.6667	14	10.3333	10	8	11.6667	4.6667
							fly 13	0.33333	8.6667	11.3333	20.6667	28.3333	30	29.6667	30	29.3333	29.6667	29	28	28	29.3333	30	29	29.6667	29.3333	26.3333	26.6667	28.3333	9.3333	0	1.6667	10.3333	30	30	30	30	30	30	30	30	30	30	30	29.3333	30	30	30	30	30
							fly 14	0	0	0	0	0	0	0	5	15	15.6667	18.3333	20.3333	22	24.6667	24	23	9.3333	2.3333	1.6667	4.3333	0	3.6667	0	0	0	5.6667	14.3333	15.3333	21.6667	23.3333	21	19	23.6667	22.6667	26	23.6667	27	23.6667	28.6667	28	25.6667	29.3333
							fly 15	0	0	0	0	0	0	4.3333	17.6667	25.3333	25.3333	29	30	30	30	30	30	30	30	15.6667	2	0	0	0	0	0	5.3333	16.3333	13.3333	18	18.6667	17.3333	20.3333	21	26.6667	28.3333	26.3333	23.6667	25.6667	22.6667	16.6667	10	3
							fly 16	0	0	0	0	1.6667	8.6667	26.3333	20.3333	22.6667	19	27.3333	27.3333	26.6667	28.6667	30	30	27	28	17	17	18.3333	7.6667	0	0	1.6667	13.3333	20.3333	21.6667	25.6667	27	26.6667	27	24.6667	28.6667	27.6667	27	28	24.6667	28.6667	28.3333	26.3333	27
							fly 17	1	8	6.3333	22.6667	22.6667	24	27.6667	25	30	30	30	28	30	30	28.3333	26.3333	27.6667	26.6667	18.3333	17.3333	19	5.3333	1.6667	1.6667	0	0	14	27	29.6667	30	30	29.3333	29.6667	28.6667	29.6667	29.6667	29.3333	29.6667	27.3333	24.3333	30	18.6667
							fly 18	0	0	2	12.6667	21.6667	25.3333	23	29.3333	23.6667	29	28.6667	28.3333	29.6667	27.6667	30	30	30	30	30	24	13	7.3333	3.6667	0	0	17.3333	30	30	29	29.3333	29	29.3333	29	30	29.3333	30	27.6667	23	24.6667	30	30	30
							fly 19	0	0	0	0.33333	20.3333	22.6667	24	27	24.6667	30	30	27.3333	25.6667	26.6667	29.6667	29.6667	29.3333	29.3333	29	12.6667	18	8	2	0.33333	0	14.3333	27.3333	26.6667	27.6667	28.3333	30	29.3333	25	24.6667	21	21.6667	26.6667	21.6667	27.6667	29.3333	28.3333	27.6667
							fly 20	0	0	0	0	8	16.6667	20	25.6667	29	26.6667	27	21	28.6667	25	29.6667	25.6667	28.3333	29.3333	26	26.3333	25.6667	12.3333	2.3333	0	0	3.6667	21.3333	26	18.6667	20.3333	27.6667	27.3333	23.6667	26.3333	30	30	30	30	30	25.6667	26.3333	30
							fly 21	0	0	1.3333	3.6667	16.3333	26.3333	29.6667	29.6667	30	30	29.3333	30	30	30	30	30	30	25.6667	25.6667	22	18	13.3333	9	1.6667	0	5	30	27.6667	30	30	30	30	30	30	30	30	30	30	30	29.3333	20.3333	23.3333
							fly 22	0	0	0	7.6667	14	20.6667	27.6667	29	27.3333	30	29.6667	30	30	30	30	29	30	25	26.3333	14	6.3333	0	0	0	0.66667	25.6667	30	30	30	30	30	30	30	30	29.6667	30	30	30	27	28	29.6667	30
							fly 23	0	2	2	5	17	22.3333	20.6667	24.3333	24.6667	29.3333	29.3333	24	30	30	30	30	29.6667	30	20	22.3333	26	3.3333	5	0	0	8.3333	20.3333	28.3333	30	30	30	30	30	30	30	30	28.6667	30	30	30	30	30
							fly 24	0	0	5.6667	10.6667	7.6667	16.6667	29.3333	28.3333	30	30	30	30	30	30	30	30	27.6667	17	25.6667	16.3333	3	1	0.66667	0	0	0	17.6667	30	30	30	28.6667	30	30	29.6667	30	29.3333	29	21.3333	24	27.3333	27.6667	20.6667
							fly 25	0	0	0.33333	9	19.3333	23.3333	27.3333	28	30	29.6667	30	30	30	30	30	30	30	30	30	25.6667	17.3333	9	7.3333	1.6667	0	0	11.6667	25	27.3333	30	30	30	30	30	30	29.6667	30	28.6667	22.3333	23	23	18.6667
							fly 26	0	1.6667	8.6667	16.3333	18.6667	20.3333	22.6667	20.6667	29	27	29	28.3333	25.6667	29.6667	30	29	28.6667	17.3333	9.6667	1.6667	1.6667	0	0	2	0	9	29.6667	30	30	30	30	30	30	30	30	30	30	30	30	30	30	30
							fly 27	0	0	0	0	0	23	29.6667	30	30	30	30	30	30	30	30	30	30	30	29.6667	13	4	18.6667	8.3333	3.3333	0	2.6667	21.3333	28	29.3333	29.3333	30	28.6667	29.3333	30	30	30	22	25.3333	27.3333	28.6667	29.6667	29
							fly 28	2	0	5.6667	10.3333	9.6667	16	16.3333	19	23.3333	27.6667	27.3333	30	25	30	30	30	30	30	29.6667	21.6667	6	2	2.6667	0	0	1.6667	13	29.3333	29.6667	30	27.6667	28.3333	29.6667	30	29.6667	30	29.3333	13	20	29.3333	30	29.3333
							fly 29	0	1.6667	5	3	9.6667	17.6667	17.6667	23.6667	26.6667	26	25.3333	30	30	25.6667	29.3333	27.6667	28.6667	25	11.3333	16	12	3.3333	0	1.6667	5.6667	30	24.6667	29	30	28	27.6667	30	27	29	28.3333	25.6667	25.3333	22.6667	25.3333	27.6667	28	30
							fly 30	1.3333	12.6667	23.3333	23.3333	25.6667	25.6667	29.3333	27.3333	28.3333	26.3333	29	30	28	24.6667	26.3333	28.3333	30	24.6667	26.3333	18	15.3333	6.3333	0.66667	0	0.66667	10.6667	30	30	29.3333	30	29.6667	30	30	30	30	26.3333	30	25	30	29.6667	22	21
							fly 31	0	0	0	0	0	13	25	29.6667	30	30	30	30	30	30	30	30	30	30	30	27.6667	5	7	0	0	0	3.3333	25.6667	29.6667	30	29.6667	29.6667	30	29.6667	30	30	29.6667	30	28	24	30	30	29.6667
							fly 32	0	0	0	0	1.6667	15.3333	28.6667	22.6667	30	27.6667	29.6667	29.3333	30	29	30	29.6667	29	28.3333	15.6667	12	4.3333	0	3.3333	0	1.6667	11.6667	21	27	30	29.6667	27.6667	29.3333	30	30	29.3333	30	30	30	24.3333	27	25	29.3333
							fly 33	0	0	0	1	12	26.3333	29	30	29.6667	30	30	30	30	30	30	29.3333	30	28	26.3333	25.6667	16	15.3333	3.3333	0	0	15	29	29.6667	30	30	30	30	30	28.6667	29.6667	28.6667	28.6667	30	26	26.3333	29.6667	30
							fly 34	0	1.6667	0	5	10.3333	10.6667	11	13.6667	6.3333	18.3333	25.3333	30	27.6667	29.6667	30	30	30	28	20.6667	20.6667	3.6667	0	0	0	0	6.6667	15.3333	24.6667	26.6667	22.6667	25.6667	25.6667	27	30	29.3333	24	29	26.3333	30	29.3333	29.6667	29.6667
							fly 35	0.33333	6	18.6667	15.3333	27	30	30	26.3333	29.6667	29.3333	30	29.3333	30	30	29.6667	29	30	20.3333	27	23	8.6667	1.6667	0	2	0	14	30	30	30	30	30	30	30	30	30	30	30	30	30	30	30	28
							fly 36	0	0	1.6667	0	2	11.6667	11	14	19.3333	26.3333	25.6667	30	30	30	30	30	26	26.6667	17.6667	1.6667	0	2.3333	0	0	0	5	22.3333	23.6667	24.6667	27	29.6667	27.3333	28.3333	22.6667	27.6667	27.6667	23	28.3333	30	25.6667	16	11
							fly 37	0	0	1.6667	9	18	22.6667	20	25	28	29.6667	30	29.3333	30	30	30	30	30	30	29.6667	26.6667	18.3333	5.3333	0	0	6	29.3333	28.3333	29.3333	29.6667	30	30	28	28.3333	21.3333	27.6667	29.3333	28.3333	30	30	30	30	24
							fly 38	0	0	8.6667	24.3333	26.6667	28	30	25.3333	30	30	30	30	30	30	30	30	30	30	30	28.6667	13.3333	6.6667	1.3333	0	0	12	29.6667	30	29.6667	29.6667	29	30	29.6667	29	30	29	29.3333	29.3333	29.6667	28.6667	29	30
							fly 39	0.33333	1.3333	3.6667	3.6667	15.3333	18	20	22.3333	24.6667	25.6667	29.3333	30	26.6667	29.3333	30	30	30	28.3333	24	20.6667	12	3.6667	0	0	0	10.3333	16.6667	30	29.3333	26	27.6667	26.6667	28.6667	30	22.6667	27.3333	26.6667	30	30	29	16.6667	22.3333
							fly 40	0	0	0	0	2.3333	16	26	27.3333	30	30	30	30	30	30	30	30	30	30	30	30	24.6667	9.3333	1	0	0	7	25.6667	29.6667	30	30	30	30	30	30	27.6667	29.3333	30	30	30	30	30	29.6667
								bin 1	bin 2	bin 3	bin 4	bin 5	bin 6	bin 7	bin 8	bin 9	bin 10	bin 11	bin 12	bin 13	bin 14	bin 15	bin 16	bin 17	bin 18	bin 19	bin 20	bin 21	bin 22	bin 23	bin 24	bin 25	bin 26	bin 27	bin 28	bin 29	bin 30	bin 31	bin 32	bin 33	bin 34	bin 35	bin 36	bin 37	bin 38	bin 39	bin 40	bin 41	bin 42
						1xBRP	fly 1	6.5	8.5	14.75	10.75	19.25	5.75	16.25	12.75	21.75	23.5	22.75	25	27.5	28.5	25.75	28.25	25.5	24	21.25	20.75	20.5	9.5	5	5.75	2.25	17	21	24.75	24	22.5	27.5	29.25	25	28.25	29.75	26.75	25.5	29.25	26.75	27.25	27	20.25
							fly 2	2	2.5	7.5	14	14	19.25	14	21.5	16.5	25.25	22	25.5	26.5	29	23.5	27.25	28.75	26.5	26.75	23.75	18	13.75	0.25	0	2.75	24.25	20.25	26.25	25.25	29.5	30	30	30	30	30	30	29.5	25	30	30	28.75	26
							fly 3	1.25	5.5	9.5	12.75	18	21.25	19.25	21.5	25	22	21.75	26.25	24	28	28.5	30	27.25	21.5	20.5	21	9.75	11	9	3	1	20.75	26.25	23.75	29.5	26.75	30	30	30	30	30	30	30	26.5	25.25	29.75	30	30
							fly 4	0.25	0	0	9.5	13	19.25	21	17.25	21.5	23	23	25	27	27.5	28.25	28.75	24.75	23.75	24.5	20.75	10.75	4.75	0.75	0	0	20.75	27.75	28.75	29.75	30	30	30	30	30	30	29	28	29.5	30	26	23.5	26.5
							fly 5	0	0	0	10.75	13.75	16.25	21.5	20	19	20.75	22.75	26.75	22.5	25	28.5	21.25	26.75	24.5	22.25	19	18.5	8.5	6	1.25	2	24.5	23.75	29.5	30	30	30	29.5	28	28.75	30	30	30	26.75	30	29.75	27.75	19.5
							fly 6	0	0	0	0	0	3.25	7.5	13.75	19.25	11.5	13.5	20.25	25.25	22	24.75	24	19	21.75	20.25	18.75	7	5.75	5	0	0	10.5	21.75	25.25	27.5	26.75	23.75	27.75	27.75	29.25	28.75	28.75	29.5	23	27.25	24	24.5	29.5
							fly 7	0	4.75	18	16.5	15.75	21.5	18.5	13.5	23	20.75	26.5	27.25	25.5	25.25	25.25	23.25	20.75	15.5	22	20	9.5	3	0.25	0	1.25	15.75	25.75	28.75	29.75	29.75	29	27	30	30	29.25	29.25	29.5	30	29	25.5	25.5	28
							fly 8	0.25	2.75	18.5	22.25	19.25	22.25	22.25	24.25	25.25	28.25	21.25	22.75	28.75	27.75	26.75	23	23.75	26	19.25	24.5	22	15.5	7.5	6	3.75	26.75	28.25	26.75	27.5	29.75	29.75	28	28.5	30	30	27.75	23	27	29.25	29	25.5	27.5
							fly 9	0.75	0	6.75	20.5	20.75	26.5	23.25	18	23.75	25.5	26.75	27	25.25	29.5	27.75	29.25	28	28.75	24.5	23.75	14.5	16	4.5	2	0	3	29.25	29	29.75	30	30	29.25	30	27.25	29.25	26.5	28.25	30	27	29	25.25	23.75
							fly 10	0.25	1.25	0.5	6.25	19.25	20.5	18.5	21.5	18.5	23	28	29.25	29.5	29.75	29.25	25.5	29	28.5	27.75	26.75	13.5	14.75	3.25	1.25	0.5	11.5	23.75	25.25	29.25	30	28	29	26	30	25.25	26.25	27.5	29.75	29.25	30	30	30
							fly 11	0	0	2	8.25	8.75	19.5	18.75	26	25	27	27	24	26.5	25.25	24.75	27.5	26.25	17.5	15.5	16.5	14.75	4.5	0	0	0	10.75	29	30	30	30	30	30	30	29.5	30	30	30	30	30	30	30	30
							fly 12	0.25	11.25	22.5	14	24.25	20	20.75	19	26.25	22.75	23.25	27.75	25.25	26	25.5	24	28	28	23	18.25	13.5	2.75	0	1.75	0	16.25	24.75	29.75	30	30	30	30	30	29	26.25	28.25	28.75	30	30	30	30	29
							fly 13	0	2.75	6	11	16.5	21	21	23	21.25	27.5	27.75	20.75	24.5	28.75	28	29.5	24.25	27	21.5	25	8.5	3.5	11	8.75	2	22.25	29	29.5	30	30	30	30	30	30	30	30	30	29.75	30	30	30	25.75
							fly 14	1	13.25	15.25	20	18.75	24.75	24.75	22.5	26.25	21	23.25	28	23.25	30	25.25	24.75	28	17.75	19.75	20	11.5	11.25	11.75	2.75	2.25	22	21.25	26	27.75	25.5	30	28.5	28.75	26.25	29.5	30	29.5	29.75	30	30	30	30
							fly 15	0.75	5.5	16.25	22	22.75	23.75	21.25	22.75	19.25	29.25	27.75	28.75	30	21.5	26.5	27	26.75	21.5	24	22.75	20.75	2.75	0	1.75	0	18.75	26.75	29.5	30	30	30	30	30	30	30	29.25	29.5	30	30	30	28	30
							fly 16	9.5	23.25	20.75	26.5	19.25	19.5	25.5	21.25	19.75	22.5	29.5	26.25	28.25	29.25	29	29.75	25.75	28.5	27.75	23	16.75	15.5	4.75	2	0	6.25	24.25	28.5	29.75	29.75	26.25	28.5	29.75	30	30	29.75	29.25	24	28	30	30	23
							fly 17	0	0	4.25	10.75	12	19.5	18.5	10	25.5	18.25	17.5	21.25	28.75	29.75	23.75	18.75	21	24.5	17.5	23	24.5	14	4.5	4.5	0	9.75	29	29.75	30	30	30	29.5	29.5	30	30	29.75	29.5	27.25	29.5	26	30	29.25
							fly 18	0	4.25	7.5	11.5	17.25	20.75	21.25	22.5	25.5	20.25	21.75	28.25	27.75	27.25	29.75	29.75	28.25	12.25	28	22.75	14	9.5	3	7	2.5	12.75	22.75	28.75	28.5	29	28.25	29.25	23.5	28.75	26.5	26.25	26.5	30	29.75	30	23.75	22.25
							fly 19	0	3.25	6	10.75	13.75	19.25	19.5	23.25	15.25	20.25	23.75	26	22.75	29	28.5	29.75	28.25	21.25	23	26.75	17.25	5.25	1.25	0	1	13.25	19	25.5	27	27	27.5	30	29.5	29	30	29.75	30	27.5	29.5	30	27.75	25
							fly 20	3.5	10	12	12.25	8	13	15.5	16	19.25	22.25	23.75	19.25	25.25	29.5	29.75	28.5	27.5	29.5	23	18.25	11.75	10.5	3.5	3.25	5.75	14.25	23.5	23.5	26.75	30	28.5	25.25	30	30	30	26.75	29.75	26.5	27.25	28.5	28	29.75
							fly 21	1.75	0	5	14.5	23	27.25	20	27.25	26.5	24.5	26.25	28	27.5	27.5	27.75	28	28	25.25	20.75	25	12.25	5	0	6	7.25	29	29.5	27.25	30	30	30	30	29.25	27.25	29	28.25	29.5	29.75	29.5	29.5	30	30
							fly 22	5	3.5	9.75	14.5	12.25	20.5	23	23	20.25	26.25	24.5	23.5	27.75	27.75	26.25	28.5	24	26.75	27.25	19	17.25	12.75	11.75	6.75	0.5	3.25	18.75	26.75	23.5	28.25	23	23.5	26	28.25	24.75	29.25	30	27.75	28	23	28	23
							fly 23	0.25	9.25	20.75	19.5	18	24.25	23.5	24.25	22.5	27.5	27	29.75	22.5	30	28.25	27	28.75	26	19.5	26.5	21	17.25	5.25	0	0	0	18.25	30	29.75	30	29.75	30	29.75	28.5	27.75	30	30	26.75	29.75	29.75	30	30
							fly 24	2	8	15.25	20.5	23.5	25.25	27.25	21	26	26.25	28	27	27.25	30	27.5	30	17.75	24.5	19.5	25.25	9	13.75	5.25	6.75	0	21.75	28.25	30	30	30	30	29.75	30	30	29.75	29	28.25	30	30	30	30	29.75
							fly 25	0	1.25	3	10.25	13.5	16.5	17.25	22	21	26.75	24.5	22.25	25.25	26.5	25	29.75	30	29.25	24	23.75	18.25	6.25	1.25	0	0	12	26.5	30	30	30	30	30	30	30	30	30	30	30	30	30	30	30
							fly 26	1.25	0	3	9.25	13.75	22.75	20.25	19	15.5	25.25	16.5	23	18	16.25	27.5	26.75	23.25	18	10.75	8.25	4.5	0	0	0	3.25	20.25	26	22	26.5	28.75	28	30	30	30	24.5	29.5	30	30	22.5	26.25	24.25	29.75
							fly 27	1.5	6.25	3.75	0.75	6	13	17	17.75	19.75	21.75	19.5	18.75	23.75	22	26	25.5	22.5	19.75	17.75	11.75	13.5	3.5	5.5	4.5	2.75	17.25	22	29	27	23.25	28.75	24.5	28	25.75	26.25	25.25	29.75	29.5	20.5	18.5	24.75	27.5
							fly 28	0.75	5	6.25	9.5	22	19	22.5	22	22.75	26.5	24.25	29.25	28.75	28.75	28.25	28.75	26.25	24.75	17.5	18	11.75	6	5.5	0	6.25	23.25	29.5	30	30	30	30	30	30	30	29.5	30	30	30	30	30	30	30
							fly 29	0	0	0	0	2.5	9.75	15.5	25	23.75	20	28.5	26.25	29.75	28	29.25	27.5	25.75	24.5	22.5	17.75	5.5	1.25	0	0	0.25	14.25	28.25	30	27.5	27	29.25	29.75	28.25	29	28.75	30	29.75	29.5	30	26.5	22	15
							fly 30	0	0	2	9.5	11.25	18.75	21.25	23.75	25.5	23	29.5	29.5	20.75	26	28.25	27.5	24.75	21.25	7	6.5	10.5	2.25	0	0	0	0	13.25	28.25	28.75	30	28.25	29.75	28.75	27.5	26.5	29.5	30	29.25	21.25	22	24	20.25
							fly 31	1	1.25	8.5	15	16.25	20	20.75	13	23.5	19.75	23.25	26.5	27.25	26.5	25.25	26	22.5	19.5	14.25	12.25	10	7.75	5.75	3.75	4.75	29.5	29.5	30	30	30	30	30	30	28.5	29.5	26.5	29.25	30	26.75	30	27.75	30
							fly 32	17	21.25	24.75	21.25	28	24.75	22.25	27	27.75	28.5	28.5	27.25	29.5	28.25	30	30	30	30	30	29.75	26.75	26.75	16	17	2.25	8	27.5	30	30	30	30	30	30	30	30	30	30	30	30	30	30	30
							fly 33	0.5	0	0	2.5	15	18.5	26.5	16	27	21	25	24	29.5	27.5	29	24.5	23	20.5	24.5	30	25.5	17	19	5.5	0	2	30	30	30	30	30	30	30	30	30	30	30	30	30	30	30	30
							fly 34	0.5	0	0	0	9	12.5	22	19.5	24.5	25.5	23.5	22.5	15.5	29.5	19	26.5	26.5	20.5	23.5	14	8.5	9.5	0	2.5	2.5	11	12.5	23.5	15	23.5	13.5	25	21.5	18.5	24.5	25.5	19	21.5	25	29	27.5	15.5
							fly 35	0.5	0	2	3	7	17.5	13	21.5	21	20	21.5	26.5	28.5	24.5	22	29	29.5	21.5	19.5	23.5	9.5	3	0	0	0	3.5	21	27.5	25.5	30	28.5	29.5	30	29.5	30	30	19	28	27.5	28	22	28.5
							fly 36	1	0	4.5	12	15.5	21	25	25	23.5	30	29.5	30	27.5	29.5	29	30	27	29	24	19	23.5	12.5	0	0	5.5	21	30	30	30	30	30	26	24.5	25	29	30	29	29.5	28	30	19.5	22.5
							fly 37	0.5	3	13.5	21.5	26	24	29	23.5	30	21.5	29.5	21.5	29.5	22.5	24.5	27.5	30	26	20	20	17.5	19	8.5	8.5	0	11	30	30	30	29.5	19.5	26.5	27	30	30	30	22	30	30	24	29.5	28.5
							fly 38	0.5	0	0	7	13.5	17.5	21	21.5	23.5	24.5	22.5	26	24	28.5	26	24.5	25	14.5	22.5	21	11.5	4.5	0	0	0	10	21.5	29	24.5	21.5	20	26.5	23	28.5	29.5	30	24.5	25	30	24.5	26.5	29
							fly 39	0.5	0	11.5	21	23	23	22	27.5	23	20.5	29.5	30	27	22	29	29.5	22	30	18	22.5	13	21	12.5	0	0	1.5	18	26	29.5	30	28.5	24.5	23	22.5	25.5	17.5	27	24.5	24.5	26.5	30	24
							fly 40	0	0	2.5	2.5	9.5	12.5	18.5	21	16.5	18.5	19.5	23	15.5	20.5	27	17	23.5	15.5	22.5	8.5	7.5	0.5	7.5	0	0	0	11.5	26	28.5	26.5	20.5	19.5	22.5	28	27.5	24	28	25	30	30	30	19
							fly 41	0.5	0	0	0	0	11	15	14.5	23.5	20	25	17.5	29	21	21.5	19	24.5	25	23	17.5	23	16	14	2.5	0	10	20.5	26	24.5	23.5	30	30	30	27.5	23.5	30	26	29.5	29	26	29.5	26
							fly 42	0	0	0	0	0	3	8	14.5	16.5	18.5	21	19.5	29	22.5	23.5	25	21	28.5	27.5	15	6	2.5	7	8.5	0	3	4.5	17.5	13.5	23.5	25.5	29	15	24.5	27.5	30	30	21.5	29.5	29.5	29	27
							fly 43	0	0	0	9	17.5	20.5	24.5	26.5	22.5	30	27	27.5	22	26.5	24	28	24.5	21.5	19.5	23	18.5	11	3	0	0	3.5	25.5	27	29.5	28.5	25.5	26	29	27.5	22.5	26.5	27	21.5	29.5	30	24.5	28
							fly 44	0	0	0	0	0	0	0	0	0.5	6.5	24	23	25.5	2	23	17.5	20.5	9.5	9	0	0	0	0	0	0	16	26.5	25	29.5	22	23.5	27.5	30	30	30	30	30	30	29	30	29.5	30
							fly 45	0	0	0	0	0	0	0	4	0	0	2.5	3	5	0	10	11.5	0	3	0	0	0	0	0	0	0	2.5	1	0	3	6.5	12	5.5	0	18	5.5	9	18	21.5	20	29	13.5	7
							fly 46	0	0	0	15.5	10.5	22	19.5	23	27.5	27.5	28.5	30	26.5	28.5	27.5	29.5	28	21.5	24.5	21.5	15	2	0.5	0	0	9	19.5	28.5	30	27.5	27.5	30	29.5	27.5	30	25.5	28.5	29	21	28	21.5	28
							fly 47	0.5	3.5	0	12	16.5	26	22	28.5	26	27.5	28.5	29	29.5	28	30	30	29.5	23	20.5	17	21	8	0	0	0	7.5	22.5	30	18.5	23	26.5	25.5	30	29	23	24.5	17.5	30	30	30	29.5	24.5
							fly 48	0.5	3.5	14	21	15.5	23	21	23	25.5	17.5	30	24	20	30	24	25	14.5	28.5	27	13.5	18.5	7.5	0	0	0	2.5	20	29	29	30	30	30	27	23.5	29	28	29.5	30	25.5	24	30	24
							fly 49	0	3	2.5	9	16.5	17.5	16.5	12.5	25.5	22	7.5	18.5	9	23.5	18	22.5	21.5	29	26.5	17	22	14	8.5	2.5	0	1.5	21.5	23	28	30	28	29.5	22	28.5	30	30	30	30	30	28	25	21.5
							fly 50	0	0	0	0	0	6	12	13	22.5	18	23	18.5	22.5	26.5	25.5	23.5	20	26	21	13.5	11.5	3.5	5.5	0	0	0.5	11.5	17	19.5	26	21.5	28.5	11.5	19	24.5	19.5	23.5	15	26.5	30	30	14
							fly 51	0.5	0	2	13.5	10.5	26.5	10.5	30	20	24	20	29.5	16.5	25.5	26	17	26	30	23	28.5	15	0	0	0	0	17.5	29	30	29.5	30	30	30	25.5	15	28	29.5	30	30	30	30	18	19.5
							fly 52	0	0	5.5	15	20	22	22	29	30	26.5	22	27	27.5	29.5	30	22	19	27	22.5	7	0	0	0	0	0	4.5	28	29.5	29.5	30	30	29.5	30	29.5	29.5	30	30	30	21.5	27.5	30	24.5
							fly 53	0.5	0	8	10	13	23.5	20.5	17.5	17.5	17.5	29.5	27	13.5	28	24	30	17	30	12.5	6	11	2.5	0	0	0	6	21.5	21.5	29.5	23	26	11.5	28.5	28	29	30	28.5	22.5	30	30	30	30
							fly 54	0	0	0	0	7	25.5	14	27.5	13	27	23.5	27.5	11.5	29.5	25	30	30	21.5	3	19	17.5	3	0	0	0	9	20.5	24	20.5	22.5	29.5	20.5	18.5	26.5	22	30	20	16.5	11.5	17	27	30
							fly 55	0	1.5	10	13.5	24.5	17	21.5	22.5	20.5	24	26.5	28.5	30	24.5	19	23.5	21.5	29	23	21.5	8	8	3.5	0	0	19	12.5	26	28	17.5	30	30	23	21	18	30	18.5	20.5	30	23	30	29.5
							fly 56	1	7.5	5.5	16	22	21.5	22.5	26.5	22.5	26.5	21	30	30	30	29.5	30	30	27.5	30	30	11.5	16.5	0	2.5	4	29.5	28.5	30	30	30	30	30	30	30	27	30	30	29.5	30	30	30	29.5
							fly 57	0.5	2.5	6.5	16.5	18	22	23	28	19	22	27.5	21.5	23	21	28	28	29	28.5	25	24	15	17.5	9.5	0	1.5	19.5	29.5	26	29	29	29	27	26.5	29	29	26	26.5	28	30	30	30	30
							fly 58	0.5	0	0	3	11.5	15.5	19	27.5	23	22	19.5	28.5	28.5	28.5	26	20.5	11.5	26.5	19	12.5	17	4	0	0	0	14.5	10.5	14.5	24	23.5	23	27	21	25	20.5	16	24.5	29	30	30	26.5	27
							fly 59	1	2.5	5	19	25.5	26	27	30	29	28	27	29.5	25	29.5	29.5	30	22	23	19.5	23	8.5	8	0	0	0	2.5	16.5	20	21.5	29	30	30	30	30	19	29	30	30	30	30	16.5	26
							fly 60	1.5	0	5.5	17.5	25.5	28.5	27.5	24	23	22	29.5	28.5	24.5	30	30	29.5	29.5	30	21.5	29	17.5	17.5	6.5	9	4.5	23.5	29.5	28.5	30	30	30	26	28.5	30	22.5	24.5	30	30	29.5	30	28	22
							fly 61	0	0	0	0	0	0	11	16	29	18	20	30	30	30	30	30	17	15	22.5	18.5	9.5	3.5	0	0	0	11	23.5	26.5	24	24	29	28	30	20.5	30	30	30	27.5	25	27.5	30	30
							fly 62	1	1	15.5	7	18	17	18.5	17	21	16	20.5	22.5	23	28.5	26	23	25	14	26	19.5	21.5	18.5	1.5	9	0	4	20	19.5	30	22.5	20.5	26.5	26.5	19	27.5	26	28	30	30	30	24	24.5
							fly 63	1	0	0	2.5	5.5	13.5	17	16	24.5	19	22	25.5	22.5	25.5	28	23.5	22.5	24.5	15.5	20.5	15	9	0	0	0	6.5	15.5	24	25	29.5	26	19.5	21	26.5	25.5	30	28	23	27.5	23	29	30
							fly 64	0	12.5	14	17.5	22.5	16.5	18.5	27	24	29.5	21.5	29.5	29	15.5	27.5	26.5	15	26	28	8	14.5	7.5	9	0	0	6	10	24.5	28.5	29	28	30	29.5	25.5	30	30	30	26.5	30	30	29	22
[truncated: 6 more columns]

## Sheet: Fig 2H
		Daily sleep (min)						bin 1	bin 2	bin 3	bin 4	bin 5	bin 6	bin 7	bin 8	bin 9	bin 10	bin 11	bin 12	bin 13	bin 14	bin 15	bin 16	bin 17	bin 18	bin 19	bin 20	bin 21	bin 22	bin 23	bin 24	bin 25	bin 26	bin 27	bin 28	bin 29	bin 30	bin 31	bin 32	bin 33	bin 34	bin 35	bin 36	bin 37	bin 38	bin 39	bin 40	bin 41	bin 42
		inc2	inc2;Cul3/+	inc2;1xBRP		inc2	fly 1	0	2.5	5	3	15	12.5	26.5	21.5	29.5	20.5	29	29.5	29	27	30	23	11.5	25	4	7	4	5.5	0	0	0	0	4.5	21.5	30	30	30	30	30	29	17.5	13.5	10.5	22.5	22.5	27.5	29.5	21.5
	fly 1	834.5	844	152			fly 2	0	0	0	0	10.5	11.5	14.5	13.5	22	26.5	30	30	28	21	26	29	28.5	18	0	0.5	2.5	4	0	0	0	3	15.5	26	29	23.5	24	29	24.5	22	29	20.5	7	17	11.5	13.5	11	6
	fly 2	628	727	425.5			fly 3	0	0	0	0	0	3	7	12.5	24	27	30	30	21.5	30	30	30	30	9.5	0	0	0	0	0	0	0	0	0	2.5	9.5	19	23	17.5	20	15	13	3	0	4.5	2	0	0	0
	fly 3	419	373.5	848			fly 4	0	0	0	7	2.5	8	14	8	20.5	24	23.5	30	27	26	30	28.5	15	30	15	0	0	0	0	0	0	6	15.5	24.5	25	29.5	10.5	13	19.5	28.5	19.5	27.5	15.5	24	22.5	20.5	21.5	25.5
	fly 4	686	690.5	645			fly 5	0	0	0	0	0	2	0.5	10.5	13.5	17	19	23	19	26.5	17	12.5	4.5	0	0	0	0	0	0	0	0	0	0	3.5	18.5	13	8.5	0	0	0	0	0	0	0	2.5	0	0	0
	fly 5	211	241.5	368.5			fly 6	0	0	0	3	4.5	6.5	17	21	28	29.5	23.5	26.5	24	26	29.5	28.5	27	11	12	3	0	0	0	0	0	8.5	28.5	28	30	30	29	24	27	30	22.5	14	18	18.5	19.5	19	19.5	11.5
	fly 6	769	614	216			fly 7	0	0	0	10	15.5	17.5	19	28	22.5	23	24.5	30	30	30	28.5	30	15	7.5	11	12	2.5	0	0	0	0	5	29.5	30	30	30	30	30	30	30	30	30	24.5	17.5	0	8.5	19.5	11.5
	fly 7	797.5	563.75	366			fly 8	0	0	4.5	10.5	19.5	20.5	22	23.5	30	30	30	28.5	30	30	30	30	30	11	4.5	0	0	0	0	0	0	8.5	29.5	30	30	30	30	30	30	30	30	30	20	22.5	14.5	16	17.5	13.5
	fly 8	839.5	7.75	469.5			fly 9	3.5	9	21.5	26	28.5	29	30	28	29	29.5	30	29.5	30	27.5	28.5	25.5	19.5	18	17	15	8.5	9.5	3	2.5	0	14.5	17.5	28.5	25.5	19	15	22.5	9.5	24	18.5	28	12	20	13.5	8.5	12	19
	fly 9	898.5	747	440			fly 10	0	0	0	0	2	7.5	11	21.5	23	28	25.5	28	26	27	29	24.5	26	27	21	7.5	0	0	0	0	0	0.5	25	30	30	30	30	30	29.5	30	30	30	13	12	19	19	14	18.5
	fly 10	781.5	71.75	470			fly 11	0	0	0	1.5	1	5.5	10.5	11	17	16	21.5	30	29.5	30	30	22	5	17	16.5	5	0	0	0	0	0	0	2.5	22.5	29	24	22.5	19	15	10.5	11	11.5	8.5	11	9.5	10.5	7.5	2.5
	fly 11	486	499.75	761			fly 12	2.5	9	14.75	12.5	20.75	15.75	18.75	20	18.5	21.25	25.5	24.75	20.75	25.5	30	30	20	16	0.75	1.75	6.25	1.25	1.25	0	0	2	18	28.25	29	30	30	25.25	22.5	25.25	29.5	25.25	23.75	18.5	10.5	10	5.25	0.75
	fly 12	706	580.75	110.75			fly 13	1.25	3.75	9	10	13.5	16.25	17.75	17	19.5	23	21.25	21.5	21.25	27.5	26.25	17.5	15	14.5	6.5	7.5	2.75	1.25	0	0	0	0	0	2.75	12.25	4.75	7.25	8	8	5	7.25	9.25	4.25	4.5	8.75	7.5	9.25	6.75
	fly 13	440	360.5	429			fly 14	0	0	0	0	0	2.75	8.75	18.5	25.5	29	29.75	29.25	30	30	29.75	30	27.5	12.25	2.75	0.75	0	0	0	0	0	0	3	14.25	23.75	29.5	22.25	24.25	24.75	17	15	9	7.25	9.25	7.75	2	4.5	2.25
	fly 14	528.75	358.5	21.5			fly 15	4.5	3.25	9	10	15.75	13.25	9	11	13	17.25	19.75	20.25	19.5	18.25	19.5	20	22.25	18.25	5.75	14.25	1.25	3	0	0	0	3.5	15	22.25	17.75	17	19.5	15.5	16.25	17.25	9.75	18	19.25	14.75	15.5	8	18.5	23.5
	fly 15	644.5	313.25	60			fly 16	1.25	15	18.25	20.75	22	26	19.25	18.5	23	25.75	22	22	26.25	26.25	18.5	26.75	20.25	27.75	18.75	10.75	16.75	7	2.75	0	4.5	25.5	30	30	30	27	28.75	24.25	29	21.75	23.5	26.5	26.5	24.5	21.75	23.25	18.25	25.25
	fly 16	997.75	518	368.25			fly 17	0	0	0	1.5	0	5.5	4.5	2.5	3.25	7	7.75	8.25	15	16.5	21.25	13.25	13	5.25	3	1.5	0	1.25	0	0	1.25	2.5	0.75	9.5	9.5	6.25	12.5	9.5	9.75	7.25	13.25	9	15.25	3.5	9.75	16.75	6	12
	fly 17	303.75	266	186.75			fly 18	6.25	7	7.75	7.5	13	13.5	17	19.5	19.25	18.75	19.75	14.75	19.25	24.5	24.75	25.25	14.5	11.75	5.75	7	4	4	1.75	3.25	0.75	6.25	15.5	17	21.75	21.75	10.5	9.25	12.25	12.25	23	21	21.75	18.25	14.5	16.5	24.75	23.5
	fly 18	687.75	776	127.75			fly 19	0	0	0	0	1.25	0	0	0	0.75	3.5	8.75	8.25	9	10.5	1.25	0	0	0	0	0	0	0	0	0	0	0	0	0	2.5	6.75	8.5	2	0	0.5	1	0	0	1.25	1.5	0	0	0
	fly 19	67.25	333.5	157.25			fly 20	0	0	3	14.75	23.5	28	28	24.75	28.75	30	29.75	30	28.25	28	29.75	30	30	25	13.5	7	0	0	0	0	0	0	8	27.5	29.75	29.5	28.5	28.5	28	28	23.75	20.25	20.25	17.5	15.25	8.25	10	4
	fly 20	759.5	130.5	674			fly 21	0	1.25	1.25	8.75	15	16	19.5	19.5	25.5	23.25	24.25	21	22.75	25.5	30	15	18.5	15	15.5	5.75	4.5	0	0	1.25	0	0	0	1.25	18.25	26.75	29.5	18	10.5	2.25	8	18.5	19.25	17	10.25	16.25	14.75	12.75
	fly 21	569.5	510.75	623.5			fly 22	0	0	0	0	4	6.75	7.5	20.25	17	19.25	23	28.5	26.25	26.5	21.25	10.25	13	5.75	1.75	1.75	0	0	0	0	0	5.5	18.25	26.75	29.5	28.25	27.25	29.25	29.75	16.5	13	19.5	16.75	16	15.25	14.25	20	17.5
	fly 22	627.5	148	124.25			fly 23	1	1	4	8.75	24.5	21.75	25	28	30	29.5	30	30	29.5	26.75	30	29.25	30	27.75	22	13	5.75	1.25	0	0	0	0	0	0.25	12.5	23.25	26.75	26.5	19.75	15.75	17.5	17.5	12	17	20.75	11.25	1.75	2.5
	fly 23	677.5	209.25	152.5			fly 24	3	23.25	21	28.25	26	24.25	27.25	22.25	26.25	25	26.25	28.25	30	26.25	29.5	28.5	21.5	19.5	20.75	20	17.75	3.75	0	1.25	0	7	29	29.5	20.75	21	24.5	19.25	9.25	19	23.75	19	20.25	19.25	15	16.25	20	26.25
	fly 24	923	386.5	143.5			fly 25	0	0	0	5.75	14.25	22	26.5	27.25	27.5	29.25	29.25	27.25	30	26.25	30	30	29	13.5	6	1.25	0	0	0	0	0	0	0	22	28.75	28.5	28.5	29.25	29.75	29.25	27.5	23	12.5	11.5	17	7.25	9.25	9
	fly 25	691	143.25	682			fly 26	0	1.75	2.75	7	9.25	9	1.5	4	15.25	15.75	7.5	18.75	12.75	8.75	14.5	5.75	1.25	0	0	0	2.75	1.5	0	0	0	3	12.25	16	16.5	11.75	4	10.75	8.25	6.5	7	2.25	5.5	8.5	1.5	3.25	0	1.5
	fly 26	276.75	426	232.5			fly 27	0	0	0	0	0	0	0	0	0	0	1.5	1.25	0	0	0	0	0	0	0	0	0	0	0	0	0	1.25	3.75	14.25	20	17.75	8.25	2.5	0	3	0	1.75	8.75	2.25	3.25	1.75	2	0
	fly 27	95.75	542.25	684.75			fly 28	2	2.5	6.75	9.75	20	20.5	17.75	21.25	25.5	27.75	27.5	27	21.5	28.75	22.5	15.25	16	20.5	17	3.75	0	1.25	0	0	0	0	8.25	23.75	29.75	26.5	27.25	24.75	27.25	20.75	16	13.75	17.75	17.5	20	20	18.5	14.25
	fly 28	737.25	457.25	313.25			fly 29	0	0	1.25	3.25	8.75	8.25	11.25	13.5	20.75	15.5	20.25	19.5	28.25	22.25	21	20.5	16.75	15.25	2.25	2.75	1.25	0	0	0	0	1	9.25	17.5	25.75	28	17.25	20	17.75	14.25	12.5	9.5	8.5	12	11.75	9.5	8.75	9.75
	fly 29	490.5	602.5	444.25			fly 30	0	0	5	8	11.75	16.25	17.75	14.75	14.5	19.75	22.75	26	22.5	19.5	23.25	18.5	16.75	13.25	6.5	9	0.25	0	0	0	0	0.75	3.25	6	12.25	22.75	13	11	9.75	12.75	13.25	14.75	11.5	9.5	8.25	13	11.75	1.75
	fly 30	469.5	467.25	32.75			fly 31	0	0.5	1.5	3.75	6.75	8.25	14.75	17.25	20.75	22.75	13.75	21	24	28.75	28.25	18	22.75	25.25	16	11.25	1.75	1.25	0	0	0	5.25	13.5	25.5	22.25	20.5	15.25	15.5	15	21.25	17.25	21.5	28.25	23	18.5	19.25	11.25	5
	fly 31	663		585.5			fly 32	0	0	0.25	4.25	8	16.5	21.25	29	29	28.25	30	30	30	29.75	24.25	20.5	23.25	13.5	5.25	2	0	0	0	0	0	1.75	17	30	30	30	30	27	26.5	27	26	30	24.75	24.75	16.75	19.5	14.5	23.25
	fly 32	775.75		388.25			fly 33	0	0	1.25	0	0	2.25	6.5	7.5	3.25	15	22.25	12.5	26.75	30	29.75	20.5	12	3.75	0	0	0	0	0	0	0	0	0	7.5	13	27.25	28.75	28.25	25.75	25.5	17.25	13.75	11.75	5.75	3	0	1.25	0
	fly 33	402					fly 34	0	0	0	0	2	4.25	7.75	9.5	9	8.25	12.25	19	19.75	22	18.75	11.25	8.5	9	4.25	0	0	0	0	0	0	0	0.75	5	18.75	26	18	12.75	3.5	7.75	11.25	10	12.75	3.5	5.5	7.75	6.5	3
	fly 34	322.75					fly 35	0	0	0	1.25	0	3	15.75	12.25	16.75	19.25	22.5	19.5	26.75	18.75	3	4.5	1.25	0	0	0	0	0	0	0	0	0	16.25	24.25	30	30	30	30	30	29.5	30	30	29.5	29	28.75	8.5	0.75	1.5
	fly 35	542.5					fly 36	0	0	0.75	8.75	20.75	21	23.25	28.25	28.25	30	30	28.75	30	30	28.75	24.5	22.25	8.25	5.25	0	0	0	0	0	0	0	5.5	24.75	29.5	30	28.5	27.75	27.5	25.5	21.75	25.75	15	17.5	20.75	21.25	24	18.25
	fly 36	789.25					fly 37	0	1.5	1.25	4.25	5	9.5	14.5	13.25	13.25	10.75	15	16.5	25.75	20.25	21.5	24.25	20.5	6.25	6.5	3.75	3.75	2	0	0	0	0	0.5	17	29.75	30	30	30	28.5	25.25	22.5	20.25	26	21.75	16.25	13	20.25	21.25
	fly 37	634.75					fly 38	0	0	0	2.25	13	15.75	19.5	26.5	27	27	29.5	28	29.25	28.5	30	28.25	22	16.75	8.25	7	0	0	0	0	0	0	0	3.5	19.75	28.75	29.75	29.25	24	26.75	17	16	14.25	11	14	8	15.5	17.25
	fly 38	635.5					fly 39	0	0	0.75	8.25	6.75	6.5	8	21.75	19.5	20.25	29.75	26.75	26.5	24.25	23.5	23.75	14.5	11.5	1.75	1.75	0	0	0	0	0	0	0	0	4.5	8	8.5	6.5	7.25	4.5	5	1.75	0	0	0	0	0	0
	fly 39	321.75					fly 40	2.25	16	19.5	24.5	19.25	26	29.25	28.75	27.5	28.5	26.75	29	25	26.75	26.5	27	25.5	26.5	24.25	22.75	19.75	4	1.75	1.25	0.75	11.25	22.5	22.75	29.25	26.5	23.5	24.75	23.5	26.25	25.25	26	24.25	25.75	24.75	24	23.25	24.5
	fly 40	1019.75					fly 41	0	0	0	1.25	0	1.5	0	1.75	1.25	4.25	13.75	9.25	18	12.25	8.75	13.75	8.5	9.5	5.5	1.75	0	0	0	0	0	0	0	2.75	1.5	7.75	13.75	15	8.25	9	6.25	4.75	4.25	8.75	3.25	9.5	6	2.75
	fly 41	219.75					fly 42	0	0	0	0	3	3	14.5	12.5	7.25	12.25	7.75	19.5	21.5	14	8	2	0.75	1.75	1.25	0	0	0	0	0	0	0	9.25	22.5	21.25	21.25	11.75	9.75	15	10.75	8	4.25	0	9	7	0.25	1.5	1.25
	fly 42	285.75					fly 43	0	1.25	7.25	20.25	27.75	28.75	28.75	26.25	28	28.75	28.25	23	29.75	26.25	29.75	28	23	15.75	14.75	6.5	0	0	0	0	0	0.5	2	12.25	26.75	29.75	30	30	30	29	19.5	14.5	17.75	15.75	15.25	20.5	26.5	19
	fly 43	819.25					fly 44	0	0	0	1.5	5.75	9.5	18.75	25.75	26	25	25.25	29.25	30	30	26.5	25.25	14.75	16.75	16.75	3.75	3.25	0	0	0	0	0	0.25	20.5	27	28.5	27.5	27.25	24	24.75	20	15	12	14	10.75	9.5	3.25	6.25
	fly 44	612					fly 45	1	0	4.75	13	10.75	17.5	22	24.75	23	23	29.25	21	26.25	27.75	26	23	19.5	23.75	16.5	7	6.75	2	1.25	0	0	0.75	20.25	29	26.5	27	26.25	25.75	12.5	15.5	19.75	20.75	21.25	17	28.75	20.25	16.5	17.75
	fly 45	809.75					fly 46	0	0	0	3.25	5.25	6.75	13.25	19.25	20.75	25	27.25	27.5	28.5	30	21	25	24	12.75	1.25	0	0	0	0	0	0	3	7.25	17.75	22	25.5	25.75	21.75	26	25.25	22	23.25	22.25	16.5	14.5	5.25	9.5	8
	fly 46	592.25					fly 47	0	0	1.25	6.5	15	18	20.5	27.25	24.25	28.5	29.5	30	29.25	26.75	30	30	21.75	8	1.5	7	1.25	0	0	0	0	0	2	19	30	30	30	29.75	30	30	29.75	28.5	24.5	18.75	16.5	19.25	10.25	5
	fly 47	752.5					fly 48	0	0	0	0.5	2.5	5	6.25	14.5	15.75	16.5	27.75	27.75	28.25	30	23	26	23.5	19.5	6.75	3	0	0	0	0	0	0	7.5	16	15.25	6.75	13	18.25	3.75	0.5	1	1.5	2.75	0	2.25	5.75	1.25	3
	fly 48	376.75					fly 49	0	0	0	0.25	6.25	9.5	19	20.75	23	25.75	25	27.25	26.75	24.75	27	28.5	25	11.25	1.5	1	0	0	0	0	0	0	0	3.25	21.25	22.75	27.75	22	8.25	1.5	0	3.25	2.75	8.75	7.5	7	8.75	8.75
	fly 49	465.75					fly 50	0	0	1.25	4	6	6.5	8.75	8.25	13	11.75	19.5	8	14	17	11.75	0.25	6.25	3.75	0.75	0	0	0	0	0	0	0	8.5	12.5	19.5	14	8.75	13.75	10.25	10	14.75	15.75	17	12	15.5	12.5	15.25	10
	fly 50	360.5					fly 51	7	21.25	21.25	20.25	25.25	23.25	23	27	26.75	27.5	26.75	23.5	27.25	24.5	26.25	23	23.75	15.5	15.25	9	1.5	3.75	0	0	0	3	9.25	15.5	16.25	14.75	23.25	18.25	15.75	17	14.25	19.25	17.5	15	21.75	17.25	19.5	18
	fly 51	820.5
								bin 1	bin 2	bin 3	bin 4	bin 5	bin 6	bin 7	bin 8	bin 9	bin 10	bin 11	bin 12	bin 13	bin 14	bin 15	bin 16	bin 17	bin 18	bin 19	bin 20	bin 21	bin 22	bin 23	bin 24	bin 25	bin 26	bin 27	bin 28	bin 29	bin 30	bin 31	bin 32	bin 33	bin 34	bin 35	bin 36	bin 37	bin 38	bin 39	bin 40	bin 41	bin 42
						inc2;Cul3/+	fly 1	0	0	2.5	9	17.5	21	22	27.5	28	27	26	28	30	30	23.5	28.5	25	16	0	3	0	0	0	0	0	7.5	29.5	30	30	28.5	27.5	28	20	25	29	30	21.5	21.5	17.5	20.5	19	27
							fly 2	2.5	0	14	26.5	21.5	25.5	26.5	24	19	23	27	26	26.5	16	23	19.5	22	22	19.5	18.5	9.5	0	0	0	0	0	0	4.5	15	10.5	14	23	18	20	21.5	19.5	22.5	20	17	22	21.5	21
							fly 3	0	0	0	3.5	11	13.5	13	10	13	10	15	15	9	21.5	12	25	4	4.5	3.5	6	0	3.5	0	0	0	3	12.5	17.5	10	20.5	12.5	5.5	12	9.5	8	11.5	9	0.5	8	2.5	7	0
							fly 4	0	0	8.5	23.5	26.5	28.5	29.5	30	30	30	30	30	30	30	30	21.5	26	16	0	0	0	0	0	0	0	0	0.5	27	29.5	27	29.5	14	22	21.5	16.5	4.5	10.5	14	12	17.5	12.5	6.5
							fly 5	0	0	0	5	2.5	9	5.5	11	3.5	6	14	3.5	18	25.5	9.5	16	19.5	10.5	0	7	7.5	9	0	0	0	0.5	3	0	3.5	6	0	3.5	6.5	0	0	5	7.5	7.5	13.5	2.5	0	0
							fly 6	3.5	2.5	5	0.5	20	19	18.5	25.5	19.5	23.5	20.5	28.5	24	28	28	25	22.5	6.5	8.5	10	5.5	0	0	0	0	0	0	11.5	20	9.5	17.5	6	14	5	9	15.5	13	23	18	14.5	8.5	15
							fly 7	0	1	0.25	0	5.75	2.25	4.5	11.75	13.75	16.25	17.75	24.75	28.5	28.5	24.25	17.5	10.5	5	0	0	0	0	0	0	0	2.25	23.25	23.75	28	21	24.25	21.75	25.75	24	19.75	19.25	17.5	18.75	10.25	21.25	14.5	12.75
							fly 8	0	0	0	0	0	0	0	0	0	0	3.25	0	0	2.5	0.75	0	0	1.25	0	0	0	0	0	0	0	0	0	0	0	0	0	0	0	0	0	0	0	0	0	0	0	0
							fly 9	0.75	2.5	4	8.5	12.5	20.75	16.75	22.75	24	14.5	24	26.25	26.5	21.5	17.75	19.5	17.25	6.25	3	2.25	2.25	0	0	0	1.25	17.75	27.75	24	28.25	20.25	27.75	28	25	16.75	27.5	27.25	18.75	22.25	22.5	19.5	22.25	18.25
							fly 10	0	0	0	0	0	1.25	1.5	0	1	4.25	0	2.25	9.5	6.75	7.5	2	2	1.5	0	0	0	0	0	0	0	0	1.75	2.75	2.75	2.75	4.5	2.75	0.25	1.25	3.5	3.25	2.5	1.5	0	0	0	0
							fly 11	0	0	2.75	12.5	19.75	17.25	18.5	18.25	25.5	23.5	24.5	27.25	27	27	28.75	24	10.75	1.5	0.25	1.5	0	0	0	0	0	0	8	18.5	29.75	29	27.75	27.75	18.75	7.5	6.75	0	4	3.25	3	4	0	1.25
							fly 12	0	1.75	10.25	13.75	22.25	19.75	19.25	20.5	18.75	16.25	18.5	23.25	23.25	24	16.25	14.75	13.25	4.5	4	0	0	1.5	0	0	0	2.5	19.25	26.25	29.25	29.5	27.5	25.5	21	12.5	8.5	8	16.75	5	5.5	7	16	13.25
							fly 13	0	1.25	0.25	6	7	12.25	19	15.75	25	24.25	26.25	25	25.5	23.25	15.5	21	5.75	5.5	2	1.25	0.25	1	0	0	0	0	7.5	6.75	18.25	10.25	9	4.75	2.25	6	2.5	0	5	0.5	5.75	6.25	4.25	4.5
							fly 14	0	0	4	8	14	14	9	11	12.75	9.75	13	10.25	20.25	14	11.25	4.25	10.75	0.25	1	0	0	0	0	0	0	0	8.75	18.75	15	12	9.75	11	12	10.25	9	7.75	6	13	14	11.25	10	2.5
							fly 15	0	0	0	1.75	1.25	1.75	3.25	6.25	5.75	4.5	14	21.5	9.25	8.25	14.25	7.25	11.25	5.25	1.75	3.5	0	0	0	0	0	0	5.5	16	18	10.25	16.25	12.25	20.25	8.25	8	11.5	9.25	6.75	7.25	13	8.75	11
							fly 16	0	1.25	0	1.5	5.75	5	8	15.25	15	21	22.75	25.5	26.5	26.25	30	24.5	20.25	7.25	9.75	11.25	0	0	0	0	0	0	3.5	19	21.25	27.75	25.25	24	21	20.25	12	14.25	12.25	8	8	2.5	3.25	7.75
							fly 17	0	0	0	0	0	3	2.25	18	22	14.75	17	18.25	20	19.25	22.5	25.25	5.5	2.5	0	0	0	0	0	0	0	0	0	1.75	6.75	9.75	16.5	5.25	2	9	7.5	1.25	0	2	3	4.5	0	2.75
							fly 18	0	2.75	5	9.5	14	19.25	21.5	22.5	25.5	21.25	26.75	25.75	27.5	27.75	26	25.75	21	22.25	17	10.5	4.5	0.75	0	0	0	0	4.25	12.25	25	26.25	24.25	28.75	28.25	27.75	26.75	27	27.5	19	19.75	14.75	23.25	21
							fly 19	0	0	0	0	2.75	10.25	14.25	22	24.75	17	19.5	17.75	17.75	22.75	22.5	19.75	18	13.25	8.25	0	1.5	0	0	0	0	0	11.5	15.25	14.5	6.25	1.75	0	0	2.25	5.5	2.5	6.25	4	1.25	3.25	1.5	1.25
							fly 20	0	0	0	0	0	0	0	0	0.25	6	9.5	7.25	13	14.25	9.75	13	3.25	2	2	0	0	0	0	0	0	0	0	1.25	7.75	11.75	13	9	6.5	1	0	0	0	0	0	0	0	0
							fly 21	0	0	1.75	4	4.75	14.75	18.75	13	16.75	19.75	20.5	23.25	19.75	17.5	17	20.25	17.25	6.25	1.25	0	1.25	0	0	0	0	2.5	10.5	19.5	16.5	19.25	24.25	18.5	15.75	14.75	9.75	10.25	8.25	16.25	17	13.5	16	16.75
							fly 22	0	0	0	0	0	0	0	0	0	0	0	5.25	3	6.5	1.25	0.5	0	0	0	0	0	0	0	0	0	4.5	15.25	14.25	14	20	25	6.25	6.5	3	9.5	4	3.75	1.25	0	1.5	1.5	0
							fly 23	0	1.25	1.75	1.25	3.75	3.75	6.25	10.5	12.25	15.5	14.75	10.5	17.75	17.75	15.75	17.25	5	4.25	2.5	0	0	0	0	0	0	0	0	0	2.75	5.5	4	7.5	3.25	4.5	2.75	7.25	1.25	1.25	2	2.25	1.75	1.5
							fly 24	0	0	3	2	10.25	6.75	15.75	18.5	12.25	24	23	29.75	28.25	28.5	23.25	20	21.75	13.75	1	2	0	0	0	0	0	0	0	3.5	16	14.75	10.5	8	7	11	6.75	3.25	3.75	1.25	1.75	2.75	6.75	1.75
							fly 25	0	0.25	5.25	3.75	6.75	0	2	6	3.25	4.25	4.5	11.5	5.75	11.25	8	9	7	5.5	1.75	0	0	0	0	0	0	0	0	2.75	0.25	1.75	0	0.5	3.5	2.75	6.25	7.25	1.5	7.25	3.75	1.75	4	1.25
							fly 26	0	0	0	0	2.25	3.75	6.5	11.75	22.5	19.25	25.25	27.5	30	29.5	28	24.25	28	12	0	0	0	0	0	0	0	0	0.25	12.25	18.25	19.75	21	15	11.25	10	10.25	3	5.25	3.25	5.25	4.75	7.5	2.75
							fly 27	0	0	0	0	4.5	11.75	20.75	26.75	26.25	30	30	25	29	28.25	29.75	29	22	9.75	0.5	0	0	0	0	0	0	0	0	3.75	18.25	26.25	25	29.25	27.5	27	25	16.5	12.75	7.5	0.25	0	0	0
							fly 28	0	0	2.5	3.5	4.75	3.75	12.75	13	18.75	15.5	13.5	16.5	19	19	21.5	11.75	10.25	7.75	4.5	1.25	0	1.75	0	0	0	0.5	5.75	17.25	16.5	23	16.5	16.75	13	14	11.75	14.25	14.25	14.25	14.5	9	13.25	13.5
							fly 29	0	0.25	6.25	20	28	30	30	29.75	29.5	27.25	29.25	30	30	30	30	30	30	30	28.75	18.25	7	1.25	0	0	0	0	0	0	4.75	13.25	20.25	16.25	14.5	7.25	8	10.75	4.25	1.25	2.75	2.25	1.5	0
							fly 30	0	1.25	0	1.5	1.75	12	15.25	22.75	20.75	26	25.5	25.5	25.25	26.75	21.75	21.25	16	9.25	0.25	0	0	0	0	0	0	0	5.75	13.25	23	11.25	20	21	18.5	14.25	11.5	3.75	2	3.25	5.25	8.5	7.25	8.75
								bin 1	bin 2	bin 3	bin 4	bin 5	bin 6	bin 7	bin 8	bin 9	bin 10	bin 11	bin 12	bin 13	bin 14	bin 15	bin 16	bin 17	bin 18	bin 19	bin 20	bin 21	bin 22	bin 23	bin 24	bin 25	bin 26	bin 27	bin 28	bin 29	bin 30	bin 31	bin 32	bin 33	bin 34	bin 35	bin 36	bin 37	bin 38	bin 39	bin 40	bin 41	bin 42
						inc2;1xBRP	fly 1	0	0	0	2.5	0	2.5	2.5	5	2	11	4.5	3.5	6	6	3.5	2.5	0	0	0	0	0	0	0	0	0	0	3	6.5	17.5	4	15.5	12.5	8.5	4.5	10	6	3	0	0.5	3.5	2.5	3
							fly 2	0	0	1	11	14.5	17	19.5	16.5	25.5	28	25	30	23.5	30	28.5	30	25	5	8	1	0	0	0	3	0	0	0	4	2.5	6.5	14.5	10.5	8	1.5	16	5.5	7.5	0	0	0	2.5	0
							fly 3	2.5	6.5	12.5	14	14	20.5	21	27.5	28.5	24	28	16	26.5	20	19	30	22.5	1.5	4.5	5.5	2.5	2.5	0	0	5.5	20.5	22	22	26.5	28.5	28.5	29	23	27	25.5	17	27	25.5	19.5	20.5	29	27
							fly 4	4.5	14	24.5	25.5	29.5	24	23.5	15.5	26.5	22	27	26.5	23	27.5	28.5	25	18.5	27.5	16.5	19	5	2.5	0	6	0	13	16	6	11.5	8	7	9.5	0	10.5	1.5	4.5	5.5	9.5	11	7.5	27	7.5
							fly 5	0	0	0	0	5	6.5	19	13.5	16.5	14.5	19.5	20.5	16	20.5	20	21	15	21	9	5	1	0	0	0	0	0	3	15	9.5	18	18.5	0	0	7.5	14	15.5	11	4.5	2.5	0	0	0
							fly 6	0	0	1.5	1.5	6	5.5	13	14.5	13	8	18.5	18.5	8.5	18	17.5	13	13	6	10.5	2.5	0	2.5	0	0	0	0	2.5	3.5	0	2.5	0	0	4	0	0	0	0	0	2.5	7	0	2.5
							fly 7	0	2.5	0	0	5.5	10.5	25.5	30	25.5	29	26	15.5	28.5	30	30	17	4	0	0	0	0	0	0	0	0	0	0	9.5	17	21	14.5	15	0.5	0	0	0	2.5	0	0	2.5	0	4
							fly 8	0	0	0	0	4.5	0	4	21	18	27.5	21.5	26	27	29.5	8	6.5	9.5	11.5	9.5	3	0	0	0	0	0	0	0	8	21.5	30	21	15	22	28	29	25	21.5	11	1	0	9.5	0
							fly 9	0	0	6	5	13.75	18.25	14.25	15	20.25	26.5	20.25	23.25	25.25	26	25.75	29	28.75	14	6	3.75	2	0	0	0	0	0	8.25	10.75	16.25	12	14.5	6.75	4.75	4.75	3	5	10.25	10.5	0.5	4.25	0.75	0.25
							fly 10	0	0	0	0	0	6.5	7.75	17.75	22	28.25	29.75	23.5	24.75	29.25	25	28.75	30	22	9.75	0	0	0	0	0	0	0	10.5	18.75	9.25	16	17.5	11.5	10.75	13.25	7.5	2.75	5	3	13.75	6.75	5	10
							fly 11	0	0	0	4.75	13.5	16.75	23.5	22.5	28.75	24.25	30	29	19.75	28.25	25.25	28	28.5	21.5	26.5	18	11.25	0.75	0	0	0	0	17	24.75	26	18	23.25	20.75	20.25	26	18.5	16.5	23.75	25.75	20.25	23	18.75	19.5
							fly 12	0	0	0	0	0	0	0	0	0	0	0	2.75	1.5	0	9.5	0	4.5	0	3.5	1.25	0	0	0	0	0	2	4.75	5.75	6.25	4.5	11.75	6.75	4	6.5	2	6.25	5.25	9	3.5	6.25	1.75	1.5
							fly 13	0	0	0	3.25	15.75	13.5	26	11	20	25.25	14.5	27.5	23	23.5	23.75	15	22.75	13.75	8.25	5	0	0	0	0	0	4.5	12.25	11.5	13.5	16.5	11.5	5.5	3.75	4	8.75	4.75	8.25	1.5	7	6.5	9.25	5.5
							fly 14	0	0	0	0	0	0	0	0	0	0	1.25	3.5	0	2	1.5	0	0	0	0	0	0	0	0	0	0	0	0	1.25	4	0.5	2.5	3.75	1.25	0	0	0	0	0	0	0	0	0
							fly 15	0	0	0	0	0	0	1.25	3.75	2	5.75	3.5	3	9.5	8.5	6	0	3.5	0	0	1.75	0	0	0	0	0	0	2.25	1.75	3	1.5	3	0	0	0	0	0	0	0	0	0	0	0
							fly 16	0	1.25	1.25	6	10.25	7	15.25	18.5	21	22.5	19.5	18.25	19.75	27	14.5	5.25	3.5	3.25	2.75	0	0	0	0	0	0	0	0	11.75	18.25	17.5	13.5	12.5	9.25	12.5	7.5	9.25	7.25	7.25	9.5	7.5	6.5	1.5
							fly 17	0.25	1.5	0	0.75	1.25	4.25	6.75	2.75	7.25	13	14	5.25	21.5	14	12	10.25	10	4.5	3.25	0	0	0	0	0	0	0	0	2.5	8	4.5	7.25	4.25	1.25	3.75	6.75	0.25	3.75	2	1.75	1.75	2	0
							fly 18	0	0	0	0	0	2.75	3.5	4.5	4.25	4.5	3.75	5.5	10	12.75	10.75	9.5	8.5	9.25	5	0	0	0	0	0	0	0.5	3.5	0	9.25	2.5	4.25	1.25	2.75	0	0	0	1.75	0	1.25	2.5	0	1.25
							fly 19	0	0	0	0	0	0	0	5.25	8.25	7.5	20.5	20	18	7.5	10.5	1.75	0	0	0	0	0	0	0	0	0	1.75	7.75	3.25	6.75	8	8.75	5.25	8.75	4	0	3.75	0	0	0	0	0	0
							fly 20	0	0	0	1	8.5	16.25	15.75	21.25	23.25	21.5	24.5	27.75	25.5	29.5	30	29.25	26.5	22.5	14.25	3	4.75	0	0	0	0	4	8	8.5	14.5	24.75	22.25	23.25	19.25	18.5	20.75	10.25	14.5	18.25	22.5	20.75	24	19.5
							fly 21	0	1.75	12	18	17	19	24.5	21.5	22.75	24.5	25	24.5	25.5	26.75	20.25	24.5	15	14	15.75	6.25	9	0	0	0	0	0	4.75	14.25	26.5	22.75	21.75	22.75	16.75	18	16.25	14.5	13	11.5	10.75	13.75	5.75	9.75
							fly 22	0	0	0	0	0	3.25	0	2.5	1.5	8.75	11.75	6.5	4.75	15.25	9	5	1	0	0	0	0	0	0	0	0	0	0	10	11.5	11.25	5.5	5.75	0	1.25	1.75	4.75	0.25	1.75	0	0	0	0
							fly 23	0	0	0	0	0.75	5.25	2.75	6	13.75	11.75	17.75	18.25	12.75	18.75	6.5	1.25	4.5	2.75	0	0	0	0	0	0	0	0	0	0	0	5	12.5	2.25	2.5	1.25	1.25	0	0	0	1.25	1.5	0	2.25
							fly 24	0	0	0	0	0	0	0	0	3.5	3	5.75	7.25	12.25	9.75	4	0	6.5	3.75	0	0	0	0	0	0	0	0	4.75	8.5	7	2.5	5	9	8.25	9.5	8	6	4.5	9.5	3.25	0	1.25	0.75
							fly 25	0	0	1.25	0	2.75	2.75	0	8.75	13	18.75	20	19.25	27	22.25	17.25	28	11	20.5	23.75	11.5	0	0	1.25	0	4.25	24.25	27.5	26	20.75	23	28	24.75	24.25	22	30	18.5	21.75	14.75	18	22.5	23.75	13.5
							fly 26	0	0	0	0	0	0	0	0	0	0	0.25	6	23	25	20.5	26.25	28.75	21.25	11	3.5	0	0	0	0	0	0	3.25	1.5	19	16.25	8	5.5	4.25	0	0	0	0	0	1.5	1	4.5	2.25
							fly 27	0	0	2	4.5	7.25	14.5	16.25	16.25	18	17.75	23.75	23.5	29.5	27.75	26.75	23	21.75	18.25	19	14.25	12	0.25	1.5	0	0	3.5	16	23.75	20.25	29	17.25	25	20	23.5	28	22	20.25	20.5	19.5	18.25	14.25	13.75
							fly 28	0	0	0	0	0	0	0	1.25	12.5	8.25	11	19.5	17	22.25	12.75	14.75	10	5	0	0	0	0	0	0	0	0	0	21	21.5	27	22.25	17.25	14	7.25	8.5	5.75	4.25	10	7.5	7	4.25	1.5
							fly 29	0	0	5	5	5.25	4	5.5	7.5	4.5	7.25	8	10	14.5	16.25	14.75	17	11.5	17.5	8.75	10.75	3.25	4.5	4.5	1.25	2.25	0.25	0.75	8.5	8	10.5	10.75	13.5	6.5	6.25	13	11.75	7	10.5	17.75	19.75	19.25	20.25
							fly 30	0.75	0	0	0	0	0	0	0	1.25	4.25	0	2.75	0	0	0	0	0	0	0	0	0	0	0	0	0	0	4.5	8	1.75	6	0	0	0	1.25	0	0	1.5	0	0	0	0	0
							fly 31	0	0	0	0	0	0	7	15	22	24.25	28.5	23.5	29.25	28.75	26.25	16	2.25	1.5	3	0	0	0	0	0	0	5.75	17.75	30	29.5	30	20.75	18.75	23	24	24.25	17	17.5	28.5	26.25	16.5	12.5	15.25
							fly 32	0	0	0	0	0	0	4.25	10.75	16.75	19.75	26	28.5	29.75	30	30	26.5	15.25	21.5	5.25	0	0	0	0	0	0	0	5.25	12	15.25	19.75	20	10.75	8	9.5	11.25	7.25	0	1.25	2.5	1.25	0	0
[truncated: 6 more columns]

## Sheet: Fig 2I
		Daily sleep (min)						bin 1	bin 2	bin 3	bin 4	bin 5	bin 6	bin 7	bin 8	bin 9	bin 10	bin 11	bin 12	bin 13	bin 14	bin 15	bin 16	bin 17	bin 18	bin 19	bin 20	bin 21	bin 22	bin 23	bin 24	bin 25	bin 26	bin 27	bin 28	bin 29	bin 30	bin 31	bin 32	bin 33	bin 34	bin 35	bin 36	bin 37	bin 38	bin 39	bin 40	bin 41	bin 42
		wt	GABA-B-R1/+	vGat/+		wt	fly 1	0	10	18.5	25.5	20.5	28.5	27	28.5	24	27	30	30	30	30	30	30	30	30	30	30	30	27	15.5	0	0	0	0	3	24.5	30	30	30	30	30	30	29	30	24	30	30	30	30
	fly 1	1108	1133.5	1015			fly 2	3	8	12	26.5	27.5	21.5	23.5	22	24	26.5	28.5	23	22	24.5	28	23	29.5	26.5	16.5	22	25.5	16.5	8.5	10.5	0	0	3.5	23	28.5	30	30	30	30	30	30	30	30	30	30	30	30	30
	fly 2	1113.5	1052.5	1047.5			fly 3	0.5	17.5	24	21.5	28	28	18	27.5	28	28.5	30	30	30	25	26.5	30	28.5	27	21.5	30	30	23	17.5	14.5	0	4.5	16.5	30	30	30	30	30	30	30	30	30	30	30	30	30	30	30
	fly 3	1217.5	1052	966			fly 4	0	0	12	20	25.5	23	23	21.5	26.5	26	27	30	30	26	30	26.5	27	26.5	25	21	25	18.5	16.5	9	0	0	0	0	17	29.5	30	30	29.5	30	15	11	14	24.5	29	28	24	14.5
	fly 4	975	1194	1059			fly 5	0	12.5	28	26	30	25	27.5	25	26	29.5	23.5	30	30	30	30	21.5	23	30	24.5	18	26.5	18	3	0	0	0	16	27.5	27	29	28.5	28	30	28	28.5	26.5	27	30	23.5	26.5	30	29
	fly 5	1110.5	1101	1056			fly 6	2.5	13	15	15	15	11	30	30	30	22	28	29.5	27.5	27.5	29.5	30	29.5	27.5	23	27	23.5	23	10	7.5	4	0	19.5	30	30	29.5	25.5	30	30	30	27	29.5	30	25	29.5	25	30	24
	fly 6	1116.5	1209.5	1019.5			fly 7	5	16	23	26	25.5	28	29	16.5	30	25.5	27.5	27	30	30	30	30	30	28.5	18.5	25.5	25.5	22.5	16	5.5	0	0	13.5	30	30	30	30	30	30	28.5	26.5	29.5	29.5	29.5	30	30	30	30
	fly 7	1160.5	1184	1147			fly 8	0	6.5	18	26	25	25.5	24.5	26	30	30	29	28	28.5	28.5	30	29.5	30	29.5	28	30	25	13.5	2	1.5	0	0	8.5	27.5	23.5	28.5	26	30	30	30	30	30	30	19	30	30	30	30
	fly 8	1089.5	710.5	1142.5			fly 9	0	4	14.5	25.5	26.5	21	28.5	27.5	30	30	30	30	30	30	30	30	30	20.5	30	19	22.5	20	5	0	0	0	12	24	29	30	30	30	30	27.5	26	27.5	26.5	16.5	28	28	27	21.5
	fly 9	1013	1047.5	1052			fly 10	3.5	12	23	28.5	27	28.5	29.5	30	30	28	27.5	29.5	30	30	30	27	19	28	30	26	15.5	22.5	8.5	1	0	0	4	21	30	30	30	30	27.5	26	30	29.5	30	30	30	30	25.5	27.5
	fly 10	1115.5	1155	1015.5			fly 11	0	0	0	0	2	5.5	12	19.5	21	29	23	20.5	30	30	29.5	30	29.5	26	17.5	21	14	15	3	0	0	0	1	27	23	27	19.5	29	30	29.5	30	30	30	30	30	30	30	20
	fly 11	907	1141.5	1172.5			fly 12	2.5	18	23	25.5	26.5	30	30	30	30	30	19.5	23	25	28.5	29.5	30	28	30	28	23	24	21	4	3.5	0	0	0	0	15	30	29.5	27.5	30	29.5	30	30	30	30	30	27.5	28.5	30
	fly 12	1075	966.5	1089			fly 13	0	0	0	6	8.5	14.5	19	19	13	25.5	30	21	20	27.5	30	26.5	24.5	24.5	22	26	19.5	3.5	2.5	0	0	0	0	0	0	26	30	29.5	30	30	29.5	30	30	30	30	28	18.5	30
	fly 13	853	994	1143			fly 14	0	15.5	22	26.5	28	27	27	22.5	30	30	27	30	30	30	30	30	30	30	26.5	20.5	10	10.5	3.5	0	2.5	0	2.5	14	29.5	30	30	30	30	30	30	29.5	30	29.5	29.5	28.5	23	27.5
	fly 14	1108.5	1087.5	1230.5			fly 15	7	17.5	23	23.5	24	24.5	29.5	25	29.5	23.5	21.5	29	29.5	30	30	30	28.5	22.5	25	25.5	20	13.5	0	0	0	0	14.5	30	30	30	30	30	30	30	30	30	30	30	30	30	30	30
	fly 15	1141.5	1100.5	1211.5			fly 16	0	0	4.5	16.5	14.5	24	30	28	30	30	29.5	30	27.5	30	30	30	30	30	28	23	7	0	0	0	0	0	0	0	0	26	30	30	30	30	29	30	28	24.5	23.5	10	0	0
	fly 16	763.5	1147.5	1100			fly 17	0	7.5	18.5	18	24.5	26.5	28.5	21	21	30	25.5	26	29.5	30	26	30	30	30	29	30	30	20.5	22.5	12.5	0	0	8.5	29.5	30	30	30	30	29.5	30	30	28	30	30	25	27	29.5	30
	fly 17	1166.5	1028.5	1073			fly 18	0	0	0	2.5	12	16	17	25	25	30	28.5	29	30	30	26.5	30	30	30	30	22.5	17.5	10	6	0.5	0	0	0	0	5.5	27.5	28.5	30	29	21.5	29.5	30	30	27	19.5	22	25	14.5
	fly 18	932.5	793.5	1026.5			fly 19	0	0	1.5	6.5	7	14	10.5	23.5	27	28.5	28.5	30	25	28.5	29	25.5	25.5	30	30	20	19.5	8	2.5	0	0	3.5	13.5	24	27	30	30	30	30	30	29.5	26.5	29	30	30	30	28	27
	fly 19	1005	1242	1080.5			fly 20	0	0	0	6.5	9.5	19.5	21.5	16.5	30	30	30	30	30	30	30	30	22	22.5	19	14	22	2	0	0	0	0	0	0	21	29.5	30	30	28	30	30	30	30	30	30	30	30	30
	fly 20	941.5	1142	1151.5			fly 21	0	11	21	26.5	25	30	30	25.5	29	25	30	30	29.5	30	30	30	30	30	27	28.5	30	23.5	23.5	8	0	0	0	27.5	30	30	30	30	30	29.5	20.5	30	30	30	30	30	30	30
	fly 21	1143	1139	980			fly 22	0	9.5	24	24	26	26	26.5	29.5	30	28.5	25.5	30	30	29	30	29.5	30	28.5	25	27	14.5	13.5	2.5	3.5	0	0	3	25.5	30	30	30	30	30	30	30	30	30	30	30	30	30	30
	fly 22	1105	1017	1116.5			fly 23	0.5	5	14.5	22.5	28	25.5	29.5	28.5	27	28.5	27	28.5	27	30	30	30	30	30	30	28	25	23	26	15	0	0	24	30	29	30	27	30	29	29.5	30	28.5	30	30	30	30	30	28.5
	fly 23	1206	975	1075.5			fly 24	6.5	15	22.5	24	30	29	25	22.5	28	24.5	30	30	30	30	30	30	30	30	24	19	23.5	19	7	9.5	2.5	0.5	25	30	30	30	30	30	30	30	30	30	30	30	30	30	30	30
	fly 24	1196	977.5	1267.5			fly 25	3.75	6.25	14.75	22.25	19.5	24	27.5	26.75	25.75	27.75	30	30	29.25	30	30	30	30	30	30	30	30	30	21.25	12.5	1.25	14.75	26.25	26.75	27.75	24	26.75	25.25	25	30	30	29.75	29.5	29	30	30	28.75	22.5
	fly 25	1127.25	1123	1176			fly 26	0	7.75	24.75	26.75	29	28.25	30	30	30	30	30	29	29.5	30	29.5	28.75	30	29.75	30	30	29.25	30	28.75	18.5	0	0	0	0	5.75	10.25	18.25	21.75	22.5	22	23.5	26	27.75	29.25	30	30	29.75	25.75
	fly 26	1088.5	1115.5	1045.5			fly 27	3.5	13	22.25	24.25	24.75	26	30	29.25	29	30	30	29.75	30	30	30	29.25	29.75	29.25	29.75	28.5	29	29.5	16.5	6	0	6.5	24.5	29.25	30	30	30	29.5	30	28	26.5	29.25	29.5	30	30	30	29.5	28.25
	fly 27	1231.5	903.5	1067.25			fly 28	0	1.25	11.5	23.5	24.25	28.75	28.5	29.75	28	29	29.75	29.75	29.25	26.75	30	27	29.25	27.5	28.75	29	19.75	21.75	15	9.5	0	6.25	28.5	28.5	30	30	30	29.75	30	29.75	29.75	29	30	30	28.25	29.5	30	30
	fly 28	1197.75	1129.5	1167.75			fly 29	0	8.75	17	20.25	19.25	23.5	25.25	27	27.5	25.5	27	26.25	29.75	29.5	29	25.75	29.5	28.5	26.25	27.25	23.25	23.75	15.75	0.75	0	0	0	13.25	25.5	26.5	26.75	25.5	27.5	28.25	29.75	27.5	29	29.75	21.5	24.75	19	25
	fly 29	1038.25	1103.5	1243.25			fly 30	2	15.25	26.5	26	27	27.5	27.75	29.5	30	28.5	30	29.75	29.75	30	30	29.25	25.25	28	30	29.25	30	23.5	14.75	1.75	0	3.75	22.5	29	28	29.25	28.5	29.5	28.75	29.5	28.25	26.5	28.75	27.25	28	28.75	30	29.75
	fly 30	1152	1065	969			fly 31	2	9.5	10.5	20.75	14.5	26.5	27.5	30	29.75	30	30	30	30	30	30	30	29.5	27.25	26.25	20.5	12.25	16.25	11	4	0	5.25	26.5	30	30	30	30	30	29.75	29.75	30	30	30	29.75	29.5	30	30	27.75
	fly 31	1141.25	1090.5	773.75			fly 32	0	2.5	15	23.5	24	29.75	25.75	27.5	30	30	30	27.25	30	30	29.75	30	28.5	30	29.25	29.5	28.5	20.75	17.5	9	0	4	22.75	30	29.25	29.75	30	30	30	30	30	30	30	30	29.5	30	29.5	30
	fly 32	1198.5	1166	1138.5			fly 33	1.25	4.75	12.75	22	20.75	26.5	22.5	27.25	24.25	26.75	29	29.75	29.5	29.75	30	30	30	30	30	26.75	24.5	14.75	0.5	0	0	3	25.75	28	26.25	28.75	29.5	29.25	29.5	21.75	25	25	26.25	27	24.25	24.25	13.75	17.75
	fly 33	1055	1201.5	1277.25			fly 34	3	20.25	10.5	18.75	24.25	24.5	23.5	26.75	26.5	30	26	29.25	29.25	29	29.25	28	29.5	29.25	29.5	29.5	27.25	10	3	0.5	0	0	11.5	20	26.5	30	30	30	30	30	30	30	30	30	30	30	30	30
	fly 34	1153.5	1188	1202.5			fly 35	3.25	12	15.25	17.5	14	16.25	21.75	26	25.5	23	29.25	26.75	27.75	30	24.75	27.5	28	26	26.25	25.25	24	12.5	4.75	1.5	0	16.25	20.5	29.25	29.25	30	30	30	30	30	29.75	30	30	29.25	30	30	30	26
	fly 35	1131	1255	1077.5			fly 36	0	6	21.25	23.25	25.75	28.5	29	29.5	28.75	24.75	28.25	28.25	27.75	30	30	30	30	30	30	23.75	22.5	22.25	11.75	2.5	0	0	13.5	30	30	30	30	30	30	30	30	29.5	27.5	30	30	30	30	30
	fly 36	1188.75	1154.75	1023.5			fly 37	2	2.5	3.25	14.5	9.5	21.5	14.5	19.25	24.25	27.25	26.25	27.5	29.75	26	30	30	30	30	29.75	21	20.5	10.5	1.25	1.25	0	0	5.5	16	29	30	30	30	30	24.75	28.75	30	30	30	29.75	29.75	28	27
	fly 37	1008	1025	1190.5			fly 38	0	4.5	9	15.75	18.5	22.25	27.25	22.5	28	24.5	30	28	30	30	30	29.75	30	30	30	28.25	28.75	23.5	7.5	1.25	0	0	2	17.5	25.75	26.5	20.5	25.75	28.75	29.5	27	28.25	19.25	28.5	25	25.75	21	27.75
	fly 38	1008	1100.25	1228.5			fly 39	0	0.25	7	9.75	12.25	13	11.5	19.25	19.5	18.25	22.25	23.75	27.5	28.5	30	24.5	24.25	28.25	20.75	8.75	13.25	0.75	1.25	1.5	0	1.25	21.5	27	28.25	30	30	28.75	28.75	30	29.25	28	30	27.75	26.75	30	25	29
	fly 39	911.5	1134.5	1025.75			fly 40	0	0	4.25	6.25	4.5	4	6.75	5.75	17.25	20.75	20.75	26.75	25.75	22.25	29.25	29.75	24.25	29	28.5	20.75	16.25	5	2.75	0	13.5	15.25	24.25	22.5	26.5	21.75	21.75	26.25	27	27	28.5	27.25	28.5	28.5	28.75	29.5	23.75	30
	fly 40	935	1066.5	954.75
	fly 41		1062.5					bin 1	bin 2	bin 3	bin 4	bin 5	bin 6	bin 7	bin 8	bin 9	bin 10	bin 11	bin 12	bin 13	bin 14	bin 15	bin 16	bin 17	bin 18	bin 19	bin 20	bin 21	bin 22	bin 23	bin 24	bin 25	bin 26	bin 27	bin 28	bin 29	bin 30	bin 31	bin 32	bin 33	bin 34	bin 35	bin 36	bin 37	bin 38	bin 39	bin 40	bin 41	bin 42
	fly 42		1129.5			GABA-B-R1/+	fly 1	0	1	9	24	28.5	28	29.5	27.5	28	24.5	28.5	28	26.5	29.5	29.5	29	22	25	25	12.5	24.5	24	18	10.5	0	0	16.5	30	30	30	30	30	29.5	30	29	29	29.5	29	30	28.5	29	28.5
	fly 43		1127.25				fly 2	14	2.5	10	19.5	15	19.5	23	27.5	21.5	22	26.5	12	28.5	29	30	30	30	30	30	18.5	6.5	15.5	0	0	0	15	29	30	28.5	28.5	30	30	30	30	30	30	30	29.5	25	24.5	21	27.5
	fly 44		1028				fly 3	0	0	3	8	23.5	23	23.5	20	28.5	21	18.5	25	27	30	30	23	23	26	30	16.5	16.5	10	0	0	0	5	26.5	30	30	30	30	30	29.5	28.5	28	29.5	30	30	28	30	28.5	29
	fly 45		1158.75				fly 4	2.5	2.5	14	20.5	23.5	22.5	25.5	26	30	29.5	29	27.5	29.5	29	30	30	30	30	29	29	21	16	8.5	0	0	1.5	28	30	30	30	30	30	30	30	30	30	30	30	30	30	30	30
	fly 46		1215				fly 5	18.5	25	20.5	21.5	16.5	26.5	27	26	25.5	29.5	27	30	30	26	30	29	29	30	24	16.5	18.5	1.5	10.5	2.5	0	0	5	27	29.5	29	30	30	30	30	30	30	30	30	30	30	30	29.5
	fly 47		1206.5				fly 6	21.5	18.5	20.5	19	28	28.5	28.5	29	30	27.5	28	30	28.5	29.5	30	30	30	29.5	30	28.5	27.5	21.5	13.5	3	0	0	4.5	27.5	30	30	30	30	30	30	30	30	27	29	30	30	30	24.5
							fly 7	1.5	10.5	21.5	13.5	24.5	28.5	26	26.5	25	30	30	30	29.5	30	30	27	29	28.5	30	27.5	24.5	7.5	6	0	0	1	24.5	30	30	30	30	30	30	30	30	30	30	30	30	30	30	30
							fly 8	0	0	0	0	12.5	0.5	4.5	20	11.5	18.5	23.5	23	25	30	30	29	29.5	26	30	26	5	0	2.5	0	0	0	0	0	2	7	15.5	21.5	23.5	28	30	30	30	23.5	15	27.5	30	17.5
							fly 9	10.5	13.5	13.5	2	16.5	21	24.5	18	17.5	20.5	15	23.5	27	29	29	27	29	26.5	30	24	29.5	13	8	0	0	7	21.5	29	28	24.5	22.5	24.5	30	29.5	30	21	29	30	24	24.5	30	27.5
							fly 10	2	8	20.5	20.5	19.5	27	30	27	27.5	26.5	29.5	26	29.5	29	28.5	21.5	28.5	29.5	30	18.5	27	16.5	4.5	0	0	2	28	26.5	30	30	30	30	30	30	30	30	30	25.5	26.5	29	30	28
							fly 11	2	13	25	27	30	15.5	30	30	25	29	30	30	25.5	25	30	30	30	30	28.5	23.5	15	20.5	3	7.5	0	0	8	15.5	29	29	29	28.5	30	29	29.5	27	30	25.5	30	30	30	30
							fly 12	0	7	7	16	10	8.5	15	15	17.5	17	23.5	19.5	25	24	30	24.5	29.5	23.5	26	12.5	5.5	14	1	2.5	0	0	13.5	25.5	29.5	30	30	30	30	30	25	24.5	28	30	27.5	30	30	25
							fly 13	0	0	8.5	14	16	16.5	24	24	22.5	26.5	23	28	26.5	28	25	29.5	25.5	26.5	22	22	20.5	8.5	0	0	0	0	1	20.5	28	26.5	24	28	26	22	27	30	30	30	29.5	30	29	28
							fly 14	8.5	19.5	24.5	27.5	22.5	23.5	29	24	22	20.5	27.5	29.5	26	28	28.5	28	24	24	27	21.5	14.5	16	1	0	0	0	3	21	30	29.5	30	30	30	30	30	30	30	30	30	30	30	27
							fly 15	0	1	19.5	22	23	27.5	30	21.5	29	26	26	30	27.5	30	30	30	30	24	30	17	22	13.5	5.5	0	0	0	9.5	25.5	30	30	30	30	30	30	30	30	30	30	30	30	30	30
							fly 16	15	13.5	20	19	23	25.5	28.5	18.5	29.5	27.5	28.5	27	30	28	28	30	30	30	14	28	20	13.5	9	0	0	0	20	30	30	30	30	30	29.5	30	29	29.5	30	30	30	28.5	21	30
							fly 17	0	2.5	0	7	16.5	18.5	20.5	28.5	30	26	23.5	29.5	30	27	30	30	23	30	30	30	20	20	13.5	12.5	2.5	0	4	25.5	29.5	29	28	26	29	28	19.5	28.5	29	24.5	30	27	25.5	23.5
							fly 18	0	0	0	0	10.5	10.5	20	14	28.5	24	27.5	23.5	30	30	29.5	30	30	21.5	23	14	6	5	4	0	0	0	0	0	14	29.5	30	29	30	30	17.5	20	22	18	18	21.5	22	29
							fly 19	4.5	9	17.5	20.5	30	28	27.5	24	29	29.5	29.5	30	27	30	29.5	28.5	28.5	29	28	30	30	30	9.5	9	0	16.5	29.5	29.5	30	30	30	30	30	30	30	30	30	30	30	26.5	30	30
							fly 20	0.5	7.5	23	19	18	21.5	27	15	22.5	27	29	26	24.5	28.5	25.5	30	24	28.5	20	24.5	17	15	8.5	0	0	8	27.5	30	30	29.5	29.5	30	30	30	30	30	30	30	29	30	30	30
							fly 21	0	1.5	9	21.5	23.5	25.5	24.5	24.5	24.5	27.5	27	28.5	26.5	28.5	30	30	30	30	28.5	26	15.5	11.5	14	0	0	2.5	21	30	30	30	30	30	30	30	30	30	28	26	23	23	28	30
							fly 22	9.5	4.5	8	0.5	8	14	12	16	22	26.5	26	29	30	23	29.5	29.5	30	28	26	30	28	10	0	0	0	0	1.5	23.5	30	30	30	30	30	30	30	30	30	30	30	30	30	30
							fly 23	0	0	0	8	12	18	17	21	14	26	24.5	26.5	27.5	25.5	30	30	30	23.5	30	20.5	23	17.5	14	2	0	3	14.5	26	28	19.5	18.5	20.5	17	27	28.5	27	29.5	26.5	17	20	25.5	30
							fly 24	0	2.5	6	20.5	20.5	23.5	24.5	24	29	25.5	27.5	24	23	30	29.5	30	29.5	30	30	25	27	21.5	21	0	0	0	0	7	24	26.5	28	25.5	20	27.5	25.5	27.5	12	9	26.5	30	30	30
							fly 25	11.5	16	22.5	18.5	16.5	17	22	21.5	30	24.5	29.5	25	30	24.5	30	24	26.5	27	29.5	26	28.5	13.5	0	0	6.5	0	15.5	28.5	24.5	27	22.5	24	29.5	29	30	30	30	30	30	30	30	27
							fly 26	13.5	23.5	2.5	9	26	18	18	19.5	27.5	25	25	28	29	30	29.5	28	28.5	30	18	27	22	24.5	2.5	6	0	4	28	29	27.5	30	23	29	30	29.5	28	30	22.5	23	29.5	30	30	25
							fly 27	0	2.5	16	10.5	8	16	19	9	25	27	18	16.5	18.5	26	21	30	30	30	30	11	2.5	2.5	15	4	0	1	15	20	20	29.5	26.5	29	24.5	28	15	28.5	19.5	19	29.5	30	23	27.5
							fly 28	0	0	0.5	12	13.5	22	21.5	23.5	27.5	27	29	29	30	27.5	30	30	30	30	30	26	27.5	25.5	22	8.5	0	3	19	28.5	28	28	26.5	27	24	28.5	29	30	24	23	30	30	28.5	30
							fly 29	0	3	8	11	16.5	26	21.5	21	26.5	30	27.5	29	29.5	30	30	29.5	30	27.5	30	1	4.5	7.5	5.5	3	0	10	27.5	27	30	30	30	30	30	30	30	30	30	30	30	30	30	30
							fly 30	4	2.5	13.5	8	4.5	17.5	20	27	30	23.5	28.5	30	30	30	29.5	30	30	30	29.5	27.5	19	4	0	0	0	8.5	30	30	30	23	27	30	26	30	30	24	30	29.5	21	29	25	30
							fly 31	0.5	10.5	15	16.5	24.5	18	23	22	23.5	26.5	26	22.5	30	30	30	30	30	26	30	24	18	10	7.5	0	0	0	21	29.5	30	30	30	27.5	30	28.5	26.5	28.5	29	26	18.5	28.5	30	21
							fly 32	2.5	11.25	10	15	13.5	23.25	25.75	26.25	27	30	25	30	27.5	29.5	30	29.75	30	30	29.5	28.5	29.25	23	13.75	1.5	5.25	12.5	20.25	26	28.75	27.5	24.5	27.75	30	30	27	26.25	27.5	29	29.25	29.5	26.75	25.5
							fly 33	10.75	19.25	21.75	28.5	30	27.5	28.5	30	30	29.25	30	29.75	29.25	29.5	28	30	28.75	27.75	30	28.75	27.25	8.25	3.75	0.5	0	2.75	26	30	29.75	30	30	30	30	27.25	29.75	29.75	30	30	30	29.5	25	28
							fly 34	0.25	11	17	23	23.5	25	26.5	26.75	27.75	28.25	30	30	30	29.5	28	28.5	30	30	27.75	28	30	24.5	16	5.75	0	8.5	24	28.5	29.5	27	27.25	30	30	29.5	29.5	25.75	28.75	28.75	29.5	30	30	29.5
							fly 35	1.25	7.75	13.75	22.5	25	24.5	28.5	30	26.5	26.25	28.75	29.25	29.5	30	30	30	30	29.75	30	30	30	26	9.75	5.5	5.25	26.75	28.75	29.25	30	30	30	30	30	30	29.75	29.75	30	30	30	29.5	30	30
							fly 36	22	22.25	17.5	17.75	15.25	19.5	24.5	29.5	29.25	28.25	26.25	28.25	29	26.5	29.25	29	29.25	30	27.25	30	29.5	16.75	3.5	0	0	6.75	21.75	26.75	21.75	26.25	29.75	26.25	28.25	29.5	23.75	28.25	29.75	29.5	29.75	27.75	26	30
							fly 37	2.25	3	0	1.75	13	13.5	22.25	21.75	26.25	29.75	30	28.5	27.75	29.75	30	30	30	30	30	27.5	16	15.25	3.75	0	0.75	5.5	13.5	28.25	28.5	28	28.5	30	29	30	30	30	27.75	27.5	25	20	27.5	28.25
							fly 38	6.75	8.75	8.5	12.25	8.25	17.25	17.25	23.25	21.75	26.5	25.5	29.5	28.25	30	24.75	29.5	29.5	29.75	26.5	24.5	17.5	8.5	5.25	10.25	4.75	14.5	27.75	29.5	30	27.5	28.75	24.75	26.25	30	29.25	28.5	30	30	27.25	29.25	24.5	25.5
							fly 39	4.25	13.75	18.75	28	18	19.25	21.25	23.5	27	26.25	27	28.5	24.75	30	28.5	27.5	29.25	29.25	30	30	20.75	16.75	5.5	1.5	0	0	16.75	29.5	29.75	29.25	29.5	30	29.75	29.25	29.5	30	22	27.25	29.25	30	28.25	29.75
							fly 40	1.25	8.75	9.75	16.5	14.5	19.25	22.5	28	27.75	29.75	26.75	29.25	26.75	26.5	25.75	30	30	29.75	26.25	29.5	29.25	24.75	25	6.5	0	0	4.25	11.25	15.5	18.5	19.75	25.75	25.25	28.5	29	20.75	24.5	26	28.75	25.75	29.5	29.25
							fly 41	0	3.25	14.75	18.5	12	19.5	19.5	25.75	28	28.5	21.25	26.25	29.5	25.75	29.75	29.25	30	26.25	23	27.5	9.75	4.25	6.25	2.25	0	0	12.5	29.25	29.25	29	28.5	30	27	29.75	30	30	29.5	30	28.5	30	29.5	27
							fly 42	9	4.5	10.5	19	27.5	27	24	28.5	28.5	25.75	27.75	28	27.5	29	28.5	30	26.75	29.75	25.25	26.75	22.75	8.25	8.75	0	5.75	1	16.25	28.25	28.25	30	29	30	30	30	28.75	28.75	30	29.75	30	27	29.5	25.75
							fly 43	6.25	14	17	20.25	21.5	22	23	24.75	26	26.5	29.25	24.5	29.25	29	29.75	28	29	29.25	27.75	25.5	14.25	6.75	5	0	0	10.25	25.25	28	30	27.5	30	26	29	30	30	29.75	29.25	29.75	25.5	28.5	28	30
							fly 44	5.5	3.75	17.5	20	21.5	21	12	23.75	28.75	17	18.75	27.5	26.75	28	27.25	24.5	29.5	23	23.75	19	15.5	2	0	0	0	0	13.25	24.5	24	27.5	28.5	30	30	25.75	28	30	29.25	30	27.25	26.5	26.75	29
							fly 45	7.75	12.25	17.5	14.25	15.5	19.25	15.25	19.25	25.25	25	25.75	28.25	28.75	27.75	29.5	28.75	30	28.75	28.25	29	27.25	22.5	9.25	1.5	0	11.25	24.5	26.75	28.75	29.5	30	27.75	30	30	30	27.5	26.75	30	30	30	27.75	28.5
							fly 46	7.25	15	21	23.25	21	23.75	24.25	26.5	25	28.75	30	26.75	29	27.75	29	29.75	29.5	27	27.5	24.25	15.25	17.5	18.75	7.5	4.5	16.5	27.5	29.75	28.25	27.75	30	30	27.5	29.75	28.5	30	30	30	30	30	30	27
							fly 47	19	18.75	21.75	17	19	20.5	23.5	28.5	25.75	27	28.25	28.75	29.75	29.5	30	28	29	29.25	25.5	27.25	22.25	12	4	3.5	0	7.5	30	30	30	30	30	30	30	30	30	30	30	30	30	29.25	30	28.75
								bin 1	bin 2	bin 3	bin 4	bin 5	bin 6	bin 7	bin 8	bin 9	bin 10	bin 11	bin 12	bin 13	bin 14	bin 15	bin 16	bin 17	bin 18	bin 19	bin 20	bin 21	bin 22	bin 23	bin 24	bin 25	bin 26	bin 27	bin 28	bin 29	bin 30	bin 31	bin 32	bin 33	bin 34	bin 35	bin 36	bin 37	bin 38	bin 39	bin 40	bin 41	bin 42
						vGat/+	fly 1	0	0	0	3	6	17.5	21	22.5	25	23.5	24.5	25.5	27.5	27	26.5	25.5	30	29	27.5	29	24	23	20	21	0	0	13.5	22.5	23	23	25.5	27.5	26.5	27	24.5	30	30	30	30	30	25	29.5
							fly 2	0	0	0	17.5	16	17	19	23.5	20.5	21.5	29.5	24.5	27.5	27.5	30	30	30	30	30	30	30	29.5	15	6.5	3	10.5	19.5	25	13.5	21.5	22	29	30	30	21	29.5	19	19	26.5	18	29	18.5
							fly 3	0	0	0	15.5	14	17	22.5	19	30	30	30	30	30	23.5	30	30	30	30	30	30	25	11	8	0	0	2	20.5	25	14	16	27.5	24.5	30	30	30	30	26	28	29	15	26	28
							fly 4	0.5	0	0	0	4	18.5	20.5	22	25	28	28	28.5	30	30	29.5	23.5	30	30	25.5	24	23	15.5	12	5.5	0	0	2.5	28	29.5	29.5	29.5	29	30	30	30	30	30	29	30	30	29	28.5
							fly 5	0	0	0	3	3.5	13.5	23	17.5	25.5	27	30	30	30	30	30	30	30	30	30	15.5	25.5	20.5	13.5	3.5	0	28	21	28	30	23	27.5	29	19.5	28.5	26.5	18.5	30	21	24.5	29.5	30	26.5
							fly 6	1.5	11	12.5	19	22	15.5	23	25	10	24.5	10	9	26	21	23.5	26	30	29.5	30	27.5	30	20.5	8	5	0	2	8	12.5	18	19.5	26	21.5	29	28	24.5	29.5	29.5	26	30	30	30	30
							fly 7	2.5	4	7	19.5	20	19	25.5	23	21	29	30	29	29	30	30	30	30	30	30	26	22	14.5	16.5	0	0	9	29.5	29.5	30	30	30	30	30	30	30	29.5	29.5	30	28	30	30	29.5
							fly 8	0	0	4.5	3.5	19.5	22.5	25	23.5	26	30	30	25	28	30	26.5	30	24.5	29.5	30	22	23	13.5	0	0	7.5	28	30	30	30	30	30	30	30	30	30	30	30	30	30	30	30	30
							fly 9	0	0	10.5	7	5.5	9	14.5	13.5	23.5	19	25.5	28	27	28	30	30	30	30	30	30	30	25	26.5	16.5	0	0.5	12	20.5	20.5	17.5	20.5	29.5	30	30	27	30	30	27.5	29.5	30	30	28
							fly 10	0	0	0	0	5.5	5	3	13.5	24.5	16.5	27.5	26.5	30	27	30	30	30	30	30	30	22.5	29	12	2.5	0	0	25	30	29.5	30	26	30	30	30	21.5	30	29	29.5	30	30	30	27.5
							fly 11	0	0	1.5	15	23	18	26	30	26.5	30	30	30	23.5	27.5	20	21	26.5	28.5	30	21.5	28.5	25	21	11.5	0	16.5	30	29	30	30	27	24	30	29	30	30	29.5	29.5	29.5	26.5	30	29.5
							fly 12	0	0	5	7	20	22.5	19	29	28.5	20.5	18.5	23	24.5	30	30	28.5	30	30	30	30	30	24.5	13	5.5	0	4	18	29	27	30	27	30	29	28.5	29	28.5	30	29.5	29.5	30	30	30
							fly 13	17	19.5	23	26	19	13	22.5	25.5	21	16.5	23.5	25.5	29	27.5	27.5	26	27.5	29.5	30	28.5	28.5	18	15	18.5	0	7.5	10.5	26.5	29	30	30	30	30	30	30	29	30	30	30	30	29	30
							fly 14	1.5	0	20	20.5	21.5	19.5	25.5	26	30	29.5	30	30	30	30	30	30	29	30	26	25.5	29.5	25.5	22	13.5	0	11.5	25.5	30	30	30	30	29.5	30	30	30	30	30	30	30	30	30	30
							fly 15	0	14.5	14.5	22.5	29	28	22	28.5	25	28	29.5	23.5	30	30	30	30	28.5	26.5	27	27.5	27	30	20	16	1	17.5	27.5	30	30	30	30	30	30	30	24.5	21.5	29.5	30	30	30	26	24.5
							fly 16	0	0	2.5	5.5	11.5	16	22.5	28	27	29	24	25	26.5	22.5	30	30	30	30	29.5	30	28.5	19	11	0	0	18	28	23.5	29.5	30	30	30	30	30	30	30	30	30	30	30	30	30
							fly 17	0	0	0	5.5	16	23.5	23.5	26	28	24.5	23.5	28.5	26.5	26	23.5	22	27.5	23.5	30	30	30	29	12.5	3.5	0	2.5	18.5	22.5	25	30	20.5	29.5	30	30	30	30	30	30	30	30	30	29.5
							fly 18	0	0	2	1	10	18.5	17.5	17	23.5	20.5	23.5	24	27.5	27	30	30	30	25.5	30	30	27.5	25	20	16.5	0	11.5	19	26.5	30	16	30	30	24	27	30	30	30	30	30	30	30	30
							fly 19	0	5.5	13	19	15.5	23	27.5	23	25	19.5	21	28.5	27	23	26.5	30	30	30	30	27.5	30	25.5	20.5	13.5	0	14.5	19	26.5	20.5	26	28.5	17	27.5	30	25	21	28.5	17	23.5	22	30	30
							fly 20	0	2.5	12.5	16.5	18.5	23.5	27	26.5	26	25.5	28	29	29.5	30	30	30	28.5	30	26.5	28	26.5	27	7.5	0	13	28	24	26	29.5	28.5	29.5	30	21	26.5	30	20.5	29	26.5	30	25	26	30
							fly 21	0	0	3	9	19.5	20.5	25.5	23.5	28	18.5	24	24.5	22.5	26.5	30	30	30	26	21	25	21	11	0.5	0	0	0	0	2.5	21	23.5	25	23.5	27.5	24.5	30	29	30	29	30	30	30	30
							fly 22	0	0	4.5	18	22.5	24	29	24	28.5	30	20.5	27	29.5	30	28	29	30	26.5	29	27.5	30	19.5	14.5	0	10	22.5	20	30	29.5	30	22	26	20.5	22.5	29.5	30	20.5	30	29	13.5	30	30
							fly 23	0	0	4.5	7.5	6	18	24.5	21.5	16.5	23	27	18	21.5	26.5	25.5	27	30	30	29	19	20	14	3.5	0	0	19.5	30	30	29.5	30	29	30	30	30	29.5	29.5	30	30	30	30	30	30
							fly 24	0.5	12.5	18	26	24.5	27	29	30	30	30	30	30	29	27	30	30	30	30	30	30	22.5	27.5	16	15.5	0	17.5	30	30	30	30	30	30	30	30	30	30	30	30	30	30	30	30
							fly 25	0	1.5	8.5	11.25	23.75	22	23.5	27	25.25	29	28.25	27.75	28	30	30	29.75	29.75	25.25	23	30	30	16	13	7	3.75	23.5	20.75	27.75	30	22.5	27.5	29.75	29.75	29.75	30	30	30	30	30	30	30	30
							fly 26	0	1.5	8.25	7.75	17.25	18.25	19.75	23.25	23	29	28.25	27	28.25	26	29	28.25	29	28.75	28	24.75	24	12.5	8.75	1.25	0	14.5	21.25	25.5	29	29.75	29.5	24.5	23	24.5	27	26.25	29.25	28.25	29.75	26	27.25	22.25
							fly 27	0.25	1.25	0	1.75	9	16.5	18.25	26.5	28.25	24.75	24.75	25.5	28.75	29.5	28.75	30	30	30	23.25	19	21.25	14.25	3.75	1	0	12	26	29.25	30	30	30	30	29.5	29.75	30	30	30	30	29.75	29	28.75	29.5
							fly 28	1.75	6.75	12.5	17.25	18	24.75	26.25	20.5	28.75	29.75	30	30	30	30	24	27.75	24.5	29	29.5	24	25.75	16	1.5	0	0.25	20.5	29.75	29.25	24.75	30	30	30	30	30	30	30	30	30	30	30	30	30
							fly 29	0	10.5	19	21.25	22.75	26.25	27.5	28	25.75	30	27.25	29.5	29.75	30	30	30	27.5	29.25	28.5	28.5	22.25	20	18.25	9.25	12.5	29.25	30	30	30	30	30	30	30	30	30	30	30	30	30	28.25	30	30
							fly 30	0	0	0	3.25	20.25	21.25	21.5	27.75	26.5	24.5	29.25	30	30	29.25	29.75	23.5	30	23.75	18.75	20.5	20	6	2.25	0	0	1.75	21	28	30	29.75	27	30	29.5	29	23.5	27	24.25	30	27.25	22.75	22	23.25
							fly 31	0	0	0	0	0	0	0	6.5	13.25	25.75	24	22.5	29.75	30	30	28.25	24.25	23.5	16.75	8.75	0	0	0	0	0	13	21.75	26.5	26	27.25	27.5	25.5	22.5	28.25	22	22	25.75	24	28	22.5	29.5	13
							fly 32	0.5	7.5	8	17	17.5	25	24.25	25.25	26	24.25	26	27	28.5	30	30	30	29.5	27	24	25.25	12.75	13.5	8	0.75	9.5	27.5	30	29	30	30	30	30	30	30	30	28	30	30	30	30	30	22.75
							fly 33	10	13.5	18.5	26.5	23.5	28	27.5	25.75	29.75	30	30	30	29.5	29.5	30	29.75	29.25	29.75	30	29.25	28.25	27	20	11.25	6.5	26.5	29.25	30	30	30	28.25	27.25	27.75	30	27.75	29	27.5	27.5	28.5	27.25	28	26.5
							fly 34	0.5	11.75	13.75	23.5	27	28.75	26.5	27.5	27.5	28.5	30	30	30	29.75	29.5	30	30	30	29.75	28.75	21.25	24.5	13.25	3	0	5.75	22.25	30	29.25	28.75	29.75	30	30	29.75	30	30	27.75	30	26.75	27.25	30	30
							fly 35	0	0	4	5.5	13.25	10	20.75	24.75	22.25	21.25	29	30	28.5	30	30	27.75	29.5	29.25	30	23.25	16	6.5	0	0	2.75	21.75	25.25	29.75	30	30	28.5	24.5	29.25	30	30	30	30	30	30	30	30	30
							fly 36	8.5	14.25	16.5	19.25	25.75	27.5	26.75	26	27.75	29.75	29.75	30	28.75	27.75	28.75	29.25	30	30	27.75	28.5	19.75	11.5	3.5	0	0	0	0	1.75	15.5	18.75	25.5	27	29	25.75	28.25	26.75	26	28	28.75	29.5	26	24.25
							fly 37	0	0	5.75	16.25	22.25	26	24.25	30	29.25	28.75	29	29.75	30	30	30	30	30	29	26.75	27.25	21.75	22.5	11	5.25	6.5	27.5	28	26.75	27	29.5	30	29.5	29	27.75	30	30	29	30	30	30	28.75	25
							fly 38	0	3.5	15.75	21.75	27	25	24	28.75	28	25.5	29	29.5	25	27	29	29.25	27.75	30	26.75	25.25	20.5	22.5	13.25	1.75	15.5	30	30	30	30	30	30	30	30	30	30	30	30	30	30	30	30	30
							fly 39	0	0	0	12	15.5	20.25	19.25	23.5	26.75	23.25	25.25	25.5	30	28	30	29.75	20.25	21.75	25.5	24	11.5	15.75	3.75	0.5	0	22	27.5	27.5	29	29.25	29.25	28.25	29.5	30	29.25	28.5	21.75	25.75	23	29.5	30	29.5
							fly 40	0	0	0	1.25	2.75	8.25	19.75	13	27.25	18.75	24.5	21.25	26.75	29.25	30	26	26.5	19.75	12.75	11.75	12	2	0	0	0	9.25	18.25	26.25	27.25	30	30	30	30	29.5	29.75	29.75	30	30	30	30	30	30
[truncated: 6 more columns]

## Sheet: Fig 2J
		Daily sleep (min)						bin 1	bin 2	bin 3	bin 4	bin 5	bin 6	bin 7	bin 8	bin 9	bin 10	bin 11	bin 12	bin 13	bin 14	bin 15	bin 16	bin 17	bin 18	bin 19	bin 20	bin 21	bin 22	bin 23	bin 24	bin 25	bin 26	bin 27	bin 28	bin 29	bin 30	bin 31	bin 32	bin 33	bin 34	bin 35	bin 36	bin 37	bin 38	bin 39	bin 40	bin 41	bin 42
		inc2	inc2;GABA-B-R1/+	inc2;vGat/+		inc2	fly 1	0	1.6667	3.3333	2	10	10	20	19.6667	28.6667	23.3333	25.6667	29.6667	25	27.3333	29.6667	25.3333	10.6667	16.6667	5	6.6667	2.6667	3.6667	0	0	0	0	3.3333	22.3333	30	30	30	30	29.6667	26.6667	11.6667	9	9.3333	20.3333	23.6667	27	26.3333	19.6667
	fly 1	775.333	979.333	669.667			fly 2	0	0	0	0	7	7.6667	10	12.6667	16.3333	26	25.6667	27	24.6667	21.3333	17.3333	27.6667	24	14.6667	2.3333	2	1.6667	2.6667	0	0	0	2	16	26.6667	29.3333	24.6667	26	27.3333	25.6667	24	20.6667	14	9.6667	13	10.3333	16	12.6667	4
	fly 2	574.667	597.667	966.667			fly 3	0	0	0	0	1.6667	2	6.3333	12.6667	23.3333	27.3333	29.3333	27	24.3333	30	30	23.3333	22.6667	9	2.3333	4	7	0	0	0	0	0	0	3.3333	6.3333	18	16	14	15	14	10.3333	2	2	3	1.3333	2.3333	0	2.3333
	fly 3	397.667	766.333	584			fly 4	0	0	1.6667	11	9	13.3333	12.3333	13	13.6667	21.6667	23.6667	28.6667	24.3333	27.3333	27.6667	20.6667	15.3333	27.6667	16.6667	0	0	0	0	0	0	6.3333	20.3333	26.3333	26.6667	26	17	18.6667	21	26	22	28.3333	16.6667	22.3333	23.6667	21.6667	23.6667	25.3333
	fly 4	720.333	797.667	964.333			fly 5	0	0	0	0	0	1.3333	0.33333	7	9	11.3333	12.6667	19.3333	12.6667	17.6667	13	8.3333	3	0	0	0	0	0	0	0	0	0	0	2.3333	14.6667	8.6667	5.6667	0	0	0	0	0	0	0	1.6667	0	0	0
	fly 5	148.667	945.333	257			fly 6	0	0	2.3333	5.3333	8.6667	11	18.6667	19	26.3333	27	25.6667	24.6667	24	25.3333	29.6667	28.3333	27.6667	11.3333	11.3333	12	6	2.6667	0	0	0	8.6667	29	28.3333	29.3333	29.6667	29.3333	25.6667	27.3333	26.6667	17.3333	12.3333	18	18	19.6667	20.3333	20.3333	12.6667
	fly 6	790.667	836.667	456.667			fly 7	0	2.3333	3.6667	9	19	19.6667	20.6667	26.6667	24	25.3333	25.6667	27	27.3333	30	27	30	12	12.6667	14	14	7.3333	2.3333	0	0	0	3.3333	29.3333	30	30	30	30	30	29.6667	30	30	30	21.3333	17.3333	6	13.6667	21.3333	13.6667
	fly 7	828.333	449	340.667			fly 8	0	0	7.3333	10	17.3333	20.6667	20.3333	22.6667	26.3333	28.6667	29.6667	27.6667	30	26	28.3333	29.6667	24.3333	11.6667	7.3333	2	0	0	0	0	0	5.6667	29	30	29.6667	30	30	30	30	30	30	25.6667	17	15	9.6667	16.6667	17.3333	16
	fly 8	811	827.333	484.333			fly 9	3.6667	11.3333	20.3333	26.6667	28.6667	29.3333	29.6667	27.3333	29.3333	29.6667	29.6667	29.6667	30	28.3333	28.6667	27	22.3333	22	20.6667	17.3333	12	10.6667	4	2	0	14.3333	21.6667	29	24.3333	21.3333	18.6667	19.6667	10	20.3333	18	26.6667	13	21	16.3333	13	17.6667	18.6667
	fly 9	933	951.333	390.333			fly 10	0	0	0	0	1.3333	5	15	18	20	27.3333	26	26	26.3333	26	28.6667	23	27.3333	26.3333	24	9	0	0	0	0	0	5.6667	26	29.3333	30	30	30	29.3333	29.3333	29.6667	23	20	17.3333	12.3333	18.3333	16.3333	12	14.6667
	fly 10	768.667	758.667	322.333			fly 11	0	0	0	1	2.6667	9.6667	8	10	15.3333	13.6667	22.6667	28.3333	26	29	29.6667	20	11.6667	20.3333	16.6667	5.3333	0	0	0	0	0	0	2	24.6667	23.3333	25	23	21.3333	16.6667	7.6667	11.6667	7.6667	7.6667	12	9.6667	9.3333	12.6667	6.6667
	fly 11	494.333	1023	483.667			fly 12	2	7	15	9.6667	20.6667	12.6667	15.6667	17.3333	15	18.3333	24	26	25	24.6667	30	30	23.3333	15.6667	1	2.3333	8.3333	0	0	0	0	2.6667	24	28	29	30	30	24.3333	20	23.6667	29.3333	23.6667	21.6667	14.6667	4	3.3333	0	1
	fly 12	665.333	899.333	255			fly 13	1.6667	3	8.6667	8.3333	13	16.6667	15	17	18.3333	22.3333	19	19	18.3333	27	25	17	18.6667	12	3.3333	9.6667	1.6667	0	0	0	0	0	0	3.6667	14.3333	4.3333	8	10.6667	7.3333	6.6667	7.3333	12.3333	5.6667	4	11.6667	8	8.6667	8
	fly 13	441.333	750	249			fly 14	0	0	0	0	0	3.6667	11.6667	23	29.6667	29.3333	29.6667	29	30	30	29.6667	30	26.6667	6.3333	3	1	0	0	0	0	0	0	0	10.6667	21.6667	29.3333	23	24.6667	27.6667	22.6667	20	12	9.6667	10.3333	10.3333	2.6667	3.6667	2.6667
	fly 14	549	847.333	399.333			fly 15	3.6667	4.3333	8.3333	9.6667	16.6667	12.6667	7	7.3333	14.6667	17	22	19.6667	24.3333	17.3333	21.3333	18	24.3333	14.3333	7.3333	15.3333	1.6667	4	0	0	0	4.6667	17.6667	26	15.6667	13.3333	24	18.3333	12	16.3333	9.3333	16.3333	19.6667	13.3333	20	7.6667	15.6667	23.3333
	fly 15	653	919	175.333			fly 16	1.6667	16.3333	19	20	20.6667	24.6667	20.3333	22	21	24.6667	21.3333	23	25	25	19	25.6667	17	27	22.3333	11.3333	18	7.3333	3.6667	0	5.3333	26.3333	30	30	30	26	28.3333	27	29.6667	19	21.3333	28.6667	25.3333	23.6667	20.3333	22.6667	16	25.3333
	fly 16	994.333	878.667	433			fly 17	0	0	0	2	0	6.6667	1	3.3333	4.3333	7.6667	10.3333	11	13	18.6667	25.3333	17.6667	15.6667	5.3333	1.6667	2	0	0	0	0	0	0	0	7.3333	7.3333	8.3333	11	10.3333	11.3333	8	8	5	16.6667	4.6667	11	14	8	9.6667
	fly 17	299.333	736	730.667			fly 18	7.3333	7.6667	8.6667	9.6667	13.6667	14	17.6667	20.6667	19	17.6667	19	12	18	22.6667	23	23.6667	10.3333	14.3333	4.6667	7.6667	5.3333	5.3333	2.3333	4.3333	1	8.3333	20.6667	22.6667	26.6667	23	6	6.3333	13	12.3333	23.3333	18.6667	19	14.3333	14.6667	20.3333	26	22
	fly 18	690.667	542.333	397			fly 19	0	0	0	0	1.6667	0	0	0	0	4	8.3333	7.3333	8	14	1.6667	0	0	0	0	0	0	0	0	0	0	0	0	0	3.3333	2.6667	3	2.6667	0	0.66667	1.3333	0	0	1.6667	0.33333	0	0	0
	fly 19	60.6667	745.667	903			fly 20	0	0	4	17.6667	23.3333	27.6667	29.3333	23	28.3333	30	29.6667	30	30	27.3333	29.6667	30	30	23.3333	14.6667	7	0	0	0	0	0	0	10.6667	28.3333	30	29.3333	29.3333	29.3333	28	27.3333	24	20	20.3333	21.6667	14.6667	7	9	5.3333
	fly 20	770	843.333	507.667			fly 21	0	1.6667	0	9.6667	15.3333	14.3333	16.3333	20.6667	24	23.3333	28.6667	21	20.3333	24	30	16	21.3333	20	15	4	4	0	0	1.6667	0	0	0	1.6667	16.6667	25.6667	29.3333	23	14	3	5	14.6667	16.6667	12.6667	12.3333	21.6667	19.6667	15.3333
	fly 21	581	601.333	401.333			fly 22	0	0	0	0	5.3333	9	7.6667	21.6667	22	24.6667	22.3333	30	30	26.6667	22.6667	13.3333	15.6667	7.6667	2.3333	2.3333	0	0	0	0	0	3.6667	17.6667	26	29.3333	27.6667	27.6667	29	29.6667	14	17.3333	19.3333	16.6667	13.6667	10.3333	17.3333	17.3333	17.6667
	fly 22	651.333	756	313.667			fly 23	1.3333	1.3333	5.3333	10.6667	25	23.3333	25	27.3333	30	29.3333	30	30	30	27.6667	30	30	30	27	23.3333	10	6	1.6667	0	0	0	0	0	0	9.3333	21.3333	26	29.3333	18	11.6667	13.3333	17	15.6667	12.6667	18.6667	15	2.3333	1.6667
	fly 23	669.333	686	28			fly 24	4	24.3333	20.6667	27.6667	25	25.6667	30	22.3333	25	23.3333	29.6667	28.6667	30	25	29.3333	29.6667	25.3333	16.3333	17.6667	20.3333	21.3333	3.3333	0	1.6667	0	7.6667	28.6667	30	25.3333	18.3333	27.3333	18.6667	9	22.6667	26.6667	17	17	19.3333	17.6667	18.6667	16.6667	25.6667
	fly 24	940	525.667	154.667			fly 25	0	0	0	7.6667	16	25.6667	25.3333	26.3333	26.6667	29.3333	30	27	30	30	30	30	28.6667	11.6667	6.3333	1.6667	0	0	0	0	0	0	0	21	29	29.6667	30	29.6667	30	30	29.6667	28	16.6667	15.3333	20.6667	9.6667	4.6667	3
	fly 25	711	1040	445.667			fly 26	0	2.3333	2	5.6667	12.3333	6.6667	0	3.6667	14	16.3333	8.6667	21.6667	14.3333	5.6667	12.3333	1.6667	0	0	0	0	0	2	0	0	0	3.3333	9	14.3333	13.3333	15.3333	5.3333	6.6667	1.6667	8.3333	9.3333	3	3	3.3333	0	0	0	2
	fly 26	246.667	19.3333	65.3333			fly 27	0	0	0	0	0	0	0	0	0	0	2	0	0	0	0	0	0	0	0	0	0	0	0	0	0	0	1.6667	13.6667	20	18.3333	9.6667	3.3333	0	4	0	2.3333	11.6667	1	3.6667	1	1	0
	fly 27	95	767	481			fly 28	2.6667	3.3333	4.6667	10.6667	22	26	19.3333	20.3333	24	27	26.6667	26	28.3333	30	20	13.3333	17.6667	21.3333	17.6667	2.6667	0	1.6667	0	0	0	0	9.3333	24.3333	29.6667	25.3333	26.3333	23	26.3333	17.6667	17	18.3333	22.3333	20.3333	17.3333	16.6667	14.6667	9
	fly 28	744.667	656	133			fly 29	0	0	1.6667	4.3333	10	11	13	14	19.6667	15.3333	21.6667	19	27.6667	19.6667	21.6667	24.6667	16	18.3333	3	3.6667	1.6667	0	0	0	0	1.3333	12.3333	22.6667	25.6667	27.6667	15.6667	17.6667	17	13.3333	12.6667	12.6667	11.3333	16	14	8.6667	9.3333	10
	fly 29	518	431.667	530.667			fly 30	0	0	3	8.6667	12	15.3333	15.6667	13.3333	15.3333	16.6667	23.3333	24.6667	20	22.3333	25	18.6667	15	11.3333	6.6667	10.3333	0.33333	0	0	0	0	0	1.3333	8	14	26.3333	17.3333	10.6667	9.6667	10.6667	11.6667	15.3333	13.3333	12.6667	11	16.6667	13.6667	2.3333
	fly 30	481.667	762.333	37.3333			fly 31	0	0.66667	2	3	2	8	13	20	22.3333	24.6667	17.6667	24	24.6667	30	27.6667	19.3333	23	24	18	11	0	1.6667	0	0	0	4.3333	11.6667	27.3333	23.3333	23	16	20.6667	20	27.6667	14	18.6667	27.6667	30	20.3333	19.6667	7.3333	6.6667
	fly 31	696	845.333				fly 32	0	0	0.33333	5.6667	10.6667	22	24	29.6667	28.6667	27.6667	30	30	30	29.6667	22.3333	17.3333	28	16	7	2.6667	0	0	0	0	0	2.3333	18	30	30	30	30	26	25.3333	26	24.6667	30	23	23	12.3333	18.6667	15.3333	24
	fly 32	782.667	1295.33				fly 33	0	0	0	0	0	3	8.6667	10	4.3333	16.3333	20.3333	15	30	30	30	18.3333	6	5	0	0	0	0	0	0	0	0	0	10	15.3333	27	29	27.6667	24.3333	26.6667	23	18.3333	15.6667	7.6667	4	0	1.6667	0
	fly 33	427.333	42				fly 34	0	0	0	0	2.6667	5.6667	8	11	7	6	10.3333	21.6667	23.3333	24.6667	15	10	11	10.6667	5.6667	0	0	0	0	0	0	0	0	6	19.3333	28.6667	16.6667	13.3333	2	7.6667	12.6667	9	14	4	7.3333	7.3333	5.6667	4
	fly 34	334	396.333				fly 35	0	0	0	1.6667	0	4	17.3333	14	16.6667	15.6667	20	16	25.6667	21	2	2.3333	1.6667	0	0	0	0	0	0	0	0	0	21.6667	30	30	30	30	30	30	30	30	30	29.3333	29.3333	28.3333	9	1	2
	fly 35	548.667	910.667				fly 36	0	0	1	9.6667	20.6667	20.3333	21.6667	28	28.6667	30	30	28.3333	30	30	28.3333	25.6667	19.6667	6.6667	4.6667	0	0	0	0	0	0	0	7.3333	23.6667	29.6667	30	30	28	29.6667	26	21	26.6667	18.3333	21	22	21.3333	23.3333	21
	fly 36	811	601				fly 37	0	0	0	1.6667	4.6667	6.6667	12.3333	9	11.6667	6	12.3333	12	24.3333	18.6667	22.6667	22.3333	18.6667	8.3333	3	5	1.6667	2.6667	0	0	0	0	0.66667	22.3333	29.6667	30	30	30	28	23.6667	20	19.3333	24.6667	19.3333	14.3333	14.3333	19.3333	18.6667
	fly 37	589.333	318				fly 38	0	0	0	1.6667	10.3333	13.3333	21	25.3333	26	26	30	30	30	30	30	27.6667	19.3333	20	7.3333	6.3333	0	0	0	0	0	0	0	4.6667	21.6667	29.6667	30	29	22.3333	25.6667	19.6667	16.6667	16.6667	13	14.6667	10.6667	16.6667	16.3333
	fly 38	644.667	877.667				fly 39	0	0	1	5.6667	6.6667	7	7.6667	19	16	22	29.6667	30	26	22.3333	23	29	13.3333	12.3333	2.3333	2.3333	0	0	0	0	0	0	0	0	0	4	6	6	9.6667	4.3333	0	2.3333	0	0	0	0	0	0
	fly 39	307.667	982				fly 40	3	15.6667	17.6667	24.6667	19.6667	25	29.3333	29.3333	26.6667	28.3333	27.3333	28.6667	25.6667	27.3333	25.3333	27.3333	25	26	22.6667	22	19.6667	3.3333	2.3333	0	1	11.3333	23	22	29	27.3333	22.3333	25.3333	24.3333	25	25.6667	26.3333	23.6667	25.6667	24	22	25.6667	25.6667
	fly 40	1013.67	304.333				fly 41	0	0	0	1.6667	0	2	0	2.3333	1.6667	4.3333	13.6667	10	19	9	11.6667	16.3333	10	10.6667	6.6667	2.3333	0	0	0	0	0	0	0	3.6667	2	4.6667	9	15	5	3.6667	5.6667	6.3333	5.6667	10	2.3333	8.6667	6.3333	2
	fly 41	215	650				fly 42	0	0	0	0	2.3333	4	13.6667	12	2.6667	13.3333	5	16	26	16.6667	7	2.6667	1	2.3333	1.6667	0	0	0	0	0	0	0	8	21	26	24.6667	11	13	16	5	0.66667	2.6667	0	12	9.3333	0.33333	0	1.6667
	fly 42	281.333	784.333				fly 43	0	1.6667	8.3333	20.6667	28	28.3333	28.3333	25	27.3333	28.3333	27.6667	28	30	25	29.6667	27.3333	23.3333	17.6667	15	6	0	0	0	0	0	0	1.6667	9.3333	26.6667	29.6667	30	30	30	28.6667	19.3333	17.6667	17.3333	15	15.3333	20.3333	26	18
	fly 43	824	602				fly 44	0	0	0	2	7.6667	12.6667	21.6667	28	25.6667	26.3333	23.6667	29	30	30	25.3333	28.3333	16.6667	16	16.6667	5	4.3333	0	0	0	0	0	0.33333	21.3333	27.3333	30	27	27.3333	22.6667	24.3333	20.6667	14.3333	14	16.6667	14.3333	12.6667	4.3333	8.3333
	fly 44	643.333	905				fly 45	1.3333	0	2	9.3333	10.3333	17	20.6667	23.3333	22	23.3333	29	24.6667	28.3333	27.3333	24.6667	25	21	21.6667	18	7	9	2.6667	1.6667	0	0	0	17.6667	30	25.3333	27	25.3333	26.6667	14.6667	17	21	24	26.6667	13.3333	28.3333	22.3333	22	16.3333
	fly 45	826	697				fly 46	0	0	0	2.3333	7	9	17.6667	23.6667	27.3333	23.6667	26.3333	26.6667	28	30	23.3333	23.3333	22	11	1.6667	0	0	0	0	0	0	0	0	16.3333	20	24	26	20.6667	27	23.6667	21	27.6667	20.6667	13.6667	11.3333	5.3333	8	4.6667
	fly 46	575					fly 47	0	0	1.6667	7	16.3333	21.3333	18.6667	27.6667	22.3333	28	29.3333	30	30	30	30	30	21	10.6667	2	9.3333	1.6667	0	0	0	0	0	1	17.3333	30	30	30	29.6667	30	30	29.6667	28	26.6667	18.3333	19.3333	23.6667	8.3333	1.6667
	fly 47	755.667					fly 48	0	0	0	0.66667	3.3333	4	6.6667	14	14.6667	16	27	27	27.6667	30	25.3333	24.6667	23.3333	26	9	4	0	0	0	0	0	0	10	16.3333	11.3333	4	15.3333	24.3333	5	0.66667	1.3333	2	3.6667	0	0	4	1.6667	2
	fly 48	385					fly 49	0	0	0	0.33333	3.6667	6.3333	15.3333	18.6667	22	26.3333	23.3333	26.3333	26.6667	26	30	30	23.3333	10.6667	2	1.3333	0	0	0	0	0	0	0	1	21	25	27	23.3333	11	2	0	4.3333	3.6667	11.6667	10	5	1.6667	1.6667
	fly 49	440.667					fly 50	0	0	0	3.6667	8	8.6667	11.6667	11	15.3333	13.6667	16.6667	8.3333	15	22	13.6667	0.33333	8.3333	5	1	0	0	0	0	0	0	0	9	12	20	14.3333	7.3333	14	9.3333	11.6667	16.6667	15.3333	12.6667	15	18.3333	14	12.6667	8.6667
	fly 50	383.667					fly 51	6	20.3333	19.6667	18.6667	26.3333	22.3333	21.6667	27	25.6667	26.6667	28	28.3333	27	26	27.6667	20.6667	23.6667	15.3333	20.3333	10.3333	2	3.3333	0	0	0	4	10.6667	16.6667	16.3333	14.6667	23.3333	20.3333	14.6667	14.3333	16.6667	19.6667	22.6667	13	21.6667	19.6667	20	16.6667
	fly 51	835.667
								bin 1	bin 2	bin 3	bin 4	bin 5	bin 6	bin 7	bin 8	bin 9	bin 10	bin 11	bin 12	bin 13	bin 14	bin 15	bin 16	bin 17	bin 18	bin 19	bin 20	bin 21	bin 22	bin 23	bin 24	bin 25	bin 26	bin 27	bin 28	bin 29	bin 30	bin 31	bin 32	bin 33	bin 34	bin 35	bin 36	bin 37	bin 38	bin 39	bin 40	bin 41	bin 42
						inc2;GABA-B-R1_attP/+	fly 1	0.33333	13.6667	18.3333	24	23.6667	25	25.3333	26.6667	22.6667	28.6667	24.6667	26.3333	26.6667	30	28	26.6667	25.3333	21.3333	21	14.6667	1	0	0	0	0	0	14	30	30	30	30	30	30	29.3333	23.3333	20.3333	16.6667	24.3333	29	26.6667	26	25.6667
							fly 2	0	0	0	2	7	10.6667	11	15	16.3333	24	24.6667	23.6667	23	27	23.3333	13.3333	5.3333	10.6667	2.3333	0	0	0	0	0	0	0	4.6667	17.6667	18.3333	26.3333	24	20.3333	21.6667	24.3333	21	23	25.3333	23.3333	21.6667	19	14.3333	15
							fly 3	0	0	0	13.3333	14	12.3333	14	18	18	20	17.6667	24.3333	26.6667	28.6667	26.3333	29	23.3333	25.3333	20.3333	18.6667	6	0	0	0	0	1.3333	17.3333	29	30	30	30	30	29.6667	30	30	17.6667	28.6667	23.6667	13.6667	17	12.6667	16.3333
							fly 4	0	0	0	3.6667	10	14.6667	15.3333	17	25.6667	24.6667	27.6667	24.3333	26.6667	24.6667	30	27.6667	20	19.3333	19.3333	1	1.6667	0	0	0	0	0	0	13	29.6667	30	30	29.6667	28.6667	25	28.3333	29.3333	17	17.3333	14.6667	26.3333	20	26
							fly 5	0	1.6667	8.3333	14	27	28	28.6667	24.6667	29	29.6667	29.6667	29	29.3333	29	30	29.6667	25.6667	20	6	2	0	0	0	0	0	0	1.3333	20	25.3333	23	28.3333	29.6667	27	30	27	28.3333	25.6667	27.3333	26.6667	26	26	29.3333
							fly 6	0	0	1	1.6667	10.3333	13	9.3333	21.3333	25.3333	27.6667	30	30	29.3333	30	27.6667	30	28.6667	17	2.3333	0	0	0	0	0	0	0	4.6667	3.6667	17.6667	19	22.6667	16.6667	15	25	29.3333	29.3333	29	29.3333	27	29.6667	29.6667	24
							fly 7	0	0	0	1.6667	6	0.33333	12	11.6667	6.6667	20.3333	22.3333	24	21	23	18	7.3333	9	7.3333	0.33333	0	0	0	0	0	0	0	3	16.6667	23.6667	21	24	11	10.3333	3	10.3333	14.6667	13.3333	13.6667	17	16.3333	19	18.6667
							fly 8	0	0	4.6667	11.6667	12.6667	17	22.3333	22.6667	22	22	18	29.3333	30	25.3333	23.6667	16.3333	21.3333	16	14	1.6667	0	0	0	0	0	0	0	18.6667	28	30	30	30	30	30	30	25.3333	23	25.6667	26	21.3333	16.3333	21.6667
							fly 9	1.3333	4.3333	19	27.6667	26.3333	27.6667	29.6667	27	29	30	30	27	29.6667	27	27.6667	28.6667	14.6667	19	15.6667	10	2.3333	0	0	0	0	0	18	27	28.3333	23.6667	29	28.6667	24	24	26	24.6667	30	21	22.3333	18	15.3333	20.3333
							fly 10	0	1.6667	0	0	0.66667	10	4.6667	5	3.6667	9.6667	27.3333	30	30	30	30	27.6667	20	7	4.6667	0	0	4.6667	4.3333	5	6.6667	18	17.3333	21.6667	25.3333	26.3333	28.3333	28.3333	24.6667	23.6667	23.6667	22.6667	29.6667	23.3333	27	26	17.6667	18
							fly 11	0	3.6667	10	25.3333	28.6667	23.6667	29	30	30	25	29	30	28.6667	29.3333	30	30	27.6667	29	23.3333	10.6667	10.3333	8	1.6667	0	0.33333	1.3333	14.3333	29.3333	30	29	29.6667	29.6667	30	27.3333	24	18	21	25.6667	26	30	24.3333	24.3333
							fly 12	11.6667	19.6667	24.6667	24.6667	22	25.3333	26	22	20.6667	22.6667	26	27.3333	23	27	24	25.6667	14.6667	24.3333	22.6667	9.6667	12	8.3333	0.33333	3.6667	2	8.3333	13.6667	15	16	22	21	12.3333	20.3333	15	22	22.3333	16.6667	20.6667	14.3333	24.6667	18.6667	19.3333
							fly 13	6	12.3333	15.6667	20.6667	19.3333	12.6667	17.6667	17	20	15.3333	22.3333	20.6667	17.6667	20.6667	22	14.6667	18.6667	21	19	12	15.6667	8.6667	4	0	1.6667	3.6667	6.6667	13	17	10.3333	21.3333	17.6667	14	10	21.6667	25.3333	19.3333	15	14.3333	14.3333	18.3333	21.6667
							fly 14	0	6.6667	11.3333	14.6667	13.6667	17	26	23.6667	27	29.6667	25.6667	29.6667	30	30	30	30	30	22.6667	13	14.3333	7.3333	1.6667	4.3333	0	3	2.6667	14.3333	27.6667	30	30	30	30	30	29	22.3333	20.3333	18.3333	14.3333	19.6667	13.6667	18	22
							fly 15	4	10.3333	14.3333	20.6667	21.6667	26.3333	22.3333	19.6667	26.3333	25.3333	18	29	28	27.6667	29.3333	18.3333	20	11.3333	19.3333	14.3333	6.3333	5.6667	5.3333	6.6667	5.3333	10	18.6667	18.3333	16.6667	22.3333	23	17.3333	21	18	25.6667	18.6667	27	26.6667	22	23.3333	25.6667	28.3333
							fly 16	0	1.6667	1.6667	6.6667	14.3333	18	26.6667	26.6667	28.6667	29	29	28	30	30	30	30	30	30	17.3333	2.6667	3.3333	0.33333	0	0	4	17.3333	28.6667	29.3333	21.6667	25.3333	30	21	28.3333	19.3333	23.3333	24.6667	21.6667	19.6667	26	27	30	21
							fly 17	0	0	3.6667	15.6667	19	21.6667	21.3333	28.3333	23	22.3333	28	29	26.3333	26.6667	27.3333	19.3333	19.3333	9.3333	6.3333	1.6667	0	0	0	0	0	0	7.6667	23.3333	24.6667	23.6667	19.3333	16.6667	5.3333	19	19.6667	20.3333	22.6667	22	17.3333	19	21.3333	21.6667
							fly 18	1.6667	0	3.6667	9	6.6667	13	15	23.3333	22.3333	20	21	26.6667	24.6667	26.6667	18	20	8.6667	4.6667	6.3333	0	0	0	0	0	0	0	2	9	18.6667	13.6667	16.3333	16	7.3333	14.6667	14.3333	7.6667	17.6667	17.6667	12.3333	18.6667	15.6667	16.6667
							fly 19	0	0	0	7.6667	13.6667	20.3333	22.3333	24.3333	28.6667	28.3333	25.3333	28	30	30	28.6667	29.6667	23.3333	22.3333	18	9	1.6667	0	0	0	0	0	0	1.3333	25.6667	29	29.6667	29.6667	29.3333	29.6667	26.3333	26.3333	23.3333	26	23.3333	19	15.3333	12.3333
							fly 20	4.3333	3.6667	14.3333	15.3333	22.6667	23.6667	23.3333	21.3333	28.3333	24.6667	24	25.3333	26.3333	26	19.3333	23	16.3333	22.6667	21.3333	18	11.6667	5	0	0	0	3.3333	13	18.3333	28.6667	28.3333	15.3333	14	13	17.6667	14.6667	20.3333	19.6667	21	23.6667	19.6667	21.6667	18.3333
							fly 21	0	0	7	15	26.6667	29.3333	29.3333	22.3333	24.3333	26.3333	17.6667	23.3333	29	29.3333	29.6667	29.6667	30	24	13.3333	8.3333	0	0	0	0	0	0	0	5.6667	17.6667	22	19.3333	21	15.3333	13.6667	3	7.6667	2	7	12	11	14.3333	5.3333
							fly 22	1	6.6667	14.3333	23.6667	21.3333	24	26	23	26.3333	29.6667	26.3333	28	27	30	30	30	24.3333	13.3333	7.3333	1.6667	0	0	0	0	0	0	0	17.3333	20	26.3333	26.6667	21.6667	15.6667	15	17	14.3333	20.6667	15	10	11.3333	14.3333	26.3333
							fly 23	0	0	2.3333	1	6.3333	10.6667	11.3333	17	19.6667	26.3333	22	25.6667	22.6667	29.3333	30	13.3333	2	3.3333	2.6667	0.66667	1.3333	0	0	0	0	1	6.6667	10.3333	21.3333	19	15.6667	16.3333	14.3333	23.6667	22.3333	19.3333	22	26.6667	25.6667	29	27	27.3333
							fly 24	0	0	1.6667	2	8.3333	14.3333	14	23	21.6667	28	29.6667	30	30	29.6667	30	24.6667	22.3333	9.6667	0	0	0	0	0	0	0	0	0	12	25.6667	28.3333	29.3333	28.3333	26	28	16.3333	11.6667	1	0	0	0	0	0
							fly 25	0	9	27.3333	20	27.6667	21.6667	27	29.6667	25.6667	26.6667	28.6667	30	29.3333	30	30	30	28.6667	28	22.6667	14.6667	3.3333	0	0	0	0	14	29.3333	27.6667	29.3333	29.3333	27.3333	23.6667	29.6667	26.3333	29.3333	27.3333	19	23.3333	22	23.6667	21.6667	28.6667
							fly 26	0	0	0	0	0	0	2.6667	0	1.6667	0	2.3333	2	2	0	0	1.6667	0	0	1.6667	0	0	0	0	0	0	0	0	0	0	0	0	0	0	0	0	0.66667	1	0	0	2	0	0
							fly 27	0	0	2.6667	0	8.3333	5.3333	10	12	15.3333	24.3333	28.3333	28.3333	24	26	29.3333	28.3333	23.3333	12.6667	0.33333	0	0	0	0	0	0	2	12	20	24.3333	26.3333	21	21.6667	20.6667	23	20	19.6667	23.6667	22	22.3333	27	24	25.3333
							fly 28	0	0	0	2.3333	2.6667	12.6667	19	22	26.6667	26.6667	30	24	24.3333	25.3333	22.3333	17.3333	10.6667	6	2.6667	0	1.6667	0	0	0	0	0	0	20	29	28	30	27.3333	25.3333	28.3333	27.3333	20.6667	9.6667	13.6667	19	17.3333	14.6667	18.6667
							fly 29	0	3	3.6667	20	13	15.3333	21.3333	14.6667	19.6667	19.3333	21	18.6667	14.3333	19	21.3333	17.6667	13	7	5	4.3333	0	0	0	0	0	0	0	10.6667	14	14.3333	7.6667	4.3333	6.3333	0	3.3333	10.3333	5.3333	11.3333	10	4	8.6667	14.3333
							fly 30	0	0	0	3.3333	9	24	26	25.6667	28.3333	28.3333	30	27.3333	29.3333	30	26.6667	29	21.6667	14.6667	5.3333	0	0	0	0	0	0	0	0	12	29.6667	30	29.3333	30	30	30	30	30	21.6667	28.6667	22	28.3333	13.3333	17.6667
							fly 31	0	2	2.6667	16.6667	20.3333	23.3333	28.3333	24.3333	30	30	30	30	30	30	30	30	30	24.6667	12	7	0	0	0	0	0	0	0	19	30	28.6667	30	30	26	30	25.3333	23	22	20.3333	17.3333	19	21.6667	16.6667
							fly 32	27.6667	29.3333	28.6667	29.6667	29.3333	28.3333	29	27.6667	29.6667	29	29.3333	29	23.6667	29.3333	29.3333	29	28.6667	28.3333	29	27	25.3333	23.6667	12.3333	12	14	19.6667	25.6667	25	29.6667	27.6667	27.3333	29.3333	25.3333	28	29.3333	28	27	29.3333	29.6667	29	29	29.6667
							fly 33	0	0	0	0	1.6667	1.6667	2.3333	4	0	0	0	3.6667	1.6667	2.3333	4.3333	1.3333	1.6667	1.6667	0	1.3333	0.33333	0	0	0	0	0	0	0	0	0	1.6667	2.6667	2.6667	0	0	0	0	2.3333	1.3333	0	0	0
							fly 34	0	0	0	0	3.3333	6	15	21.3333	23.3333	28	29.3333	28.6667	29.3333	29.6667	25.6667	21.6667	6.6667	0	0	0	0	0	0	0	0	0	0	0	0	4.3333	10.3333	11	17	14	8.6667	13	10.3333	9	9.6667	11	7	3
							fly 35	0	0	0	7	12.6667	18.3333	27.3333	25.6667	28.3333	29.6667	28.6667	30	30	28.6667	29	30	27	23	22.6667	12.6667	0	0	0	0	0	0	0	16.3333	28.6667	28.6667	30	30	30	29	30	29.6667	29	27	30	30	30	30
							fly 36	0	0	4.3333	7.6667	11.6667	12.6667	16.6667	13.3333	18.3333	16.3333	21.3333	21	26.6667	25.3333	24	25	18	15	4.3333	5	0	0	0	0	0	0	7.3333	20	24.3333	25	19.3333	22.3333	20.3333	22	20.6667	12.6667	22	15.6667	10.3333	10.3333	16.6667	17.3333
							fly 37	2.3333	2	8.6667	5.3333	5	12.6667	8	7.6667	6.6667	9.6667	5.3333	13.3333	16.6667	14	11.3333	14.3333	9.6667	7.3333	5.6667	8.6667	0	1.6667	0	0	0	0	7	13.3333	9.3333	12	7	13	9	10	7.6667	1	2	4	12.6667	3.3333	6	8
							fly 38	1	15.3333	5.6667	17.3333	9.6667	21	17	28.3333	16.6667	30	27.6667	28.3333	29.6667	30	30	20.6667	16.3333	7	6.3333	0	4	3.3333	0	0	0	4	14	29	30	30	27	24	22	25.3333	25	25.6667	27.3333	25.3333	21.6667	23	25	23
							fly 39	12.6667	23.6667	17.6667	26.3333	26	24.3333	27.6667	29.3333	27	30	28.3333	30	30	30	30	30	27.3333	13	10.3333	0	0	0	0	0	0	0	3.6667	21.3333	29	30	29.6667	23	30	29.3333	27.3333	26.3333	26.3333	27	21	23.6667	20	27.6667
							fly 40	0	0	0	0	2	4.6667	7.3333	3.3333	16.3333	10.3333	4.3333	3.6667	15.6667	22.3333	23.6667	6.6667	6	8	4	2	1.6667	0	0	0	0	0	0	0	0	4.6667	13.6667	15.3333	7.6667	3.6667	2.3333	6	5.3333	8.6667	9.3333	23.3333	25.3333	16.3333
							fly 41	0	4	11.3333	24	28.3333	25.3333	27.3333	27.6667	30	19.6667	29.3333	27.3333	30	26	30	25	20.3333	5.3333	7.6667	0	0	0	0	0	0	0	0	10	17.6667	18.3333	26.6667	21	21	17.6667	11.3333	12.3333	9.6667	11.3333	11.6667	19.3333	16.6667	18.6667
							fly 42	0	1.3333	13.6667	21.3333	28.6667	27.6667	26	23.6667	29.3333	29	25	28.6667	29.3333	30	30	26.3333	26.3333	29	18.6667	15.6667	9	0	0	0	0	0	0	6.6667	28	28.6667	29.6667	29	30	27	9	15.3333	11.3333	10.3333	12.6667	17.3333	13.6667	22.6667
							fly 43	1.3333	2	5	7.6667	6	6	10	17	15.3333	16.3333	18.3333	19.6667	15.6667	17	12	9.6667	9.6667	12.3333	12.6667	15.6667	5.3333	1.6667	3.6667	0	4	2	3.3333	13	14.3333	19.3333	16	26.6667	12	15	24	16.3333	18.3333	17	16.3333	15.3333	19.6667	21
							fly 44	0	0.33333	9.6667	10.3333	16	19.3333	21.6667	27.6667	29.3333	29	29.3333	30	30	29	29.3333	30	30	22.3333	23.3333	8.3333	1	2.6667	1	1.3333	0	0	6.3333	24.6667	29.6667	30	30	28	30	27.3333	26.3333	21.3333	20.6667	23	19	28	24.6667	29
							fly 45	6.3333	10	0	0	7	11.6667	14.6667	5	6	8	16.3333	20.3333	24	23.6667	24.3333	25	7	5.3333	4.6667	1	4.3333	7.3333	13.3333	7.6667	6.6667	4.3333	20	26.6667	25	26.3333	27.6667	30	28.6667	26.6667	16.3333	16.3333	24.3333	20.6667	19.6667	19.6667	20.6667	19.3333
								bin 1	bin 2	bin 3	bin 4	bin 5	bin 6	bin 7	bin 8	bin 9	bin 10	bin 11	bin 12	bin 13	bin 14	bin 15	bin 16	bin 17	bin 18	bin 19	bin 20	bin 21	bin 22	bin 23	bin 24	bin 25	bin 26	bin 27	bin 28	bin 29	bin 30	bin 31	bin 32	bin 33	bin 34	bin 35	bin 36	bin 37	bin 38	bin 39	bin 40	bin 41	bin 42
						inc2;vGat_attP/+	fly 1	2.6667	11.3333	14.3333	18	22	16	20.3333	25.6667	19.6667	26	14.6667	25.3333	28	22.3333	19.6667	19.6667	27	21	17.6667	14.3333	5.3333	0	0	0	0	8.6667	17	17	16.3333	8.3333	16.6667	14	20.6667	12	11	18	19	7.6667	16.6667	22.3333	10.6667	11.3333
							fly 2	1.6667	12.6667	23.6667	17.3333	27.6667	24	23.3333	21	22.6667	26.6667	27	29.3333	26	27.3333	29.6667	30	30	24.6667	20.3333	19.6667	0	0	0	0	0	12.3333	26.3333	27.3333	28.3333	30	27.3333	29	27.3333	30	26.3333	27	25	28	25.3333	25	21.3333	22
							fly 3	0.33333	5.3333	6	12.3333	11	20	22.6667	23.6667	23	19.3333	23.6667	24.3333	25.6667	29.6667	18.6667	21	28.6667	9.6667	22.3333	9.3333	15	3.6667	0	0	0	0	0	3.3333	8.3333	15	12.6667	6	10.3333	8.3333	11.3333	11	15	9.6667	12.6667	6.6667	16.3333	10.3333
							fly 4	18	25.6667	26.6667	28.3333	25	25.6667	29.3333	27.3333	28.3333	28.6667	30	29.6667	24.6667	24.3333	23.3333	27.3333	21.3333	23	25	19	18	7.6667	4	0	0	0.33333	19.3333	24.6667	20.3333	16.6667	22.6667	20.6667	20	24.3333	18	23.3333	12	20.3333	19	24.3333	21.6667	19.3333
							fly 5	0	0	0	3.3333	2.6667	8	17.3333	15.3333	21	18.6667	27.3333	20	21.3333	15.6667	26	15	14	15.6667	4	1.6667	2	0	0	0	0	0	0	0	0.66667	5.6667	1.6667	0	0	0	0	0	0	0	0	0	0	0
							fly 6	0	0	0	0	1.6667	7	13.6667	22.6667	19	16	27.6667	22.3333	28.6667	24.3333	25	26	20.6667	15	3	0.33333	0	0	0	0	0	3.3333	16	17.3333	16	18.6667	10.6667	18.6667	10	7.3333	8	5.3333	12.6667	14.3333	9.3333	4.3333	2	6.6667
							fly 7	0	0	0	6.6667	10.3333	13	15	19.6667	21.6667	26.3333	20.6667	21.6667	29.3333	25	28	22.3333	21.3333	0	3.3333	6.6667	0	0	0	0	0	0	0	0	0	8.3333	10.6667	2	6	5.6667	0	1.6667	0.33333	9.3333	4	0.66667	1	0
							fly 8	1.6667	5	6.3333	9.3333	11.3333	10.6667	12.6667	13.3333	5	11.6667	10	13	14.6667	8.3333	15.3333	10	13	15	17	12.6667	2.3333	4.6667	2.3333	0	0	1.6667	1.6667	6	7.3333	15.6667	6.6667	7.6667	9.3333	14.3333	8	12	14.3333	17.6667	10	6.6667	18.3333	8
							fly 9	0	0	0	0	0	1.6667	15.6667	10.6667	16.6667	20.6667	29.6667	26.6667	21	30	27.3333	19.6667	11.6667	5	3.3333	0	0	0	0	0	0	0.66667	19.3333	22.3333	14	16	18.3333	13.3333	15.6667	6.3333	3.3333	7	5	1.3333	3	5	0	0
							fly 10	0	0	0	0	1.6667	9	18.6667	15.3333	22.6667	15.6667	22.3333	20.6667	23.3333	25.6667	16.6667	7	2.6667	10	0	0	0	0	0	0	0	0	5.3333	1.3333	5.3333	8.6667	6.6667	6.6667	3.6667	4.6667	0	5.6667	0	4.6667	19.3333	9	8.6667	3.3333
							fly 11	0	0	0	7	21	14.3333	15.6667	18	21.6667	20.3333	27.6667	25.3333	10	20.3333	25	30	20.3333	24.6667	17.3333	12	3.6667	0	0	0	0.33333	5.3333	8.3333	5.6667	4	9	6.3333	9.3333	15	9.3333	12.3333	17	8	8	7	3.6667	8.6667	6.6667
							fly 12	0	0	1.6667	4	11	25.3333	9.3333	11	21.6667	20	10.6667	20	30	17.3333	11.3333	15.3333	15.6667	0	6	0	0	0	0	0	0	0	0	3	0	0	2	0	4.3333	3.6667	3.6667	1.3333	2	0	0	2.6667	0	0
							fly 13	0	0	0	4	5.6667	5.3333	11	7.6667	6.6667	19.6667	25.3333	23.6667	18	11.3333	11.6667	6.3333	0	0	0	0	0	0	0	0	0	0	2	4.3333	11.3333	15	5.6667	0	3	0	4	14	8.6667	6.3333	10	1.6667	1.6667	2
							fly 14	0	0	0	0	1	1	9.6667	10.6667	18	17.3333	20.3333	27	26.6667	26	20.3333	30	22.3333	3.3333	5.3333	0	0	0	0	0	0	6.3333	8.3333	14.6667	26	11.6667	8.3333	18.3333	14.6667	13.6667	5.3333	7	11.6667	5.3333	6.6667	2.3333	0	0
							fly 15	0	0	0	0	0	3.6667	3.3333	4.6667	7.6667	9.6667	17.3333	12.3333	18.3333	6.3333	12.6667	7.3333	15.3333	6	6.6667	4.3333	9.3333	0	0	0	0	0	0	0	0	3.3333	2.3333	3.6667	0.66667	1.6667	1.6667	2	4.3333	1.3333	1.6667	0	0	2.3333
							fly 16	0	0	3.3333	19	18.6667	14.3333	12.6667	13.3333	20.6667	27.6667	20.6667	16	23.3333	16.3333	17	16	1.6667	5.3333	18.6667	7.3333	2	0	0	0	0	0	4.6667	6	5	12.6667	19.3333	11.3333	8.6667	11	5.6667	0	0	2.6667	11	14.6667	7.6667	12.3333
							fly 17	0	0	3.6667	22.6667	29.3333	25.6667	20	29	28	30	30	28	28.3333	30	30	26.6667	26.6667	30	25.3333	12	0	0	0	0	0	10.3333	23	18.6667	22.6667	13.6667	15.6667	23.3333	23.6667	18.3333	6.3333	14	11.6667	12	15	13	10.6667	8.6667
							fly 18	0	0	0	0	5.3333	15.3333	22	28	25.3333	29	25.3333	27.3333	30	30	30	28.6667	20	1.6667	0	2	5.3333	0.66667	0	0	0	0	0	4	19.6667	15.6667	12.3333	3.3333	0	0	2.3333	0	0	1.6667	5	7	0	0
							fly 19	0	13.3333	21.6667	24.3333	25.3333	28.6667	27.3333	28.6667	29.6667	30	29.3333	29.6667	30	28	30	30	30	25.3333	19.3333	8.6667	19	1.6667	0	0	5.3333	28	27.3333	19.3333	24.3333	21.3333	9	10	17.3333	21	18.3333	20.6667	15	24.6667	20.3333	13.6667	23.3333	12.6667
							fly 20	2	0	0	11	9.6667	24.3333	24.3333	17.3333	26.6667	28.3333	28	23	28	30	27.6667	21.6667	26.3333	23.6667	11	3	2	0	0	0	0	0	0	3.3333	9.3333	6	1.6667	1.6667	7.3333	3.6667	7.3333	10.6667	7.6667	3.3333	4.3333	5	12.3333	14.3333
							fly 21	0	0	2	0	8	9.6667	7.3333	14.3333	19	12.3333	8.6667	18	17.3333	18.6667	16.3333	13.6667	7	11	10	4	4.3333	3.3333	0	0	0	5.6667	6.3333	7.3333	14.3333	21	8.3333	4.3333	5.3333	8.3333	9	4	12.3333	11.3333	10	3.3333	8	14.6667
							fly 22	5.6667	4	7	6.6667	7.6667	10.3333	13.3333	12.6667	10	12	21.6667	17	23.3333	16	18.3333	17	16.6667	9.6667	9	8	8.6667	0	2	1.3333	0	0	2	5.3333	0	5	3.6667	1.6667	1.6667	5	5	0	0	0	7	6.6667	10	1
							fly 23	0	0	0	0	0	0	0	0	0	0	0	1.6667	0.33333	5.3333	5.6667	7.3333	2	0	0	0	0	0	0	0	0	0	0	1.6667	0	2.3333	0	0	0	0	0	0	0.33333	1.3333	0	0	0	0
							fly 24	0	0	0	0	0	2.3333	1	3	6.3333	7.3333	8.3333	8.3333	17	18.6667	14.3333	16.3333	13.6667	15	3.6667	0	0	0	0	0	0	0	0	1.3333	2.6667	2	4.3333	0	3.3333	2.3333	0	1.6667	1.6667	0	0	0	0	0
							fly 25	1.6667	6.6667	0	13.3333	16	16.3333	21.6667	22.3333	22	16	23.3333	20	20.3333	19.6667	21	19	9	14	5.6667	9.6667	2.6667	0	0	0	0	3.6667	11.6667	10.3333	12.3333	3	11.3333	2.3333	5.6667	4	1.6667	8.3333	7	4.3333	2.6667	9.3333	6.3333	7
							fly 26	0	0	0	0	0	0	0	0	2	4.6667	8	8.3333	9	7.6667	6.3333	3.6667	2	0	0	0	0	0	0	0	0	0	1.6667	1	7	1	3	0	0	0	0	0	0	0	0	0	0	0
							fly 27	0	1.3333	14.6667	21.6667	19.3333	22.3333	26	23	28.3333	29.3333	30	30	30	30	26.3333	24.3333	23.6667	30	21.3333	1.6667	2	0	0	0	0	0	0	3.6667	6	3.3333	6.3333	7	2	2.3333	5.6667	2.3333	3.3333	3.6667	0	0	0	0
							fly 28	0	0	0	1.6667	7	6.6667	6.6667	6.6667	14	4.3333	4	7.3333	4	14	10.3333	3.6667	1.6667	1.6667	1.3333	1	0	0	0	0	0	3	7.6667	3.3333	10	0	0	1.6667	1.6667	0	0	0	0	3.6667	0	0	0	0
							fly 29	0	0	0	0	10	16.3333	21	18.3333	25	22.3333	28.3333	25	26.3333	30	30	22	27	18.3333	22	13.3333	4.6667	0	0	0	0	2.3333	4	22.3333	19	16	23	15.3333	17	6.6667	13	0.33333	7.3333	3	4.3333	5.6667	2.6667	4.6667
							fly 30	0	0	0	0	0	0	2	1.6667	0	4	0	2	3.3333	5.3333	5.6667	2.3333	1.6667	4.6667	0	0	0	0	0	0	0	0	0	0	0	0	0	0	0	0	0	0	0	0	0	0	3	1.6667
[truncated: 6 more columns]
