# Supplementary material for: Enhanced memory despite severe sleep loss in Drosophila insomniac mutants
Source: PLoS Biol. 2025 Mar 20;23(3):e3003076. doi: 10.1371/journal.pbio.3003076 (PMC12135902; doi:10.1371/journal.pbio.3003076)
Supplement: S3 Data — (XLSX) [file pbio.3003076.s010.xlsx]

## Sheet: Fig 3A
		Sleep (min)				Latency (min)				P[doze]				P[wake]						bin 1	bin 2	bin 3	bin 4	bin 5	bin 6	bin 7	bin 8	bin 9	bin 10	bin 11	bin 12	bin 13	bin 14	bin 15	bin 16	bin 17	bin 18	bin 19	bin 20	bin 21	bin 22	bin 23	bin 24	bin 25	bin 26	bin 27	bin 28	bin 29	bin 30
		wt	Dc0B3/+	Dc0H2/+		wt	Dc0B3/+	Dc0H2/+		wt	Dc0B3/+	Dc0H2/+		wt	Dc0B3/+	Dc0H2/+		wt	fly 1	3.5	16	19.5	21.5	21.75	30	30	27	29.5	27.75	25.25	29.5	30	28.25	28.25	27	29	27	21.5	27	19.5	18.25	11	3	0	2.75	18.75	30	29.5	29.75
	fly 1	1082.25	1044.75	986.75		69.25	58.25	59		0.29295	0.13624	0.25399		0.068742	0.044462	0.079354			fly 2	0.25	11.75	21.5	23	25	27.5	27.75	26	28.25	29.75	28.75	25.25	29.25	28.5	27.5	29.75	29	30	30	25.75	22.5	11.75	0	0	0	2.5	13.75	26.25	26.25	28.75
	fly 2	1081.75	1113.25	1138		72	73.75	91		0.25653	0.1913	0.20224		0.062384	0.04389	0.042384			fly 3	0.25	9.5	21.5	25	27.5	26	25.75	28.75	29	30	28	29.75	29.75	29.75	30	30	30	29.5	30	30	27.75	19.25	10.25	2.25	0	18	29.75	28.25	30	30
	fly 3	1191.25	1104.25	1157.5		43	64.75	86.5		0.26004	0.27943	0.24485		0.04242	0.060683	0.044362			fly 4	2.25	13.25	20.25	25.75	24.25	23	26.5	23.25	29.25	30	30	27.25	28.5	28.25	29	28.75	25.5	26.75	22	24	19.5	15.75	10.75	1.25	0	0	19.5	28.75	27.75	24.5
	fly 4	1092.75	1128.25	1014		71.5	96.5	59.5		0.33224	0.31166	0.19415		0.071932	0.057133	0.060212			fly 5	0.5	10.25	16.25	22	27.25	29.75	29	25.5	30	30	29.5	29.75	29.75	29.5	30	30	29.75	30	30	29.75	28.75	12.25	0	0	0	0	5	27.5	30	30
	fly 5	1158.25	1061.5	1096		85.25	134.75	26.75		0.19111	0.18011	0.22091		0.038235	0.049836	0.051944			fly 6	1.25	9.25	13	9.75	16	17.75	16.5	21.75	21.75	19.75	20.75	27.75	26.75	24	28.25	29.5	29.25	27.25	29.5	30	28.25	26	9.25	2.75	0	0.5	5.25	14.75	21	28.25
	fly 6	1040.5	1033.5	1079.75		106.25	63.5	22.25		0.19476	0.18337	0.17277		0.058657	0.054713	0.046685			fly 7	1	17.25	23.75	29.25	23.5	27.75	30	30	30	29.5	30	29.25	30	30	30	30	30	30	30	25.75	28.75	12.25	0	0	0	6	17.25	30	30	30
	fly 7	1194.5	1043.75	1066.75		67	74.25	31.75		0.27152	0.28539	0.25107		0.04013	0.074152	0.062262			fly 8	2.25	0.5	5	13.75	18.5	17	25.75	21.5	26.75	29.5	30	29.5	28	29.5	30	29.75	28.25	29.75	30	28.5	18.5	5.5	0	0	0	1.25	14.25	21.75	27.5	26.5
	fly 8	962.75	1085.5	1001.5		76	83.25	59.5		0.15481	0.19051	0.28847		0.064267	0.047459	0.080965			fly 9	0	7.25	7.75	17	28	27	24.25	22	28.75	27.75	30	28.75	30	29.75	30	29.75	30	30	29	28.25	23.5	9.75	0	0	0	0	11	26.25	28	28.25
	fly 9	1046.25	1205	1110		80	75	78		0.25784	0.33217	0.21066		0.067305	0.043384	0.047302			fly 10	0	4	21.5	27.75	28.5	29.25	30	29.75	29.75	28.5	30	30	30	30	30	30	28.75	30	30	29	21.25	15.5	3.75	0	0	0	2.75	25	30	30
	fly 10	1121.75	1163	1234.25		93.25	51.5	49.25		0.23091	0.34341	0.13244		0.048505	0.054627	0.018923			fly 11	1.5	17.75	19.5	15.5	24.75	17.75	28.25	27.5	27.75	29.25	29	28.25	28	23.25	26.25	29.5	30	28	26.75	21.5	19	9.25	5	0	0	0	12.25	29.75	27.25	29.75
	fly 11	1106	1046.25	1065.5		78.75	19.25	55.5		0.19527	0.30647	0.2688		0.046486	0.077308	0.068502			fly 12	0.25	14	22.25	28	30	30	28.75	29.75	29.75	30	30	29	28.75	29.75	29.5	28.75	26.75	30	27.5	26.25	24.25	11.25	4.5	2.25	0	0	0	16	28.75	24.25
	fly 12	1088	1013	955.75		105	69.25	110		0.12763	0.38688	0.08829		0.036599	0.094099	0.039635			fly 13	0.5	7	11.25	20.5	20.25	22.25	27.5	24.75	25.75	23	27.75	28.5	30	30	30	29.5	29.75	23	24.5	16.25	12.25	5.5	4.75	6.25	11	20.5	24.75	30	29.5	27.5
	fly 13	1044.75	1062	1127		30	41.75	57		0.33591	0.15283	0.18244		0.082659	0.044228	0.041332			fly 14	0	7.75	13.5	15.5	27.25	30	29.25	26	27.5	29.25	29.75	29.5	29.25	30	29.75	25.75	29	25.75	23.5	19.25	21.75	5	5.75	0	0	4	26.75	29.75	29.5	29.5
	fly 14	1092.25	1120.75	1169		57	60.25	50.75		0.22476	0.37901	0.18355		0.053887	0.066496	0.03333			fly 15	0	0	2.25	5	6.75	17.25	16.5	11.25	17.75	23	26.5	29.25	29.5	28.75	29.25	30	28.5	29.5	28.25	12.25	12.5	3	2.25	2.25	0	3	9.25	10.25	20.75	17.25
	fly 15	841.5	1085.75	1240.25		71	64.25	67.75		0.20841	0.23811	0.14575		0.10706	0.057171	0.020407			fly 16	0	2.5	11.75	23	28.25	27	25.25	23.25	24.75	30	29.5	26.5	29.75	29.25	29.5	27.25	28.5	24.25	18.25	13.25	3.5	0	0	0	0	0	15	30	30	29
	fly 16	1027.5	994.5	1161.5		73.5	49.5	64		0.17367	0.25913	0.26108		0.054863	0.08236	0.043475			fly 17	0	3.75	8.75	13	17.25	19.25	23.75	28	29.5	29	28.75	27	30	30	30	26.75	29	28	24	29	22	9.5	4.25	0	1	8	19.25	26	23.5	23.75
	fly 17	1010.75	1018	1204.5		65	82.25	64.75		0.19627	0.20083	0.38955		0.062923	0.061377	0.04797			fly 18	0	2.75	5	21	15.75	18	23.5	20.5	25.5	27.25	29.75	30	30	30	30	30	30	29.5	22	20	18.5	6.75	0	0	3.75	5.25	13	9	9.75	7.5
	fly 18	840.25	1015.25	1192.5		59.75	89.5	48.75		0.228	0.20284	0.12395		0.10988	0.063861	0.020437			fly 19	2.25	4.25	4.5	22	17.5	25.25	29.75	28.75	25.5	28.5	23	24	27	30	29.75	30	30	30	30	29.75	26	18	8.25	0	0	0	0.25	9	25.75	27.5
	fly 19	1001.75	866.75	1062.75		108.75	62.25	50.25		0.21265	0.26987	0.31204		0.068096	0.11988	0.072301			fly 20	1.25	9.5	23.5	22.5	18.25	24.75	26	22	25.5	26.25	28	27.25	29.5	30	30	28.25	26.5	29.75	30	26.75	20.75	15	3	1.25	0	0	4.25	21	30	28.5
	fly 20	1080.25	876.5	1099		91.5	78.75	86.5		0.2037	0.24522	0.21153		0.054701	0.10309	0.048272			fly 21	1	16	17.75	24.75	17	22	21.5	27.75	26.25	27.75	26.25	27.75	28.25	28.75	29	29.25	25	28.25	23	25	20.75	9	2.75	0	0	0.25	21.25	30	30	30
	fly 21	1095.75	1096.25	1155		68.25	112.5	70		0.29607	0.36283	0.33582		0.06624	0.069124	0.053867			fly 22	1.25	15.25	25.5	28.25	26	30	28.75	30	30	30	29.75	29	30	29.5	29.5	29.5	29.75	30	23.75	25.75	21.25	14.75	1.5	0	0	8	14.75	30	30	30
	fly 22	1184.25	1011.5	1105.25		65.5	40.5	55.75		0.24287	0.14426	0.1341		0.040541	0.050503	0.034578			fly 23	5.25	9.75	18.5	27.5	26.25	28.25	26.5	28.75	30	30	27.75	30	30	30	30	30	30	30	29.5	23	22.5	7.25	1.25	0	0	0	1.75	14.25	25	29.75
	fly 23	1050.5	1089.25	1137.5		103.5	108.5	67.25		0.22868	0.13641	0.16775		0.062777	0.036095	0.035223			fly 24	0	0	3	16.75	23.75	23	22.25	28.25	28.25	29.5	29.5	29.75	30	29.75	30	30	30	30	26	15.25	10.5	0	0	0	0	0.5	15	27.25	29.25	29
	fly 24	977.5	1005	828		77.75	69.75	119.25		0.1621	0.14246	0.20893		0.060607	0.051401	0.10944			fly 25	0	0	1.25	3.75	2.75	15.5	17.25	16.5	14.25	15.75	25.25	27.25	29.75	29	28.75	28.75	27	25.5	20.5	19	9.5	9.25	0.75	0	0	1.25	1.25	3.25	10.75	6.75
	fly 25	714.25	733.75	1182.25		87.75	94.75	43		0.23538	0.14173	0.21598		0.14677	0.10249	0.037118			fly 26	0.75	4.25	11.25	16.5	20.5	17.5	21.75	23.75	22.75	30	28.75	28	29.25	30	30	26.75	28.5	26	21.25	14.25	16	7	1	0	0	1	13	25.25	27.25	29.75
	fly 26	1062	1052.75	1111		76.25	56.5	44.75		0.24963	0.20586	0.1401		0.064446	0.057348	0.035124			fly 27	0.75	15	18.75	21.25	26.75	28.25	27.5	28.5	25.75	27	30	29.75	28.25	30	26.25	30	30	29.75	28	22.75	16.75	10	3.25	0	0	1.25	15.25	30	30	30
	fly 27	1151.75	1025.25	1202.75		70.5	78.75	25.25		0.21443	0.19762	0.22957		0.042257	0.059374	0.034421			fly 28	1.5	16.25	17.5	26	24.75	27.5	27.5	26.25	29.5	30	29.75	30	30	29.75	30	27	29	25.75	19.25	15	13	5.25	3	0	0	0	7	29.75	30	30
	fly 28	1086.5	1139.25	1096.5		82.75	24.25	27.75		0.29321	0.26903	0.26037		0.067244	0.051342	0.060499			fly 29	0	2.75	19.25	22.75	24.5	26	26	27.75	28.25	29.75	26	22.25	25	25.25	22.75	22.5	25.25	26.75	14.5	23.25	7.25	2	0	0	0	8.5	14	29.25	20	26.25
	fly 29	998.75	967.5	1057.25		48.75	63	45.75		0.24697	0.26249	0.25951		0.082532	0.086938	0.066429			fly 30	0	4.25	7.25	22.5	22.75	23.25	22.5	29.75	26.25	25	25.75	28.5	27.25	27.75	27.75	28.75	28.75	26	17.5	19.75	10.75	3.25	0	0	0	3	15	25	27.5	29.5
	fly 30	1059.5	986	1167.25		71.25	108.5	35.5		0.27445	0.22111	0.3198		0.068621	0.07394	0.051055			fly 31	0.25	10	15.5	23.25	23.75	27.5	23.5	26.5	28.75	28.25	30	28.75	28	27	29.5	30	30	29.5	27	13.75	10.75	9.25	3.25	0	2.25	21	29.5	30	29.5	29.75
	fly 31	1162	939.25	1104.25		37	63.75	39.75		0.26976	0.26661	0.22206		0.046085	0.09603	0.052894			fly 32	2.5	6	14.75	19.25	20.25	22.5	25.75	26	27.25	26.5	25.25	26.75	27.75	25.5	26.75	26	27.25	24.75	17.75	20.75	16.75	13.5	5	0	0	12.25	25.25	30	30	30
	fly 32	1039.75	1005.75	1107.75		53.5	70.5	50.25		0.19365	0.21848	0.35914		0.058479	0.067807	0.067057			fly 33	0	7.25	15	25.5	25.25	25.25	25.5	23	27.25	29	28.25	26.75	28.75	29.25	28	29.25	27.25	24.5	24.75	21	17.5	8.25	1.25	0	0	0	6.25	29	30	30
	fly 33	1084.5	702	1204.5		85.25	176.25	48.75		0.21768	0.19919	0.27777		0.055996	0.13991	0.039996			fly 34	0	1.25	15	17	26	20.25	25.75	24.5	24.75	26.25	25	21.5	26	26.75	27.75	28.75	27	27.75	28.75	23.25	23	18	4.25	0.75	0	0	14.75	27	27.5	24
	fly 34	1034.5	822.5	1128.75		76.25	96.25	32.75		0.23199	0.16574	0.18545		0.07055	0.092853	0.04146			fly 35	0	0	3.75	16	21.25	21	26.75	23.5	23	27	28	27.75	29.75	26.75	30	30	27.75	26	24.5	16	10.5	3.25	0	0	0	0	14.25	29.5	29.5	28.25
	fly 35	1002.25	1147.75	1069.25		72.25	39	62.5		0.15873	0.19688	0.17922		0.057359	0.040676	0.048648			fly 36	0.75	11	26.75	24.25	22.75	27.25	29.5	30	27	30	30	30	30	30	30	30	30	29.25	22.5	14.5	14.25	10.5	1.25	0	0	8.5	28	30	30	30
	fly 36	1187.5	986.5	1035.75		51.75	57	58.25		0.31178	0.21313	0.13824		0.045541	0.07309	0.045234			fly 37	0	11.25	15	20	23.5	22	24	25.5	30	30	29.25	27.75	26.5	28.25	29.5	23.75	29	25.75	20.5	16.75	10.25	2.75	0	0	0	3	10.25	20.25	30	30
	fly 37	1038.25	1004	997.5		87.5	89.25	62.75		0.18044	0.13014	0.23546		0.053294	0.048549	0.07426			fly 38	0	3.25	5.75	14.75	20	22.5	17	16.75	26	29	26.25	27.5	30	29	28	30	20	25.75	11	1.25	0	0	0	0	0	0	3.25	22.25	24.25	29.75
	fly 38	946	1221.25	1096.5		91.75	30.75	29.25		0.15078	0.25915	0.32805		0.06282	0.035016	0.070345			fly 39	0.5	4.75	16.5	19	18.5	22.25	25	26	22.75	28.5	30	27.25	29.5	30	26.5	23.25	21	26	19.75	22	16.25	8	4.5	0	0	16.25	27.25	30	30	27.75
	fly 39	1079.25	885.5	1181.5		44.75	86.5	14.25		0.24502	0.19497	0.32842		0.060405	0.088572	0.051056			fly 40	0	7.75	19	21.5	22	22	25.5	29.5	29	29.25	29.25	29.5	29.25	27	28	26.5	30	29	23.25	15.5	7	0	0	0	0.75	12.5	26.5	29.5	29.75	30
	fly 40	1105.75	1111.5	1121.5		39.25	80	47.25		0.24006	0.31346	0.23572		0.054288	0.064004	0.050741			fly 41	0	14	18.75	23	17.5	20.75	19	17.25	24.25	20.75	25	24	24.25	26	29.25	28.25	26.5	29.5	26.75	22.75	20.25	10	6	1.5	0	0	13.25	28	30	28.5
	fly 41	1089	1097.25	1171.75		74	59.25	78.25		0.37506	0.25985	0.094192		0.077882	0.056435	0.019123			fly 42	0.5	3.5	15.5	14.75	23	29	28.25	26	28.25	28	28.5	29.75	26.75	29.25	29.75	29.5	28.75	30	27.5	29.25	14.25	14	3.75	0	0	2.75	15.5	29.75	30	28.5
	fly 42	1109.25	1011.5	1234.75		72.75	78.5	27.25		0.22253	0.17859	0.40626		0.050655	0.059933	0.041939			fly 43	1	19	26.25	26.25	26	27.5	29.5	29.25	29	29.25	27.75	30	29	30	28.25	29.25	29.75	30	25.75	25.25	18.5	13.75	1.75	0	0.75	5.75	24	29.75	30	30
	fly 43	1192.25	1114.25	1184.5		53.25	60.75	43.75		0.25879	0.2526	0.31236		0.039493	0.054907	0.048222			fly 44	0	13	25.5	26.5	29.5	30	29.5	28	29	30	29.5	29	29	28.5	23.75	29.25	30	25.25	23.5	13	8.25	6	0	0	0	0	0.75	11.5	29.75	30
	fly 44	1098.25	998	1034.5		100.5	61.5	34.5		0.23965	0.16596	0.2191		0.054071	0.060551	0.065139			fly 45	1.75	12.25	17.5	16.75	16.5	19	19	26	25.75	26.5	25.75	26.75	28.75	30	28	26.5	25.25	23	16.5	21.5	14.5	8.25	3.5	0.5	0	19	29.5	29.75	29.5	30
	fly 45	1049	1019.75	1108.25		41.75	49	22.75		0.36297	0.21852	0.22394		0.085166	0.064579	0.051245			fly 46	0	10.75	22.75	27.5	29.25	30	30	27.75	29.75	29.75	30	30	30	30	30	30	30	30	26	11.5	8.75	0	0	0	0	5	29.5	25	30	25.5
	fly 46	1132.25	1152.5	1204		55.25	72	13.5		0.20124	0.25302	0.34861		0.042855	0.046102	0.045447			fly 47	2.75	10.75	20.25	21.25	26.5	28	24.5	25.25	28.75	20.25	28	29.75	29	29.5	29.75	30	29.75	23.75	27.25	17.5	19	6.5	5.25	0	0	5.25	23	27.5	29.5	29.5
	fly 47	1144.75	1129.5	922.75		60.75	65.25	35.75		0.30662	0.38301	0.22023		0.0541	0.06911	0.088605			fly 48	2.75	14.75	22.25	23.5	23.25	26.75	24.5	26	27.5	26.5	20.75	26.5	26	29.25	29.25	27.75	30	27.75	24.5	23.25	21.75	10	10.25	2.5	0	22	30	28.75	29.75	29
	fly 48	1152.5	1150.25	1095.5		38.75	36.25	68.75		0.32377	0.48959	0.11324		0.059326	0.074646	0.030782			fly 49	0.5	4	7	5.5	16.5	11	12	18.25	20.75	23.75	28.25	23.75	26	28.25	26	23.25	27.75	21	23	12.5	4.75	0	0	0	0	0	4.75	18.75	16.5	20
	fly 49	855.75	1115.25	1134.75		86	75	54		0.26747	0.43066	0.12651		0.12254	0.070731	0.030115			fly 50	0	18.5	22.75	27.25	27.5	26	26.5	30	30	30	30	28.5	30	29.25	26.25	28.5	28.5	26.25	29.5	27	24.25	13	10.5	0	0	0	6.75	27.75	29.5	29.5
	fly 50	1037	891	1089.75		84	74.5	59		0.18814	0.21398	0.14534		0.056082	0.093744	0.03934			fly 51	0.25	2.75	16	13.5	21.25	23.75	25.5	29.25	29.25	30	30	30	30	29.75	29.5	27.25	26	22.25	11.75	14	9.5	5	1.5	0	0.25	13.25	29.5	29.5	29.5	28.25
	fly 51	1089	963.5	1048.25		47	108	47.25		0.28242	0.29144	0.32221		0.064773	0.096782	0.07483			fly 52	6	17.25	22	20.75	26.5	26.5	27	27.5	30	27	30	30	30	29	30	28.75	28.25	22.25	22	22	14.5	7.75	5	2.75	0	0	19	30	30	30
	fly 52	1120.75	1107.75	1106.5		71.5	56	35.25		0.26866	0.37124	0.19492		0.056719	0.068794	0.045852			fly 53	0.75	4.75	11.5	9.25	20.75	23.5	20.25	19.25	25.5	27.75	30	30	30	30	30	30	30	30	29.75	24.25	13.25	5	0.5	0	2.25	18	23.75	25.25	27.25	27.75
	fly 53	1108.5	1189.25	1077.75		35	56.5	44.5		0.29612	0.38611	0.20704		0.060971	0.050381	0.053138			fly 54	0.75	5	8.5	20.25	25.5	27	25.75	26	27.25	29	28.5	28	29.25	30	29	29.75	29	30	27.25	23	12.5	9	0	0	0	7	29	27	28.5	28.5
	fly 54	1126.75	1056.75	1127.75		52.5	67.75	25.75		0.23838	0.21797	0.27665		0.050547	0.058531	0.052443			fly 55	3	23.25	27.5	29.5	29.5	30	29.25	29.75	30	30	29.25	30	30	29.5	30	29.5	30	30	30	30	28	13.25	4.5	0	0	5	16.5	30	30	30
	fly 55	1230.75	827.75	929.25		65.75	89.25	79.25		0.20718	0.086318	0.10756		0.026794	0.056128	0.051597			fly 56	0.25	13	13.75	21	27.75	26	27.5	29.25	26	29.5	30	28.25	30	26.75	29.5	28.25	29	28.5	23	15.75	19.5	12	0.5	0	0	4	23.25	27	28.25	26.75
	fly 56	1133.75	1111.5	1146		61.5	56.25	86.25		0.19887	0.22426	0.19753		0.043751	0.049567	0.041779			fly 57	3.5	10.25	23.75	25.5	25	28.5	29.5	26	28	28.5	28.5	30	25.75	29.75	27.5	30	29.5	28.5	25	27	28	15.75	15	7	0	11.75	30	30	30	29
	fly 57	1198.25	1161.75	1109.75		49.25	72.25	38.5		0.28464	0.27264	0.2491		0.041752	0.04673	0.055988			fly 58	1.25	11.75	18	22.25	21.5	26.5	25	27	29.25	28.5	29.5	28.25	29	29.75	28.75	27	26	27.25	29	20.5	17.75	11.75	2.5	1.5	0	0	8.75	28.25	30	30
	fly 58	1139.75	875.75	1119.5		81.5	85.5	60.5		0.25725	0.11549	0.19011		0.05157	0.063086	0.04046			fly 59	4	0	4.25	5	13.75	13.75	13.75	24.5	24	28.25	27.5	29.25	25.25	26.75	27	29	25.5	24.25	22.75	24.25	8.5	6.25	3.75	0	0.75	6	12.5	21	25.25	13.75
	fly 59	979.75	1039.5	1128.5		68.25	29	39.25		0.29648	0.17286	0.3516		0.091186	0.052628	0.062619			fly 60	0	10	20.75	15	18.75	18.75	24	29.75	24.25	27.75	26.75	28	27	25.5	29.75	28.5	29.25	24	25	25	11.75	7.25	1.25	0	0	5	13.75	23.75	23	16
	fly 60	1027.25	1009.5	1016.5		75.25	69.5	65		0.21517	0.44741	0.23462		0.06698	0.10146	0.071674			fly 61	0	4	11.5	11	18.25	23.75	13.25	15.25	16.25	20.25	22	24.75	26.75	28.5	30	30	28.75	28.75	26	21	13.75	4.75	1.25	0	0	2.5	22.75	30	30	30
	fly 61	1051	957.5	1141.5		65.25	74	64.75		0.28599	0.15046	0.33681		0.074456	0.061977	0.060734			fly 62	0	6	17.5	22.75	26.25	25.75	26.75	25.25	27.5	29	28.75	28.25	28.5	28.5	29.75	28.75	29	27.75	24.25	16.5	9.5	7.25	3	0	0	0	10.25	25.25	25	23
	fly 62	1040.75	1202.75	1107		74.75	76.75	19.5		0.19841	0.52747	0.24906		0.059144	0.058515	0.052321			fly 63	0	2	11.75	14.25	20.5	18.25	18	19	27.5	27.25	27	29.5	28.5	27.25	26.25	24.5	22	18.5	20.25	20	8.75	3.25	0	0	0	1.5	19.5	29	29.75	30
	fly 63	965.5	952.25	1067.5		65.5	121	55		0.32615	0.16719	0.23569		0.10235	0.068267	0.058594			fly 64	0.5	17.25	17.25	21.5	27	23.5	24.75	27.75	26.5	28.25	28.5	28	29.25	27	29.5	27	27.75	27.5	29.75	28	19.25	17	7	0	0	3.5	27.75	30	30	30
	fly 64	1179.25	1139.5	1227		59.75	44.75	56		0.25976	0.23091	0.3229		0.043338	0.045282	0.038606			fly 65	2.25	15.5	16.5	23	25.25	23.25	18.75	26.5	24.25	29	27.5	28.75	30	28	29	30	28.5	27	26.25	21	26	21	14.75	9.5	0	0	0.5	19.75	30	28.5
	fly 65	1085	1057	1150.25		99.5	76.5	29.25		0.21326	0.30677	0.32008		0.056714	0.072207	0.056999			fly 66	0	12	16.5	17.25	20.25	25.25	25.25	21.25	23	28	29.75	29.5	28.75	30	30	30	30	25.75	23.75	18.75	17.25	15.75	11.25	0.25	0	0	5.25	24.25	27.25	30
	fly 66	1090.5	1013.25	1143.75		86.75	59.25	75.75		0.32192	0.30422	0.11085		0.068381	0.082781	0.02596			fly 67	0	1.5	14.75	21	22.5	25.25	21.75	22.75	29.25	27	23.25	26	28.75	27.5	27.5	29.75	26	25.75	21.25	19.75	17.25	12.75	2.75	0	0	1.5	14	28.75	30	30
	fly 67	1042.75	1146.5	1127.75		75	62.75	51.5		0.28464	0.29289	0.14891		0.075677	0.050167	0.03535			fly 68	0	6.75	18.25	23.5	25.25	22.25	28	27.75	30	25	28.25	26.5	27.75	26.5	27.25	28.75	23.75	26	26.25	27.75	17.75	21.75	5.75	3.5	0	0	22.75	29.75	30	30
	fly 68	1114.25	1084.75	1030		68.25	47	34.25		0.23185	0.44812	0.25185		0.052565	0.085216	0.070072			fly 69	0.75	12.25	18.25	24.75	28.5	29.25	29	28.75	29.75	30	29.5	28.5	29.25	28	29.5	29.5	30	29.25	27.5	25.75	13	2.25	0	0	1.5	22	30	30	28.75	30
	fly 69	1177	962.5	1113.75		37.25	95.75	26.75		0.28234	0.23711	0.38546		0.047433	0.08578	0.068704			fly 70	0	2.75	11.5	15.5	19.75	26.75	26.75	24.25	24	26.5	29	28.5	30	29.5	29.5	27.75	26	27.5	17.75	16	9.75	4	0	0	0	0	20.5	29.5	30	27.75
	fly 70	1032	1062.5	1067.25		70	44.5	33		0.2528	0.2731	0.22218		0.07183	0.066996	0.056791			fly 71	0	1.25	0	14.5	24	24.75	29.75	29.5	27.5	26.25	25.5	30	30	27.25	28	23	20.25	24	16.5	18	7.5	1.5	0	0	0	0	1.5	3.25	6.5	14.75
	fly 71	871		946		106		28.5		0.21746		0.20377		0.097385		0.080814			fly 72	0	7.25	11	21.5	22	23	25	26.5	25.75	27.25	27	28.25	27	28.5	30	28.5	21.25	26.75	25.75	21.25	14.75	8	1.5	0	0	0	15	29.75	30	30
	fly 72	1073.5		1079.25		75.5		54.25		0.20165		0.22998		0.054868		0.059026			fly 73	0	2.75	11.75	21.25	24.25	27	25.75	26.25	25.5	27.5	26.5	30	30	29.5	27.75	30	25.75	25.5	20.75	27.5	21.75	14	2	0	0	0	15.75	29.5	29.75	29.5
	fly 73	1062.25		1046.25		75.25		63.75		0.22706		0.30172		0.062099		0.076333			fly 74	9.5	21	22	26.5	27.25	29	30	29.5	29.75	27.75	29	27.75	29.75	28.5	29	29.25	26.5	28	27.25	27.5	25.5	23.75	21.25	10.5	0	0	12.25	28.5	29.75	30
	fly 74	1220.75		1032.25		79.5		37		0.25043		0.20375		0.036506		0.059845			fly 75	0	0	1.25	4	5.5	14	19.25	23.25	28	26.75	28.75	26.5	27.5	30	29	27.75	11.5	11	5.5	1.5	0	0	0	0	0	0	7.25	26.75	26.75	23.25
	fly 75	826.25		1018.75		86		38.75		0.19682		0.25033		0.10164		0.073606			fly 76	6	21	21.5	28.25	27.25	25	29	29	30	30	30	30	30	30	30	30	30	29.75	28	23.25	25.5	13.5	4.5	0	0	2.25	23.25	30	30	30
	fly 76	1215.25		1085.25		65.25		59.5		0.22227		0.25063		0.032717		0.058398
																				bin 1	bin 2	bin 3	bin 4	bin 5	bin 6	bin 7	bin 8	bin 9	bin 10	bin 11	bin 12	bin 13	bin 14	bin 15	bin 16	bin 17	bin 18	bin 19	bin 20	bin 21	bin 22	bin 23	bin 24	bin 25	bin 26	bin 27	bin 28	bin 29	bin 30
																		Dc0B3/+	fly 1	0	2.75	7	17	21.25	23	26.5	23.75	26.5	25.75	26	22	29.75	29	26.75	28.25	25.25	24.75	23.75	11.75	7	0	0	0	0	8	23	29	30	29.25
																			fly 2	0.25	5.5	15.5	22.25	25.5	26.25	27.75	29.75	28.25	29	29.25	27.75	30	29	30	30	22.25	24.25	26.5	19.5	16	4.5	0	0	0	1.25	11.25	28	29	30
																			fly 3	0.5	5	12.5	22.25	20.75	22.5	25.5	26.5	26.25	28.25	30	30	30	27.25	27.5	28.75	29.75	24.25	27.75	27	8.75	13.25	2.75	1.75	0	4	18.25	28.75	29.25	29.25
																			fly 4	0.5	3.25	12.75	17.5	26.75	28.25	29.25	30	29.5	26.5	29.25	30	30	28.5	27.75	29.5	30	27.5	25.5	28.25	21.5	5.5	2	0	0	0	1.75	22.75	30	30
																			fly 5	0	3.25	12	19	26.75	23.25	27.5	29.25	27.75	29	27.25	28.25	30	30	29.5	30	28.25	28.5	30	29.25	16.5	17.25	4.5	0	0	0	0	1	16.5	25.75
																			fly 6	0	0	0	0	6.75	15	26	23.75	24.5	29.75	30	30	29.5	30	30	29.5	30	30	25.25	13.25	2.75	0	0	0	0	1.75	23.25	30	30	29.5
																			fly 7	3.25	5.75	12.25	16.25	25.75	26.5	18.25	29.25	23	28	30	30	29.75	25	30	27	28.25	14.25	20.75	3.25	7.5	3.25	0	1.25	0	0	13	24	29.5	30
																			fly 8	0.5	2.75	10.5	20.75	26.5	22.5	28	26	29.25	28.5	29.75	30	29.75	30	26.25	30	27.5	26.75	17.5	7.75	0.5	0	0	0	0	0	6.5	28	30	30
																			fly 9	12.25	21.75	26.75	28.25	29	28.75	30	30	30	29.5	29.25	29.5	29.75	30	29.5	30	30	28.5	24.25	25	13.5	4.25	4	10.5	4.75	7.5	12.25	21.25	27.25	29.25
																			fly 10	1	7.25	23.5	21.25	27	26	26.25	26.5	24	30	24.25	30	30	28.5	30	28.25	26.5	28.75	30	22.25	22	11.75	2.75	0	0	11	28.25	30	30	30
																			fly 11	1.5	2.25	11.5	16	18.25	25	23.25	27.75	25.75	28.5	27.5	27.75	24	28.25	26.25	20.75	18.75	16	11.25	2.25	3.5	0	1.25	0	11.75	29.25	29.25	30	30	30
																			fly 12	2.25	8.25	13.25	20.25	16.75	28.5	29.25	30	29.25	30	26.25	24.25	27	28.25	28.5	28.75	29.25	16	14.75	8.75	16	8	0.75	2	0	3.75	14.5	20.75	25.5	23
																			fly 13	0.5	0	8.25	11.5	14.25	16	15	29.25	27.75	27	25.5	21.25	27.5	30	30	30	27.25	25.75	22.5	23.75	4	0	0	0	0	17.5	28	30	30	30
																			fly 14	1.5	3.5	4.75	14.5	18.25	21.75	28.75	30	27.5	25.25	30	30	30	30	30	28	22.5	29.75	30	26.75	7.75	1.25	0	0	0	3.25	24.5	30	30	30
																			fly 15	0	1.5	9.25	14	18.5	13.5	21.5	26	29	26.75	29.75	27	30	27.25	30	30	30	27.75	26.75	24.25	21.25	13.75	0	1.5	0	4.25	14.5	23	24	29.75
																			fly 16	1.5	4.5	7.25	14.75	14	12.5	27	21	21.5	23.75	27.5	23.75	29.5	25.5	29.75	27	25.25	20.5	14.75	13.75	5.75	2.25	0.25	0	0	10.5	22	28.25	26.75	28.5
																			fly 17	0.25	0.75	11	11.75	16.75	20.5	24.75	25.75	22	27	30	26	28.25	26.25	29.75	24	26.5	16.75	12.5	9.5	4.5	0	0	0	0	1.25	8.5	21.5	30	30
																			fly 18	0.5	1.25	9	7.5	12.75	19	21.5	25.5	28.75	28	30	30	29.5	26.75	26	24.25	23.75	24.25	14	16.5	6	4.25	0	0	0	0	5.25	23	25.5	29
																			fly 19	0.75	0	4.5	7.75	3.5	17.75	14.75	17.75	16.5	26.5	21.5	25.5	16.25	22.75	24.25	17.25	19.5	15.75	9.5	6.75	1.25	1.25	0	0	0	6.25	10	23.25	28.25	23.25
																			fly 20	0	0	7.75	12	8	17.25	17.75	21	22.5	25.25	24	21.25	22.5	27.25	25.25	15.5	16.5	6	2.75	2	0.5	0	0	0	0	0	10	27.5	28.5	29.5
																			fly 21	1.25	9	20.25	25.75	24.75	28.75	25.25	29.75	30	23.5	27.25	29.25	26.25	29.75	30	25.75	28.25	26.25	20.25	16.75	15	7.25	1.5	0	0	0	0.25	7	19.75	29
																			fly 22	0	0	2	14.25	22.25	27.5	23.25	26.5	26.75	29	26.25	27	30	25.75	30	28	22.25	18.25	2.75	3	0.5	0	0	0	0.75	16.75	29.25	29.75	29.25	27
																			fly 23	1.25	3.25	14.25	21.5	25.5	28	23.25	29.5	24.25	27.25	30	27.75	29.5	28.75	30	28.75	30	28.25	26.5	18.5	19.75	6.25	1.5	0	0	0	0	12.75	24.75	26.75
																			fly 24	0.25	1.25	3.25	3.25	20	19.5	24.25	26	26	25.75	25.25	23.25	25.25	29.5	30	27.75	26.5	20	18.25	14.75	2.25	0	0	0	0	0	20.75	29.5	29.5	30
																			fly 25	0	0	3.25	1.5	1.5	9.25	1.5	23.5	22.75	22.5	27.25	23.25	24.25	28	18.75	9	2	0	0	0	0	0	0	0	0	0	4.75	19.5	29.5	29
																			fly 26	0.25	4	15.75	19.25	23	23.75	28.25	23.25	22.5	29.5	30	25.5	30	30	29.75	26.5	28.5	23.5	21.75	19.25	12.25	10.25	3.5	1.25	0	7.75	20.25	25	29.5	27.75
																			fly 27	0	0	8.75	14.25	18.25	19	20.75	25.25	27.5	27.75	25.75	28.25	28.75	28.75	28	25.5	25.25	18.25	16.5	7	8.25	0	0	0	0	1.25	12	27	29.75	29.75
																			fly 28	1	1.5	13.25	22.5	13.5	25.5	27.25	27	30	25.75	29.5	29.75	29.75	30	28.5	28.25	29.75	25.25	18.5	13.5	6.5	0	0	0	7	29	30	29.75	29.5	29.25
																			fly 29	0.5	4.75	13	16	19	20.75	19.75	23.25	21.5	23.25	25.25	27.5	25.5	28.75	26.5	21.75	14.5	6.5	7.75	9.25	3.75	0	0	0	0	0.75	22.25	28.5	27.25	29.75
																			fly 30	3	2.5	14.5	17	15.25	23.5	23.5	21.5	23.75	23.75	28.5	24.25	24.5	26.75	28.75	22.75	25.25	18.5	16	6	5	1.25	0	0	0	0	0	13.5	28.25	29.75
																			fly 31	0.25	2	5.5	15	10	15.25	21	22.75	25.5	30	21.75	13	22.5	27.75	27	15.5	23.25	9.5	6	5	5.5	0	0	0	0	0	24.25	23.5	28.75	27
																			fly 32	0	0.75	13	13.25	16.5	21.75	26	18.5	22.75	30	28.25	21.75	28.25	27.5	27.25	26	24.75	14	24	6	5	1.75	0	0	0	0.75	17.5	27.75	27	30
																			fly 33	0	3	7.75	17.5	8	15.5	14.25	13.25	26.25	27.5	28.5	29.5	30	28.5	28.25	25.75	27.75	24.25	22.5	19	3	1.5	0	0	0	0	0	1.5	4	8.5
																			fly 34	0	0.75	1.75	5.5	10.75	9	22	20.25	21	16.75	22.25	29.25	30	30	29.25	14.5	12.75	13.75	8.5	3.25	3	0	0	0	0	0	3	20.25	24.25	26.25
																			fly 35	0.75	16.25	16.25	22.25	23	23.5	24.25	24.75	28.75	26	28	21.75	26.5	28.75	28.75	28.25	21.5	25.25	22	18	12.25	7.5	0	0	0.5	21.25	30	30	30	30
																			fly 36	0	2.5	7.5	14.25	16.25	21.25	24.75	21	22.25	23.25	27.75	22	24.25	21.25	27.75	24	16.75	16.25	11.75	10.75	6.75	0	0	0	0	6	23.5	29.25	29.75	29
																			fly 37	0	0	10.75	15.5	24.5	18.75	27.25	23.5	28.75	25.5	25.5	24	29.75	27.5	26.5	29	26.75	15	10	8	1.5	1.75	0	0	0	0	5.75	24.5	29.75	29.75
																			fly 38	9	22	26	25.75	25	23.75	27	29.5	28.5	25.75	29.5	26.25	27.75	25.75	30	25.5	27.25	19.25	21.5	18.25	23.75	9.25	3.5	1.75	4.5	25.25	30	30	30	30
																			fly 39	0	0	10.75	12.25	16	18.75	21.75	16.75	25.5	16	25.25	21	29	20.25	27.25	18	18	14.5	14.5	14	2.5	4.5	2	0	0	1.5	7	16	24.25	18
																			fly 40	5.75	10.75	23.75	23.75	24.25	25.25	24.5	28.5	29.75	24	26.5	29.5	30	30	23.5	29.25	27	24	23.25	28.75	24.5	16	6	0.25	0	0	9.5	24.25	26.5	27
																			fly 41	0.5	6.5	11.25	19.5	23.75	24.25	26.75	26.25	28.25	30	29.75	27	27.75	24	24	27	30	27.5	15.75	11.75	6.75	2	6.5	1.5	0	6	23.75	29.5	24.5	29
																			fly 42	0.5	0	10.75	20	16.5	26.75	23.25	23.5	27.25	21.25	24.25	25.75	27.25	25.25	26.25	21.25	20.5	19.5	6	6	2.5	2.5	0	0	0	0	12.5	29.75	30	30
																			fly 43	0.5	15	14.5	25.5	23	21	27.5	24.5	25.75	29	28	28.75	29	30	23	26	23.25	17.75	16.25	21.25	13.25	7.75	2.25	0	0	2	25.25	30	29.75	29.75
																			fly 44	0.25	2.75	5	14	14.75	19.25	17.75	19.75	20.75	25.25	23.75	29.25	21.75	28	27.5	23.25	29.5	23.25	15.75	10.25	10.25	2.25	0	0	0	3.5	18.75	26.5	27.75	24
																			fly 45	0.5	0	4.75	6.75	12.75	26.5	21	25.25	28.25	22.25	29	30	27	28.25	30	22.5	19.25	19.25	21.75	12.75	8.25	1.5	0	0	0	6.5	25	27	29	28.25
																			fly 46	2.25	11.25	20.5	24.75	26.25	28.75	26.75	30	30	23.5	29.5	27.75	27.25	28.75	30	29.5	30	25	24.75	21.5	13.5	7.25	1.25	0	0	0	13.25	24.5	29.25	29.75
																			fly 47	4	4.5	17.5	21.75	21.25	26	25.75	24	28.5	24.75	28.25	27.25	28.75	24.5	30	27.5	27.75	19	22.25	21	16.75	10.5	5.75	2.75	0	3.5	21.75	29.25	29.5	30
																			fly 48	0.75	12.25	13.5	14	18.25	23.5	28	27.75	26.75	27.5	27.25	27.25	27.75	27.5	25.75	28.75	29.25	25.5	23.75	15.75	17.75	9.25	15.5	8	3.25	14	20.75	25.25	29.75	30
																			fly 49	1.75	6	10	14	25.75	27.5	28.75	27	29.75	28.75	30	28.75	30	29.25	29.5	25.25	29	29.5	19.25	19.25	10.5	0	0	0	0	0.75	12.25	28.5	29	30
																			fly 50	0.25	0.75	2.75	4	5.75	16.25	14.25	12.75	13.25	15.5	17	17.5	18.25	24	23	21.5	18.5	20	16	9.75	4	0	0	0	0	1.25	8	30	30	30
																			fly 51	0.75	1.5	6.75	8	15.5	22.25	25	25	26	22.75	27	25.75	28.5	29.75	26.25	23.75	27.75	20.75	13	8	3.75	0	0	0	0	0	1.25	9.25	19.25	27
																			fly 52	1	1.25	11.25	23.5	13.25	22.25	22.5	16	26.25	29.5	29.25	30	28.5	26	27.75	30	27.75	28.25	26.25	28.25	8.5	4.5	2.75	0	0	5.75	26.5	28.75	30	29.25
																			fly 53	0.75	1.25	11.75	24	24.5	26.75	29.5	30	29.5	29.75	30	30	29.25	29.75	30	30	30	29.75	27.75	22	15.75	12.5	1.25	0	0	6.5	27	30	30	30
																			fly 54	0.25	0	5.25	16.75	24.75	18.75	26.75	25.25	29.25	29.25	29.75	29.5	29.75	28.5	29.25	30	30	30	16.25	9	1.75	1.25	0	0	0	1.25	22	29	30	29.75
																			fly 55	0.25	0	0	1.25	9.75	7.75	21.25	20.75	19.75	15.75	23	20.5	17	18.75	16.25	24	20.5	17.5	8.75	3	5	0	0	0	0	1.25	5.5	19	21.25	25.5
																			fly 56	0	9	16.25	18.5	23.75	26.5	26.25	28	24.75	28	29	24.5	27.5	29.25	28.5	23.75	18.5	22.5	20.75	15.75	9	2.25	0	0	0	4.25	29.5	29.5	29.5	30
																			fly 57	0	2.25	16	21.25	24.75	29	28.25	30	28.75	26.25	27.75	29.75	29.25	28	29.25	27	28.5	30	26	20	25.75	10	3.75	0	0	0	18.75	29.75	30	30
																			fly 58	0.25	0	0	5	4	12.25	15.25	13.75	20.25	24.75	23.25	29.75	25.75	25.5	29.5	29.75	20	6.25	11	2.25	0	0	0	0	0	0	7	25.25	21.75	27.75
																			fly 59	0.25	0	4	10.5	25	29.5	29.25	24.25	24	27.5	28.5	28.5	24.5	28.75	28.25	29	20.5	13.5	8.5	3.5	1.25	0	0	0	2	26	28.5	30	30	29.5
																			fly 60	2.75	2.25	5.25	6.5	15	18.75	22.75	16.25	26.25	20.75	26.25	22.25	25.5	27.5	26.25	23.25	26.25	26.25	13.75	15.25	9.5	2.25	4.75	2.75	0.25	3	9.25	27.5	29.75	30
																			fly 61	0	0	0	11	19.75	18.25	26.5	20.5	28.5	29.75	29.5	29.5	29.75	24.75	27.75	28.25	27	16.5	10.75	6	1.25	0	0	0	0	0.25	12.75	24.5	25.5	28.25
																			fly 62	5	13.5	21.75	24.5	28.5	29.75	29	30	30	30	30	29.25	30	30	29.75	29	30	29.75	30	30	26.75	18.25	9.5	6.25	0	1.25	9.25	11.25	20.5	25.5
																			fly 63	0	3.5	13	13.75	26	24.75	29	24.5	28.75	27.25	27.75	27.5	27.5	28	29.25	29.75	25.5	27	14.5	8.75	5	0.75	0	0	0	0	0	3.75	19.5	24.25
																			fly 64	0.25	2.25	2.5	10	21.75	29.5	28.25	27.25	28.5	28.75	30	30	28.75	29.25	30	25.75	29.25	26	22.5	21.75	7.75	8	4.75	0	0	15.75	30	30	29.75	29.75
																			fly 65	2.5	0	8.25	16	18.5	25.5	27	29	29	30	25.25	28	28.25	24.5	29.75	24.5	20.5	27	15.75	15.25	9.25	4.25	1.75	0	0	0	9.75	26.5	28.5	27.5
																			fly 66	0	2.25	15.5	15.25	19.5	17.75	25.75	23.5	21.75	19.75	28.5	27.75	28	27.25	28.75	29.25	27.25	22.75	22.25	12.75	4.5	0	0	0	0	4.25	20.25	22.25	30	29.25
																			fly 67	3.25	6.25	12.5	20.5	20.75	25	25.25	26.25	28.75	28.75	28	28	30	30	30	27.75	28.5	26.25	23	20.5	11.25	7.75	6.25	0	0	4.5	21.5	30	30	30
																			fly 68	0	1	11.25	19.75	21.75	28	25.5	26	26.75	27.25	27.5	27.5	29	25	28.75	27.75	20.75	20.25	22.5	20.75	12.5	8	0	0	0	10.5	24	29	30	29.75
																			fly 69	0	0	6.75	10.75	22	20.25	26.5	22.75	23	26.75	27.25	27.75	28	24.5	27.5	27	24.5	22	22.25	11	7.75	1.25	0	0	0	0.75	0.5	6.25	19.5	29
																			fly 70	0	1.25	4.25	15	21.75	25.75	28.5	26.25	26.75	28.75	25.75	29.25	29	29	24.75	23.25	20.5	17	12	5.25	2	0	0	0	0	16.25	30	30	30	30
																				bin 1	bin 2	bin 3	bin 4	bin 5	bin 6	bin 7	bin 8	bin 9	bin 10	bin 11	bin 12	bin 13	bin 14	bin 15	bin 16	bin 17	bin 18	bin 19	bin 20	bin 21	bin 22	bin 23	bin 24	bin 25	bin 26	bin 27	bin 28	bin 29	bin 30
																		Dc0H2/+	fly 1	0	0	3.25	6	14.75	15	18.75	19.25	16.75	26.5	22	27	24	26.25	30	22	23.75	15.5	17.75	17	8.25	2.5	1.25	0	0	7.5	24.5	29.5	30	29.75
																			fly 2	0.5	0	14.25	19.25	26.5	27.5	23.25	22.25	28.5	28.75	21	27.25	30	29.25	28	28.75	29.5	27.5	22.75	19.5	21	17.75	12.5	4.25	0	0	5.25	24.25	30	30
																			fly 3	0	1.25	13.5	18.5	20.5	28.5	19.5	26	26.25	28.25	29.75	29.25	29	30	30	30	30	30	30	28.25	26	17.5	14	5	0	0	6	26.25	29.75	30
																			fly 4	0.25	0	4.5	11.5	14.75	17	20	22.5	25.75	30	27	26.75	26	29.75	30	26.75	28.5	20.25	14	6	6	4.5	0	0	0	6	25.5	29.75	30	30
																			fly 5	0	0	4	7	13.25	18.25	21.75	26.25	30	30	26.5	29.5	30	30	30	30	28.75	23.75	23	11.75	6.75	1.25	0	0	5.5	27	29	28.5	29	29.75
																			fly 6	0	1.5	7.5	19.75	29.5	27	27.75	27.25	29	25	29.5	29.5	23.5	24	26	24.25	26.75	12.5	11	10.75	2.75	0	0	0	8.75	28.25	29.5	30	30	29.75
																			fly 7	0	0	3.25	15	15.5	24	23	25.75	29.75	28	29.5	30	29.75	30	30	30	30	24.25	12.5	15.25	10.25	4.25	0	0	1.5	26	28.75	29.25	30	29.75
																			fly 8	0	0	0	6.5	11.5	12	25.25	27	24.25	26	27.75	28.25	30	30	30	30	28.5	16.25	6	1.25	0	0	0	0	0	4.75	26.75	30	30	30
																			fly 9	0	0	6.25	14.75	19	28.75	22.25	30	30	30	28.75	28.25	30	28	30	30	30	30	30	30	30	15.75	11.5	0.25	0	0	11.75	27.75	29.5	29.5
																			fly 10	0	1	22	21.75	25.75	26	28.5	30	30	28.75	28.75	30	29.5	30	30	29.75	30	29.25	24.5	27.5	29	24	19	0.25	0.25	15	26.5	30	30	30
																			fly 11	1.5	0	2	6.25	12.25	15	23.75	27	24.75	24.25	23.75	30	28.75	24.25	30	30	27.5	27.75	27	23.5	18	10.75	0.75	0	0	7.25	24.5	30	30	30
																			fly 12	0.25	0	0	2.75	5.75	13.25	27	29.75	30	23.5	25.25	26.5	28	30	25.75	29	30	27	27	25.5	13.5	5	0	0	0	0	4.25	13.75	22.75	30
																			fly 13	0	0.5	6.5	16	22	26.75	25.5	28	29.5	28	30	30	30	30	30	29.75	30	27.75	23.5	12.5	12.75	3.75	4	0	0	5.5	28.5	30	30	30
																			fly 14	0.5	0	2.25	15.5	22	29	30	30	30	30	30	30	30	30	30	30	30	29.75	22	24.75	17.75	8.75	0	0	0	12.5	27.75	30	30	30
																			fly 15	1.25	4.5	15.25	22.25	20.5	20.25	30	29.75	29.75	30	30	29.75	29.25	30	30	30	30	30	29.75	30	30	29.75	18.75	9.25	0	1.75	21.5	30	29.75	30
																			fly 16	0	1.5	0	12.5	29	29.5	30	30	30	30	30	30	30	30	30	30	30	30	30	30	29	17.75	12.5	6	0	4	22.75	30	30	30
																			fly 17	4.75	8.25	16	22	16.25	25	27.25	29.5	28.75	30	30	28	30	30	30	30	30	30	29.75	30	29.75	20.25	9.75	1.5	0	1	23.75	30	30	30
																			fly 18	0	0	5	22	27.5	30	30	30	30	30	30	30	30	30	30	30	30	30	30	20	21	19.75	3.75	0	1.25	14.25	26.25	30	30	30
																			fly 19	0	1.25	2.5	6.25	14.25	17.25	16.5	26	24.5	27	25.5	30	30	29.75	29.25	28.75	26.75	26	29	21.75	16	10.75	6.25	2.5	0	7.75	23.75	29	30	27.5
																			fly 20	0	0	3.75	12	21	19	27.75	27.75	29	30	26	28	29.75	27.75	30	29.25	30	30	30	6.25	14	12.5	5.5	0	0	0	8.5	26	30	30
																			fly 21	0.25	3.25	8.5	8.5	19.25	23.25	25.25	29	24	26.25	29.25	23.25	29.25	29.75	30	30	30	29.75	28.75	30	29	21.25	5.75	0	0	0	19.75	30	30	29.75
																			fly 22	0	0	5.25	6.75	11.5	16.5	18	26	24.25	25.25	28.75	30	30	30	30	30	30	29.5	25	27	22.5	16	8	0.5	0	7.5	26.5	30	30	30
																			fly 23	0.75	8.5	19.5	23	22.5	26.5	29.25	27.25	24.75	29.75	22	22	23.75	30	30	30	27.25	27.75	17	21	13	7.25	2.75	0	0	7.5	18	26.75	30	30
																			fly 24	0	0	0	0	1.25	3.75	13.25	6	15.25	20.5	15.5	25.25	29.75	29.5	28.25	22.25	29.75	21.5	22.5	20.25	2	0	0	0	0	0	1	6.5	18	23.5
																			fly 25	0.25	6	12.5	18.5	21.25	28.25	22	23.5	27	30	30	29.5	29.75	29.75	30	30	24.25	30	28.75	26.25	18	11.5	8.5	1.25	0	17.5	28.75	29.5	30	29.5
																			fly 26	0.5	10	14.25	17.25	20	25.5	18.25	26.75	22.25	22.75	25.5	19.5	29.5	27.5	28.5	27	30	27.5	15.25	15.5	12.5	8.25	4.75	1.5	0	16.25	30	28	28.25	30
																			fly 27	1.25	2.25	9.25	15.75	23	26	28.5	29.75	27.5	30	30	30	30	30	30	30	30	30	29	19.5	16.75	9.25	2.5	0	7	28	30	30	30	30
																			fly 28	0	1.25	5.75	10.5	14.5	20.25	22	20.75	23	26.5	27.5	29.25	27.5	26.5	30	30	30	26	21.25	18	12.5	10.75	7.25	1.25	7.75	20.5	29.5	29	29.75	30
																			fly 29	0.25	5.75	5.5	13.25	14	17.5	17.25	18.5	23	24.25	25	26.5	28.75	23.5	29.5	30	21.5	24	20.75	22.5	13.5	6.5	5.25	2	0	13	28.25	30	30	30
																			fly 30	2.5	0	6.75	10.75	22	26.25	26.5	26.25	28	26.25	30	29.75	30	30	29.75	28.5	30	30	27.25	27.25	16.5	10.25	2.75	2.25	2.75	18.75	29.25	30	30	30
																			fly 31	0.5	1	10.25	13.25	13.5	17.25	25.5	21.25	24	25.25	25.5	30	29.75	29	24.75	29.75	30	28	21	16.25	10	13.25	6.5	3	0	19.5	30	29.75	30	30
																			fly 32	2.5	2.75	10	22.25	19.25	18	19.75	27.5	25.75	26.75	24	26.25	29.75	25.25	29.75	28.75	30	27.25	17	17.75	11	7	2	1.25	0	10.25	30	29.75	30	30
																			fly 33	5.25	10.75	19.25	18.75	21.75	23	27.75	29	24.25	28	29.5	29.75	29.25	29.75	29.75	29.5	29	30	28.75	26.5	26.75	22.5	13.25	6.25	0	10	21.25	29.75	30	30
																			fly 34	0	4	6	15	16	28.75	21.75	30	25.25	30	30	29.75	30	30	26.75	29.25	30	29.25	26.5	12.75	12.5	6.75	0	0	2.25	21	30	29.75	29.75	29.25
																			fly 35	0	0	12.25	18.25	24.25	19.25	27.5	27	27.75	26.25	22.5	29.75	28	28.75	30	29.75	30	28.75	27.5	11.25	17.5	10.75	4.25	2.5	0	5.5	22.75	29.5	28.5	29.75
																			fly 36	0	0.25	3.5	13.25	13.5	16.25	19.25	19.5	29.75	27.5	20	29.75	30	25	30	29.5	27.75	22	26.5	13.75	5	1.25	0	0	1.25	4	21	28.25	28.5	30
																			fly 37	0.5	0	1.25	5.25	13.25	19.25	16.75	21.75	24.75	20.5	27	21.5	25.5	27.75	27.5	23	19	15	14.5	9	5.75	1.5	0	0	0	1.5	25.75	30	30	30
																			fly 38	2.5	4	7.25	14.25	14	17	24.75	22.75	18.75	28.75	25.5	26.75	29.25	29.75	28.5	29.75	28.75	23.75	16	16.75	9.25	6	2.5	0	6.25	21.25	29.5	30	30	30
																			fly 39	0.75	6.75	15	22.25	15.5	27.25	29.5	29.75	29	27	28.5	30	30	30	26	25.5	23.5	19.5	22.75	20.75	8.5	6	3.75	0	16.75	30	30	30	30	30
																			fly 40	0.25	5.75	11.25	18.25	19	21.25	27	21.5	27.25	23.5	30	29	23	29.5	30	30	26.25	30	28.5	14.25	16.75	15.75	8.75	3.5	0	14	26.75	29.75	29.75	27.25
																			fly 41	0.5	6.75	8.5	21	28.5	27.75	25.75	29.5	30	30	30	29.5	30	30	30	28	30	30	27	20	22.5	14	2	0	0	0	12	29.75	29.75	29.75
																			fly 42	6.5	12.25	21	26	25.25	27	25.75	26.5	28.75	30	28.75	30	30	30	30	30	28	30	28	25.5	26.5	12.25	12	0	5.5	23.75	29.75	30	30	30
																			fly 43	1.75	8.75	17.5	19	22.5	21.25	25.25	27	23.5	28.25	24.75	23.75	28	28	28.25	29	29.5	28	27.5	28.75	17.5	20	2.5	2.5	0	19	28	29.75	30	30
																			fly 44	0	1.25	3.5	9.75	10	17.25	14.5	14.25	27	23.75	28.25	27.25	24.75	28.25	29.25	24	26	23.25	21	16.75	9	5.25	1.5	1.25	0	23	30	30	30	30
																			fly 45	0.25	1.5	4.5	7.5	18.75	21.25	17.25	25.25	29.25	28	30	29.5	27.75	30	30	29	26.75	29.25	15.5	20.5	5.5	5.25	4.25	1.5	8.5	29.75	30	30	30	30
																			fly 46	4.5	14.25	18	16.5	25.5	28.75	20	28.25	28	27.25	29.25	29.75	29.5	30	30	30	24.5	29	22.25	17.5	17.5	12.25	5.25	0	14	29.25	28.5	30	30	30
																			fly 47	0.5	0	1.25	4	8.75	14	13.25	16.75	18.75	22.5	26	24	25	11.5	17.5	12.5	18.5	11	12.25	6	7	3.75	0	0	1.75	23.5	30	30	30	30
																			fly 48	0.25	0.5	9.25	20.75	14.5	29.25	24.25	29	20.75	26.25	29.25	24.5	29.75	28.75	25.75	22	30	27.25	13.5	19.75	14	11.5	6	0	0	0	22.25	30	30	30
																			fly 49	1.25	2.25	4.75	14	15	24.5	25.25	20.75	28	29.5	27.5	25	29	30	30	30	30	30	23.75	21.25	23	21.25	17.75	2.25	0	7.25	29.5	30	30	29.75
																			fly 50	0.25	2	6.5	12	26	22.25	25.75	27.25	27	29.5	28.75	22.5	30	30	29.75	29	26.75	22.5	15.75	13.75	13.5	5.5	3.25	0	0	5.75	26.25	30	30	30
																			fly 51	0	4.25	5	9.75	13.5	21	18	25.75	24.5	27.75	26.5	28	26.5	30	27.75	27	28.25	20.5	9.25	15.5	9	12.75	4.25	0	0	13	30	30	30	30
																			fly 52	0	3	11	15	19.25	28.75	24.5	26.5	26.25	26	27.25	25.75	29	28.75	30	25	28.75	26.75	22	14.5	4.5	4	5.5	0	3.5	18.5	25.75	30	27.75	30
																			fly 53	0.25	2	8	17.5	23.5	26.75	21.75	23.5	27.25	25.75	28.5	30	30	30	30	30	23	17.5	16	6	8	1.25	0	0	0	12.75	28	30	29.75	29.75
																			fly 54	0.75	3.25	11	11.75	20.25	22.25	23.75	26	26.5	28.5	28.75	30	27.5	30	30	30	30	25.75	15	14.5	9.75	1.25	0	0	7	28.25	30	30	30	30
																			fly 55	0.25	0	0.5	5.25	14.5	18.25	23.75	22.5	23.25	29.25	29.75	24.5	26.75	12.5	26	25.25	20.75	16	17.75	19.75	9.75	2.75	1.25	0	0	0.5	12.75	26	29.75	29.75
																			fly 56	1.5	16	16.25	23.25	26.25	24.75	25.5	28	29.75	26.25	28.25	28.75	27.75	29.5	29.5	29.75	24.5	26.25	22.75	23.75	20.25	11	7.75	0	0	0	6	24.75	29.5	29.25
																			fly 57	0.25	4	11.25	15.75	20.5	19.75	24.25	24.75	24.5	26.25	20.25	29	27.75	28.75	28.5	30	22	22.5	17.5	24.5	22.25	12.25	7.5	3.5	1	19.25	29	30	30	29.75
																			fly 58	0.25	4	9	15	20.5	28.5	30	27	25.75	27.5	30	30	30	30	30	30	25.75	23	21	21	12.75	4.5	1.75	1.25	0	1	25.25	30	30	30
																			fly 59	0.5	2.5	3	10.5	16.5	19.75	20	23.5	24.75	26	28.5	30	30	30	30	27.5	23.5	29	22	17.25	13.5	15.75	3.5	1.75	2.25	17.25	30	30	30	30
																			fly 60	0	0.25	5	10.25	16.75	18.75	19.25	21	24.75	23.25	24	28	24.25	26.75	27.75	24.75	19.5	19.25	14.5	10.25	5.5	5	0	0	0	3.25	22.75	30	30	30
																			fly 61	1.25	6.5	17.5	13.5	22.5	17	22	23.75	27.25	27.5	28.5	30	24	26	30	30	30	29.75	23.5	29	24.5	12.25	18	11.5	0	1.5	20.25	28.75	28	28.75
																			fly 62	0	0	0	2	13.25	27.5	27.5	27.25	28	30	28	30	30	29.75	27.25	30	24.5	26.75	23.75	16.5	5.75	1.25	0	0	9.75	27.5	29.75	30	29.25	29.75
																			fly 63	0	0	2.75	6	8.5	16	18.5	23.75	22.25	28	28	29.75	30	25.5	29.25	30	30	27.5	26.5	20.75	12	10	5	1.25	0	7.5	25.25	29.5	29.5	30
																			fly 64	8.75	7	20.5	20.5	26.25	25.75	26.75	30	29.25	28	30	30	30	30	30	30	30	30	28.5	28	26.25	13.5	6.5	1.25	0	5.5	29	30	30	30
																			fly 65	0.5	9.5	16.75	17	17.5	25.25	19.75	26.75	21.25	28.5	29	26.75	27	28.75	27.25	26.25	26.5	28	23.25	20	20	14.5	8	4	5.25	23	30	29.5	29.75	30
																			fly 66	0	1.25	3	16.75	26	29	26.25	30	30	30	29.5	27.25	30	30	29.75	30	28.75	27	22.5	21.25	16.75	13.75	3	0	0	0	15.5	29.75	30	30
																			fly 67	0	2.75	10.5	11.75	16	24	27.75	28.5	29.25	29	28.5	30	30	26.25	26.25	29.75	29.75	30	26.5	23	9.25	5.5	0	0	0	13.25	26.25	30	29	30
																			fly 68	0	0	0	3	6.25	13.5	20.25	23	20.25	28	26	27.75	30	29.5	29.5	27	25.75	24.25	16.25	12.5	9	4.75	0	0	0.5	23.25	30	30	30	30
																			fly 69	0.25	0	3.75	8	21.5	21	23.25	27	27	25.5	26	25.25	30	25.5	28.5	27.5	24.75	30	16.25	25	9	2.5	0.25	0	5	29.25	30	30	30	30
																			fly 70	0	0	0	2.5	12	11	25.5	26.25	26	27.25	26	30	30	29.75	30	30	28.75	21.25	20	7.25	10.5	2.5	0	0	1.75	26.25	29.5	30	30	30
																			fly 71	0	0	0	1.25	6.75	7.25	14.25	13	14.75	22	11.75	19.5	24.5	21	19.25	24.5	25	22.5	21.25	5	2.25	0	0	0	2.25	22.25	27	29.75	30	29.75
																			fly 72	0.25	1.75	5.75	8.75	22.75	19.25	26.25	26.25	21.5	17.75	28.75	27.5	30	29	29	29.75	25	28	21.25	23.25	11.75	4.25	0	0	0	6.25	28	30	30	29.25
																			fly 73	0.5	1.25	2.75	4.5	13.25	18.5	23.75	19.5	26.25	21	24.25	24.25	29.75	30	30	29	29.75	24.5	17.25	13.5	11.5	11.5	1.25	0	0	1.25	22	29.75	29.25	29.5
																			fly 74	0	1.5	1.25	2.25	5.5	18.5	17.25	18	17.5	23.5	23.75	26.75	29	27.25	28.75	23.5	24.75	24.25	17.25	8	9	5.5	3.25	1.25	2.75	21.75	28.5	30	30	30
																			fly 75	2.5	2.25	1.25	7.25	9.5	7.25	13.75	20.25	26	24	22.25	29.25	22.5	28.75	29.5	30	26.5	19.25	14.75	10	6.5	2.5	0	2.75	2.5	19.5	29.75	29.5	30	29.25
																			fly 76	0	0	0	5.75	9.5	20	29.25	30	24	29.25	29.25	30	30	30	30	30	26.75	26	21.5	23.75	16.75	0	1	2.75	0	4.5	23	29.75	29	30
[truncated: 18 more columns]

## Sheet: Fig 3B
		Sleep (min)				Latency (min)				P[doze]				P[wake]						bin 1	bin 2	bin 3	bin 4	bin 5	bin 6	bin 7	bin 8	bin 9	bin 10	bin 11	bin 12	bin 13	bin 14	bin 15	bin 16	bin 17	bin 18	bin 19	bin 20	bin 21	bin 22	bin 23	bin 24	bin 25	bin 26	bin 27	bin 28	bin 29	bin 30
		inc1	inc1;Dc0B3/+	inc1;Dc0H2/+		inc1	inc1;Dc0B3/+	inc1;Dc0H2/+		inc1	inc1;Dc0B3/+	inc1;Dc0H2/+		inc1	inc1;Dc0B3/+	inc1;Dc0H2/+		inc1	fly 1	0	0	0	0	0.25	2.25	6.5	6	5.75	7.25	4.5	7.75	3.75	4	1.5	2	1.25	0	0	0	0	0	0	0	4.25	8.75	11.5	18.25	14.25	11
	fly 1	256.25	171.75	829.75		50.25	146.5	24.75		0.1432	0.11585	0.31412		0.30748	0.37578	0.13982			fly 2	1.25	0	8.75	6.75	9.75	14.25	15	14	8	2.75	11.75	6.5	15.75	14.5	7.5	1.25	2.5	7	3.25	2.75	3.25	0.75	0	0	1.25	7	15.75	22.25	20.25	17.5
	fly 2	476.5	380.25	963		39.25	87.5	26.5		0.29499	0.20203	0.26484		0.26156	0.28753	0.090209			fly 3	0	1.5	1.25	0	1.75	5.5	2.25	7	4.75	1	6.75	8.5	3.5	0	6	4	1.25	1.25	1.5	0	1.25	1.25	0	0	0	0	5.75	9	12.25	5.25
	fly 3	193.75	519	903		84.25	53.75	16.5		0.23196	0.16244	0.29121		0.4316	0.18626	0.11268			fly 4	0	0	0	1.25	2.5	0	1.25	1.25	4	2	4.75	3.5	3.25	5	3	2.75	1.5	0	0	0	0	0	1.25	0	0	0	4	6	4.5	4
	fly 4	97.75	545.75	808.75		147.5	78.25	31.75		0.16944	0.16587	0.21054		0.4867	0.17157	0.11558			fly 5	0	0	0	0	0	0	2	0	1.25	2.25	4.25	1.75	5	5.25	2	1.25	1.25	0	0	0	0	0	0	0	0	1.5	5.75	6	7	5.75
	fly 5	106	179.25	1068.75		80.75	144	11.75		0.13537	0.25347	0.42934		0.46696	0.48158	0.084695			fly 6	0	0	1.5	1	4	4.75	7.25	13.75	16.25	11.5	10.5	13	14.25	9	11.5	8.75	3	6	4	1.5	0	0	0	0	0.25	6.75	23.25	27.5	23.75	28.25
	fly 6	545.75	285	805.5		54.5	49	13.75		0.28388	0.1357	0.31323		0.23823	0.2982	0.14473			fly 7	0	0	0	2.5	2.5	6.25	6.5	11	8.5	11.75	12.25	8.25	10.25	10.5	10.5	3.5	7.75	2.5	4	3.25	1.5	2	0	0	0	0.5	8	17	21	13.5
	fly 7	433.25	164.25	885.75		86.75	99	21.25		0.28987	0.14481	0.51707		0.28254	0.45775	0.16258			fly 8	3.5	5	4	5.25	1.75	2.75	4	1.75	1.75	0	4.25	0.5	6.25	1	4.75	2	2.5	0	1.75	0	0	0	0	0	0.75	2.75	9	3.25	5	1.5
	fly 8	132.5	798.25	1246		74	50.25	21		0.19417	0.2616	0.56078		0.47811	0.13064	0.050662			fly 9	0	0	2.75	3.75	9.25	14	10	20.5	12.5	19.25	13.5	13.75	12.25	17.75	21.5	19.25	2.5	10.25	7.25	6.25	3	1.75	0.75	1.25	1.25	0	2.5	5.5	10.25	5
	fly 9	335.75	326.5	903.25		94.25	27	22		0.24249	0.09017	0.32894		0.32643	0.21246	0.11805			fly 10	0	1.5	1.25	0	7.75	12.5	11.75	14	6.25	10	13.5	7.25	0	0	1.5	0	1.5	0	0	0	0	0	0	0	0	0	1.25	0	2.25	3.25
	fly 10	145.5	622.25	750.75		155.75	45	41.75		0.13987	0.25924	0.27714		0.41206	0.19648	0.15548			fly 11	2.25	0.25	1.25	3.75	12	17.25	19	16.75	20	23	21.75	21.5	11.75	15.25	8.25	0	5.75	2.5	0	0	0	1.25	0	0	1.25	14.5	24.25	24.5	26.5	16.25
	fly 11	373	479.75	348.5		39.25	58.5	70.75		0.21273	0.38553	0.19441		0.28252	0.30107	0.33034			fly 12	0	0	1.25	4	6.5	13.25	10.25	8.5	6.75	9.5	13.75	16.5	14.75	0	11.5	3.25	3.25	1.5	1.25	4	1.25	0	0	0	0	3.25	2.5	10.5	10.5	11.5
	fly 12	305.75	418.75	921.75		74.75	108.5	19		0.18356	0.29964	0.40666		0.31392	0.31544	0.12591			fly 13	1.5	0	0	2.5	0	8.5	9.25	14.75	16.5	11	11.5	5	4.75	8.5	1.25	0	4.5	0	0.25	1.25	0	1.25	0	0	0	0	5.5	12.5	15	13.25
	fly 13	251	719.25	874.5		83.25	44.5	18.5		0.20609	0.15961	0.28312		0.39277	0.11752	0.11647			fly 14	0	0	0	0	3	1.25	7.75	3.5	4	1.5	0	4.5	5.75	3.5	1.25	0	0.75	0.5	0	0	0	0	0	0	1	2.75	6.5	8.5	10.5	5.75
	fly 14	176.5	378	686		65.25	63.25	24.5		0.1341	0.21877	0.26241		0.38032	0.30221	0.16718			fly 15	0	0	0	4.25	4.75	6.25	14.75	0	5.25	6	13.5	14	17.5	19.25	4	6	5	0	0	0	0	0	0	0	0	0	0	1	5.25	9.5
	fly 15	302.25	396.75	939.75		134.25	66.75	19.5		0.1281	0.21564	0.37223		0.26933	0.32118	0.11684			fly 16	0	0	0	0	4.25	4.5	1	2.75	5.5	6.25	2.75	1.25	1.25	0	1.5	1.25	1.5	0	0	1.75	0	0	0	0	1.25	8.5	16.75	11.75	9.25	8.5
	fly 16	243.5	828.75	991.5		37.25	41	13.5		0.1462	0.44256	0.38697		0.33193	0.17143	0.10277			fly 17	0	0	0	2	9.75	15.5	14.25	16.5	17.75	13.75	7.25	16.75	6.5	9.5	6.25	3.5	0	0	0	0	0	0	0	0	3.25	16.5	19	20.75	16.75	13.75
	fly 17	431	392.75	1069.25		31.25	68.5	25		0.18986	0.22662	0.28225		0.24794	0.2905	0.068447			fly 18	0	1.25	5.5	10.5	20.5	14	8.75	19.25	20.25	15.75	20.5	14.25	14	15.75	15	3	9.5	5.5	7.5	1.25	1.25	0	0	0	3	13	24.5	17.75	19.25	18
	fly 18	492	797.5	659		27.75	24.5	12.75		0.19061	0.1937	0.24173		0.21397	0.11164	0.16902			fly 19	2	3.75	3.75	2.25	1.5	1.5	7.75	4	9.25	4.75	6.25	5	1	6	3.5	3	3.25	2	2.5	0	0	0	0	0	0	0	0	0	0	0
	fly 19	87.75	620.75	609.25		467	94.75	18.75		0.16281	0.31294	0.48851		0.5288	0.21193	0.24901			fly 20	2.5	0	0	2	2.5	2	2	3.75	1.25	1.5	6.5	3.75	6.75	4.5	5	2	3.25	0	2	1.25	2	0	0	0	0	1.5	0.5	2.5	2	4
	fly 20	107.25	377.75	360.75		193	51	76.25		0.22221	0.11769	0.33327		0.53399	0.20956	0.33138			fly 21	0	6.5	12.25	23.5	18.5	22.75	19	22.75	20.5	20.75	26.5	28.5	29	25	23	16.75	13	13.5	8.25	11.5	5.75	6.5	1.25	0	3	12.25	14	17.25	23.5	14.75
	fly 21	639.25	622.25	711.75		43	44.5	82.25		0.36083	0.23095	0.27168		0.22901	0.18559	0.16136			fly 22	0	4.75	4.25	12	15	19.5	17.25	15.5	18	21.25	19.75	10	10.5	17.25	7.75	8	8.75	6.5	7.5	2.5	0	0	0.5	0.75	0	5.5	16.5	21.75	25.25	16
	fly 22	465.5	482.75	1115.25		59.25	134	15		0.39837	0.26587	0.73819		0.30352	0.25472	0.10113			fly 23	0	2.5	14	12.25	15.5	10.25	13.75	8.75	11.25	13.75	7.75	18.75	8.25	5.75	4.25	6.5	1	4	1.25	2.75	0	0	0	0	1.5	7.75	17.75	13.75	14.25	10
	fly 23	341	433.5	891		52	81.5	26.75		0.23879	0.20487	0.33317		0.33285	0.28467	0.11926			fly 24	0	0	2.25	7.5	2.5	16	19.75	23.25	25.75	19	20.5	15.5	7	8.5	11	3.25	4	0	0	0	0	0	0	0	0	0	13	24.5	25.25	20.25
	fly 24	498.5	358.75	815.5		77.25	46.75	13.25		0.14187	0.099789	0.37624		0.18072	0.21173	0.15396			fly 25	1.25	0	1.75	2.5	6.25	1.5	4	4.25	2.5	1.75	8.5	6.75	0	1.5	11.5	1.25	2.75	0	0	2	0	0	0	0	0	0	0	9.75	0.25	5.75
	fly 25	140.75	495.5	909.75		134.5	27.75	22.75		0.20496	0.19449	0.41535		0.49228	0.22172	0.13112			fly 26	0	0	0	0	2.5	4	2.75	0	0	7.25	4	1.75	0.75	7	0	0	0	0	1.25	0	0	0	0	0	0	0	3.5	5.5	6	0
	fly 26	101	744.25	944		128.5	40	17		0.22361	0.29395	0.39919		0.56796	0.15473	0.11585			fly 27	0	0	2.25	6	1.5	10.5	11.75	8.75	7.5	14.75	13.25	13.75	15.25	13.25	13.5	11.25	6.5	7.25	9.75	9.25	1.75	3.75	0	0	0	5	7.75	12.25	10.75	14.25
	fly 27	461	765.75	691.5		64.5	39	65.5		0.29438	0.51089	0.16155		0.27842	0.19563	0.12129			fly 28	0	0	0	0	5.5	7.25	7.25	6.75	18.75	8.5	13	14.25	17	13.5	4.25	3	1.25	2.75	1.5	0	0	0	1.25	0	0	1	2.25	6.5	15.75	9.75
	fly 28	263	802.5	887.75		101.25	10.75	38.5		0.19247	0.38849	0.23004		0.3487	0.15305	0.098851			fly 29	0	0	0	0	0	1.25	0	0	1.5	1.75	0	3.25	2.25	0	0	0	0	0	1.5	0	0	0	0	0	0	0	0	0	1.5	0
	fly 29	23.25	384.75	660.25		398.75	138	24.25		0.14013	0.23501	0.23968		0.64227	0.32048	0.17075			fly 30	2	3	5	3.75	4.75	10.75	9.5	8.25	4.75	11	10.5	4.75	4.25	8.25	5.75	4.5	4	3.5	4.5	0	1.25	1.75	0	0	0	0	1.25	5.25	5.5	5.75
	fly 30	194.75	174	811		119.5	32	27.5		0.21503	0.12454	0.36056		0.44152	0.39365	0.14739			fly 31	0	1.25	3.5	9	17.25	7.25	13	19.25	18.5	12	13.25	13.75	17.25	15.5	18.25	11.5	11.5	4.5	9.75	6	4.25	2.5	0.25	0	0	5.25	18.75	27	29.75	20.25
	fly 31	581	550.75	1092.25		58.75	25.75	10.5		0.21373	0.21452	0.39739		0.1887	0.20169	0.076214			fly 32	2.5	2.5	3.75	6.25	8.75	10	8	12.5	12.25	9.25	15.75	11.5	7	7.75	10	7	8.5	8.75	5	5.25	4.5	2.5	0	0	1.5	3.75	7	13.75	13.75	6.75
	fly 32	364.5	451.5	1044.25		66.75	218	13.75		0.27495	0.28037	0.44793		0.30848	0.40976	0.095627			fly 33	1.5	1.25	3.25	5.25	8.75	14.25	5.5	2.75	7.25	4.75	13.25	5.75	8.75	7.5	7.5	5	2.5	6.5	6	1.75	6.5	2.5	0	0	0	4	6.75	15.25	16.5	8.75
	fly 33	354.25	335.75	819.75		57.5	121.75	25.75		0.30152	0.58153	0.32855		0.34432	0.41186	0.14754			fly 34	0	1.25	2	1.5	0.75	7	7.25	6.25	5.25	5	7.75	3.25	5.75	7.5	4.75	5.25	2.25	4.5	4.25	1.25	1.25	2.25	1.5	1.25	13.25	10.75	10.75	8.75	18.5	9.75
	fly 34	329.5	496.5	876		32.75	85.5	34		0.2535	0.23754	0.46439		0.39176	0.26552	0.15241			fly 35	0	0	2.75	4.5	2.5	9.5	7.5	11.25	8.5	6.75	8.5	7.25	9.75	13.25	14.75	10	5.25	5.5	11.75	3	4.25	1.25	1.5	0	10.5	16.75	17.25	13.75	10.5	7
	fly 35	421.5	333	794		13	90.5	36.25		0.34899	0.22849	0.30605		0.30287	0.34252	0.1498			fly 36	0	0	0	0	1.5	2.5	1.5	0	5.25	8.5	8.5	3	6.25	5	5.25	3.25	2.75	2.75	0	2.25	0.25	1.25	0	0	0	2	2.75	9.75	3.5	3.25
	fly 36	178.25	614	856		98.75	58	42.5		0.20283	0.28684	0.28037		0.39681	0.21675	0.12745			fly 37	1.25	3.5	2	5	7.5	8	6.5	9.75	11	6.75	7.5	10.5	13	5.5	8.75	7	9.25	3.25	3.75	3.5	3	5.5	1.25	1.25	0	0	2.25	7.25	4.25	7.25
	fly 37	310	624.5	1133.75		98	50.25	19		0.34291	0.27566	0.40975		0.36443	0.19291	0.06501			fly 38	0	0	0	2.75	2.75	1.25	1.25	4.75	4.25	7.75	6.5	3.75	6	2	2.5	2.5	1.5	3.5	0.5	0	0	0	0	0	0	2	5.5	7.75	0.5	7
	fly 38	138	345	1073		101.25	38.25	13.5		0.15904	0.15652	0.32388		0.43773	0.26255	0.076071			fly 39	1.25	1.25	4.75	6.75	4.75	8	8.25	12.25	12	11.25	8.75	15.25	15.25	8.5	4.75	6.25	3.75	5	1.5	1.5	1.5	1.5	1.25	0	1.75	7	9	17	11.75	4.25
	fly 39	369.5	654.75	1048		53.25	34.75	14.25		0.28195	0.2178	0.26887		0.3068	0.169	0.07116			fly 40	0	0	0	0.5	2	5.5	2	2	5.75	5.5	1.75	6.5	5	2.25	0	2.75	0	3	1.75	1.25	1.5	0	0	0	1.5	4.25	0	8	7.5	2.5
	fly 40	122.5	576.5	815.5		75.75	56.75	27.75		0.22022	0.26856	0.27823		0.50256	0.22375	0.13949			fly 41	2.5	2.5	3.5	8	5.5	12.25	8.25	9	4.25	12.5	11.75	13.5	10	16.75	9.25	9	14.75	5	6	2.5	3.5	0	1.25	0	0	5	17.25	20.5	21.25	22.5
	fly 41	393.5	484	950		53.5	62.5	26.75		0.2858	0.41067	0.28567		0.3108	0.29437	0.094035			fly 42	1.5	1.5	5.75	8.75	3.25	9.25	8.25	10	16	13	21	15	8.25	7	8.75	4.25	8.75	9.25	1.25	1.25	4	0	0	0	0	0	2	5.75	3.5	0
	fly 42	302.5	616.75	981.25		198.5	65	24.5		0.2331	0.2279	0.31038		0.34208	0.19608	0.094066			fly 43	1.25	0	0	3.5	6.75	5.25	2	5.25	5.25	2.25	7.75	5	6.25	3.25	6.75	3.75	3.25	6.5	3	3.25	1.25	0.25	0	0	1.25	1.25	3.75	6.5	7	5
	fly 43	177.5	745.5	683.75		61.75	33.75	13.25		0.34768	0.65248	0.17519		0.47446	0.21796	0.13199			fly 44	2.25	2.25	6.75	15.75	14	17.75	17.25	20.75	14	25	16.5	12.25	20.5	18.5	14	10.75	10.25	14	6	4.25	7.75	4.5	3.25	1.5	0	10.75	14.5	26.75	27.25	18
	fly 44	670	647.75	999		43.5	47.75	12.75		0.51331	0.39106	0.31874		0.23007	0.22083	0.089497			fly 45	0.25	3.5	7.25	10.25	17.5	16	22	23.75	23	18.75	17.75	18.5	21	25.5	20.25	18	13	6.75	9.25	15	6.25	7.5	5.75	8.25	15	18.75	17.5	22.75	14.25	27.75
	fly 45	763.75	573	774		18.75	91.5	63.75		0.14241	0.25203	0.31317		0.09749	0.23342	0.16145			fly 46	0	0	1.25	2.25	2	5	3.5	5.75	10.25	7.75	4.5	5	7.5	7.75	7.25	4.5	1.75	4.75	7.25	3.75	1.5	0	0	0	1.5	2.25	8.25	9	9	9.25
	fly 46	230.5	685.75	1154		43.5	93.25	11.25		0.20938	0.18029	0.47443		0.3678	0.14115	0.065367			fly 47	0	0	0	0	0	1	0.25	1.5	0.75	0.5	0	3.5	1.25	0.25	3	0	0	0	0	0	0	0	0	0	10.75	2.5	1.75	3.5	8.25	10.5
	fly 47	115.5	550.5	1002		30	70.25	27.25		0.22143	0.27299	0.27171		0.54783	0.23301	0.082176			fly 48	0	0	0	0	2	8.5	3	1.25	5.25	5.25	7.75	3.5	5.25	4.25	3.25	1.5	0	0	0	0	0	0	0	0	0	0	3	5.5	3	5.5
	fly 48	177.75	859.5	875.25		136.5	27.25	19.5		0.19583	0.46299	0.37593		0.4408	0.14934	0.13076			fly 49	0	0	0	0	0	0	0	0	0	1.75	1.5	0	0	3.75	0	0	0	0	0	0	0	0	0	0	0	0	0	0	0	0
	fly 49	14.25	325.25	1040		533.75	87.5	14		0.1039	0.23653	0.4419		0.73903	0.33542	0.095623			fly 50	4.25	2.75	1.25	7	8.5	17.75	17.5	15.5	11.5	13.75	14.5	16.75	14.25	19	20.5	19.75	9	7.25	10.75	3.75	9	7.75	3	0.25	4.5	4.5	9	16	20.5	12.75
	fly 50	628.5	489	1110.75		41	52.75	16		0.27424	0.53062	0.25736		0.21624	0.33224	0.055932			fly 51	0	3.25	1	3	7	5.5	2.75	9	7.5	10.75	7.25	11.75	10.5	7.25	4.5	5.75	6	8.75	1.25	9.5	3	5	3.5	1.25	0	0	1.25	0	1.5	0
	fly 51	161.75	575	959.5		298	20.5	14		0.18239	0.35725	0.28834		0.39949	0.24743	0.09354			fly 52	0	4	2.5	5.25	5.75	8.75	17.5	14	13.75	7	11	10	11	10.25	6.5	13.75	7.5	2	3	4	7.25	2.75	0	0	0	0	4.25	7	13.75	10
	fly 52	411.75	696.5	908.75		86.75	94.75	25.25		0.33947	0.20069	0.26697		0.33016	0.13783	0.10722			fly 53	0	0	3.5	4	1.5	2.5	4.5	8.75	8.25	3.5	5.75	7	12.75	6.25	6.5	1.25	4	1.75	0	2.75	0.75	0.5	0	0	0	3.5	2.5	18.25	7.75	9
	fly 53	259.5	591	1008.75		81.75	109.5	19.5		0.20793	0.28712	0.30423		0.36178	0.22382	0.0877			fly 54	0	0	3.5	4	11.5	5.5	8.25	25.25	10	6	13.25	10.75	8	6	9	5.25	1.75	1.25	1.25	0	0	0	0	0	2.5	17.25	27.25	28	27.5	29.25
	fly 54	571	557.75	995		38.75	71.5	7.5		0.24736	0.1891	0.4468		0.21437	0.19386	0.11427			fly 55	4.5	10.25	16	20	19.25	20.5	21.25	25	25	19	19.25	15	17.5	23.25	17.25	13.25	13	21	7.75	10.25	9.75	6.5	5	4.25	4.5	13.25	17.25	27	23.25	20.75
	fly 55	795.5	795.75	1070		42.5	45.75	7		0.47933	0.16778	0.60722		0.18737	0.10338	0.10588			fly 56	0	1.25	3.75	3.75	4.25	7.75	6	9.75	3.75	3.5	11.5	11	19.75	8	10.25	8.5	8	4.5	6.75	2	1.75	1.25	0	0	1	11.25	24.25	9.75	14	6.5
	fly 56	381.5	92.5	828.5		41	169.5	51		0.26717	0.078889	0.29912		0.33081	0.45037	0.13425			fly 57	1.75	0.25	2.75	3.75	5.75	1.25	3.25	12	10.25	9	6.25	10.75	8	6.5	4	9.25	9.5	4.25	0	4	4.25	0	1.5	1.25	0	3.5	6.25	6.25	9.75	9.75
	fly 57	263	289.25	1062		71.25	38.25	24.75		0.40634	0.14721	0.42614		0.41912	0.30092	0.0897
	fly 58		607.25	988			32	19.25			0.1718	0.28993			0.15659	0.089592				bin 1	bin 2	bin 3	bin 4	bin 5	bin 6	bin 7	bin 8	bin 9	bin 10	bin 11	bin 12	bin 13	bin 14	bin 15	bin 16	bin 17	bin 18	bin 19	bin 20	bin 21	bin 22	bin 23	bin 24	bin 25	bin 26	bin 27	bin 28	bin 29	bin 30
	fly 59		660.75	958.5			30.75	22.25			0.35787	0.24655			0.21333	0.086576		inc1;Dc0B3/+	fly 1	0	0	0	0	0	4	8	11.25	3.5	3.75	5.5	7.25	5.25	7.75	3.5	1.25	0	0	0	0	0	0	0	0	0	1.75	0	4	2.5	3
	fly 60		468	926			33.75	25.5			0.25731	0.22156			0.26892	0.088106			fly 2	1.25	0	0	8	9.5	13.25	17.25	21	21.5	20.25	15.5	16.5	7	4.75	7.75	3	0.25	3	0	1.5	1.25	0	1.5	0	0	0	6.75	11	15.25	15
	fly 61		436	895.25			105.25	35.25			0.11164	0.21774			0.17743	0.093135			fly 3	0	0	0	0	0	1.25	1.75	7	7	2.5	4.75	1.25	0	2.5	1	5.5	0	0	0	0	0	0	0	0	0	6.75	18	25.25	25	28
	fly 62		431	1063			51.25	9.5			0.22059	0.29616			0.27293	0.073598			fly 4	0	0	0	2.25	11.75	5.75	21.75	13	22.5	14.75	6.75	14.5	20	12.25	4	2	5	0.75	4.5	0	3	0	0	0	0	5.25	9.25	22.75	29.75	26.75
	fly 63		768.25				11				0.39467				0.18768				fly 5	0	0	0	1.25	0	0	2.75	5.75	0.25	0	0	0	3.75	1.5	5.25	6.25	3.25	0	3.75	1.25	0	0	0	0	0	0	0	5.5	12.25	12
	fly 64		569				51				0.26579				0.2157				fly 6	0	0	0	0	2.25	0	0	0	0	4	8.5	7.5	6.25	6.25	2.75	0	0	0	0	0	0	0	0	0	0	8	18.25	18.5	15	13
	fly 65		468.5				98.75				0.11351				0.17302				fly 7	0	0	0	0	0	1.25	1.75	1.25	0	2.5	0.25	1.25	0	0	0	1.25	0	0	0	0	1.25	0	0	0	0	0	3.5	13.75	15	17.75
	fly 66		467.75				112.25				0.28314				0.29085				fly 8	0	0	0	0.75	5.25	10.5	21.75	19.5	30	24.75	22	29.75	21	20	6.75	8.25	2.75	1.25	1.25	2.25	0	0	0	0	0	9.25	25.75	29	29	28.5
																			fly 9	0	0	0	0	0	0	4.75	3.25	1.5	3.5	0.25	0	1.5	0	1.5	0	0	0	0	0	0	0	0	0	3.75	27.5	25.75	29.25	27.75	22.5
																			fly 10	0	0	0	1.25	8.75	6.5	12.75	11.75	16.75	10	14	10.25	15.5	10.75	1.75	5.5	0	0	0	0	0	0	0	0	0	14.75	30	28.5	29.5	27.5
																			fly 11	2.5	0	2.5	3	12.5	10.25	11	12	13.75	15.75	10.5	14.5	16.75	14	10.25	8	9.5	3.75	2.5	0.75	0	0	0	0	1.5	4.25	13	17.25	22.5	18.25
																			fly 12	0	1.25	1.75	4	4	3	8.5	6.75	9.25	8.5	9.75	8.75	9.75	4.25	0.25	2.5	2.5	1.5	2.25	1.25	0	0	0	0	0	1.25	5.25	14	16.75	27.5
																			fly 13	0	2	9.25	16	20	13.25	22.25	28.25	28	29.75	21.5	17.25	13.75	20.25	19.75	16.75	3.5	8.25	5.25	2	0	0	0	0	0	16.25	27.25	29	29.5	28
																			fly 14	0.25	0	1.25	1.25	2.25	12.5	18.75	16	17	8	7.25	9.25	11.75	17.5	7.25	5.25	2.5	1.75	0	0	0	0	0	0	0	2.25	10.5	22.5	25.25	21.75
																			fly 15	0	0	2.5	6.5	14	19	14.25	20.75	20.25	13.5	15.25	19	15	13.75	8.5	8.5	1.25	1.75	0	0	0	0	0	0	1.5	6	15	13	18	13.5
																			fly 16	7.75	7.5	15.25	7.5	15	11.75	14.75	21.25	26	24.25	21	20.25	26.25	25.25	20.5	21.5	19.5	17.25	15.5	14.75	12.25	12.75	12.75	10.5	8.25	14.5	20.5	24.75	22	22.75
																			fly 17	2.25	4.25	6.75	9.5	12.5	11.5	12.5	17.75	16.5	16.25	19	13.75	14.75	8.75	9.5	5	9.25	4.25	1.25	1.25	0	0	0	0	0	3.5	2	9.75	7.5	2.25
																			fly 18	0.5	8.25	22.5	27	29	29.25	26.75	28.25	22.25	20.5	16	14	1.75	0	0	0	0	0	0	0	0	0	0	0	6.5	26.5	29	30	29.25	30
																			fly 19	0	0.75	7.75	17	21.75	23.5	19.75	18.75	16.75	17.25	18.25	7	0	0	1.5	1.25	1.25	1.5	0	2	1	0	0	0	0	0	1.75	22.5	28.5	29.25
																			fly 20	0	0	0	1.25	4	1.75	8	11.25	13.25	11	6.75	9	10.25	8	9.75	3.75	0	0	1.25	0	0	0	0	0	1.5	10.5	21.25	27	30	24
																			fly 21	0	0	0	0	6.5	8.5	13.25	13.25	21	20.75	14.75	16	14.75	9	7.5	0	0	0	1.25	1.25	0	0	0	0	0	15	28.75	28.5	29.75	26.5
																			fly 22	0	3	15.25	19.75	25.5	29.75	30	26.5	18.25	7.25	8.75	11.5	11	16.5	14.5	8.5	1.25	0	0	0	0	0	0	0	0	0	2	10	16	11.5
																			fly 23	0	0	0	1.75	10.25	13	7.75	10.25	8.5	10.25	10.5	13.25	3.25	1	1.25	0	1.25	0	0	0	0	0	0	0	4.5	18	13.75	20	12.25	16.75
																			fly 24	0	0	0	0	0	0	5.25	10.25	14.5	16.25	17.25	10.75	17	13.75	13.5	7	0	0	0	0	0	0	0	0	0	15	20.75	26.5	27.75	25.25
																			fly 25	0	0	0	2	8.75	10	7.25	14	6.25	12.25	5	6	6	0	1	5.25	1.25	1.5	0	0	0	0	0	0	4.25	23	26	29.5	25.75	13.75
																			fly 26	1.25	3.5	7.25	11.5	9	16.75	15	12	19.5	17.5	20.75	28	19	22.25	21.5	22.25	11.5	5.5	1.75	2.75	5.75	3	0	0	0	14.25	23.25	30	30	30
																			fly 27	0.75	4	8.25	11.25	14.5	20.75	14.75	21	17.25	25.75	25.5	22.5	13.75	13.25	12	10.75	12.25	6.25	10.75	8.25	8.25	5.25	1.25	1.25	2.25	12.25	23.75	28.75	26.5	21.25
																			fly 28	0	2	7.5	7.75	11.25	13	24.5	27.25	22.5	17	26.75	25.25	17.25	17	13.25	8.75	7.25	1.25	2.5	3.75	0	1.75	0	0	14.5	26.75	26.5	27.25	22.75	25.75
																			fly 29	0.25	0	1.25	1.5	9.25	10.25	14.75	20	20.5	15.25	15	18.5	17.25	17.5	5.75	0	0	0	0	0	0	0	0	0	0	0	0	1.25	3.25	8
																			fly 30	0	0	0	0	0	1.5	0	0	2.25	0	1.25	0	0	0	0	0	0	0	0	0	0	0	0	0	3.5	5.25	5.5	15	11.25	4.25
																			fly 31	1.25	1.5	3.25	3.75	7.75	3	6	16.5	11	16	23.75	15.75	14	14.5	7.75	2	5	1.75	0	0	2	0	0	0	4.5	21.25	21.75	29.25	24.5	23
																			fly 32	7.25	7	7.5	8.25	6.75	6.75	7.5	5	6.75	8.25	11	7.5	7.25	9.75	9.75	9.5	13.5	10	9.75	6.5	13.25	13.75	10	14.75	2.25	5.5	6	12.25	5.25	8.5
																			fly 33	0	1.5	5.5	4	5	10.5	13.25	15	10.25	11.5	13.25	14.25	15.75	16	10	7.25	4.25	1	0.25	2.75	0	1.25	0	0	0	1	2.5	5	5	2.25
																			fly 34	0	0	0	0	1.25	1.25	0	6	8.75	8	4.5	9.5	9.5	6.75	10	4.75	4.75	4.5	1.75	0	1.5	3	2	0	0	5	14.25	16.25	17.75	18.5
																			fly 35	1	0.5	0	0	4.5	6	7.75	7.25	9.75	8	17.25	10.25	6	3.5	1.25	0	1.25	0	0	0	0	0	0	0	0	0	2.75	3.5	12.25	13
																			fly 36	0	0	0	4.25	15	12.75	13.75	11.75	4.5	19.75	20.75	16	10	14.25	12.5	12.5	9	7.25	4.75	3.5	0.75	0	0	0	0	4	16.75	22.5	23.75	25.5
																			fly 37	0	0	2	5	16.5	8.25	20.75	15.75	15.5	13.5	19	18.25	20.5	20.25	8.75	4.5	4.75	3.25	4.75	2.5	3.5	0.75	2.75	0	0	10.75	19	26.25	30	23.5
																			fly 38	0	0	0	0	1.5	1.75	6	0.25	11	5.5	8.25	7.75	8	7	4	2	1.75	1.25	0	0.5	1	0	0	0	0.5	14.25	24.75	14.25	14.5	14.25
																			fly 39	0	0	3.5	9	12.5	19	18.25	17.25	18.25	18.5	12	22	22.75	17.25	13.75	12	10	14.25	7.75	3.25	3.25	1.5	0	0	2.75	14.5	23	22.25	17.75	19
																			fly 40	0	0	7.25	16	26.25	29.5	28.5	24.75	21	11.25	16.5	14	15	15	9.75	3	1.25	0	1.75	2.5	0	0	0	0	0.25	13.5	20.5	29.75	29	23.5
																			fly 41	5.75	5.5	3	9.25	14.25	9.75	12	15.25	13	15	10	12	9.25	8.25	10.25	6	7.25	4.5	1.75	4.5	4	1.75	1.75	0	0	6.75	15.5	21.25	26	23.5
																			fly 42	0	0	0.25	5.5	5.5	16.5	13.25	16	19.75	17.5	15.75	9.25	14.75	7	9	11.5	10	5.5	2.25	1.5	1.25	1.25	0	0	0	6	17.75	22.25	22.25	26.75
																			fly 43	6	4.75	8.5	9	10.5	15	10.25	18	6.5	10.5	12.5	17.75	13.25	16.25	17.25	16.25	11	10.5	8.25	6	10.5	7.25	6.5	3.75	5.75	12.25	16	17	25.25	20.25
																			fly 44	3.5	0.75	2.25	2.75	8	17.5	11.25	11	20.5	21.5	18.75	12	17.25	11.5	1	1.5	5.25	1.25	1.25	1.75	2.5	0	0	0	2.75	13.25	22.75	29.75	29.25	29
																			fly 45	1	0	0	5.5	10.75	17.25	17.5	20	21.75	20.5	19.25	20.5	16.75	17	16	15.5	6.5	7.5	5.5	5.25	2	0	0	0	0	0	3	14.75	20.5	17
																			fly 46	0	0	2.5	12.5	13.75	20.25	18.75	27	26.75	28	22.75	29.25	21.5	18.5	7.75	11	8.25	1.5	3.75	0	0	0	0	0	0	0	3	23	30	28.75
																			fly 47	1.25	5	1.5	7.25	20.25	19.75	25.5	18.75	22.5	22	11.25	25	19.5	20	8.75	9	5.75	0	1	0.5	3.25	2.75	3.75	0.5	0	2	11.25	18.25	12.75	20.75
																			fly 48	4.25	1.75	0	7.5	16.25	17.5	21.75	27.25	25.5	23.25	22.5	25.75	28.5	18.25	14	14	13.5	3.5	7.25	5	2.75	2	1	0	4.75	22.75	28.75	29	28.25	23.25
																			fly 49	0	0	0	0	0.5	3.75	3.25	5.5	2.5	3.75	9.25	6	3.25	6	0	0	0	1.25	1.5	1.25	1.25	0	0	0	0	0	11.5	16.25	24.25	21.5
																			fly 50	4.25	2.5	0	4.75	7.75	6.5	10.5	14	5.5	9.25	2.25	5.5	9.25	8.5	11.5	7.25	8.5	7	6.75	3.75	9.75	3	0	0	1.5	4.5	10.75	10	18.25	13
																			fly 51	0	0	0	2	2.25	2.5	11	9.75	12.75	24.25	12.25	10.5	15.25	18	7.75	3.75	6.75	3.25	0.25	0	0	0	1.75	0.75	10.5	27.75	28.25	28	27.75	28.75
																			fly 52	0	3.25	4.25	10.25	11.25	24.25	28.25	25.5	22.25	28.25	28.25	25.5	26	19	19.25	13.75	3.5	9.5	1.75	0	4.25	0	1.25	0	0	0	5.75	22.25	26	29.5
																			fly 53	0	0	4	11.5	16	16	22.5	24.75	22	14.75	10.5	14.5	12	16.5	13.5	8	10.25	5.5	4.5	1.25	3.25	0	1.25	0	0	0	1.25	7.25	17.75	5.75
																			fly 54	0	1.25	7	10.5	12.25	18	22.5	19	27.5	25.5	19.75	27.5	21.25	25	11.5	4.5	11.25	3.5	5	1.75	0	0	0	0	0	2.25	4.25	10.25	21.75	14.25
																			fly 55	0	0	5.5	13.25	17.5	20.75	15.75	13.75	18.25	25.5	29.5	26.5	21.5	12	18	13	8.25	2.25	2.5	2.75	1.25	0	0	0	2	15.5	27	30	30	28
																			fly 56	0	0	0	1	0.25	3.5	1.5	0	3.75	2.5	3.75	2.75	0	1.75	3.75	0	0	0	0	0	0	0	0	0	0	0	0	7	1.5	6
																			fly 57	0	2.75	5.75	6.75	8	7.25	11.75	11.5	15.5	14	6.75	6.5	1.5	2.75	2.75	0.5	2.25	0	0	1.5	0	1.25	0	0	4	8.25	13	6.25	7.75	6
																			fly 58	0	0	0	2	5.25	8	13.5	13	10.25	12.25	17.75	11.25	14.5	12	2.25	1.25	1.25	1.5	0	0	0	0	0	0	1.25	27.25	30	29.75	29.5	30
																			fly 59	0	0.75	4.5	16	17.25	21.75	21	18.75	13	15.5	15.75	14.75	19.5	15.5	2.25	6	2.25	1.5	2	1	0	1.25	0	0	3.5	19.25	25.5	28.75	25.25	26.75
																			fly 60	0	0	0	0	0	2.75	1.5	4.25	2.75	2.75	2	8.5	11.75	1	2.75	2	4.5	2.5	0	0	0	0	0	0	4.25	11	22.75	28.25	25	26.25
																			fly 61	0	0	0	0.75	2.5	4.5	10	19.25	15.5	20.75	15.5	16.5	14.5	18	15.25	2.25	3.5	5	2.25	0	0	0	0	0	0	0	2	8	15.5	8.75
																			fly 62	0	0	0	0	2	7.5	4.25	3.5	0	7	5.5	5.25	7.5	5.25	8.75	12.25	0.5	1.75	0	0	0	0	0	0	4.75	9	14	10.75	12	6.75
																			fly 63	0	0	1.5	9.75	13.25	19	20.25	16.5	20	12.5	12.5	11.75	19.5	20.75	15.75	19.25	8.25	5.75	5.25	7	6.75	3.5	3	0	18	25.75	25.25	27.5	26.25	25.75
																			fly 64	0	1.5	9.5	15.75	10	17.75	22.75	22	18.5	18.25	13.75	21.25	16	9.5	7.25	1	3	1.75	4.25	0	0	0	0	0	1.5	7.75	8.25	18.75	12.5	22
																			fly 65	0	0	0	4.75	12.5	21.75	21.5	14.25	6	5.25	21	23.75	22.5	17	12.75	1.5	5	1.25	1.75	0	0	0	0	0	0	0	2	16	16	17.5
																			fly 66	0	0	0	0	1.25	5.25	3.5	17.25	16.25	5.25	8	13.25	14.75	11.75	3.25	3.25	0	0	0	0	0	0	0	0	0	0	8.25	9.75	14.75	20.25
																				bin 1	bin 2	bin 3	bin 4	bin 5	bin 6	bin 7	bin 8	bin 9	bin 10	bin 11	bin 12	bin 13	bin 14	bin 15	bin 16	bin 17	bin 18	bin 19	bin 20	bin 21	bin 22	bin 23	bin 24	bin 25	bin 26	bin 27	bin 28	bin 29	bin 30
																		inc1;Dc0H2/+	fly 1	0	1.25	4	12.75	27.75	29.75	28.75	29	25	19	17	20.75	23	24	24.5	8.75	8.25	10	6.25	5.75	1.5	0	0	0	6.25	30	30	30	29	30
																			fly 2	0	1.25	16.25	21.25	26	27	28.5	28.25	27	24.75	28	30	26.75	27.75	27.25	22.75	15.25	7.5	4.25	3.75	5	1.5	0	0	4.5	28.75	29.75	30	30	30
																			fly 3	0	1.5	15.75	22.25	25.75	23.75	18.25	24.75	28.25	22	28.5	24.5	21.75	18.25	23	14.75	23.75	16	18	15.5	11	7.5	2.75	0	14.5	28.75	19.25	21.25	14.5	23.5
																			fly 4	0	0	2.5	0.5	7.75	19.5	19.5	19.75	29.5	24	28.5	25	30	29.75	26.75	22.5	17.75	9.75	2	7.25	0.25	0	0	0	2.25	16.25	23.75	30	29.75	29.5
																			fly 5	4.75	10.25	21.75	29.75	29.5	27.75	24.75	16.75	24	29.75	30	29.25	29.5	29.5	27.25	23.25	20.75	11.75	17.5	16.75	8.5	8.25	1.5	1.25	19.25	28.5	28.75	30	29.5	30
																			fly 6	3	3.25	1	14	18	14.25	23.25	28.5	17.25	21.75	22.5	17.75	13	21.75	23.75	12.5	6	18.25	1.5	2.75	0.25	8.25	3.5	1.25	17	30	30	28	26.25	29.75
																			fly 7	18.5	18.5	15.75	15	16.5	19.25	19.75	24.25	18.5	21.25	18.75	22.5	21	20.5	16.75	16.25	15.5	16.75	20.25	21.5	17.75	14.5	15.25	15.25	16	18.75	15.25	22	25	24.25
																			fly 8	19.25	22.25	24.75	26.5	29.25	26.5	27.5	28.5	28	28.25	28.5	30	26.5	28.25	28	27.75	29.75	25.5	27.75	22.75	26	17	14.5	8.75	10.75	25.25	24.75	30	30	30
																			fly 9	0	3	15.25	18.75	18	14.5	25	28.5	26	27.25	24.5	24	20.25	22	22.5	23	25.25	11.75	13	5.5	2	2.75	0	0	10.5	23.75	29	27.75	24.75	28.25
																			fly 10	0.25	0.25	6.5	14	20.5	18	15.75	21.75	21	22.75	19.25	23	23.25	19.75	22.75	20.75	22.25	11.75	19	12	6.25	3.5	0	0	0.5	10.75	23.5	25.25	26.25	21.75
																			fly 11	0	0	0	0	1.25	3.5	2	4.5	2.25	10.25	11.5	10	6.25	11.75	4.5	3.5	1.25	1.75	0	0	0	0	0	0	0	2.5	8.25	14.5	17	16.5
																			fly 12	0	4	16.75	18.75	17.5	25.75	23	25.75	18.5	19.25	23.25	25.75	24.5	24	20.75	18.75	15.75	22.25	12.25	11.25	11	6.75	1.25	0	9.5	26	28.5	26.25	23.75	29.25
																			fly 13	0	7.25	19	26.5	25	24.5	13.25	28.5	25.5	23.75	23.5	26.25	25.75	20	20.25	7.75	15.75	8.25	8	4.75	5	0.5	0	0	12	25.25	20.5	26	23.5	25.75
																			fly 14	1.25	0	0	2.75	5.75	11	15.5	14	12.75	14.5	17.25	22.25	13	17.75	18.75	6.5	12	2.75	6	5.75	1.5	1.25	1.25	1.25	8.75	24	29.25	25.5	28.5	27.75
																			fly 15	0	0.5	11	22	20.5	20	24	20.75	18.25	23.5	25.75	27.5	30	23.5	18.5	16.5	24	9.75	17.25	7.75	4.25	1.75	0	0	11.25	28.75	24	23.5	26.75	20.75
																			fly 16	0	5	19	19.75	28.5	28.25	28.75	30	29.25	24.5	26.75	24.25	23	26	24.25	22.25	17.25	10	16.75	15.25	8	5.25	1	0	17.5	29.5	30	30	30	30
																			fly 17	0	3.5	14	25	27.25	25.75	30	28.5	28.25	30	30	30	30	30	30	30	29	8.25	10.5	7.75	2.75	2	1.25	1.75	6.5	22.25	29.75	30	30	29.25
																			fly 18	0	0	1	6.5	16.5	24.25	20.5	28.5	29.25	21.5	17.5	23	25.25	17	12.25	12.75	7.25	1.25	1.5	2.25	0	1.25	0	0	17.5	28.25	25.75	27.75	29.25	28.75
																			fly 19	0	0.5	3.75	0.25	8.5	13.5	20.25	21.5	25.5	27	26.25	18.5	16.75	17	23.5	12	7.75	9.75	4.5	5.25	3.75	1.75	0	0	10.5	18	25.75	27.25	25	19
																			fly 20	1.5	2.25	2.5	5	7.75	11.25	17.75	19.5	18.5	20.5	22.5	24.25	14.25	14	13.5	12.25	8	8.25	1.5	2.75	3.25	1	2.5	0	0	2.25	7.25	1.25	5.25	1.25
																			fly 21	0	0	4.75	6.5	13.25	22.5	15	25.75	19.75	19.75	25	29.75	22.25	21	24.75	17.75	14.5	13.25	8	10	3	3	5	0	0	0.5	11.75	24.75	30	30
																			fly 22	14.25	18.75	25.5	27.75	28	29	27.75	27.75	28.5	29.25	21.25	29.75	29	30	24.25	27.5	24.25	23	25.5	20.75	19	20.75	11.75	9.75	12.25	26.5	29.75	29.75	25.5	23.25
																			fly 23	2.75	7.25	21	28.5	23.75	16.25	29.75	24.5	20.5	20.25	24.75	22.5	24	21.5	25.75	18.5	23.75	29.75	15.75	11.25	23.5	10.25	6.25	0	4	21.5	17.5	14.25	17.5	17.25
																			fly 24	15	2.75	6.5	15	23	25.75	18	24	29	26.5	19	19.5	27.5	28	24.5	29.75	20.5	6.25	3.5	0	1.5	2.75	0	0	12.75	27.75	29	28.25	29.25	30
																			fly 25	4.25	4	3.5	4.25	15.5	20.75	22	21.75	20.5	27.25	25.25	24	30	24	24	13.25	16	14.25	16	14.25	10.25	3.5	3.25	1.75	8.25	29.5	30	30	30	30
																			fly 26	6.75	5.5	2.75	5.25	18.75	29.25	25.75	21.5	25.25	27.75	28.25	30	30	25.75	20	12	12.75	3	6	4.5	5	4.75	1.75	3	14	30	29.75	30	30	30
																			fly 27	0	0.25	1	8.75	22	26.75	28.5	27.75	21.5	29.75	26.25	16.25	22.25	12.25	13.75	20.5	5.75	2.75	0.75	2.5	0	0	0	0	0	5.75	19.5	30	30	30
																			fly 28	0	0	6.25	17	15.75	18.25	24.25	20.25	24.75	26.25	7.75	26.25	25	25	23.75	9.25	16.5	21.25	9.25	19.25	4	5.25	1.25	0	3	19.75	29.25	29.5	30	29.75
																			fly 29	1.5	0	3.75	11.75	8.25	12.25	14.75	18.5	19.75	25.25	19	14.25	16.5	25	16.75	21.25	13.75	11	1.25	2.5	0	1.5	1.5	1.25	8.75	27.5	29.75	30	30	24.5
																			fly 30	2.5	0	5.75	9.25	15	16.5	26.25	24.5	22.25	19.25	26	28.25	24.75	19.5	10.75	3.75	5	2.5	4.5	8.5	4.5	2.75	1.25	2.75	5.25	27.25	30	30	29.75	30
																			fly 31	5.5	24.75	23.5	29.75	28.75	26.5	28.75	24.75	28.25	28.75	23.75	24.75	27	27	30	20.5	16.5	20	10.75	11.25	6.75	3.5	1.25	0	20.5	28.5	29.75	30	29.75	30
																			fly 32	4.75	9.5	23.25	26	27.75	25	25.5	23.25	17.75	27.75	30	28.25	28	23	30	25.75	25.5	18.25	7	5	2.5	0.25	2.75	0	17.25	30	30	30	30	29.5
																			fly 33	2	0	5.25	12.5	19	24	27	26.75	20.25	21.5	24.5	28	27.25	21.75	16.75	12.5	19.75	11.75	9.5	10.25	4	2.5	1.25	0	5.25	24	24.75	23.25	30	25.75
																			fly 34	0.5	4	9	19	20.75	19.25	23.75	26	19.25	26.25	27.5	22.25	21.75	22.5	21.25	20.75	12.25	16.25	12.25	12.25	2.75	1.25	0.75	0.5	3.25	21.25	25.25	23.75	25.25	22
																			fly 35	1.25	0	2	4.5	16.5	16.75	29	12.25	22.5	18	18.5	22.75	27.25	28.5	26	25.5	13.75	9	7.5	10.5	4.75	0	0	0	0.25	17.25	28.75	22.25	20.75	18
																			fly 36	7	15.5	20.5	26.75	29.25	27.25	26	26	23.5	29	23	19.5	28.25	20.75	17.75	20.25	23.5	18.25	12	14	10.25	5.5	0	0	1	6.5	23	22.25	20.25	20.5
																			fly 37	1.5	8.75	15.75	20.75	26	29.75	29.25	24	23	24.5	28.75	29.75	30	30	30	28.5	17.5	18.25	12.25	14	8	7.75	1.5	1.5	12	30	30	30	30	30
																			fly 38	0	3.25	17.75	24.5	23	26.25	29.25	27.75	22.75	28.5	29	26.25	29	25	30	26	27.25	23.5	16.25	15	8.75	6.25	0	0	16.75	27	29.25	29	26.5	30
																			fly 39	0	6	16.5	21.75	22.75	29.75	29.5	29.75	26.5	28.75	25.5	28	24.5	15.5	24.5	25	24.75	19.75	15.25	20.75	6.75	6.75	0	0	16.75	28.75	27.75	29.25	28	28.25
																			fly 40	0.25	1.75	8.5	21.75	23.25	23.5	24.75	19.75	26.25	27	23	22.5	24.25	18.5	9.25	5	1.5	2.75	2	0	0	1.25	0	0	5.5	22.25	23.5	22.5	22.25	26
																			fly 41	1.25	0	8.5	19.5	29	30	30	30	30	30	30	30	30	26.25	24	28.25	17.25	4.25	5.5	4.75	4.5	2.75	3	0	8.25	22.75	23.75	28.25	26	29.25
																			fly 42	0	0	13.75	20.5	26.25	26.25	25.5	27.25	23.75	30	30	25.25	28.25	21.5	22.5	18.25	16.75	21.75	12.25	8.25	10.25	1.25	0	0	9.5	25.75	29.75	29.25	29.75	28
																			fly 43	0	0	1.5	2	4	8	8.25	14.75	15.75	22.5	20.5	14.5	17.5	15	8.75	7.75	3.75	1.75	2	0	0	0	0	0	17.5	29.75	30	29	29.75	30
																			fly 44	0	4.75	12	19.75	24.25	26	29.5	29.5	30	29.25	30	30	22.75	24.5	20.25	11.25	7	10.25	11.5	7.75	6.5	3.25	0	0	16.75	29.5	29.75	29.5	30	29.25
																			fly 45	0	0.5	7.75	16	22	20.5	25.5	18.25	25.25	22.75	28.25	23	19.75	14	19.75	10	11.75	4	10	4.5	1.25	1.5	0	0	0	4.5	15.25	20.75	27.75	25
																			fly 46	5	11.5	19.5	28.25	30	30	30	30	30	30	30	30	30	30	27	16.25	20.25	10.75	14	14.25	16	10	1.75	1.25	19.75	29.5	30	30	30	30
																			fly 47	1.25	1.75	4.25	12.25	22.75	24.5	29.5	25.75	24.75	26.75	27	28.25	27.25	27	17.75	14	20.5	19.25	17.75	15.5	6.5	1.25	0	0	4.5	25.25	30	29.5	29.25	29.75
																			fly 48	0	1.25	4.25	7	17	16.5	20	25.75	29.25	29	29.75	30	30	30	25.25	10	6.5	4.25	5.5	2.75	5.5	1.25	0	0	11.5	29	29.5	30	28.5	30
																			fly 49	0	5.5	10.75	19	22	20.75	22.5	22	24.5	24.75	23	25.75	27.75	24.75	28.5	23	21.75	18.25	17.25	25.25	12	1.5	1.75	1.25	17	30	30	30	30	30
																			fly 50	7	12	24.75	23.25	25.5	28.5	30	26.75	26.75	30	30	29.5	30	28.5	26.5	22.25	19	23.5	12	12.5	11.5	11.25	4.75	0	13.5	30	30	29.75	26.25	30
																			fly 51	0.25	1.25	2	7.75	16	24.75	24.25	29.75	27.75	27	25.25	29.75	30	30	29	24.75	12.5	12.5	15.25	9.25	1.5	0	0	0	17	30	30	30	30	30
																			fly 52	0	1.25	7	19	25	26	25.25	26.75	29.25	30	23.25	24.25	28	21	18.75	9.75	15.5	17.25	12.5	0.5	1.25	0	1.25	0	7	25.5	30	26.5	27.25	25.5
																			fly 53	0	2.25	15.25	21.25	26	20.25	22.75	26.25	29.75	18.75	26	28.75	18.5	22.25	17	25	23.5	17.75	20	16.75	17.25	8.25	2.75	0	12	23.5	28.5	28	28	24.75
																			fly 54	5	8.75	14.75	20.75	21.25	24.5	21.25	26.5	22.75	28.25	28	29	25.75	21.5	24.25	18.75	17.75	13	6.75	10	13.5	5.75	3.25	0	23.5	30	30	30	30	30
																			fly 55	12.5	22	24.5	21.25	17.5	24.75	21.5	27.75	30	26.75	26.5	28.75	26.25	24.75	21.5	15	19.75	20.25	22.25	14	20.5	14.25	10	6.25	24	30	30	30	30	27.5
																			fly 56	0	0	0	9.75	13.5	21.5	23.75	29.25	25	21.75	22.25	27.25	24.75	20.75	9	8	14.5	11	5.5	2.75	1.5	0	1.25	0	0	10.25	27.5	29.5	30	29.25
																			fly 57	8.75	7.25	11.25	23	25.75	25.75	28	28.25	28	29.75	30	28	26.75	27.75	28.25	18.75	19.5	15.5	18.25	15.75	13.5	14	11.25	4.75	6	24.5	28	30	30	27.25
																			fly 58	0	0	7.25	15.25	24	23.5	23.75	25.25	25	26	24.5	25.5	29.5	30	22	21	16.5	15	7	7.5	2.5	0	1.75	1.25	11.5	30	30	30	30	30
																			fly 59	0.75	5	18.75	26.5	28.75	27.75	29.25	26.25	25.75	28.75	24	23.25	28.75	29.75	17.5	11	14.25	12.25	14.25	11.5	2.5	1.25	0	0	10.25	28.25	29.25	30	29.75	30
																			fly 60	0	1.5	11.75	15.75	17	23	26	13.5	23.5	27.25	22.5	25	11.75	25.5	23.5	15.5	18.25	15.75	12.75	15	11	8.25	0	0	5.5	29	29.5	29.5	28.5	30
																			fly 61	0	0	4.25	24	26.75	29.5	30	27.75	30	29.75	28.75	25.25	27.75	23.75	28.25	30	24	11.5	14.25	0	0	0	0	0	0.5	23.75	30	30	28.75	29.5
																			fly 62	0	0	12.25	15.25	20.5	27.25	27.25	25.5	28.75	25.75	28.25	23	26	24	24	19	22	13.75	21	16.5	10.5	7.25	0	1.25	21.5	30	29.25	29	28.75	30
[truncated: 18 more columns]

## Sheet: Fig 3C
		Sleep (min)				Latency (min)				P[doze]				P[wake]						bin 1	bin 2	bin 3	bin 4	bin 5	bin 6	bin 7	bin 8	bin 9	bin 10	bin 11	bin 12	bin 13	bin 14	bin 15	bin 16	bin 17	bin 18	bin 19	bin 20	bin 21	bin 22	bin 23	bin 24	bin 25	bin 26	bin 27	bin 28	bin 29	bin 30
		inc2	inc2;Dc0B3/+	inc2;Dc0H2/+		inc2	inc2;Dc0B3/+	inc2;Dc0H2/+		inc2	inc2;Dc0B3/+	inc2;Dc0H2/+		inc2	inc2;Dc0B3/+	inc2;Dc0H2/+		inc2	fly 1	0	0	3	11.75	12.25	15.75	19.75	22	26.75	20.5	27.75	29	22.25	23.75	25	19	23.5	17.5	8.5	9.25	3.75	0	0	0	0	0	0	1.25	9.25	21.75
	fly 1	593	701	891		133.25	104	82		0.21154	0.15332	0.17722		0.18305	0.12513	0.085454			fly 2	0	0	1	17.25	21.75	29.25	29.75	30	30	29.5	19.5	27.5	27	26.5	25.75	21.5	20.75	18.75	10.75	6.5	0	1.25	0	0	0	0	17.25	30	30	30
	fly 2	837.75	911.5	1055.75		72.25	45	36.25		0.26864	0.35916	0.2391		0.12533	0.11863	0.068519			fly 3	0	0.25	8.25	19.25	18.5	18.75	14.75	14.75	17	13.25	12.5	14.5	8.5	15.5	15.25	12.75	11.75	6.75	13.5	11	9.5	1.25	0	0	0	4.5	19.25	25.25	30	30
	fly 3	691.75	1106.5	851.25		62	35.5	38.25		0.32266	0.20466	0.28687		0.22356	0.046308	0.12749			fly 4	0	8.5	24	29.25	29.75	24.5	23.25	30	30	30	24.5	25.25	29.75	30	18.75	28.25	24	22	20	18.75	12.25	0	0	0	0	13.25	28.5	30	30	29.5
	fly 4	1024.75	1028.75	884.5		47	40.5	86		0.17405	0.16951	0.13972		0.056557	0.055932	0.074718			fly 5	0.25	0.5	8	7	12	20.25	19.5	28.75	29.25	22	24	23.25	24	20.75	25	20	20.25	12.25	10.25	2.5	1.75	0	0	0	0	1.5	7	9.5	20.5	20.75
	fly 5	731.25	864.25	706.25		75.75	51.5	78.25		0.33456	0.16778	0.10577		0.18092	0.089479	0.090095			fly 6	0	7	14.25	20.25	21.75	25.5	28	28.75	30	30	30	29.5	26.25	23	29.5	22.25	10.75	7.25	8.5	0	1.5	1.25	0	0	0	1.25	7	11	26	28
	fly 6	762.5	975.25	1105		72.5	65.25	71		0.24463	0.24836	0.19375		0.13944	0.085613	0.048462			fly 7	0	0	4.5	6.25	24.75	25.5	26.75	30	30	29.75	29.25	27.75	25	29.75	29.75	29.5	29	25.25	10	5	0	0	0	0	0	2	17.25	29.5	29.75	30
	fly 7	793.25	1103	1025.75		70.5	37	42		0.15454	0.49578	0.17495		0.093717	0.085189	0.05872			fly 8	0	0	0	1	6	9.25	11	21	8	11	13.5	14.25	16	14.75	13.75	8	9	6.25	2.75	1.75	0	0	0	0	0	0	0	6.5	16.25	9
	fly 8	412	1102	930.25		108.5	39.75	36.75		0.25354	0.18778	0.23522		0.29751	0.045136	0.090804			fly 9	3	9.25	22.25	27.5	28.25	26.5	25.75	29	30	26.5	26.25	27	25.75	28.25	29.5	25.25	26.5	25.25	25.75	24.5	19	14.25	8.5	1.25	0	4.5	25.5	29.5	29	29
	fly 9	1061.75	998.25	314.5		53	40.25	159.25		0.35864	0.18421	0.1695		0.084709	0.064406	0.30158			fly 10	0	0	13.25	22.25	27.25	28	16.25	22.5	28.75	26.25	22.5	20.5	24	26.75	28.5	21.25	17.25	13.5	8.75	10.5	1.5	0	0	0	0	0	1.5	3.5	3.5	6.75
	fly 10	521	1178.5	956.5		97.5	26.75	68.25		0.22453	0.19959	0.11567		0.21645	0.035177	0.049669			fly 11	0	0	6	10	13.25	18	23	25.25	16.75	20.5	23.25	23.75	21.25	24.75	24.75	20	13.75	6.5	9.25	7.75	3.75	3.75	0	0	0	0	5	21	21.25	21.25
	fly 11	728.75	975.25	1124		87.5	47.75	35.75		0.24388	0.27512	0.26078		0.15592	0.092295	0.056187			fly 12	0	0	0	0	0	1.5	0	1.25	0.25	4.25	1.75	0	11.25	2.75	10	7.25	0	0	0	0	0	0	0	0	0	0	1.75	8.75	22.25	26.5
	fly 12	178.5	657.5	639.25		103.25	98	40.25		0.15753	0.17815	0.34855		0.4064	0.14546	0.21966			fly 13	0	0	11.75	22.75	27.75	28.75	24.75	28.5	29.75	30	30	29	27.75	30	30	30	28.5	25	16	17.75	13.75	3.5	1.75	0	0	0	4	22.25	27.75	29.5
	fly 13	935.25	959.75	1068		88.25	42.25	35		0.16901	0.23329	0.15461		0.072	0.085633	0.044177			fly 14	0	0	5.25	11.75	17.5	21.25	26.5	27.75	29	27	27.75	27.75	23.25	29	30	26.25	22.75	28.25	14	12	1.25	0	0	0	0	0	9	24.25	29	26.5
	fly 14	726.25	1003	948.5		81.75	31.5	58.25		0.21736	0.13612	0.14016		0.14264	0.050865	0.06765			fly 15	0	3.75	20	23.5	25	29.5	24.5	22.75	28.5	29.5	27	25.5	22	18	20.75	14.75	8	10	7.75	6.5	0	3.75	0	0	0	2.75	12.25	21.5	16.75	23.75
	fly 15	774.75	1035.5	1032		59.25	35.75	71		0.22754	0.29541	0.12973		0.12679	0.080682	0.04517			fly 16	0	0	5.25	11.75	23.75	22.25	26.5	24.25	29.25	28.5	27.75	27.75	28.25	30	30	27	24.25	11	17.25	10.25	0	0	0	0	0	7.5	22.75	23.25	26	27.25
	fly 16	857	870.25	1021		47.75	74	39.5		0.3021	0.116	0.12949		0.13342	0.064536	0.047236			fly 17	0	2.25	9.5	16.5	17.5	21.75	24.75	27	24.25	27	29.25	29	26	26.5	29.75	26.5	25	11	9.25	5.75	1.5	0	0	0	0	0	3.25	13.25	21	24.25
	fly 17	641.75	1102.75	972.5		97.25	24.5	27.75		0.18816	0.22482	0.30245		0.16013	0.05057	0.10307			fly 18	1.25	1.25	0	2.75	7	3.75	6	10	14.5	8.75	13.25	19	9.75	20.5	19.25	13.75	11	6.25	4.5	1.5	3.5	0.25	0	0	0	0	0	6.5	17.25	20
	fly 18	371.25	277.5	816		111	124.5	40.75		0.34318	0.2113	0.36596		0.36159	0.36351	0.16748			fly 19	0	2.75	16	25	26	25.5	16.5	24.25	29	24.75	20.5	27.5	22.5	21.5	16	14.75	13.5	12.5	7.5	8.25	7.5	1.75	0	0	0	1.25	11.5	29.5	29.5	28.5
	fly 19	759.25	932.25	756		74	16.75	43.5		0.28586	0.28003	0.40526		0.15209	0.10128	0.19365			fly 20	0	0	9.75	16	23	29.5	26.5	26.5	24.25	28.25	24.5	28.5	28.25	28.5	28.75	25.25	23.75	19	14.5	8.75	8.25	1	0	0	1	23.75	30	30	29.5	29.5
	fly 20	961.25	882	894		34.75	35.75	55.75		0.34708	0.22713	0.11844		0.10865	0.10593	0.061719			fly 21	0	0	0	3	14.5	25.75	28.5	24	28.75	25	24.75	28.25	27	29	21.75	26.75	15	15.25	6.25	1	0.5	0	0	0	0	0	3.5	15.5	18.75	23.75
	fly 21	473.25	1073	888.75		95	22.3333	46.5		0.118	0.25729	0.14519		0.17122	0.065521	0.071838			fly 22	1.75	6.5	23.25	26.25	25.75	18	20.75	16.25	11.5	16.75	10.75	17.25	17.75	15.75	10	6.5	12.25	17.75	20.25	12	7	0	0	0	0	5	13.5	21	24	20.25
	fly 22	587.25	1039.67	716.25		58.5	33	92.75		0.214	0.18956	0.096002		0.19182	0.057746	0.082023			fly 23	0	0	0	5.6667	9	10	6.6667	10	15.3333	19.6667	10.6667	19.3333	22	20	15.3333	15.3333	7.3333	13.3333	2.6667	0	0	0	0	0	0	1.6667	0	3.3333	9.6667	10.3333
	fly 23	368	944.667	730.667		88.3333	48.3333	70		0.21552	0.31496	0.24936		0.29575	0.10329	0.15492			fly 24	0	0	2.3333	3.6667	11.3333	13.3333	12.6667	17.3333	23	18	27.6667	25.3333	25.3333	24	13.6667	21.6667	23	16.3333	3.3333	2.3333	4.6667	1.3333	0	0	0	0	4	16	20	16.6667
	fly 24	547.667	532.667	938.333		88.6667	70	81.6667		0.29239	0.23108	0.20391		0.23469	0.23434	0.087393			fly 25	0	0	8	20.3333	26	30	28	30	30	27.3333	23	26	29	30	30	27	29.3333	27.3333	12	16.3333	9.6667	3.6667	0	0	0	1.6667	17	12	16.3333	25
	fly 25	858.333	1076	559.667		66	22.3333	67.3333		0.34867	0.27531	0.26219		0.13568	0.067945	0.22614			fly 26	0	0	0	0	0	0	0	0	0	3.3333	0	0	0	1	0.66667	0	0	0	1.6667	0	0	0	0	0	0	0	0	3.6667	2	0
	fly 26	56.6667	1076	466		228.667	29.3333	31.3333		0.19888	0.33999	0.26175		0.59669	0.079948	0.2681			fly 27	0	0	6	15	18.3333	17.6667	24.6667	30	25	30	30	28.6667	26.3333	27.3333	27.6667	20	14.6667	8.3333	6	1	0.66667	0	0	0	0	1.6667	5.3333	5.3333	27.3333	30
	fly 27	672.333	1019.67	603		96.6667	74.3333	64		0.26362	0.3277	0.25909		0.17249	0.095084	0.21598			fly 28	0	2.3333	0.66667	8.6667	15.3333	12.6667	13.3333	16.3333	12	1	12.6667	9.3333	4.3333	13	2.3333	1.6667	0	2.6667	0	0	0	0	0	0	0	0	0	0	1	0.66667
	fly 28	213	993.333	651.667		202.333	59.3333	98.3333		0.16018	0.32517	0.31381		0.38209	0.09369	0.21198			fly 29	0	3	7.6667	12.3333	6.3333	23.3333	28.6667	28	27.3333	24	30	25.6667	30	23.6667	24	8.6667	11.6667	17.3333	13	2	5	5	4.3333	1.6667	4	11	14.3333	13.3333	22.3333	19
	fly 29	734	960	708		36.3333	69.3333	69.3333		0.40701	0.10999	0.12743		0.18457	0.0476	0.10205			fly 30	0	0	0	0	0	1.6667	14	11.3333	16.6667	21.3333	20.3333	28	28.6667	30	26	29	23.6667	10	5	0	0	0	0	0	0	0	7.3333	18.6667	19	22
	fly 30	394	914.667	887.667		80.3333	47.6667	28.6667		0.15131	0.24785	0.31835		0.2382	0.10234	0.1284			fly 31	0	0	4.6667	9.6667	6.6667	15.6667	13.6667	24.6667	13.3333	13	18	21	24.3333	24	21.3333	16.3333	11.3333	13.6667	12	2	4	1.3333	0	0	0	2	5.3333	12.6667	23.6667	14
	fly 31	415.667	171.667	615		76.6667	128.333	64		0.31068	0.23092	0.25499		0.31052	0.47954	0.19617			fly 32	0	0	16.6667	23.6667	25	22	22.3333	25.3333	27.6667	30	23.3333	22.3333	28	30	30	30	30	26.3333	18	8.3333	0.33333	0	0	0	0	3	10.6667	17.3333	19.6667	20.3333
	fly 32	850.667	620	794		74	65.3333	71.6667		0.25412	0.33244	0.20499		0.12153	0.23343	0.11907			fly 33	0	1.6667	12	14	22.6667	20.6667	18.3333	26.3333	20	25	28	25	26.6667	26	25	21.6667	10	22.3333	11.6667	9.6667	0	0	0	0	0	5.6667	11.3333	22	26	23.6667
	fly 33	768	676	569.333		65.6667	98.3333	66.3333		0.29594	0.30759	0.26204		0.16152	0.19259	0.22421			fly 34	0	0	0	3.6667	10.6667	18.3333	22.6667	26.3333	21	25.6667	22	25	18.3333	25.6667	28	23.3333	22.6667	25.6667	12.3333	5.6667	0	0	0	0	0	0	12.3333	28	30	30
	fly 34	820.333	891	995		79	44.6667	37.3333		0.24468	0.28028	0.35943		0.12317	0.11353	0.10666			fly 35	0.66667	9	19.6667	19.3333	17	27.3333	30	23	28.6667	21.6667	30	24.6667	30	26	30	27.6667	24.3333	20.3333	22.6667	16.6667	6.6667	2.3333	1	0	0	6.3333	25	25.3333	23.3333	23.6667
	fly 35	904.333	792	598.667		51.3333	84.3333	83.3333		0.28487	0.29784	0.32471		0.11243	0.15647	0.22979			fly 36	0	1.6667	9	21.6667	22.3333	23.6667	26	29.3333	26.6667	27.3333	25	29.6667	25.3333	25	24	22.3333	27.3333	18.3333	9.6667	6.6667	0	0	0	0	0	8.3333	14.3333	16.6667	23.6667	21.3333
	fly 36	810.333	265.667	863.667		52	116.333	61.6667		0.34259	0.13009	0.25746		0.15346	0.29887	0.12416			fly 37	0	15	21.6667	24	15.3333	26	21	22.3333	28.6667	24	25.3333	22.3333	20	20.6667	15.3333	13.3333	15	13.3333	14.6667	11.3333	3.6667	4	4	0	3.6667	8	13.6667	5.6667	10.3333	14
	fly 37	712	982.333	1019		59.6667	77.6667	58		0.39169	0.17641	0.24794		0.19922	0.06528	0.074827			fly 38	1.6667	5.6667	10	10	18	25.3333	28	30	28	28.6667	30	30	30	30	26.6667	17.6667	26.6667	27.6667	17.3333	5	9.6667	4	1.6667	3.3333	7.6667	14.6667	24.3333	25	18.6667	23.6667
	fly 38	1011.67	858	755.667		34.3333	51	45.6667		0.19315	0.29793	0.13938		0.068619	0.1379	0.097783			fly 39	0	0	4.3333	2.3333	6	8.3333	3.6667	3.3333	4.3333	1.6667	3.3333	7.6667	5.3333	4	9	11.6667	9.6667	4	5.3333	5.6667	0	0	0	0	0	0	0	0	0	0
	fly 39	129	207.667	774		309.333	126.667	115.667		0.44546	0.15661	0.37968		0.51591	0.42511	0.1774			fly 40	0	0	0	4.6667	14	21	21.3333	13	27	27.6667	27.6667	30	30	23.3333	20	19	9.6667	4	0.66667	2.6667	0	0	0	0	0	0	6.3333	18.3333	27.6667	27
	fly 40	603.667	981.667	653.667		84.3333	66.6667	97		0.38653	0.17346	0.27838		0.2403	0.062579	0.18008			fly 41	0	9	22.3333	30	29	18	28.6667	28.3333	22	21.6667	30	30	30	30	28.6667	23.3333	28.6667	17.6667	13.3333	6	2	0	0	0	0	0	9	20.6667	24.3333	23.6667
	fly 41	775.667	1213.33	934.333		74	4.6667	47.3333		0.2387	0.47662	0.27394		0.12951	0.05725	0.10074			fly 42	0	0	2	12.3333	23.6667	22	26.3333	28.6667	28.6667	25	24.3333	24.3333	26.6667	25.3333	29.6667	16	16.6667	3.6667	0	0	0	0	0	0	0	1.6667	19.6667	28	27	30
	fly 42	663.333	973.667	602		61.6667	66.6667	76		0.1715	0.34799	0.35609		0.12853	0.11282	0.23106			fly 43	0	5	12	22	23.3333	29.3333	28	28.6667	28.6667	30	30	29.6667	28.3333	28.6667	28.6667	27.3333	26	19.6667	25.3333	10.6667	3.3333	2	0	0	1	10.3333	20	22.6667	28.3333	26.3333
	fly 43	967.333	1007.67	596.667		31	78.6667	45.3333		0.3097	0.19853	0.28578		0.10387	0.065251	0.22611			fly 44	0	4.3333	27.3333	27	24.6667	28.6667	22.6667	29	28.3333	30	25.6667	28	29.6667	25	26	26.3333	12	10	6.3333	14	3.3333	0	0	0	3.3333	27.3333	30	30	30	30
	fly 44	1013	935.333	1075		30.3333	58	13		0.25207	0.13698	0.36033		0.073442	0.063092	0.077877			fly 45	0	0	0	0	4.6667	11.6667	9	20.3333	17	27.3333	26	24.3333	28	21	5.3333	13.3333	7	3	0	0	0	0	0	0	0	0	0	0	9.3333	17
	fly 45	293	872	562.333		134	58.3333	80.6667		0.17552	0.28715	0.27668		0.29366	0.1306	0.23603			fly 46	0	1.3333	4	14.3333	8	13.6667	11.6667	15.3333	10.6667	23	21.6667	18.3333	22.3333	18.6667	12.3333	9.6667	16.3333	9.3333	7.3333	1.6667	0	0	0	0	0	3	10.3333	14	4.3333	7.6667
	fly 46	574.333	848.667	946		60	89.6667	33		0.35316	0.30593	0.21559		0.24446	0.13462	0.089307			fly 47	0	0	0	0	8.6667	11	14.3333	21.3333	22.6667	23.3333	29.3333	15.6667	17	15.3333	17.3333	15	1.6667	0	0	0	0	0	0	0	0	0	4.6667	11.3333	3.6667	15
	fly 47	420	981.667	757		94	28.6667	50.3333		0.21089	0.18149	0.50139		0.26692	0.069779	0.19692			fly 48	0	0	0	3	5.6667	8	4.6667	19.3333	12.3333	16	13	18.6667	11.3333	8.6667	4	2	5.3333	11.3333	2.6667	0	0	0	0	0	0	0	2	6	8.6667	13
	fly 48	321.333	1015.67	955.333		108.333	34	36.6667		0.43084	0.29556	0.31972		0.39387	0.089291	0.10549			fly 49	0	9	24.3333	25	30	26.3333	29.6667	30	30	28	25	18.6667	27.6667	27.3333	25.3333	23.3333	19.6667	18	4.6667	5.3333	0	0	0	0	0	0	13	6.3333	18.6667	23.3333
	fly 49	820.667	495.667	288.667		72	71	55.6667		0.2024	0.28819	0.17812		0.10661	0.27726	0.33955			fly 50	0	2	12	24	25.6667	27.3333	26.6667	30	30	26.3333	27.6667	29	24	29	28.6667	23.6667	21	17	17.3333	6.3333	0	0	0	0	0	5.6667	19.3333	30	30	30
	fly 50	890.667	1101.67	480.333		54.3333	22.3333	28		0.18941	0.15871	0.25524		0.087988	0.040927	0.25853			fly 51	0	1.6667	12.6667	11	3	21.3333	15.3333	18.6667	22.3333	21.3333	27.3333	14.6667	18.6667	20.6667	20	14	12.3333	10.3333	12.3333	12.3333	1	3.6667	3.6667	0	0	0	0	1.6667	3	4.3333
	fly 51	484.667	1061.33	724.333		138.333	28	77.3333		0.33785	0.21418	0.29954		0.28315	0.057851	0.17312			fly 52	0.66667	0	3.3333	11	18.3333	19	19.3333	26.3333	26.6667	29	29.6667	29	26.3333	27.3333	30	24.6667	27.3333	13.3333	5.3333	4	3	0	0	0	0	2.3333	21.3333	29	30	26
	fly 52	913	1058.67	952.667		58	61.6667	25.6667		0.33226	0.31332	0.28719		0.12153	0.079498	0.10523			fly 53	5	19.3333	29.3333	30	30	16	28.6667	25	25.3333	23.6667	25.3333	22.6667	23.3333	29.3333	27.3333	25.3333	22.6667	19.6667	17.6667	16.6667	4	0	0	0	0	5.6667	21	21.6667	23.3333	23
	fly 53	1000.67	869.75	901		54	60	77.6667		0.17685	0.10299	0.21694		0.062985	0.058071	0.092511			fly 54	0	0	0	0	3	4	10	9.25	24	14.5	21.5	22.75	16.75	17.75	18	21.75	7.25	0	0	0	0	0	0	0	0	0	0	0	5.25	9.5
	fly 54	248.25	858	679.667		160.5	60	52.3333		0.091062	0.31576	0.44013		0.26651	0.12216	0.21966			fly 55	0	2.75	14.5	13.5	9.25	23.5	24.5	20.75	24	29.75	26	28	29	28.25	23.75	27.25	25.75	18	16.75	10.25	5.25	3	0	0	0	0	9	29	29.75	28.5
	fly 55	838	1043.25	1213.5		80.75	54.5	27		0.31863	0.14683	0.25127		0.13444	0.048019	0.037339			fly 56	0.25	11.5	13	11.75	11.25	25.5	21	8.5	19.75	23.75	18.75	16.5	19.75	21.5	15.75	13.25	24	17.25	16	14.25	7.75	2	8.25	0	0	4	3	13.75	15.75	8.25
	fly 56	631.75	1093.5	659.5		72.75	60.25	74.25		0.45789	0.23703	0.15054		0.24753	0.054685	0.13281			fly 57	0.75	7	16.25	21.5	27	26.25	28.5	30	24	30	27	29.5	30	30	30	30	28.25	25	18.25	10.25	12	0	0	0	0	6.5	19.75	29.5	28.75	29.25
	fly 57	1027.5	218.25	959		54.25	83.5	106		0.23445	0.20481	0.13964		0.068123	0.51211	0.059037			fly 58	0	2.75	3.75	9.5	18.25	20.75	28.25	19.5	25.75	25.5	20.25	28.25	29.5	28	28	27.5	21.5	21.25	11.25	14.25	8.75	3.5	0	0	0	1.75	14.25	21.25	23.5	27.25
	fly 58	833.75	938.75	869.5		63	59.75	38		0.36601	0.17328	0.27637		0.14724	0.071207	0.11878			fly 59	0	10.5	20.5	27.25	29	28.75	26.75	27.5	29.5	29.75	30	30	30	27.75	28.75	30	29.25	28	28	19.25	14.75	6.25	1	0	0	11.5	28.25	29.25	29.75	29.5
	fly 59	988.75	1055.25	450.75		48.5	38	73.25		0.24643	0.25596	0.39285		0.080681	0.06908	0.30437			fly 60	0	0	8.5	17.25	16	8.25	8.25	18.25	22	10.5	22.25	22.25	13.75	17.5	22	16.5	11.25	15.25	9	10	6	7	0	0	0	1.25	1.25	6.25	10.25	5.75
	fly 60	471.75	748.25	778.5		80.75	69.5	42.5		0.27662	0.27342	0.40211		0.26838	0.14861	0.17635			fly 61	1	4	8.75	16.25	22.75	17.25	24.75	26.25	30	30	26.75	28	28.75	30	30	28.75	26.75	19.75	10.25	8.75	10.5	3	0	0	0	0	5	18.25	25.5	29.75
	fly 61	870	524	991.75		84.75	91.25	75		0.11406	0.25794	0.19018		0.061143	0.24258	0.069105			fly 62	0	0	0	3.5	1.5	4.5	12.5	6.5	6.75	7.5	10.5	9.5	22.75	16.25	9	11	11.5	7.75	6.75	6.25	0.5	0	0	1.75	0	0	18.75	13	16.5	18.75
	fly 62	368.25	845.5	1024		68.5	58.25	62.25		0.22778	0.2361	0.22941		0.29601	0.12174	0.069849			fly 63	0	0	7.25	19.5	23.25	26.75	30	28.75	29.75	29.75	28.75	29.75	26.5	28.25	30	30	30	30	20	16.75	8.75	0.75	0	0	0	0	11.75	25.5	29.5	28.75
	fly 63	889.5	1255.5	1050		76.5	13.25	46		0.20445	0.72806	0.1453		0.091637	0.057618	0.044336			fly 64	0	1.25	1.25	1.25	0	0	1.25	5	2.5	9	15.75	17	23.25	19.75	20.75	22	14	11	5	0.5	1	0	0	0	0	0	0	0	0.75	2.5
	fly 64	189.5	188.75	966.25		301.25	296.25	46.75		0.079294	0.1197	0.27963		0.2785	0.34703	0.095802			fly 65	0.25	4.5	8	6.75	12.5	14.25	13	17.25	18.25	20.75	16.5	18.25	21.75	25.5	20.75	13.5	17	18.5	23.25	18.25	12.5	5.5	2.25	0.5	0	0	11.5	12.5	18	12.25
	fly 65	677.75	602	1004.5		76	93	35.25		0.63059	0.10031	0.38435		0.2446	0.11126	0.10015			fly 66	0	3.25	10	17.5	12.5	10.25	12.5	17.25	20.5	20	23.5	19.75	20.75	20.5	21.75	19	6.75	7.5	4.5	7.5	0	0	0	0	0	0	0	0	5.25	7
	fly 66	356	1007.5	454		146	68.5	134.5		0.23177	0.14694	0.11777		0.32025	0.051522	0.17062			fly 67	4	0	0	3.75	10.25	10.25	13.25	20	15.75	20.5	23.5	27.75	23.5	17.5	22.5	22.5	13	8.25	4.75	4.75	1.25	0	0	0	0	15	19	21	17	14.5
	fly 67	548.75	1079.5	1031.25		36.5	58.25	53.75		0.21217	0.20203	0.14279		0.20475	0.053734	0.047142			fly 68	0	1.25	4.75	14.25	20	25	23	30	25.25	28.5	29.25	28.5	28.75	28.5	27.5	29	22.75	15.25	7.75	12.5	0.5	0	0	0	0	0	5.5	23	30	30
	fly 68	876	982	1046.25		83	85.25	61.25		0.27773	0.30618	0.1274		0.11335	0.095368	0.041111			fly 69	0	0.5	8.5	21.75	26.5	26.25	28.25	25	23	29	29.75	27.75	24	23.75	29.75	27.75	26.25	21.75	9.25	2.5	1.75	0	0	0	0	0	13	28.75	24.25	30
	fly 69	855.75	1054.25	1039.75		77	45.5	48		0.17979	0.17093	0.13415		0.09273	0.049893	0.043652			fly 70	0	1	3	9.25	13	15	19	26.25	25.75	30	28	26	29.75	30	28.5	28.25	19.5	22.5	9.25	8.25	5.5	3.75	1.25	0	0	9.25	18.5	19.5	26.75	25.75
	fly 70	826.5	763.75	1125.5		49.75	77.25	45.75		0.3163	0.26618	0.16252		0.1396	0.14454	0.03752			fly 71	0	0	5.25	9.5	12.5	16	22.5	25.25	28.5	30	30	30	28	28.75	30	29.75	29.75	28	24.75	18.5	12.5	4.25	0	0	0	0	1.25	24.25	30	30
	fly 71	932.75	987.25	329.5		89.5	58.25	75		0.22561	0.23887	0.24967		0.087981	0.078653	0.3421			fly 72	0	3.75	6.25	10	10.25	8	3.25	3	10.5	10.75	10	9.75	13	14	19.5	21.75	21.75	17	8	4.5	4.5	0.25	0	0	0	0	15.25	27.5	14.75	12.25
	fly 72	479.5	1030	464		74.5	68.5	66		0.29619	0.19791	0.12486		0.27776	0.060612	0.18272			fly 73	0	0	12	23	24	29.25	29.5	29	28.25	26.75	29.25	28.5	29.25	28	30	29	28.5	25.75	13.75	9.75	1.25	0	0	0	0	0	0	3.25	16.25	23.5
	fly 73	667.5	1055.75	777		119.25	39	58.5		0.19856	0.37535	0.21015		0.14899	0.082962	0.12406
	fly 74		1011.25	977.25			47.75	70.75			0.19404	0.20088			0.064695	0.071927				bin 1	bin 2	bin 3	bin 4	bin 5	bin 6	bin 7	bin 8	bin 9	bin 10	bin 11	bin 12	bin 13	bin 14	bin 15	bin 16	bin 17	bin 18	bin 19	bin 20	bin 21	bin 22	bin 23	bin 24	bin 25	bin 26	bin 27	bin 28	bin 29	bin 30
	fly 75			1095.75				46.5				0.13294				0.035447		inc2;Dc0B3/+	fly 1	0	0	0	6.75	7.25	17	17.5	19.25	25.25	24.25	25	18.75	22.5	24.75	19.5	12.25	3.75	1.5	0	0	0	0	0	0	0	0	0	13.75	25	29.25
	fly 76			769				38.25				0.1778				0.11367			fly 2	0	0	5.25	14.75	17	26.5	26	27.75	28.75	30	30	29	20.5	22.5	24.5	12.25	7.5	0	1.5	0	0	0	0	0	1	15.5	25.25	29	30	30
																			fly 3	1	15	27	29.25	30	30	30	29	27.75	29.25	30	29	27.25	29.75	27	16.75	11.75	4.5	4.25	6.25	4	0	0	0	0	25	29.75	29.25	29.5	30
																			fly 4	0.25	1.25	19.25	25	28	28	28.25	26	27.25	28.75	28.5	22.75	24.75	28.25	22.75	22.5	19.5	7.25	9	6.25	0	0	0	0	0	14.5	27.25	30	27.25	30
																			fly 5	0	0	0	5	17	24.25	28.5	30	30	28.25	28	28.5	25.25	25	24	17.75	2	1.25	0	0	0	0	0	0	0	6.5	25.75	27.5	30	30
																			fly 6	0	6	20.25	24	27.5	29.25	30	26	29.75	26.25	29.75	26.5	27.75	25.5	24.25	21.75	19	11.5	11.25	2.75	1.25	0	0	0	0	2.75	16.75	30	29.5	28.5
																			fly 7	5.5	17	24.5	29.5	30	30	25.5	27.5	29	25.75	26.75	27	27.5	27.75	24.25	22	21.75	16	17.25	10.25	2	3.25	2	0	2.75	12.75	24.5	27	30	30
																			fly 8	1	17.25	27.5	28	30	30	30	28.5	28.5	29.25	30	30	25	26.25	30	18.25	10.5	7.5	7.25	4	1.25	0	0	0	0	17.5	29.75	30	28.75	29.75
																			fly 9	0	3	21.25	24	28	29.25	25.75	26.5	29.75	30	29	29	27	28.5	21.75	20	9.5	3.5	0.75	0	0	0	0	0	0	17.5	28.75	30	30	30
																			fly 10	6.25	24.25	26.25	29.75	30	30	30	28.5	28.25	30	27	29	28.5	29.75	22.25	18.25	24.5	26.25	17.25	12.25	7.5	0	0	0	3.75	24.75	30	30	30	30
																			fly 11	0	1.75	7.25	13.75	19	20.75	26.75	28.5	30	30	27	25.75	22	18.25	24.5	26.75	17.75	16.5	13.75	1.25	0	0	0	0	0	10	28	29.5	29.25	29.75
																			fly 12	0	0	2.75	7.25	21.5	25.25	28.5	28	28.75	29.5	25.25	23.75	28	28.75	15.75	3.75	7	5.5	1.5	0.5	1.25	0	0	0	0	0	0.25	12.75	22.25	24.5
																			fly 13	0	6	21.25	23	29	29.75	29.25	30	27.75	29.5	26.25	25.25	27.5	22.25	17	18.25	8.25	9	8.75	0	0	0	0	0	0.25	15.5	29	27.25	29.75	28
																			fly 14	0	0	3.25	22.25	28	29.5	25.5	27.5	27.5	26.5	28	29	25	29.5	23.25	22	7.75	11.5	4.5	8.75	4.75	0.75	0	0	1	17.5	28.5	29.5	30	29.75
																			fly 15	0.25	0	14	21.5	25.5	26.75	28.75	30	30	27.25	29	27	23.25	30	26.5	15.75	11.25	11	8.25	6	1.5	0	0	0	2	19.25	28.75	30	30	30
																			fly 16	0	0	1.25	11.25	12.5	16.75	19.75	26.25	25.5	24.5	26	28.75	27.25	21.25	29	11.5	2.75	0.25	5.75	0	0	0	0	0	0	0.75	15.25	29	29	29.5
																			fly 17	0	3	16.5	28.5	30	30	30	30	30	30	30	29	26.25	29.75	26.75	18.5	13	17.75	13	9.25	2	0	0	0	6	29	29.25	30	30	29.75
																			fly 18	0	0	1.5	3.25	4.75	8	5.25	10.75	7.5	8.75	12.75	10.75	14	13.25	7.5	7	6.5	5	4.5	0	0	0	0	0	0	0	0.25	6.25	7	8.5
																			fly 19	0	0	4.25	12.25	22.75	27	22.5	29.75	30	29.25	21.5	17.5	18.25	16.25	22.5	11.25	4.75	2.25	2	1.75	0	0	0	0	13.75	25.75	29	30	30	30
																			fly 20	0	0	10.25	18.75	16.75	26.5	28.5	29.25	22.5	29	26.75	28	25.25	27.75	27.5	12.5	3.25	0	1.25	0	0	0	0	0	1.25	12.75	23.5	27	28.5	30
																			fly 21	1	4.6667	18	21.3333	25.3333	27	29	29.6667	29.3333	30	30	23.6667	29	19.3333	24.3333	18.3333	25.6667	23.3333	21.3333	6	1.6667	1.6667	0	0	7	24.3333	29.6667	29.3333	30	30
																			fly 22	0	3	12	23.3333	24	28	30	29.6667	29.3333	30	30	30	30	28.6667	29.6667	28.6667	14.6667	13	9.3333	8.6667	2.3333	0	0	0	2	18.3333	25.6667	29.6667	30	29.3333
																			fly 23	0	0	1.6667	10.3333	23	25.6667	26.6667	27.6667	30	30	30	30	29.3333	30	27	9.3333	5.3333	8	3.6667	0	0	0	0	0	0	11	23.6667	29.3333	30	30
																			fly 24	0	0	0	8.6667	10	12.6667	16	16	15.3333	21.6667	19.3333	21.3333	23	18.6667	18.3333	17.6667	5	6.3333	5.3333	3.6667	1.6667	1.6667	0	0	0	1.6667	6.3333	13	20.6667	27.3333
																			fly 25	0.66667	24.6667	28	30	30	30	29.3333	30	27	26.6667	25.3333	23	22.3333	28	17.3333	18.6667	24	20	5.3333	7.3333	3.6667	4	0	0	10.3333	26.6667	30	30	30	29.3333
																			fly 26	1.6667	16	23.6667	24.6667	27.3333	28.3333	23	29.3333	28	29.6667	27.6667	28.3333	29	25.3333	28.6667	24.3333	20.6667	24.6667	15.3333	14	13	1	1.6667	0	3	20.3333	27	28.3333	28	30
																			fly 27	0	13.3333	19.3333	21.3333	23	22.3333	27	27.3333	28.6667	28.3333	30	29.3333	30	30	28	28.3333	28.3333	27.3333	23.6667	18.3333	16.3333	3.3333	5.3333	0	0	0	11	20.3333	28	27.6667
																			fly 28	6	11	12.6667	15.6667	19.6667	26.6667	27.6667	26.6667	21.3333	30	27	26.6667	30	28.3333	28.6667	30	30	27	20.3333	21	18.6667	10.3333	1.6667	0	0	4.6667	18.3333	20.3333	25	25
																			fly 29	0	0	0	5	17.3333	20.6667	24.3333	26.6667	26.6667	29.6667	30	30	30	28	21.6667	20.6667	19	14.3333	8	3	1.6667	0	0	0	0	2	19.6667	29.6667	30	30
																			fly 30	0	13	15.6667	19	23.6667	30	30	30	27	25	19.6667	20	29.3333	26.6667	21.3333	15.6667	18.6667	18.3333	6.3333	9.3333	9.3333	0	0	0	0.66667	11.6667	21.3333	26	26.6667	25.3333
																			fly 31	0	0	0.33333	3.3333	5.3333	8	3.6667	3.3333	11.6667	8.3333	8	5.6667	17.6667	4.6667	6.6667	4.3333	0	0	0	3.3333	0	0	0	0	0	0	0	1.6667	5	9
																			fly 32	0	1.6667	4	9.3333	8.3333	13.3333	20.6667	20.3333	12	25.3333	24.6667	15.6667	24.3333	20	6.6667	15.6667	12	8.6667	0	6.6667	1.6667	0	0	0	0	4.3333	19	28.3333	26.3333	21
																			fly 33	0.33333	2	2	11	7.6667	11.6667	16.6667	18.6667	23.6667	25	24.6667	24.3333	26.3333	17.6667	19	12.3333	7.6667	4	4.6667	2.3333	0	0	0	0	0	0	3.6667	8.6667	18.3333	25
																			fly 34	0	3	10.6667	9.6667	14.6667	17.3333	25.3333	29.3333	27	24.6667	28.6667	29.3333	30	30	30	24.6667	28	9.6667	8.3333	2	0	0	0	0	0	6.3333	15.3333	27.3333	30	30
																			fly 35	0	2	3.3333	11.3333	22.3333	20.6667	21.3333	20.3333	25.6667	26.6667	23.3333	25	24	28	27.3333	19.6667	18.3333	20.3333	11.6667	5.6667	1.6667	0	0	0	0	0	6.6667	12.3333	25.6667	27.3333
																			fly 36	0	0	0	0	0	1.6667	3.3333	4.3333	6	2.6667	6.6667	1	7	0	3.6667	4.6667	1.6667	1.6667	0	0	0	0	0	0	0	0	1.6667	4	2	12.3333
																			fly 37	0	5.3333	12	16.6667	24.6667	20	16.3333	28	27	28.3333	26.6667	28.6667	23.6667	21.6667	29	26.3333	22	20.6667	21.6667	8	1.6667	0	0	0	0	1.3333	9.3333	24	24	29
																			fly 38	0	4	13.3333	19.6667	20.6667	19	17.3333	22.3333	24.3333	23	23	27.3333	21	27.6667	22.6667	18.3333	19.6667	9.3333	14	11	2.6667	0	0	0	0	7.6667	18.6667	26.3333	28.6667	26.3333
																			fly 39	0	0	0	0	1.6667	1.6667	0	1.6667	2.3333	3.6667	0.66667	4	4.6667	4.6667	5	0	1	3	0	0	0	0	0	0	0	0	6.6667	9	10.6667	6
																			fly 40	0	6.6667	22.3333	24	28.3333	27.6667	27.6667	21.3333	30	30	23.6667	25.3333	29.6667	24.6667	20	9	16.6667	8.3333	16.6667	7.3333	1.3333	0	0	0	0	1	22	26.6667	22.3333	29.6667
																			fly 41	20.6667	25.3333	29.6667	27.3333	27.6667	29.6667	29.6667	30	29	28.6667	27.6667	29	27.3333	25.6667	24.3333	19.6667	12	12.3333	16	13.6667	11.3333	6	0	3.6667	26	29.6667	30	30	30	29.3333
																			fly 42	0	7	16.6667	22	24	22	24	19.3333	22	27.6667	29	28	25.6667	28.6667	25.3333	20.6667	15.3333	12.6667	13	7	9.3333	0	0	0	0	1.6667	14	26.3333	26	27
																			fly 43	0.33333	0	13	16.6667	27	24.6667	24.3333	28	28.3333	25	24.3333	26.3333	27.6667	29.6667	30	28.6667	29.6667	29.6667	29	9.3333	5	0	0	0	0	0	8.6667	25	30	30
																			fly 44	0	0	6.6667	13	28.3333	30	30	30	30	30	30	28	30	27.3333	29.6667	21	14.3333	2.6667	3.6667	0	0	0	0	0	0	5.3333	20.3333	24.6667	28	25.3333
																			fly 45	0	3.6667	7.3333	20.3333	23	23.3333	27.6667	23	30	23.3333	30	27	30	30	30	24.6667	13.6667	23.6667	14.6667	12.6667	4	2.3333	2	0	0	2.6667	19.6667	19.6667	21.6667	25.6667
																			fly 46	1	5.3333	9.3333	21.6667	24	24.3333	20.6667	17.3333	25.6667	25	27.6667	30	29.6667	27.6667	28	22	18.6667	16	15.6667	11	0	0	0	0	0	0	3.3333	19.3333	20.3333	22.6667
																			fly 47	0	1.6667	12.3333	17.3333	24	25.6667	23.3333	25.6667	28.6667	22.6667	25.3333	25	28	26	15	19	16.3333	12.6667	12.3333	7.6667	0	0	0	0	2	27.6667	28	24	23.6667	29
																			fly 48	0.66667	5.6667	16.6667	17	18	23	22.6667	24.3333	30	30	18	24	29	28	29	24.3333	18.6667	20	14.3333	16.6667	4	0	0	0	1.3333	16	27	30	29.6667	30
																			fly 49	0	0	0	7.6667	7.3333	12	12	11	12	19.3333	14.6667	17.3333	15.6667	8.6667	15	6.3333	13.6667	14	3	4.3333	3.6667	0	0	0	0	1.6667	9	20.6667	25	22.3333
																			fly 50	0.66667	4.6667	21.6667	25.3333	29.3333	24.6667	28.6667	30	30	26.6667	30	28.6667	25.3333	25.6667	29.3333	30	21	7.6667	10	11	7	1.3333	0	0	8.3333	27	29.3333	29.3333	29.6667	30
																			fly 51	0	0	11.6667	23.3333	26.6667	29.6667	25.3333	26	29.6667	30	30	24.3333	25.3333	28	27.3333	30	16.6667	18	12.3333	7	2	0	0	0	3	18	29.3333	26.6667	29.6667	29.6667
																			fly 52	0.33333	7	23	25.3333	28.6667	30	29	30	28.6667	28.6667	16.3333	27.6667	29.3333	28.6667	30	26.6667	20	15.6667	20	19.3333	7.3333	3.3333	0	0	0	3.6667	21	27.6667	26.3333	29.3333
																			fly 53	0	0	6	15.5	28.25	25	26.25	26	25	26	27.25	30	29.75	30	28.25	17.25	10.5	1.5	0	0	0	0	0	0	0	3.5	21.25	29	28.5	29.5
																			fly 54	0	5.5	13	11	15.75	16.25	25.25	22	23.75	27.5	25	25.5	27.5	29.75	26.5	21.5	21	12.25	12	8.5	7	6	1.5	0	1	5	12.5	20.25	19.5	24.75
																			fly 55	0	2.5	17.75	27.25	29.75	29.75	26	26.25	25.75	25.5	29	29.25	30	29.75	30	26	26.25	21.25	13.75	2.25	0	0	0	0	0	6.25	27.5	30	29.75	29
																			fly 56	0	0	4.25	14	24.75	24.25	25.25	28.75	27	25.5	28.25	30	30	30	29.75	30	30	26.5	23.25	11	12	7.5	7.5	7.5	7.5	7.5	16	23.75	27.75	29.5
																			fly 57	0	0	0	0	1.25	3.25	3.25	4.25	10.75	6.75	5.25	6.25	8	1	5.5	5	1.25	0	0	0	0	0	0	0	0	3.5	9.75	14.25	18.25	15.75
																			fly 58	0	2.25	10	17.5	18	15.5	22	20.25	23.25	27.25	26.75	30	29.5	28.5	28.25	27.5	30	20.25	8.25	4.5	5	0	0	0	0	5.5	22	30	30	30
																			fly 59	0	0	5	13.25	18.25	16	20.25	25.5	28	28.5	30	30	30	30	30	30	30	29.5	20	18.75	8.5	0.25	0	0	0.75	19.25	29.75	30	29.25	28
																			fly 60	0	0	0	1.25	2.5	5.75	7.25	9.75	12.25	20.75	21	22	26.25	19.75	17.75	12.25	9	9	0	1.5	0	0	0	0	0	4	12.25	28.5	30	27.75
																			fly 61	0	0	1.75	1.5	9.75	10	15.25	21.25	10.75	17	17.5	16	29.75	21.25	27.25	18	3.5	1.5	2.5	0	0	0	0	0	0	0	2.5	13.25	13	22.25
																			fly 62	5.5	12.75	15.75	21.25	21.75	23.75	27	27	18	21.75	28.25	26.5	29.5	29.25	29.75	27.25	22.25	21	13	12	8	3.25	0	0	0	9.5	18.25	23.25	22.25	24.5
																			fly 63	14	22	25.75	24	27.5	28	29	29.25	30	30	29	30	30	29	29.25	28.75	26.5	25	27	24.25	22.75	18	12.5	6.25	13	16	27	27.75	29.75	30
																			fly 64	0	0	0	4.75	2	5.5	3.5	12.25	11.25	14.75	13.75	21	14	9.25	2	4.5	4.25	0	0	0	0	0	0	0	0	0	0	5.25	2	0
																			fly 65	0	0	4.5	10.5	14.75	17.75	18.5	21.75	20.75	27	24.25	27	30	24	29.25	21.25	19	4.25	1.25	0	0	0	0	0	0	0	4.75	15.5	26.75	29.75
																			fly 66	0	0	6.25	19.25	27.75	28.25	23.25	26	26.5	29.75	26.5	30	30	30	30	28.25	28.25	21.5	7.75	4.75	0	0	0	0	0	1.75	17.25	28	30	29.5
																			fly 67	0	13.5	22	23.5	26.75	26.25	24.75	28	27.75	25.5	30	30	30	28.25	28	30	28	26	16.25	5.5	1.75	0	0	0	0	3	24	30	30	30
																			fly 68	0	0	7.75	18.25	20.25	23.75	25.25	22.75	26.25	28.5	25	30	28.5	28.5	28.25	28.25	23	20.25	18.25	10	8.75	0	0	0	0	0	6.75	22.75	30	29.5
																			fly 69	0	5	15.75	25.5	24.5	25	27.75	26.5	29	28.5	27.5	27	30	30	30	26.5	25.75	17.5	12	8.5	1.5	0	0	0	0	15	29.75	29.5	30	29.5
																			fly 70	1.25	2	8.75	10	9.5	20.25	16.25	17.25	20	22	23.25	19.5	26.75	27.5	14	18	24	14.75	7.25	1.75	0	0	0	0	0	1.5	8.75	26	29.75	27
																			fly 71	0	3	9.75	14.75	18.25	20.5	20.25	27.75	27	29.25	28.25	30	30	30	30	30	29	28.75	29.75	18.75	5.25	0	0	0	0	3.75	25.5	29.5	28.25	29.75
																			fly 72	0	0	9.25	18.25	19	20.25	26.5	28	30	30	30	30	30	30	30	30	26.5	14.25	21	10.75	2.75	1.25	0	0	0	0.75	17.5	29.25	30	30
																			fly 73	3.5	12.5	14	14.75	18.25	19	22.75	29.25	26.75	30	30	30	29.75	30	30	29.25	28.75	23	18.75	15.75	7.5	2.75	1.25	0	0.25	9.25	21.75	30	30	27.75
																			fly 74	0	0.25	9	14.25	24	20.25	23	24.75	28.5	30	30	30	30	30	30	30	27.5	19.5	13	8.75	2.5	0	0	0	0	8.25	26.25	30	28.25	29.5
																				bin 1	bin 2	bin 3	bin 4	bin 5	bin 6	bin 7	bin 8	bin 9	bin 10	bin 11	bin 12	bin 13	bin 14	bin 15	bin 16	bin 17	bin 18	bin 19	bin 20	bin 21	bin 22	bin 23	bin 24	bin 25	bin 26	bin 27	bin 28	bin 29	bin 30
																		inc2;Dc0H2/+	fly 1	0	0	0	9.25	25	30	30	28	27.75	30	29.75	29	26.25	30	30	30	26.25	20.75	16	16.25	4.75	0	0	0	0	0	9	28.5	18	27.75
																			fly 2	0.25	11.5	15.5	20.25	30	29.25	24.25	24	28.75	29.75	30	29	28.25	29	21.5	28.5	28.25	27	17.25	16.25	8.5	0.5	0	0	0	22	25	28.5	28.5	24.5
																			fly 3	0	0	0	0	2.75	4.25	21	24.75	29.25	30	27.25	29	26.75	30	30	30	27.75	21.5	11.75	10	0.25	0	0	0	0	20	29	30	29.75	29.5
																			fly 4	0	0.25	5	14	25	26	24	24.5	29.25	26.5	26.75	28.5	24	29.75	27.75	29.75	26.25	21.75	21.5	22.25	13.25	3.25	0	0	0	0	6.5	27.5	25	27.25
																			fly 5	2	6.5	11.25	19.25	26.75	25	14.5	29.5	29.5	25	25.25	27	28.25	30	25.75	19	17.75	9.75	6.5	3.75	0	0	0	0	0	0.75	9.25	25.75	27.5	30
																			fly 6	0	0.5	10	21.25	26.25	27.5	28.75	28.5	29.5	30	30	29	30	28	29	30	29.25	29.5	24.75	18.25	16.75	8.5	0.75	0	0	1.5	13.5	28	30	30
																			fly 7	0	2	12.25	21	27.25	29.25	29.75	30	30	30	28	24	27.5	30	26.5	20.75	18	22.25	17.25	3.25	0	0	0	0	0	17.25	27.25	27	29.25	27.25
																			fly 8	0	0	0	4.25	4.5	13.25	22	22.75	23.5	23.25	28.5	16.5	22.5	25.5	26	20.75	24.5	18.5	16.75	13.25	13.25	3	0.5	0	2.75	19	29.5	30	30	30
																			fly 9	0	0	0	2	5	13	14.75	14.5	15.5	17	19.25	11.25	24	20.5	18.25	15.5	9.75	0.75	2.5	0.25	1.25	0	0	0	0	0	1	4	4	16.5
																			fly 10	0	0	0	8.5	15	22.75	30	30	30	30	30	21.5	29	29.75	29.75	29.25	18	16.75	12.75	5	0	0	0	0	0	0.5	21	30	30	30
																			fly 11	0.75	2.75	9.75	21.75	22.5	20	26	27.75	26.25	29.75	27.75	27.25	19.75	28.75	29.75	28.25	28	25	19.25	20.25	17	19.75	7.75	0	3	21.75	30	30	30	30
																			fly 12	0	0	2.5	8.5	12.25	22.75	19.5	23	21.25	24.25	24.75	20.5	21.25	26	19	21.75	13.5	7.75	11.5	2.75	3.75	0	0	0	2.25	14.25	22.5	25.25	27	25.75
																			fly 13	0	0	0	10.25	25.75	30	30	26.75	29.5	30	30	26.75	29.5	25.75	27.75	27.75	21.75	21.5	15.5	10	1.25	0	0	0	0.25	24.5	30	30	30	30
																			fly 14	0.25	0	9	22.25	27	26.25	27.5	25.5	26	25	23.5	24	21.25	30	23.75	18	25	24.25	14.25	18.5	8.25	9.5	0.5	0	0	3.75	26.5	27	25.25	29.5
																			fly 15	0	0	1.25	21.25	27.25	29.5	21.75	27.25	26.5	28.25	27.75	28.75	27.5	30	29.75	28.25	27.75	26.5	21.5	20	12.25	7	0	0	0	0	17.25	30	30	30
																			fly 16	0	0	6.5	16.75	28.25	29.75	30	30	30	30	29.25	26.25	24.75	27.5	29.5	27.25	22.5	22.5	6.25	0	0	0	0	0	0	15.5	26	29.75	29.75	30
																			fly 17	0.25	6.25	19.25	24.25	25.5	24.5	21.5	28	25.75	26.5	29.75	25	22.5	26.75	25	24.5	26.75	24	24.75	11.5	6.5	1.25	0	0	4.75	17.25	24.5	30	29.5	29.75
																			fly 18	3.25	3	5.25	11.5	14.5	17.5	18.5	19	20.5	20.5	19.5	20.5	23	25.75	21.25	25	20.25	22.5	10.5	8.25	8.5	6	0	0	1.5	10.25	18.5	19.75	20.75	28.75
																			fly 19	0	0	2.75	2.25	12.25	16.5	14.5	20.75	18.25	21.5	20.5	20.5	23	21.25	20.5	17.25	20.25	15.25	12.75	4.75	4.25	1	0	0	0	11.75	29.75	30	30	30
																			fly 20	0	0	0	11.75	24.25	28.75	30	30	30	30	30	29.25	25.25	30	30	26	6.5	12.25	7	9.25	0	0	0	0	0	8.25	24.25	25	28.5	30
																			fly 21	0	0	0	0.75	10.25	14.5	21.25	20.75	25	28.75	27.75	28	27.75	29	29	27.25	18.5	2.25	3	1.25	0	0	0	0	0.25	13	28.25	29.75	30	30
																			fly 22	0	0	0	1.5	5.75	11.75	14.5	18.5	15	25	26.25	20	21.5	26.25	28.25	15.25	11.75	1.75	7.25	3	0	0	0	0	0	0	3.5	23.5	30	30
																			fly 23	0	0	0	0	0	3	7.3333	15.3333	16	23.6667	28.6667	21.6667	29	29.3333	24.3333	23.6667	25.6667	15.3333	18	12.6667	2.6667	0	0	0	0	0	17.6667	23	21.3333	20.6667
																			fly 24	0	0	5.3333	7.3333	15	17.3333	21.6667	25.3333	29.6667	29	25	26.3333	25.3333	29.3333	19.3333	26.3333	24.3333	22.6667	24.3333	17.3333	16	11.6667	0	0	0	0	8	25.3333	30	24.6667
																			fly 25	0	0	0	5.3333	4.3333	10	14.3333	14	16	15.3333	19.3333	24	15	12.3333	13.3333	16.3333	13	12	12.3333	7	8	0	0	0	0	2.6667	7	26.3333	25.6667	24.3333
																			fly 26	1.6667	0	0	4.6667	9	9	17.6667	16.6667	10	19.3333	20	22	19.6667	17	14.3333	17	9.6667	14.3333	0	2.6667	0.33333	2	0	0	2.3333	23.6667	21.6667	25.3333	27	20.6667
																			fly 27	0	0	2.3333	6.3333	12.3333	11.3333	14.3333	14.3333	15.3333	19.6667	20	22	19.3333	20.3333	23.3333	25	20	17.3333	9	6.6667	2	0	0	0	0	1.3333	22.6667	23.3333	25.3333	11
																			fly 28	0	0	0	3.3333	4	11	17	16.6667	23.6667	26.3333	23.3333	25	24	26	24.6667	26.3333	21.3333	9.6667	7.3333	13	3.6667	0	0	0	0	0	2	13	21.6667	26.6667
																			fly 29	0	0	0	0	9.3333	10.3333	26	30	25.6667	25	21.3333	25	23.3333	19.3333	29.3333	24.3333	7	6.3333	9.6667	5.3333	0	0	0	0	0	0.33333	16.6667	25.6667	26.3333	29.3333
																			fly 30	0	0	0	9.6667	15.6667	20.6667	18.6667	26.6667	28.6667	21	28.3333	29.6667	25.6667	25.3333	18.3333	19.3333	17	11.6667	11	4	2.6667	0	0	0	2	18	19.3333	25	24.3333	29.6667
																			fly 31	0	0	0	0	6.6667	10.3333	19.6667	25	22.3333	22.6667	23.3333	19	28	28	18.6667	20	12.3333	5.6667	3	0.66667	1.3333	0	0	0	0	1	22.3333	24.3333	26	23.6667
																			fly 32	0	0	8.6667	16	19.3333	16.6667	25.3333	25.6667	27	28.3333	20.3333	24.3333	24.3333	26.6667	18.6667	10	17.6667	12.3333	6.3333	12.6667	6	6	0	0	0	1	17	27	30	30
																			fly 33	0	0	0	8	11.6667	13.6667	18	13.6667	23.6667	24.6667	26.3333	25.6667	27.3333	20.3333	20.6667	23	9	6	14.6667	7.6667	2.3333	0	0	0	2	1.6667	5.3333	12.3333	16.3333	21.3333
																			fly 34	0	2.3333	9	10.6667	18.6667	26	25	27.6667	23.6667	27.6667	29	27.6667	27.3333	28.3333	27	28.3333	22	19.6667	24.3333	23.6667	12	5.3333	0	2	0.66667	18	29.3333	29.3333	29	30
																			fly 35	0	0	0	1.6667	6.3333	13.3333	17.6667	15.3333	21	22	24.3333	24.6667	20.6667	23.3333	21	18.6667	13.3333	17.3333	12.3333	9	1	4	0	0	0	0	7	25.6667	25	23.6667
																			fly 36	0	0	6.6667	13.3333	25	24.6667	28	28	26.6667	27.3333	25.3333	28.3333	28.3333	29.3333	29.6667	26.6667	25.3333	23.6667	17	4.3333	3.6667	4.3333	0	0	0	3	20.3333	27.6667	27.6667	28.6667
																			fly 37	0.33333	9.3333	21.3333	25	27	26.3333	27.6667	29.3333	30	30	30	27.6667	24.6667	28.6667	29.6667	27.3333	23.3333	12	17	7	6	3	0	0	0	2.3333	19	25.6667	26.3333	29.6667
																			fly 38	0	0	0	2	15.3333	20	16.6667	25.6667	25.3333	30	30	30	28.6667	26	10.6667	10.3333	0	0	0	0	0	0	0	0	0	13.6667	21.3333	16	28.3333	27.3333
																			fly 39	0.33333	0	0	8.3333	11	14.6667	17.3333	21.3333	22	20	18.3333	21.6667	18.3333	11.6667	25	27.3333	24.6667	16	8.3333	7	3.6667	9	2	0	0	0	0	4.3333	22.3333	26.6667
																			fly 40	0	0	1.6667	8	18.3333	19.3333	23.6667	25.6667	26.6667	30	30	27.3333	29.6667	29.6667	30	15.6667	24.6667	14	17.3333	13.6667	8.6667	5	0	0	0	0	0	17	23.6667	24.6667
																			fly 41	0	0.33333	7	16	12.6667	18	21	19	28.3333	26.6667	20	26.6667	27.6667	24.3333	25	28	23	12	17	18.6667	11	3.3333	0	0	0	12.3333	29.3333	28	30	30
																			fly 42	0	0	1.6667	3.6667	5	8.6667	13	17.3333	19.3333	15.3333	21	21.6667	25	25	20.6667	19	21.6667	15.3333	6.3333	9	3.6667	0	0	0	0	0.33333	12	28	29.6667	29.6667
																			fly 43	0	0	0	0	0	3.3333	14.6667	18.6667	13	20	19.6667	19.6667	27.3333	22.3333	13.6667	15	6.6667	7	4.3333	1.6667	2	0	0	0	0	11	23.3333	29	28	28.3333
																			fly 44	0	4.6667	12.3333	24.3333	21	20	24.3333	26.3333	29.6667	26.3333	27	30	28.3333	27	21.6667	26.6667	29	26	12	13	9.3333	0	1.6667	0	18	27	29.6667	30	30	30
																			fly 45	0	0	0	0	4.6667	9	7	15.3333	13	15.6667	14.6667	15.3333	14.6667	14.3333	16.3333	9	14.3333	5.6667	5	3.3333	0	0	0	0	0	0	12.3333	26	25	27.6667
																			fly 46	0	0	0	6	13	21.6667	25.6667	27	29.3333	30	30	29.3333	26	21	22	29.3333	24.6667	14.6667	21.3333	10	6	0	0	0	0.66667	22.6667	26	27.6667	26.6667	27.3333
																			fly 47	0	0	0	2.6667	10	12.6667	12.6667	14.6667	13.3333	21.3333	11	9.6667	20	21.6667	19.6667	12.3333	17.3333	11.3333	7.3333	5.6667	6.6667	2.3333	4	6	4	7.6667	21.3333	29.6667	30	30
																			fly 48	0	2.3333	8.6667	19.6667	20.3333	20.6667	25	23	24.6667	25.3333	26.3333	20.6667	27.6667	30	28.6667	30	28.6667	23.6667	21.3333	16.6667	2	1.6667	0	0	0.66667	21	30	30	22.6667	24
																			fly 49	0	0	0	0	0	0	6	4	7	6	6.6667	6.6667	11.6667	8.6667	6.6667	3	3.3333	1	1	1.6667	0	0	0	0	3.3333	6.6667	14.3333	18.6667	14	13.6667
																			fly 50	0	0	0	1.6667	4	1.6667	0	3.6667	3.6667	5	0	6.3333	11.3333	8.6667	8.6667	11	6.3333	13.3333	8.6667	2	2.3333	0	0	0	2	20.3333	27.6667	29	17.6667	21.6667
																			fly 51	0	0	0	9	10	15.3333	16	17	23.3333	21.3333	21	23.6667	23.6667	22.3333	27.6667	25.6667	15.6667	11.3333	6.6667	9.6667	0	0	0	0	0	0	9	16.3333	13	25.3333
																			fly 52	0.33333	3.6667	12	17	24	19.3333	26.6667	26.3333	23.3333	27.3333	26.6667	25.6667	29	29.3333	27.3333	19.3333	19.3333	8.6667	7.3333	4.6667	1.6667	0	0	0	4	26	30	30	29.6667	30
																			fly 53	0	0	2	9	22	15.6667	28	27.6667	28.6667	30	30	30	30	25.3333	23.3333	19.6667	22	16.6667	11.3333	10.3333	3	1	0	0	0	0	12.3333	26	22.6667	28.6667
																			fly 54	0	0	4	14.3333	18	27	21	26.3333	22.3333	26.6667	23	23	26.3333	22	25.6667	23.3333	16.3333	16	14.6667	11.3333	1.6667	2	1.6667	0	0	6	16.6667	26.6667	26	21
																			fly 55	2.25	15.75	21.25	28.5	30	30	30	30	29.75	27.5	28.25	25.25	29.5	29.75	29.75	30	27	28.5	25.5	26.5	16.75	7.5	0	0	7.5	23.5	30	30	30	30
																			fly 56	0	0	0	6	20.75	16.5	21.75	25.75	22	22.75	25.25	28	25.75	29.5	26.5	25.25	28.25	18.5	16.75	13.25	1.5	2	0	0	0	1.25	5.5	8.25	18.5	13.75
																			fly 57	0	1.5	14.75	19.75	21.5	22.5	24.25	25.75	23	28.5	20.75	26.25	29.75	29.5	27.25	21.25	28.75	28.5	20.5	22	6.75	0	0	0	0	0	1	9.5	25.75	29.25
																			fly 58	0	0	1.25	6.25	10.25	19.25	15.5	21.75	22.25	27.25	25.25	23.25	26.5	28.25	29	26	26.25	14.25	11	4.75	4.75	0	0	0	1.5	16.25	29.25	28.25	30	28.75
																			fly 59	0	0	0	0	1.5	4	3.25	3	11.75	12.75	18.5	21.25	18	18.75	16	16	13	7.75	6	5.75	2.5	0	1.25	0	0	0.75	9	16.5	22.75	22
																			fly 60	4.5	5.75	2.75	10.25	7.5	8.5	9.75	12.75	15.75	21	21	23.5	25.75	24.5	25.5	25.5	21.25	24.75	17.25	15.25	7.75	6.5	0	0	0	12.5	29.5	30	28.75	26
																			fly 61	0	0.5	8.75	18	26	22.75	28.75	30	24.75	29.5	28.75	30	30	30	30	30	29.25	28.25	22.75	10.25	12.5	0	0	0	0	0	13.25	29.5	30	30
																			fly 62	0	3.25	12	17.25	24	23.75	26.25	25.25	25	27.25	28.5	27.75	28.5	30	30	30	30	24	16.25	18	6	0.75	0	0	0	2.5	24.25	30	29.75	30
																			fly 63	0	0	6.25	11.75	17	19	28.5	22.25	29.25	27	30	30	30	30	30	30	29.75	26.25	21.25	12.25	5.75	0	0	0	0.75	14.5	29.25	28.75	27.25	28
																			fly 64	0.25	0	2.25	9.75	15.25	21.25	23.5	26.75	24.5	26	29.25	27.25	26.75	29.25	29.75	26.5	22	27	18.75	14.5	12.5	7.25	1.25	0	0.25	15.75	26.75	30	30	30
																			fly 65	0.25	8	14.75	13.25	19.5	20.5	22.25	22	27.25	29.5	27.25	28.25	30	28.5	30	30	30	27	21	14.75	9.5	6.25	0	0	0.25	20.5	30	30	30	29.5
																			fly 66	0	0	0	0	3.5	6.75	8	12.5	11.75	18.75	20.25	29.25	27.75	30	30	26.25	24	20.25	14.75	4	1.75	0	0	0	0	0	0	2	8.75	20.25
																			fly 67	0	0	3	13.5	23	25.25	26	28.25	27.25	30	30	29.75	30	30	30	27.5	26.75	24.5	13.75	13.75	15.25	2.25	0	0	0	6.75	29.75	30	29.25	30
																			fly 68	0	0	4.25	19.25	27.5	23.5	22.25	29	26.25	23.75	29	29.75	29	29	29.25	29.75	30	27.25	20.75	10	15.25	6.75	0	0	0	1	28.75	30	30	30
																			fly 69	0	0	0	9.5	17.5	18.25	28.75	17.25	28	29.25	29.75	30	30	30	30	30	26	30	22.5	22.5	14.5	1.25	0	0	0	13	29.5	30	30	29.75
																			fly 70	0.25	0	0	11.25	26	27.25	28.25	30	30	30	30	30	30	30	30	30	30	27.75	26.25	19.5	16.25	7	1.5	0	0	15.25	30	30	30	30
																			fly 71	0	0	1.5	2	5.5	1.25	5	8.5	14.75	8.75	10.5	14.5	14.5	17	15.25	17	4.5	0	1.25	1.25	0	0	0	0	0	3	15	22.75	27.75	25.5
																			fly 72	0	0	0	1.25	1.5	2	4.5	3.25	6.5	14.25	16.75	17	17.25	22.75	22	20	19.25	17.5	9.25	4	5.5	0	0	0	0	2.75	10.5	24.5	17.25	7.75
																			fly 73	0	0	1.25	0	0	1.25	10.25	9.25	19	17	25.75	28	29.5	30	29.75	27.5	23.5	15	4	0	0	0	0	0	0	6.75	19.25	30	29	30
																			fly 74	0	0	0	1.5	7.25	19.5	23.25	24.25	28	30	29	28.5	30	30	28	30	30	26.75	25	22.5	9.25	3	0	0	0	1.25	16.25	29.75	30	30
																			fly 75	0	0	0	2.75	23	26.75	25.5	26.25	29.25	30	29.25	30	30	30	30	30	29.25	28	24.25	16.75	14.5	4.5	0	0	0	14.25	30	30	30	30
																			fly 76	0	0	0	0	4.25	5.75	15.5	13.25	17.75	18.25	22.25	24.5	25.25	24.75	20.25	19.5	16	14	10.5	6	1.25	0	0	0	1.5	17.5	30	27.5	29.25	25.25
[truncated: 18 more columns]

## Sheet: Fig 3D
		Sleep (min)					Latency (min)					P[doze]					P[wake]							bin 1	bin 2	bin 3	bin 4	bin 5	bin 6	bin 7	bin 8	bin 9	bin 10	bin 11	bin 12	bin 13	bin 14	bin 15	bin 16	bin 17	bin 18	bin 19	bin 20	bin 21	bin 22	bin 23	bin 24	bin 25	bin 26
		wt	Dc0BG/+	inc1	inc1;Dc0BG/+		wt	Dc0BG/+	inc1	inc1;Dc0BG/+		wt	Dc0BG/+	inc1	inc1;Dc0BG/+		wt	Dc0BG/+	inc1	inc1;Dc0BG/+		inc1	fly 1	2	2.75	6.5	16	24.5	26.25	22	24.5	28	30	30	30	26.5	28.5	29.75	29	30	30	29.5	28.25	30	27.5	13	0.75	0	24
	fly 1	1225.75	1154.75	226.75	275.5		37	43	40.5	92.25		0.28066	0.3802	0.14132	0.27943		0.035552	0.057431	0.33321	0.37052			fly 2	20	10.25	16.25	14.5	16.25	16.5	16.75	15.25	22.75	20.75	23.75	27.25	23.5	26.25	29.25	27.5	29	26.75	25.75	27.5	15.25	13.75	3.75	7	18.25	17.5
	fly 2	1110	809.75	705.5	981.25		16.25	152.25	73.75	52		0.40177	0.14612	0.15189	0.31286		0.073501	0.085016	0.1216	0.099507			fly 3	1.25	1.25	11	23.75	23	29	28.5	25.5	28.25	28	29.5	27.25	27.25	28.25	29.75	29.5	27.5	29.25	29	17	13.5	1.5	2.5	0	0	4.75
	fly 3	1093.25	1238.25	561.5	959.5		68.5	26.5	59.5	17.5		0.25295	0.36567	0.20909	0.51352		0.057428	0.041701	0.20474	0.14028			fly 4	0	0	3.5	15.5	15.5	28	28.5	30	30	29.5	28.5	30	23.25	29.75	30	29.25	29.25	30	30	29.75	13.75	3.25	0	0	2	14
	fly 4	1091.75	1122.5	417.75	475.5		45.25	43	45	70		0.26204	0.32579	0.067653	0.37842		0.059296	0.060057	0.14521	0.29349			fly 5	0	0.75	9	18.5	21.25	27.5	27	28.5	24	27.5	30	30	30	30	30	30	29.75	29.25	30	30	26	21	9.5	2	0	11
	fly 5	1110	1179.75	992.5	769		53.75	27	20.5	22.75		0.21467	0.46607	0.53152	0.283		0.050677	0.057938	0.12194	0.17272			fly 6	0	0	1.25	16	23.75	26	30	29.5	25	26.25	28.5	29	28.25	30	29	29.75	28.25	28.75	28	26.25	16.75	6.25	0.25	0	0	8
	fly 6	1058.75	1175.5	411.25	487.25		55.25	32.5	22	91		0.15862	0.21416	0.25063	0.23804		0.0475	0.037459	0.284	0.25425			fly 7	0	0	1.5	5	17	24.5	25.25	25.75	27.5	30	28.75	29.75	30	30	30	30	30	30	29.5	30	25.5	9.25	0	0	1.75	16.5
	fly 7	1138.75	1035.75	606.75	429		41.25	66.25	52.25	21.75		0.28955	0.20702	0.23332	0.30992		0.052842	0.056772	0.19514	0.29313			fly 8	0	0	1.5	10	8.75	10.5	17.5	24	25.75	25	25.25	30	26.5	29.5	27.75	30	30	28	14.75	8	0	0	0	2	7.75	26.25
	fly 8	1017.25	1136.5	157.5	799.75		25.5	44.5	66.5	45.5		0.22378	0.18884	0.18819	0.30385		0.068283	0.038458	0.42253	0.15796			fly 9	0	0	0	0	0	11	14.5	24.25	19.25	29	23.25	30	30	30	30	30	29.75	22.75	26.75	26.75	16.75	9.25	3.25	0	0	2
	fly 9	874.25	996	282.25	352.75		78.25	28.5	78	127		0.073318	0.32287	0.19092	0.25694		0.043835	0.092236	0.3431	0.32646			fly 10	0.5	0	0	0	7.5	14.25	15	14	20.75	25	30	26	28.5	29.25	29.25	29.75	30	29.5	30	23	18	3.5	0	0	2.5	14.5
	fly 10	1035.75	1026.75	267	745.25		39.5	55.75	64.25	25		0.21691	0.2141	0.18872	0.44628		0.065424	0.067193	0.33649	0.20225			fly 11	0	1.75	5.5	8	19.25	18.25	11.75	15.75	22.5	24.75	27	26.75	27	24.25	25.25	30	29.75	25	16	16.25	14	3.25	7.25	0	2.25	14.75
	fly 11	1006	1132	62	882.25		31.5	21	184	23.25		0.1466	0.2248	0.13618	0.4296		0.053111	0.046645	0.55685	0.15441			fly 12	11.5	27.5	21.25	29	28.75	27.75	30	30	29.75	30	30	30	30	30	30	30	30	29	27.25	26	13.75	1.75	0	0	0	0
	fly 12	1075	1061.25	260	496		77.5	117.25	29	90.75		0.22379	0.32361	0.17015	0.40009		0.056806	0.075473	0.34438	0.29118			fly 13	3.5	6	21.5	16.5	22	26.25	25	29.25	26.25	28	26.25	29.75	29	30	30	28	29.75	27	30	20.25	1	0	0	0	6	15.25
	fly 13	1006.25	783.5	432.75	125.75		31.25	37.5	37.75	149.25		0.34432	0.26916	0.28402	0.17753		0.089437	0.13183	0.31065	0.44618			fly 14	0	1.25	8.5	17.5	25.5	24.25	27.5	27.5	25	27.75	29.75	30	30	29.5	30	27.75	29.75	29.25	30	27	15.5	2.5	1.25	0	0	10.75
	fly 14	1097.25	964.25	588.75	189		50.75	61.5	36.5	145.75		0.17776	0.27425	0.32215	0.2957		0.045486	0.087901	0.22742	0.44583			fly 15	0	3.5	2.5	10.25	12.25	16	29.5	29.25	22.75	25.5	30	30	23.25	28.75	30	29.25	30	27.5	25.75	12.5	6.25	8.25	0	0	0	7.25
	fly 15	924.75	988.75	418	351.75		55.25	43.5	19.5	28.25		0.17231	0.27902	0.19078	0.20954		0.072852	0.084482	0.2585	0.30833			fly 16	14.25	21.75	20.75	26.25	25.25	24.25	26.25	28.25	22.75	25	30	30	29.75	30	30	28	30	30	28	24.25	10.25	7.5	3.25	0	1.5	27.25
	fly 16	1154.25	1231.25	14.25	520.75		32.25	21.25	429	75.75		0.29846	0.35809	0.10706	0.25926		0.052823	0.045172	0.67156	0.23858			fly 17	4	0	9.5	20.75	26.25	25.25	27.5	27.5	28.25	28	30	30	30	30	30	30	30	30	30	30	30	29.5	21	15.25	0	3
	fly 17	1162.5	942.75	228.5	136.25		70.5	77.5	183.5	165.5		0.33193	0.21596	0.17445	0.23386		0.052885	0.080894	0.38268	0.47486			fly 18	0	2	9	18.25	22.75	28	24.25	28.25	27.5	27	28.5	30	30	25.25	28	30	29.5	30	30	23.75	28.25	24.25	18.75	8	0	0
	fly 18	1143.25	1006.25	443.75	729.5		88.25	30.25	26	98.25		0.22236	0.14027	0.23875	0.28227		0.046086	0.05098	0.26941	0.17751			fly 19	0	0	4.25	20	23.25	26.5	24	27.5	27.75	28.5	30	30	29.75	27.25	29.75	28	29.5	30	28.5	26.75	23	5.25	1.5	0	0	6.25
	fly 19	1038.75	1138.5	367.25	332.25		58.75	22.25	32	120.25		0.20386	0.20673	0.28211	0.29934		0.060952	0.041715	0.33599	0.36574			fly 20	2.75	20.5	21.75	25.75	25	25	28	27.75	29	24.75	29	28.75	29	26.75	29	29.75	26.25	30	29.5	25.75	27.5	20.75	14	8	0	0
	fly 20	1019.25	1132.25	59	391.75		99	58	140.5	62.25		0.16665	0.19791	0.14945	0.14462		0.055231	0.041932	0.56848	0.23423			fly 21	6.75	0.5	7.25	13	14	21	23.75	27.25	23	25.5	26.25	29	29	27.5	30	29.5	27.25	24.75	23.25	16.75	11.75	7.5	6.25	1.25	0	0
	fly 21	1045.75	1147.75	46	573.25		72.25	52.5	305	154.5		0.24787	0.31472	0.12597	0.24451		0.066559	0.054526	0.69138	0.21772			fly 22	10.5	18.75	22.75	26.5	22.25	25.25	28.75	26.75	26.5	30	30	30	30	30	30	29.5	30	24.5	30	22.5	26	16.25	8	0	0	1.5
	fly 22	1192.75	1069	662.5	668.25		62.5	58	75.25	89.25		0.24162	0.25167	0.41045	0.30578		0.037863	0.06334	0.22284	0.19923			fly 23	0	1.25	14	18.5	19	25.5	29.5	26.25	29.5	29	25	29.75	29.75	29.25	29.5	29.75	27.75	27.25	26.25	25.5	20	12.25	2.25	3	0	0.75
	fly 23	955.75	1044	636.25	644		82.5	50.5	67.5	119.25		0.14434	0.31727	0.2487	0.32632		0.059814	0.077464	0.18577	0.21291			fly 24	0	11	20.5	19.5	21.75	24.5	25.25	26.25	25.75	25.75	26	30	30	28.5	30	30	30	28.5	30	21.75	26.5	19.25	7.5	3.25	0	0
	fly 24	1045	1126.5	524	568.5		102.25	48.75	49	104.25		0.14181	0.34548	0.30338	0.2063		0.044831	0.063245	0.24984	0.19527			fly 25	14.25	28.25	12	5.75	16.5	24.5	30	27.25	30	28.25	28.5	29.5	26	29.25	28.75	27.25	28.75	29.25	26.25	26	24	11.75	6.25	3.75	0.25	8
	fly 25	1045.25	1058.75	582.5	652.75		59.75	40.5	29.5	50.25		0.29137	0.2193	0.23742	0.26379		0.073768	0.060245	0.19599	0.1937			fly 26	0	1.5	10.25	10.5	11.5	22.25	23.75	24.25	26	22.5	28.25	27.25	30	30	29.75	29.25	27.75	17	20.5	15	14.75	12.5	0	0	4	17.25
	fly 26	850.5	950.25	212.75	489.75		31	43.25	118.5	72.75		0.20362	0.22163	0.25095	0.38791		0.099565	0.082949	0.40926	0.28128			fly 27	0	0	3.25	3	12.25	10.75	16.5	17.25	24.75	18.5	23.25	28.75	28	28.25	30	26.75	24.75	27.25	20.75	16.25	7.5	3	1.25	0	0	4.75
	fly 27	874.5	1153.75	781.5	680		65.75	23	75	41.5		0.20289	0.26145	0.32017	0.22311		0.092102	0.048266	0.15116	0.16761			fly 28	3.75	5	1.5	3	13.75	21.5	26.25	18.25	22.5	28.75	27	21.75	24.25	22.5	25.5	25.25	16.75	26.75	12.75	11.25	7.75	1.75	0.5	0.75	0	1.5
	fly 28	952.25	1211.5	642	1028		72	32.5	76.25	15.25		0.20101	0.37333	0.30232	0.40515		0.077416	0.046483	0.20513	0.098811			fly 29	0	0	0	3	7.5	12.25	15.75	22.5	16.25	22.5	21.25	27.25	30	24.5	27	29.75	29.25	29.5	30	26	28	13.75	6.25	0	3.5	17
	fly 29	1028.75	1083.5	16.25	438		38.75	46	455.25	91.5		0.12297	0.30205	0.14548	0.22769		0.041702	0.07261	0.62131	0.27641			fly 30	0.25	0	4	11.5	15.5	19	19	24.5	28.5	24.25	24.5	24.25	30	29	27.5	30	30	30	30	24	18.5	6.5	0	0	0	0
	fly 30	1069.25	993	153.25	410		72.5	78.25	86	14		0.13526	0.23823	0.27891	0.40452		0.039524	0.074192	0.4672	0.33944			fly 31	0.25	0	1.75	13	23.75	26.75	30	29.75	30	30	30	30	30	30	30	30	29.75	30	30	23.5	22.5	13.75	12.5	0	0	0
	fly 31	1005	1174.25	508.75	946.5		102.25	40.25	105.5	43		0.11509	0.31208	0.31075	0.3265		0.041486	0.04682	0.26939	0.11435			fly 32	0.5	0	5.5	18.25	21.5	22.25	25.75	26.75	23.5	27	28.5	29	28.25	30	27	29.75	28.25	25.75	28.75	21.5	19	10.75	10.25	7	0	12.5
	fly 32	1068	990.25	364	306.25		48	42.75	45.5	224		0.22739	0.24174	0.19918	0.15285		0.060385	0.078287	0.29659	0.30345			fly 33	0.5	0	14.75	16.75	24	26	29	27.25	28.25	30	30	29.75	27.75	27.5	30	30	30	29.25	27.5	27.5	29	17.5	5.25	2	0	13
	fly 33	1096.5	1115.25	344.75	349.5		54.5	33	140.75	70.5		0.23368	0.28947	0.29277	0.19022		0.0533	0.058211	0.34473	0.37072			fly 34	0	10.75	15	24.75	23.25	28.25	27	30	26.5	30	27.75	29.25	27	30	29.25	28.25	29.75	28.5	24.5	20	17	8.25	16.25	6.75	0	8.5
	fly 34	1068.75	1243.5	424	361.5		52.5	18	96.25	97.75		0.1867	0.49961	0.26873	0.1729		0.051023	0.047982	0.28941	0.26617			fly 35	2.75	2	6.5	21	15.5	28	24	28.5	30	27	29.75	30	30	29.75	30	26.75	28.5	25.25	27.25	27	11.75	4.75	2.25	0	0	9.5
	fly 35	1081.5	1205.5	109	526.75		51	41	170	80.25		0.21813	0.26783	0.17395	0.28989		0.054922	0.037067	0.50682	0.2566			fly 36	0.25	4	12.75	24.75	18.75	24.25	23.75	27.5	28.75	27.25	29.5	28.25	30	28.5	28.5	29.5	28	29.75	26.25	29.75	27.5	26.75	4.5	1.5	0	0
	fly 36	1103.75	1081.5	498.75	819		87.25	98	93.5	94		0.22157	0.24618	0.29155	0.23121		0.050948	0.058599	0.26772	0.11837			fly 37	1.25	0	2.75	3	7.75	9.25	12.25	18.5	18.25	21.5	23.5	21.75	25	26.5	22.75	28.25	21.75	15.25	14.25	7.75	6	0	0	2	0.75	1.75
	fly 37	733.25	1155	343.5	167.75		83.25	25.75	42.25	163		0.22913	0.25322	0.32735	0.19874		0.139	0.045621	0.35823	0.42281			fly 38	0	1.75	10.75	11.25	16.75	24.25	20.75	23.5	29.25	30	27.75	28.25	30	26.25	29.25	26.25	30	30	28	20.5	19.25	9	5	0	0	0.5
	fly 38	956.25	1210.75	158.5	844.75		85.75	36	268.5	24.5		0.12719	0.40413	0.13039	0.29071		0.05376	0.049328	0.41288	0.13263			fly 39	0	14	24	23.25	25.75	28	30	30	29.75	26.75	30	30	29.75	30	30	29	30	30	29.75	27.5	22.25	12.75	8	0	0	0
	fly 39	1177.5	1043.75	297	968.5		79.25	60	72.25	27		0.17723	0.18986	0.23351	0.31038		0.033853	0.055054	0.35118	0.10213			fly 40	0	14.75	15.75	24.5	18	28	28.5	27	29.75	28.5	30	30	30	30	30	30	30	30	30	26.25	29.75	17.5	8.75	1.5	1.25	20
	fly 40	1180.25	1024.5	324.75	824.25		37.75	52	47.25	71		0.17905	0.19887	0.24031	0.35161		0.032323	0.061166	0.33511	0.15892
	fly 41			680.5	327.75				44.25	111.5				0.5071	0.27593				0.23269	0.35548				bin 1	bin 2	bin 3	bin 4	bin 5	bin 6	bin 7	bin 8	bin 9	bin 10	bin 11	bin 12	bin 13	bin 14	bin 15	bin 16	bin 17	bin 18	bin 19	bin 20	bin 21	bin 22	bin 23	bin 24	bin 25	bin 26
	fly 42			180.25	673.75				54	27.5				0.24694	0.29517				0.45899	0.19281		Dc0BG/+	fly 1	0	3.5	13.5	20	24.75	22.5	28	28	29.75	28.75	28.25	30	30	29.75	30	30	30	29.25	29.25	21.25	20.5	9.75	4.25	3.75	0	17.75
	fly 43			339.25	768.25				64.25	58.75				0.1477	0.31622				0.26502	0.15648			fly 2	0	0	0	3	8.5	17	20.5	25.5	29.5	29.75	30	22.5	29.25	30	30	30	28.75	29.75	21.75	7.25	4.25	0	0	0	0	0
	fly 44			337	1060				26.5	29.75				0.39933	0.38533				0.38342	0.085771			fly 3	0.25	7	9.75	24.75	26.5	25.75	25.5	27.75	27.25	25.25	26.5	27	29	30	30	30	29	28.75	30	26.5	28.25	15.75	14.75	4	4.25	30
	fly 45			109.25	380.75				156.25	84.5				0.11804	0.33885				0.44214	0.34108			fly 4	0	5.75	7.5	18	23.5	26	25.75	27.5	30	22.5	28.5	30	30	29.5	30	28	30	28.75	20.5	9	16	10	0.75	0	0.25	17.75
	fly 46			91.25	287.5				31.5	99.5				0.24279	0.3331				0.54186	0.39547			fly 5	3.75	5.75	8.5	15.75	20.25	23.5	29.75	27.75	30	29.25	30	29.5	30	29.5	29.75	26	28.75	20.25	22.25	15.25	15	7	7.25	2	5.5	28
	fly 47			73	213.5				111.75	93				0.20785	0.14343				0.59439	0.3343			fly 6	0.25	2.25	9.75	18.75	20.5	27.75	25	27.25	27.25	27.75	28.75	30	30	30	30	30	30	25.25	26.5	25	24.25	11.5	4	0.25	1.75	26.75
	fly 48			239	379.25				54.25	98.25				0.38171	0.34155				0.45662	0.32367			fly 7	0	0	1.25	8	13.75	21.5	25	21.5	23.5	30	30	30	27	30	30	30	30	30	24	21.75	13.75	3.25	0	0	0	7.25
	fly 49			676	872.5				52.25	30.5				0.32728	0.56767				0.19734	0.17704			fly 8	0	0	0	4.75	14	24.75	24.75	29.75	27.25	29.25	30	30	28	30	30	29.25	30	30	27.75	26	22.75	4	1.5	0	1.25	13.5
	fly 50			414.75	549				55.75	63.5				0.16248	0.2831				0.24471	0.2346			fly 9	0	0	6	1.75	21.5	20.5	11.5	20.5	21.5	24.75	26.5	29.75	21.5	25.75	28.75	30	27.5	30	21	14.25	12.5	3	2.5	0	4.75	18
	fly 51			295	628.5				68.5	59.25				0.22553	0.34312				0.34809	0.22249			fly 10	0	0	0	10	26.5	27.75	30	27.75	29.25	27.5	29.75	30	30	30	30	30	28.5	30	25.5	20.25	22.25	11.75	0	0	0	6.75
	fly 52			518.75	875.25				115.25	81.75				0.20559	0.31894				0.22121	0.1298			fly 11	0	0	0.75	17.75	20	22.25	23.75	28.25	29.25	26.5	25.75	28	30	30	30	30	29.75	28.5	29.75	28.5	19.25	8.75	0	0	8.75	28.75
	fly 53			207.25	462.25				186	89				0.22863	0.27391				0.42795	0.27342			fly 12	0	0	10	14.5	27.5	27.25	25.75	30	27.75	30	28.75	26.75	27.75	24.5	28.25	30	28.75	30	24.25	29	20.5	8.5	3	0	0	0
	fly 54			369.75	618.25				67.75	23				0.2406	0.23071				0.31358	0.18749			fly 13	0	0	0	0	0	4.75	7.75	13.75	4.25	9.75	21	20.5	26	23.5	30	30	30	27	15	14.5	1.25	0	0	0	1.75	17.25
	fly 55			44.75	738.5				106	27				0.13357	0.33132				0.59978	0.18713			fly 14	0	0	1.75	3	7.75	18	16	24.75	24.75	28.25	30	25.5	26.75	30	30	29.5	28.5	25.5	25	8	7.75	1.5	1.25	0	0	2
	fly 56			486.75	160.75				81.5	106.75				0.21425	0.21381				0.23944	0.46317			fly 15	0	0	3	8	12.75	11	22	17.25	25.25	25.75	27	27.25	27	26.5	28	26	24.25	24.75	28	19.25	6.5	7.5	0.5	0	0	17
	fly 57			266	139				31.75	224.75				0.18584	0.25613				0.34748	0.4606			fly 16	1.75	7.25	19	25.5	26.75	25.25	26.5	29.75	27	28.25	26.75	29.25	30	30	30	29.75	25	25.75	24	24	20.25	18.75	15.5	5.25	10.25	28.75
	fly 58			462.25	137				16.75	94				0.23704	0.2091				0.27693	0.45077			fly 17	0	3.25	7	10	11.5	25.5	21.75	26.5	28.75	25.25	29.25	25.75	30	27.5	30	29.75	30	30	26.75	16.25	8.5	6	0	0	0	0
	fly 59			616.5	960.5				34.75	14.75				0.3842	0.39118				0.23982	0.12339			fly 18	0	0	0.5	3.5	18	21.5	26.5	22.25	28	29.25	27.75	28.25	30	30	30	30	30	30	29.25	22.75	20.25	4.25	0	0	1.75	27.75
	fly 60			76	241.75				47.5	281.75				0.17601	0.14555				0.53097	0.34116			fly 19	0	0.5	10.25	13.5	22.5	26.5	28.75	24.75	27	29.75	30	29.25	29.75	29.5	29.25	29.75	30	29.75	20	21.75	21.5	7.25	0	0	8	27.75
	fly 61			596.75	1097.25				70.25	37				0.46891	0.4724				0.27161	0.089025			fly 20	0.5	0	6	8	15.25	24.5	27.25	23	29	28.5	27	28.5	29.25	29.5	29.5	29.5	30	28.75	29.75	29.5	21.75	5	0	0	0	7.5
	fly 62			357					99.75					0.26103					0.32227				fly 21	0.25	12	16.75	16.75	25.75	20.5	25.5	27.75	28.75	29.25	24.5	29.75	29.75	29.75	30	30	30	29	21.5	28	12.5	2.25	0.25	1.25	0	8.5
	fly 63			118.25					263					0.37403					0.52645				fly 22	0	0	3	10.75	12.25	20	22	24.75	27.5	28.25	29.25	27	30	26.5	30	30	28	24.5	25.5	20.75	22.75	16	7.5	1.25	1.25	4.75
	fly 64			320.25					53.75					0.25688					0.34905				fly 23	0.25	0	0	3.5	7.75	19.75	27.5	22.25	25.25	28	29.25	26	29.5	29.75	30	30	29.75	29.25	26.75	30	14.5	7.25	2	0.5	0	8
	fly 65			978					27.5					0.35381					0.10271				fly 24	0	4.75	9.25	18.75	22.75	24	24.75	29.5	29.75	30	27.75	29.5	27.25	30	29.75	29.25	30	30	30	26	16.25	10	3.5	2.5	0	9.75
	fly 66			766					38					0.25163					0.14276				fly 25	0	3.25	6	10	20.25	22	23.75	25	17.5	27.75	22	27	28.25	27.25	29	30	29	26.75	26	16.5	13	7.25	0	0	1	18.5
	fly 67			479					24.25					0.23668					0.24097				fly 26	0	0	0	1.25	4.75	7.5	16.25	21	25.75	23.5	22.75	26.25	26.5	29.25	29.25	30	29.5	24.25	24	15.75	8	9.5	2	0	2	11
	fly 68			390.75					57					0.33373					0.359				fly 27	0	4	11.5	18.75	19	24.25	26.25	23.75	26.5	25.5	26.75	27.25	28	28	27.5	28.25	27.5	30	26.5	21	13.25	4.75	3.25	1	8	29.25
	fly 69			577.75					34.25					0.22056					0.20178				fly 28	12	15	28.5	25	25	24.5	25.25	29.25	26.75	30	30	29	30	30	28	21.25	29.25	30	26	25.75	13	12.25	4.75	10	1.75	14.25
	fly 70			393.5					74.5					0.33256					0.32595				fly 29	0.25	6.5	14.5	13	13	15	20	20.25	19.75	21.25	22	21.25	22.5	30	29.75	25.25	28	30	29.75	28.75	23.5	22	12.75	2.25	1.75	8.75
	fly 71			266					60.25					0.15741					0.32455				fly 30	0.75	3.5	2	2	15	12	17.5	16.25	18.5	22.25	25	23	28.25	30	30	30	30	30	30	24.75	13.5	1	2.5	0.25	0	0
																							fly 31	0.25	4.25	9.25	7.75	17.75	25	28	30	29	30	28.75	30	29.75	29.25	30	30	30	30	28.5	27.25	22.5	7.75	1.25	0	2	19.75
																							fly 32	0	1.25	3.75	5	10.75	19	23.75	18.25	24.75	28.25	27	27.75	29.5	30	27.5	30	27.25	20.75	21	13.75	10.5	5.25	0	0	1.5	15.75
																							fly 33	2	0	1.5	6.75	13	22.75	25.25	26.5	25.75	26.75	28.75	27	29.75	29.75	30	30	29.75	30	25.25	23.75	25.75	10	3.75	1.75	3	22.25
																							fly 34	4.75	15.75	24	26.25	25.25	27.5	29	28.5	27	30	29.25	27.25	28	29.75	29.75	25.5	30	28.25	21	22.25	14.25	17.5	14.25	6.75	12.25	30
																							fly 35	0	1.25	7	10.75	19.5	29.5	30	30	29.5	30	30	30	30	30	30	30	30	30	30	27	21.75	18.25	9.75	0.5	1	19
																							fly 36	0.25	0	1.5	16.25	19.75	25.5	23.75	25.75	30	30	30	30	30	30	30	30	30	30	22	18.75	16	14	4.75	0.75	0	0
																							fly 37	0	0	0	5.5	12.75	29	20.25	29.25	25.5	28.25	28.5	30	30	29	29	30	29.75	30	28	27	22.5	21	14	7.5	0.25	17.5
																							fly 38	4.25	16	18.5	22	25.75	28.5	26.5	24.5	29.5	29.25	24.75	29.25	29.5	27.5	27.75	26	28	26.5	27.75	21.5	22	17	14.5	5.25	4.75	18
																							fly 39	0.5	0	1.5	0	2.25	8	15.75	20.75	21.25	22	18	26.5	25.75	30	30	30	27.75	27.25	21	22	20	15	2.5	1.5	0	3.75
																							fly 40	0	0	0	0	0	8.5	10.75	27	21.25	27.75	26.25	30	26	30	30	28.25	28.5	26.75	24.75	24.25	15	15.75	5.25	0	0	7.25
																								bin 1	bin 2	bin 3	bin 4	bin 5	bin 6	bin 7	bin 8	bin 9	bin 10	bin 11	bin 12	bin 13	bin 14	bin 15	bin 16	bin 17	bin 18	bin 19	bin 20	bin 21	bin 22	bin 23	bin 24	bin 25	bin 26
																						inc1	fly 1	0	0	0	1.75	4.5	7	5.5	3.75	8	9.25	9.75	9.25	9	3.25	7.5	3.5	5	3	1.75	1.75	1.5	0	0	0	1.75	5
																							fly 2	0	5.75	8.5	12	22.5	24.5	26	20.25	24.25	26.75	27	26.25	27.5	27.5	22.25	21.75	22.25	25.5	9.25	13.75	11.75	4.5	2.75	0	0	0.5
																							fly 3	0	0.25	6.25	9.5	19.75	13	20.75	22	21	25.75	24.75	26.25	16.5	21	17	16	7.25	6.25	1.75	0	1.25	1.25	0	0	1.25	7.25
																							fly 4	0	0	0	5.5	11.25	15.25	3.25	14.25	11.25	16	23	15.25	11.75	16.5	10	22.75	11.5	2.5	8	8.25	0	0	0	0	1.75	11.75
																							fly 5	7.5	16.75	18.5	18.25	23.25	24	25.75	27	28	22.75	29.75	25.25	23	23.25	20.75	12.75	16	16.5	18.75	7.5	8.5	3.75	3.5	1	9.75	29.5
																							fly 6	0	0	1.25	0	1.5	3.25	3.75	3.25	12	3.25	9.5	9.75	10	12.75	7.75	7	11	4	0	0	0	1.25	0	0	8	27.75
																							fly 7	0	1.75	4.25	13.5	19.5	15.25	19.75	15.5	21.25	17	21.25	15.25	12.5	20	24	12.25	10.25	17	7	4.75	2	0	0	0	0.5	9.5
																							fly 8	0	0	0	0	0	0	0	4.75	2	7.75	3	3.5	5.5	5.75	4.5	0	3.75	2	0.25	0	0	1.5	0	0	0	4.75
																							fly 9	0	2.75	3	8	7.25	12.5	12.5	8.75	14	16.25	13.5	14	13.5	15.25	10.25	12	5	4.75	1.25	1.5	2.25	0.5	0	0	0	1.5
																							fly 10	0	0	0	1.25	7	2	4.5	3	13	12.25	6	8.25	8.5	12.25	6.5	7.5	3	6.75	1.5	1.5	0	0	0	0	0	2.25
																							fly 11	0	0	0	1.25	0	1.75	0	2	3.25	3	1.25	0	3	3	3.5	0	2.5	0	1.5	0	0	0	0	0	0	0
																							fly 12	0	0	0	0	0	3	2.25	0	4.5	7	5.5	4.25	1.25	10.5	6.25	3	3	3.25	1.25	0	0	0	0	0	4.25	14.5
																							fly 13	3.75	6.5	12.25	14	13	14.25	16	10.5	12.5	7.5	12.5	17	12.5	15	12.25	11	8.75	10	9.75	7	7.25	1.75	2.5	4.5	4.25	1.75
																							fly 14	0	1.5	16	20.25	14.5	25.25	19.5	20.75	11.75	13.75	14.5	19.5	12.75	21.5	10.25	10	7.75	1.5	4	4.75	0	3.5	0	0	2.25	13.75
																							fly 15	0	0	1.25	0	12.75	8.25	5.75	13.75	13.25	11	9	16.5	16	16.5	7.25	4	11.75	7.25	6	0	4.5	0	0	0	9.25	11.5
																							fly 16	0	0	0	0	0	0	0	0	0	0	1.75	0	0	0.5	3	0	0	0	1.25	0	0	0	0	0	0	0
																							fly 17	0	0	0	1.25	6.25	7	7.25	8	10.75	3.75	8.5	12.75	7.5	14.5	9.25	9	7.5	15.25	6.25	4.5	1.25	0	0	0	0	0.75
																							fly 18	0	0	3	3.75	1.25	8.75	10.75	13	9.25	10.5	14	17	11.5	13	13	10.75	7.25	11.25	6.75	3.5	2.25	5	0	0	5	11.25
																							fly 19	1	0	1.75	6.25	14.75	13	14.75	8.75	7.75	9.75	13	19	11	13	11	13.25	1	3.5	0	0	3.5	0	0	0	4.25	11.75
																							fly 20	0	0	0	0	0	0	0	7.25	3.75	5.25	0	4	2	0.75	1.75	0	0	0	1	0.25	0	0	0	0	0	0
																							fly 21	0	0	0	0	1.25	4.25	0	0	0	0	2.75	3.75	0.25	3.75	2.75	4.75	0	1.25	0	0	0	0	0	0	0	0
																							fly 22	6.25	7.75	7.5	17	15.75	18.25	18.25	20.25	18	19.5	21.5	19.25	19.75	25	17.5	19.5	11.25	15	15.5	16.5	6.75	5.5	3.25	2	0	0
																							fly 23	2.25	10.5	21.25	19	22	25	25	22.5	21	17.5	22	18.5	19.75	21	20.5	5.75	1.5	7	6.75	4.75	8.5	2	0.5	0	0	0
																							fly 24	1.75	0	0	4.5	19.25	17.25	17	20.5	19.75	28.25	23.75	23.75	18.5	20	27.75	8.5	12.25	6.75	8.5	2	0	0	0	0	0	9.5
																							fly 25	0	0	3.25	4.25	11	11.25	11.75	13	19.25	15.25	18.75	19.25	23.75	15.25	8.25	16.5	13.25	6.5	5.25	0.75	0.75	0	0	0	1.75	29.5
																							fly 26	3.75	1.5	4.25	7.75	6.5	8.5	8.75	9.75	8.5	12.25	8	10	8	9.75	9.75	3.5	8.25	8.25	10	6	1.25	3	0	0	0	0
																							fly 27	11.25	15.75	21.25	26.25	28.5	26.75	25	26	30	25.75	29.75	28.25	25	27.25	29.5	23.25	29.25	22.5	21.75	16.75	15.75	12.5	4.75	4.25	0	1.5
																							fly 28	14.25	11.5	20.5	17	16.75	17.75	17.75	23.5	19.25	22.75	25.25	18.75	19.5	21.25	20.75	22.25	13.25	15.75	10.5	12.25	12.5	4.5	2.5	3.25	0	2.75
																							fly 29	0	0	0	0	1.25	0	0	0	0	0	0	0	2.5	6	2.75	0	0	0	0	0	1.25	0	0	0	0	1.25
																							fly 30	0	0	0	0	2.25	1.75	2.5	5	6.25	6.25	13.75	12.75	7.25	8	6.75	1.75	1.5	2.75	0	0	0	0	0	0	0	0
																							fly 31	2.75	9.75	15	18	17.5	20.5	17.25	21.25	19.5	16.25	20	20	14.25	14.25	8	9.25	17.5	8.5	5.75	6	5	3.25	0	0	0	0
																							fly 32	1	0	0	4	11.75	17.25	16	18	21.5	18.75	16.75	17.75	16	21	16	6.75	4.5	3	0	0	0	0	0	0	1	8.75
																							fly 33	1.25	2	2.5	5.75	7.75	14.5	15.5	11.75	13.75	9.75	17.25	14.5	12.25	15.25	15	11	15.75	9	7.25	2.75	1.75	0	0	0	0	0
																							fly 34	1.5	4.25	10.75	13.75	14.75	16.5	13.75	16.5	14.25	19.75	19.25	8.25	17	22.5	8.75	16	12.75	15.75	9.5	5	5.25	6.75	2.75	0	0.25	2.25
																							fly 35	0	2.75	1.25	1.75	5.5	6	3	6.25	3	7.5	4.5	4.5	3	6.5	5.75	6.25	5	3.5	0	0	1.25	1	0.25	0	0	0
																							fly 36	6.75	9.25	15.25	19	21	20.75	17	21.5	17	21.5	20	21.25	18	17.75	16.25	20.5	14	17.25	10.75	9	1	2.5	1.25	0	0	0
																							fly 37	0	0	0	2.5	14.75	7.25	13.5	9.25	12.5	10.5	8.75	13.75	14.75	17.25	9.75	7	9.25	12.5	6.25	9	5.25	3.75	0	0	1.25	12.5
																							fly 38	0	0	1	4.25	9.5	10.25	6.25	9.75	10.5	12.25	7.25	15.75	4.5	9.25	9.5	4.75	4.5	7.75	2	0	0	0	0	0	0	0
																							fly 39	0	0	1.25	2.5	8.75	11.5	16.5	12.5	13.5	14.25	13.25	14.5	14.5	5	10.5	7.25	3.75	3.75	3.5	1.5	1.75	0	0	0	0	0
																							fly 40	0	0	1.5	4.75	7.25	6	8.25	8.75	7	16.5	13.5	16.25	15	8.5	17.5	15.75	8.5	1	4.25	5	3	0	0	0	0	5.25
																							fly 41	3	10	13.75	17.25	20.75	20	21.5	23.5	24	22.5	19.75	24.75	22.5	17.5	15.75	15	16.75	16.5	12	15	10.25	4.5	5.25	3.75	1.75	10.75
																							fly 42	2	0	0	0	1.5	1.75	5	10.25	2	6.5	5	10	8.5	3.5	5.5	1.5	1.75	1.25	0	0	2.5	0	0	0	0.25	4.5
																							fly 43	0	0	5.5	10.5	6.75	10.5	19	14.75	12.5	13.25	22	14.5	19.5	21	17.25	12	5.25	4.25	5.25	1.25	2.5	0	0	0	0	4
																							fly 44	0	1.5	1.25	4.25	8.75	8.5	8.25	13.25	4	8.5	14.75	10.5	6	8.5	3.75	9.75	4	2.75	7	2.75	1.75	0	0	0	5.75	21.5
																							fly 45	0	0	0	1.25	3.75	2	0.75	3	3.25	2.75	3.25	7.25	3.75	6.25	1.5	2	4	4.25	2	1	0	0	0	0	0	1.25
																							fly 46	0	0	0	0	0	1.5	4	1.75	2.25	1	1.25	3.75	1.5	0	2.75	0	3	0.75	0	0	0	0	0	0	3.25	7.75
																							fly 47	0	0	0	0	0	1.25	0	0	1.5	2.5	0	0.5	0.75	1.5	1.5	4	2	0	0	0	1.5	0	0	0	0	0
																							fly 48	0	0	0	2.25	3.75	10.5	6.25	13.25	15.75	15	15.5	8.5	8.75	8.5	6	5.75	7.25	4.75	4.5	3	0	0	0	1.25	1.25	2
																							fly 49	1.75	1.25	7	17.5	19.25	20.25	18.5	12.75	23	18.5	15.75	23.75	23.75	20.25	13	16	21	15.75	3.5	3.25	2.5	1.25	0	0	0	6.75
																							fly 50	0	0	2	8.25	14.25	13.75	8.5	11.25	13.25	16.25	14.75	16.75	19.25	13.25	7	4.5	4	7.75	6	2.25	1.75	0	0	0	0.5	8.75
																							fly 51	0	1.25	2.25	5.25	2	3.5	6.5	9.75	8.75	6.75	1.75	3.25	3	11	6.5	10.25	5.25	2.75	2	2	1.5	0	0	0	0	1.5
																							fly 52	2	5.75	6.75	17	17	23.5	20.75	21.25	25.25	25.75	27.25	24.25	19.5	15.75	10	16.75	9.25	3.5	1.25	1.25	4	0	1.25	0	0	0
																							fly 53	1.25	2.75	1.75	6.5	9	6.75	7.5	9.5	13.75	19.25	10	14.75	8	7.75	19.5	8.75	7.75	7	7.5	8	2.5	1.25	0	0	0	0
																							fly 54	0	0	1.5	2.75	3.75	10.5	13.25	11.75	10	10.75	19.5	17.75	19.75	13	15.5	12.5	13.25	13.5	5.5	2.75	1.75	0	0	0	0	1.25
																							fly 55	0	0	0	0	0	0	0	1.75	0	0	0	0.5	0.75	1	0.25	0	0	0	0	0	0	0	0	0	0	1.25
																							fly 56	0	0	0	3.25	2	11.25	7.25	11.25	12	16.25	13.5	17.75	15.75	8.5	12.75	11.5	7	8	0	1.75	2	1.25	0	0	0	0
																							fly 57	0	3.25	0	3.75	11.75	10.25	10.25	14.75	13.5	12	3.25	11.25	7.75	8.5	5.25	7	4.75	2.75	0	1.75	1.25	0	0	0	2	12.5
																							fly 58	0	0.75	1.75	6.5	7.75	7.25	7.5	17	12	8.25	15.25	23	14.75	14.5	11.5	8.25	12.5	5	4	2.25	0	0	0	0	11	19.5
																							fly 59	4.75	4.25	14.25	14.75	12.25	20.5	14.5	24	24	13.75	17	22.25	21	16.5	13.75	16.5	14.5	7.5	3.75	3	5.25	1.5	2.75	1.75	0.75	16.5
																							fly 60	0	0	0	2	2.75	3.75	2	1	2.5	1.25	0	0	0.75	6.75	0	3	0.5	0	1.25	1.5	0.75	0.75	1.75	1.25	1.25	3.5
																							fly 61	7.5	10.75	8.5	12.5	9.75	13.5	11	18	15	15.5	20.25	15.5	21.25	16.5	15.75	17.75	15.75	18	6.5	13.75	15.75	6.75	1.5	0	0	3
																							fly 62	9.25	1.75	11	12.75	16.5	17.25	22.75	20	16.5	17.5	16	14.75	15.25	9	15.25	17.75	11.75	7.75	6.5	4.25	2.75	1.5	0	2.5	0	0
																							fly 63	1.25	0	0	2.75	4	1.25	1.25	3	3	2.5	6.25	6.25	5.5	11	3.5	3.75	5	3.5	2.25	0	0	0	0	0	0	0
																							fly 64	0	0	1.5	3.5	12.5	9.75	6.75	14	10.75	11.25	17.25	19.75	14.25	9	9.5	14.25	8.25	1.75	7.75	5.5	1.5	1.5	0	0	0	4.5
																							fly 65	8.25	16.25	21.5	26	26.5	25.5	27	27	28	29	29.5	29.5	26	28.5	25	23.5	19.5	17.5	13	12.75	8.5	3.5	3	0	3.5	24.25
																							fly 66	4.25	8.75	20.25	24.75	21.75	26.25	24.75	26	25.5	28.75	25.5	22.25	25.75	22.5	26.25	13.5	17.75	14.75	16.5	10.75	4.75	4.5	0	0	1.25	8.25
																							fly 67	0	0	0	4.5	5	17.25	16.5	21.5	14.5	19	14	12.75	26	22	4.25	7	5.5	5.5	1.25	1.5	1.25	0	4	0	4.5	26.75
																							fly 68	0	0	6.75	5.75	11.75	5.5	10.5	10	11.5	7.5	9.75	16.5	13.75	21	16	11.5	6	6.25	11.5	4.5	4.25	2	0	0	3	6.25
																							fly 69	0	3.25	1.75	15.25	11.5	21.25	18.5	21	17.5	16	9.75	26	17.5	23.5	26.25	28	10.5	10	5.5	1.75	4.25	1.5	0	0	0.75	14.5
																							fly 70	5.75	4.25	4.75	11.5	12.25	11.75	13	7.75	14.5	14.75	15.75	16	13.5	11.75	10	9.5	15	7.75	4.5	1.25	3.75	0	0	0	0	6.75
																							fly 71	0	0	0	1.25	4.25	2	7.25	5.25	5.25	13	7.5	10.75	12	4.5	2.25	5	4	0	0	0	0	0	0	0	0	1.5
																								bin 1	bin 2	bin 3	bin 4	bin 5	bin 6	bin 7	bin 8	bin 9	bin 10	bin 11	bin 12	bin 13	bin 14	bin 15	bin 16	bin 17	bin 18	bin 19	bin 20	bin 21	bin 22	bin 23	bin 24	bin 25	bin 26
																						inc1;Dc0BG/+	fly 1	0	0	1.25	3	4	5	7	4	5.5	8.75	5	10.25	2.25	4.75	3.25	4.5	5.5	0	1.5	0	1.5	0	0	0	1.25	0
																							fly 2	8.5	19	24	24	25.25	25.25	28	27.5	27	26.5	28.5	28.5	30	29	22.25	23.75	26	27.25	11.75	16	14.25	4.25	1.5	0	0	7.5
																							fly 3	7.25	6.75	11.5	16.75	23.75	23.25	26.5	26	26.25	24.75	22.25	27.25	25.5	23	20.75	23.5	21	17.5	18.75	14	11.75	6.75	0	0	13.5	26.75
																							fly 4	4.25	1.25	8.5	9.25	10.25	14.25	13.75	13.75	13.25	15.25	15	19.5	23	19.5	17.5	15.25	11	12.75	9.25	7.25	1.5	5.75	1.5	0	0	1.25
																							fly 5	2.25	9.75	15.5	20	26.5	27.25	28.25	26	19.25	17.75	19.75	23.25	28	25.25	22	8.5	9.5	9.5	7	7.5	14.5	6.25	7.5	3	8.5	14.75
																							fly 6	2	1	6.25	12.25	12.25	16	17	9.5	18.5	16	13	10.5	9.25	13.5	11	8.5	7.75	1.75	2.75	1.25	1.25	0	0	0	0	0
																							fly 7	1.5	0	0	1.5	7	7.75	9.25	9	12	12	13.25	17	17.25	7.5	7.25	4.75	7.75	1.5	1.75	0	0	0	0	0	8	24
																							fly 8	0	4.5	11	17.5	23.25	21.75	27.75	23.5	24	20.25	25.25	25.5	28.5	23.25	22.5	17.75	9.25	6.75	9	7.75	7.25	2.25	0.25	0	0	5.75
																							fly 9	0	0	0	0	0	1.25	2.75	4	2.25	5.25	8.25	10.5	9	8	5.5	5.75	2.5	2	1.25	0	0	0	0	0	0	0
																							fly 10	0	1.25	2.5	6	14.5	15.75	11	18	14.75	17.25	17.5	20	21	23.75	18.25	17	18.75	21.75	11.75	7.5	7.5	3.5	2.75	0	2.75	21.5
																							fly 11	0	2.25	12	15.5	22.25	22	19.25	23.25	25.75	21.25	19.75	25.5	25.5	23	18.5	17.25	17.75	16.25	16.25	12.75	8.75	7.25	0	0	4.75	25.75
																							fly 12	0	1.5	1.25	1.5	5.5	8.25	16	14.25	20	19.25	19.25	24.75	23.25	10.5	9.75	6.75	5.75	7.25	1.5	0.5	0	0	0	0	0	0
																							fly 13	0	0	0	2.5	0	1	0.5	2.25	3.5	1.75	7.75	5	0	1.25	2.75	0	0.75	1	0	1.25	0	0	0	0	0	0
																							fly 14	0	0	1.25	3	2.75	5	5.5	4.25	3	4.5	1.5	5.25	3.75	7.25	2.5	6.5	0	2.75	1.5	1.25	0	0	0	0	1.25	0
																							fly 15	0	0	0	1.25	3	5.25	17	10	10	15.5	17.25	7.5	12.75	0	1.25	1.5	2.75	0	0	0	0	0	0	0	4.25	24.25
																							fly 16	0	0	0	0.75	4.75	10	14	12.5	6	14.25	13.5	22.25	20.25	16	19.5	10.75	12.5	11.5	4	4.25	2.75	1.25	0	0	0	0
																							fly 17	1.25	0	0	1.25	4.5	6.25	2.25	1.75	8.75	7.25	3.25	6.5	6.75	8.25	5	2	2.5	2.75	0	0	0	1.5	0	0	0	0
																							fly 18	2.25	17	19	19.75	17.5	17	22.75	18	18	22.25	23.5	19.75	23.5	21.5	20.75	19.75	19.25	19.5	19.75	16.5	15.75	12	5.5	1.25	0	0.25
																							fly 19	0	0	0	0	4.5	9.75	5.75	7	14	13	13	9.5	17.5	13	15	7.75	3.75	1.25	0	0	1.25	0	0	0	0	0
																							fly 20	0	0	0	0	0	1.5	0.75	10.75	14.5	13.25	22.5	12.75	17.5	22.5	18.25	15.5	11.25	0	0	0	0	0	0	0	0	1.5
																							fly 21	0	0.5	9.5	13.5	14.5	21.75	19	20	17.5	20.25	21.75	15.25	22.5	22.75	17.75	12.25	10.5	12.75	9.25	5	1.25	0	0	0	0	0
																							fly 22	0	0	1.5	9.75	19	18.5	21.5	23.25	22.25	22.5	25.75	28.5	26.5	27.25	24.25	24.75	17.25	18	11.25	6.5	2	1.25	0	0	0	0
																							fly 23	0.5	3	15.25	18	20.5	22.5	17.75	23.75	25.25	23.75	22	20.75	24	25.25	23.75	21.25	15.25	16.5	15	8.75	9.75	0	0	0	0	0
																							fly 24	0	1.25	5.5	7	8	15.25	19.5	19	17	19.25	20.75	19.75	21.5	20.75	13.25	9.25	4.75	6	4.5	2.5	0	0	0	0	0	0
																							fly 25	0	0	7	10	12.5	17.75	17.5	21.5	23.75	23.25	19.5	25.25	25.5	24.75	25.25	22.75	19.5	16.75	13.75	6.5	3.5	1	0	0	0	10.25
																							fly 26	4.5	8.5	3.75	2.75	11.75	11.25	10.5	16.5	14.5	22.75	21	24.25	24.25	14.75	17.5	17.25	16.5	5.5	3.75	6	0	0	0	0	0	2.5
																							fly 27	0.25	0	2.75	9.5	12.75	12.5	19.75	20	21	23	16	18.5	18.75	25.5	19.5	16	7.25	11	5.25	6.5	0	2.5	0	0	1.75	9.5
																							fly 28	5.25	18.25	23.5	28.25	24	29.75	23.75	27.5	27.75	27.25	26.75	22.75	26.75	22.75	29	25.25	23.5	17.5	11.5	18.5	15.25	9	5	1.75	15.75	30
																							fly 29	0	0	0	3.75	7	9.5	10.75	10.75	12.25	13.25	20.25	21	19.5	15.25	4.5	10.25	12.25	4	6.75	1.25	2.25	0	0	0	0	1.5
																							fly 30	0	0	2.5	0	2.75	4.75	2.75	4.25	3.5	11.25	8.75	7	9.25	13	16.25	7.25	10.75	3.25	4.75	4	0	0	0	0	8	6.5
																							fly 31	1.5	10.75	18.5	21.75	27.75	24.5	24.25	24	25.75	22	26	24	23	25.75	20.5	22.5	22.25	20	18.25	19.5	13	14.5	6	0	0.25	10.75
																							fly 32	0	0	0	4	8	11.75	13	15.75	11.25	15.75	13.5	21.75	21.5	19.5	19	26.5	4.75	0.25	1.25	0	0	0	0	0	0	0
																							fly 33	0	0	2.25	6.75	6	4.25	6.75	7	11	9.75	9.25	10.25	8	8	7	6.5	8.75	3.75	2.5	3.5	2.75	0	2	1.25	2.5	8
																							fly 34	0	0	0	0	3.25	10.5	9.25	9	13.5	8.75	16	13	12.25	19	11.25	10.75	11	3.5	0.25	1.25	1.25	0	0	0	0	0
																							fly 35	0	1.5	0.5	9.5	9.25	6.5	12.5	10.25	12.5	18.25	13.5	15.75	21.5	18.75	9.25	14.75	12.5	5	3.5	7.25	3	0	0	0	0	0
																							fly 36	0	1.25	13.75	17.75	22.75	27.25	28.25	27	29.5	28.5	29.75	29.75	29.25	26.75	27	24	18	12	8.75	6.75	2.25	0	0	0	0	0
																							fly 37	0	0	0	0	4.5	4.75	13.25	16.25	12	8.25	6.5	17.75	10.25	4.75	15.75	5.25	6	0	0	0	0	0	0	0	0	0
																							fly 38	1.25	13.5	17.5	20	22.75	15.75	22.5	18.75	15.5	22.5	14.25	19.5	19.5	23	22.25	19.75	10.5	21.5	19	13	11.5	12	5	0	6.5	20.75
																							fly 39	6.25	15	18	21.25	22.5	27.5	23.75	20.5	22.75	23	26.5	25.25	28	27.5	27.5	21.25	24.25	21.5	24	22.75	14.25	11	9.25	5.5	11.25	8.75
																							fly 40	3.75	4.25	8	17.25	18.75	25.25	24	25.75	26.25	26.5	25.25	24.5	24.5	27.75	28.75	20.25	19.75	21.75	15.5	18.25	8	2.25	1.75	1.25	0	0.75
																							fly 41	0	0	1.25	4.75	14	20	21	13	9.5	16.5	17.25	17.5	11.75	15	14.5	12.25	9	6.5	2.5	1	2	0.5	0	0	0	0
																							fly 42	0.5	0	3.75	3.25	7.75	7.25	13.25	9	12.5	12.25	15.25	10.5	11.75	17.75	13	11	6.5	9.5	4.25	6	3.75	2.25	1.25	0	3.75	10.75
																							fly 43	3	2.5	6.75	18	28	30	30	30	30	30	28.5	28.5	26	26.25	17.25	17.5	7	5.5	3.5	3.5	2	1.75	0.5	0	0	3
																							fly 44	7	11	20.5	25.25	28	29.5	30	29.25	30	30	30	30	29.75	30	30	30	30	29.25	25.25	16	10	7	2.5	0	3	24.5
																							fly 45	8.75	8.75	6.25	7.5	14	19	9	13.25	8.5	16.5	10.75	21	12.25	6.5	12.25	9.5	11.75	8.5	14	6.25	9.75	8.25	4	1.25	0	2
																							fly 46	0	0	1.25	0	2	0	1.75	4.5	6.5	7.5	11	9	7.5	7.75	4	3.75	1.5	3.75	0	0.75	0.5	0	0	0	0	1.25
																							fly 47	0	0	0	0.75	0.5	0	2.25	6.5	1.75	5.5	7	8.25	5.75	5.25	8.5	3	5.5	2.75	3.25	1.75	0.5	0	0	0	0	0
																							fly 48	0	0	3.5	9.75	5.75	17	18.25	7.5	11.5	12.5	16	11.25	14.75	15	6.5	11.5	7.5	7.75	10	1.5	2.5	2	0.75	0	0	2.75
																							fly 49	1.75	6.75	12.25	16.5	23.75	24.75	23.25	25.75	22.25	24	26.75	23.25	22.75	21.5	25	21.25	21	16.5	18.75	18.25	15.25	8.75	5.25	1.5	7	9.75
																							fly 50	1.25	6.25	16.25	12.25	14.25	19.25	19	18.25	21	14.5	21.75	21.75	12.25	20.5	17.25	16.25	12.5	3.75	12.25	3.75	3	0	1.25	0	0	2.5
																							fly 51	0	1.5	0	3.75	9.5	12.5	16.75	15.25	14.5	19	11.75	18	21.25	17	15	12.5	12.5	16.5	6.5	3	1.25	0	0	0	0	4
																							fly 52	0	3.5	11.5	20.5	20	28	25.25	28.5	28.75	27.75	28.25	29.75	30	29.75	28	28.25	24.75	18.75	11.75	6	3.25	0.5	0	0	0	1.25
																							fly 53	0	0	0.5	3.25	4.25	0.5	4.75	10	15.25	13.75	18.25	15	15.5	25.5	15	10	5	2.5	1.5	0	0	0	0	0	0	0
																							fly 54	0	0	0	0.25	10.25	8.75	14	13.75	16.5	20.5	12	15.75	12.25	9.75	12.25	15.25	8.25	8.5	4.5	0	0	1.25	1.25	0	6	23.25
																							fly 55	4	2.75	13.25	12.75	17.75	18.75	20.25	13.75	17	18	16.75	20	17.25	17.5	18.75	16	15.25	16	13	9.5	15.5	7.5	4.25	0	3.75	17.5
																							fly 56	0	0	0	0	4	3.75	3.25	5	5.25	7.25	6.5	2.25	6	3.75	4	1.5	1.5	3.25	2.5	0	0	0	0	0	0	0
																							fly 57	1.75	1.75	1.5	1.75	2.75	4	7.75	5.75	4.25	5.75	4.75	8	8	3.25	7.25	4.5	4.5	6.75	4	3.75	0	0	0	0	0	0
																							fly 58	0	0	0	0	2.75	1	4.25	3.75	4	4.5	4	0	12	6.75	2.5	2.25	5	3.25	1.5	3.25	1.25	0	0	0	0	0
																							fly 59	0.25	1	9.5	13.25	21	26	23.5	21.25	22.25	26	27	28	28.5	23.25	20.75	16.5	21.75	16	15	6.75	9.75	1.5	0	0	14.75	21
																							fly 60	3	3.75	4	10.25	8	6.75	16	17.5	23.75	8.5	12.25	23.75	21.75	7	6.25	6.25	17.5	6	1.75	1	1.25	0	0	0	0	0
																							fly 61	4.25	17.25	21.25	22.75	26.75	24.25	28.5	29.75	28.5	26.5	27.5	28.25	29	27.5	25.5	24.25	19	26	21	17.25	18.75	12.25	10.25	4.75	1.25	12.5
[truncated: 22 more columns]

## Sheet: Fig 3E
		Sleep (min)				Latency (min)				P[doze]				P[wake]						bin 1	bin 2	bin 3	bin 4	bin 5	bin 6	bin 7	bin 8	bin 9	bin 10	bin 11	bin 12	bin 13	bin 14	bin 15	bin 16	bin 17	bin 18	bin 19	bin 20	bin 21	bin 22	bin 23	bin 24	bin 25	bin 26	bin 27	bin 28	bin 29	bin 30
		inc1	inc1;Dc0DN/+	inc1;Dc0G4/+		inc1	inc1;Dc0DN/+	inc1;Dc0G4/+		inc1	inc1;Dc0DN/+	inc1;Dc0G4/+		inc1	inc1;Dc0DN/+	inc1;Dc0G4/+		inc1	fly 1	0	0	0	0.25	8.25	1.75	7.75	9.75	15	20	21	19	24.25	20.75	10.5	16.25	15	7.75	9.75	4.75	0	0	0	0	0	0	9.25	27.5	29.25	29.75
	fly 1	478.75	1138.25	789.75		80.5	28.75	66.5		0.21748	0.74547	0.46378		0.22825	0.1028	0.19148			fly 2	0	0	1.25	1.25	12.75	10.5	7.5	16	13.5	14	18.5	15.5	20.25	9	8.25	4.75	3	2.75	0.75	0	0	0	0	0	0	9.5	15.25	22.5	13	9.25
	fly 2	296	513.5	749.5		54.5	115.25	74		0.19553	0.46644	0.42787		0.33168	0.29947	0.2008			fly 3	0	1	5	13.5	11.75	17.5	16.25	16.5	21	21.75	14.25	17.25	15.5	10.25	14.25	7.25	4.75	3.5	0	3.25	0	1.5	0.25	0	0	4.75	20	30	30	27
	fly 3	492.75	583.75	638.25		56.25	75	65.75		0.21467	0.22179	0.43331		0.22131	0.19686	0.24178			fly 4	0	0	0	0	3.25	11.5	6	8.25	11	4.5	14.25	14.25	14.75	4.75	11.5	9	0	0	0	0	0	0	0	0	0	0	8	17.25	22.5	17.25
	fly 4	198.25	391.75	1013.25		82	345	50.25		0.1184	0.37031	0.35229		0.34934	0.34405	0.10105			fly 5	3.75	6.75	8.75	12.5	18	18	17.5	21.75	17.25	26.75	20.25	14.5	13.75	16.25	18	15.75	19.75	13	5	10.75	8.25	2.75	4	0	2.5	28.5	29.5	30	29.75	29
	fly 5	692.25	520.25	925.25		29.75	118.25	39		0.3162	0.37104	0.47802		0.17456	0.26827	0.14608			fly 6	1.5	4.25	11.75	14.75	19.25	18.75	18.25	17	17.75	24	18.5	19.25	21	17.25	16.75	16	11	16.75	16.75	12.75	12	8	5	1.75	1.25	10.75	23.25	27.75	20	26.75
	fly 6	735.25	169.5	854.25		42	159.25	59		0.34009	0.43491	0.23886		0.18319	0.47404	0.10707			fly 7	0	0.25	6.5	17.5	22	20.5	23.5	19.25	23.5	21.25	22	25.75	16.25	24.5	15.5	14	13.5	4.75	11	6.75	0.75	0	0	0	0.25	17.25	27	27.5	30	27.5
	fly 7	604.75	829.75	871.25		42.75	44	24.25		0.20175	0.61884	0.32		0.18022	0.1873	0.13637			fly 8	3.5	0	7.75	11.25	18	17	12.25	10.25	19.25	22	24.25	21	29.75	15.75	11.5	9.75	5.75	6	6.5	3.75	3.75	0	0	0	1	13.75	21.25	24.25	17	17
	fly 8	420.5	534.5	752.5		45.75	49.75	89		0.14652	0.44443	0.26265		0.23436	0.29339	0.14699			fly 9	0	12.5	20.25	27	29.5	30	28.25	29	28.25	30	27.25	28	27.5	24.75	27.75	20	19.25	19.75	21.25	14	6.5	2	2.75	1.75	0	9	25.5	28.5	25.75	27.25
	fly 9	920.25	566	1028.25		52.75	42.75	21		0.49142	0.42271	0.32922		0.14118	0.27346	0.085411			fly 10	4.75	13.5	18.25	13.25	14.75	24.25	24	20.25	17.25	16.5	19	20.75	16.5	12	20.5	17	13	14.25	16.5	15.25	11.25	11	6.5	0	3.25	19.75	22.25	27.25	29.25	22.75
	fly 10	695.75	316.75	783.75		28	378.75	35		0.49638	0.33922	0.44278		0.23183	0.38158	0.18693			fly 11	2	7.75	5.75	7.75	14	16	23	14.75	19.75	17.5	16.75	22.75	20.5	23	20.5	16.5	12.5	13.75	15.25	8.75	9	2.5	5.25	0	0	0	6.5	10.25	14.75	17.25
	fly 11	520.25	432.75	582.25		100.75	147.5	96.5		0.24646	0.38326	0.41852		0.23594	0.32638	0.2475			fly 12	25.5	30	23.75	27.75	26.5	25.75	24.25	24.5	30	26.5	22.25	24.5	29.5	28.75	27	22.5	21.75	23.75	27.75	19.75	20.75	23	24.75	19	13.25	27.5	30	30	29.25	25
	fly 12	1121	358.75	353.5		13.5	143.5	188.5		0.58318	0.24532	0.50043		0.086207	0.31799	0.3873			fly 13	13	18.75	24.25	23.75	22.5	26.5	21.75	21.25	25	23.5	24.75	25.25	19.5	23.75	25.75	23.5	26.5	20.25	24	18	23.75	16.25	13.75	14.75	17	15.25	17.5	12	17.75	25.25
	fly 13	942.5	754.75	1053		7.75	56	58.75		0.65828	0.57075	0.34712		0.16057	0.21294	0.081738			fly 14	0	0	1	0.25	1.25	10.25	14.25	12.25	9.75	9.25	10.25	8.75	7.75	7.5	4.75	3.5	3	0	1.5	0	0	0	0	0	0	0	0	0	0	0.75
	fly 14	110.75	776.25	1086.5		584.5	71.75	10.5		0.14398	0.50233	0.47919		0.5027	0.19918	0.095222			fly 15	0	0	4.5	5.5	10.75	16.75	23	20.75	21.5	15.25	22.5	16.5	15.5	11	3.25	3.75	3	1.5	0	0	0	0	0	0	0	0	3.75	11	21.75	24.5
	fly 15	447.75	551	290.25		98	16.75	114		0.2039	0.24444	0.2639		0.26039	0.2243	0.33651			fly 16	4.5	5.25	4	23.75	25.25	25.75	17.75	20.5	20.75	22	20.25	18.25	26.5	26.75	19.25	17.75	15.25	18.5	6.75	3	2.5	2	2	0	0	2.5	14.75	19.75	20.75	8.75
	fly 16	623	349.75	594.5		65	133	128.5		0.26211	0.30129	0.47949		0.18898	0.3437	0.27091			fly 17	0	0	1.5	4	3	6.25	8.75	7	11.25	10	15.25	8.75	13.25	7.25	10	13	10.75	8.5	9.25	7.75	1.25	4.25	1.25	6	1.25	5.25	12.75	11.75	16.75	15.75
	fly 17	414	248.25	396.75		44.5	127.75	115.5		0.31213	0.19797	0.4334		0.31441	0.38276	0.35837			fly 18	0	1.25	3.25	8	18.75	20.75	20.25	12.25	11.25	14	13.5	17	10.5	15.75	15	16.75	9.75	5	0	0	1.5	2.75	0.25	0	6.25	21.25	26	25	21.5	14.5
	fly 18	605.5	710	593.75		21.25	20.5	66.5		0.30536	0.28169	0.31318		0.23269	0.18154	0.21891			fly 19	2.75	5.75	2.5	8	7	9.25	6.25	15	15.5	6.5	9.5	8.25	12.25	12.75	18	19.25	10.25	9.75	4.25	6.75	1.75	1.5	1	1.25	0	1.25	3.25	13.25	26.25	8
	fly 19	348.25	564	773.75		81	85.25	32.75		0.36314	0.39157	0.32727		0.37046	0.26706	0.16423			fly 20	0.75	1.75	5.5	9.75	9.5	18.25	20.25	18.75	20.25	24.25	24.25	29.75	30	30	18.75	7.75	0.5	4.5	6	5	3.25	0	0	0	0	0	0	0	6.25	10
	fly 20	481.25	785.75	542.75		141.25	20.5	51.5		0.29981	0.57203	0.31081		0.27186	0.20457	0.23937			fly 21	0	2.25	0.25	6.25	9.5	5	11	12	19.25	25.25	10.5	25.75	13.25	15.75	15.75	11	13	14.25	6.75	5.75	0	0	0	0	0	0	16.75	26.75	21.5	10.75
	fly 21	391.75	409.25	615.25		71	86.75	54		0.16854	0.50132	0.44144		0.25694	0.34205	0.25909			fly 22	4.25	9.75	6.5	16.5	14.75	27.25	23.5	24	28.25	23.75	25	18.75	15.5	15.75	17.5	15.25	15.75	7.75	5	7	4.5	2.75	0	1.25	0	1.5	22	28.25	30	26
	fly 22	599.5	177.25	321.25		63	201.5	41.5		0.29058	0.30683	0.27803		0.21114	0.47612	0.35033			fly 23	1	3.75	8.75	9.25	11.75	18.5	23.75	21.25	27.25	23.25	22.5	24	25.25	22	23	18.75	12.5	7.5	1	0.25	0	0	0	0	0	0	3.25	23	25.25	14.75
	fly 23	552.25	704.75	1189.75		86.5	66.75	36		0.13823	0.46344	0.33398		0.16181	0.22453	0.050583			fly 24	0	2.25	3	14.25	14.75	16.5	12	15.25	12	16.75	20	22.75	17	13.5	16.5	9.25	10.75	6	3.75	6.5	1.5	1.25	0	0	0	0	2.25	18.75	21	17.75
	fly 24	412.5	667.5	911.75		85.5	35.75	19.5		0.25063	0.55483	0.37642		0.2916	0.2382	0.12592			fly 25	0	0	0	0	1.75	5	2.5	3.5	1.5	6.25	7.75	5	10	3	2.75	4.75	2.25	1.25	0	0	0	0	0	0	0	0	0	0	1.25	1.5
	fly 25	71.25	874.25	137.75		340	32.25	268		0.15755	0.61107	0.22221		0.56993	0.17572	0.46229			fly 26	0	0	0	0	1.25	9	10.75	9	4.5	10.25	4.75	6	8	11	15	10.5	2.75	5	6.25	4.5	0	0	0	0	0	0	4.25	8.5	4.5	8
	fly 26	233.5	318	243		81.75	67	157.75		0.14933	0.40007	0.32581		0.35574	0.40022	0.43177			fly 27	1.75	8.5	17.75	10.5	18.75	20.25	18.25	19.5	18.75	15.75	22.75	12.5	20.75	16.75	14.75	12.75	12.5	8.25	11.75	8.5	8.75	3.5	2.5	0	0	0	5	9	12.5	6.25
	fly 27	507.5	129.5	811.25		83.75	361.75	23.5		0.31644	0.21788	0.43438		0.28173	0.50888	0.16436			fly 28	0	0	0	0	0	0	0	0	1	1.25	2.5	4.5	6.25	0	0	0	0	0	0	0	0	0	0	0	0	1.5	7.5	7.5	12.25	11
	fly 28	73	431.75	291.75		207.75	71.25	144.5		0.11693	0.41512	0.39276		0.61769	0.32726	0.4115			fly 29	10.75	15	24	23.5	17.5	29.25	28.25	29.25	29.5	28.25	26.5	27.5	25.75	21.25	25	18	12.75	16	4.75	9.25	8.5	6.5	1.75	0	0	4.5	16	28.75	28.75	25.75
	fly 29	818.5	427.75	533.5		52.5	126.5	77.25		0.31488	0.44512	0.28117		0.14394	0.34691	0.24274			fly 30	2.25	0	0	1.25	1.5	7.5	5	2	7.75	10.75	4.75	6.75	4.75	6	6.5	6	9	4.25	9.5	6.25	3.5	1.25	0	0	8.5	18.75	28.75	23.75	22.75	9.5
	fly 30	371	353.25	634.5		22	153.25	74.5		0.37855	0.49027	0.23623		0.36351	0.37518	0.1877			fly 31	0	2.75	4.75	8.25	19.75	19	24.25	27	19.5	17.5	19	8.75	17.25	22.75	19.25	13.5	14.5	11	13.25	13	6.5	1.5	0	0	0	0	21.5	30	30	30
	fly 31	604.5	857.25	737.75		65.75	36.75	35.75		0.29819	0.41137	0.31042		0.21272	0.14959	0.16921			fly 32	0.75	9.25	10.75	16.5	15	17.25	15.5	17.5	21.25	21.75	22.75	15.25	11	12.75	17.5	14	16.25	11.5	6.25	12.25	9.5	1.25	4.5	0	1.25	5.75	17.75	21.25	16	17
	fly 32	607.75	657.25	691.5		40	62	69.75		0.40799	0.42176	0.37044		0.24314	0.23275	0.21163			fly 33	0.25	4.25	8.5	11.5	10.75	12.5	14	17	15.75	14.5	12.75	13.75	18.5	18	19	13.25	12.5	13.25	10.75	17.25	7	2.75	6	3.75	0	6.25	9.25	6.5	14.25	11.25
	fly 33	508.75		952.25		58.25		63.25		0.35634		0.40597		0.30363		0.11821			fly 34	0	0	5.75	3	16.5	13	14.5	13	7.5	14	14	17.25	19.25	13.5	8.5	5	10.5	7.25	3.25	7.25	5	2.5	0	0	0	0	0	0	0	0
	fly 34	234.75		968		288.25		40.25		0.27867		0.50205		0.40079		0.13442			fly 35	0	0	0	0	5.25	15	10.25	22.5	19.25	28.75	28.25	17.75	26.5	21.5	10	9	7.5	8.75	7.25	1.25	0	0	0	0	1	12.75	20.25	27.75	28.75	19
	fly 35	369.75		671		41.5		76.75		0.10862		0.23136		0.20795		0.15802			fly 36	2.75	15	17.25	18.5	20	25.25	21	29.25	29	24.75	24.5	20	20.75	16	9	10	15.25	14.25	13.5	10.25	4.25	2	0	0	0	6.75	14.75	19	21.25	17.25
	fly 36	558.75		413.5		73.5		154.5		0.2321		0.34766		0.21761		0.32032			fly 37	0	0	0	0.25	7	1.75	4.75	17.75	10.25	18.75	12.75	15.5	9	22.25	19	1.75	6.25	1.75	0	0	0	0	0	0	0	0.25	15.25	23	21.5	24
	fly 37	332.5		626.5		70.5		222.5		0.16806		0.2965		0.29301		0.22002			fly 38	0	2	5.5	8	15	17.75	19	13.75	18.5	21	19	15.25	16.75	16.75	12.25	10.75	8.5	7.25	7	7.75	5.25	0	0	0	0.25	5.75	21.25	25.25	30	26
	fly 38	461.5		245.25		48.75		89.5		0.20977		0.17328		0.24422		0.36271			fly 39	0	1.25	0	0	0.5	1	1.5	1	0	0	7	4.5	1.25	0	3.5	3	4	0	0	0	0	0	0	0	0	0.75	13.5	9.5	4.25	7.25
	fly 39	159.5		376.5		66.25		166		0.14739		0.33683		0.42051		0.32503			fly 40	0	1.25	0	0	1.5	0	0	1.25	0	0	0	1.25	3.75	0.25	2.75	0	0	0	0	0	0	0	0	0	0	1	3.5	1.5	2.5	0
	fly 40	23		799.25		391.75		22		0.20327		0.32437		0.70397		0.16068			fly 41	0.75	0	0.25	3	3.75	9	11.5	8	10.25	9	9.75	10.5	9.5	10.75	12	12.25	8	1.25	5.5	0	0	0	0	0	0	2	13.25	21.5	22.5	5.25
	fly 41	309.5		978.75		59		37.25		0.2633		0.42215		0.34783		0.12333			fly 42	1.5	4.25	8.5	11.25	12	12.5	14.5	16.75	18.25	11.25	15.5	14.25	17.25	17.5	14.25	14.25	11	6.25	0	3.25	0.75	3	1.25	0	0	1.25	1.25	0.25	7.25	15.5
	fly 42	312.25		732.75		120.25		51.5		0.2603		0.2817		0.34161		0.16088			fly 43	0.25	2.5	2.5	6.5	9.25	10.5	13.5	12.75	16	17.5	12.75	20.25	17.75	14.75	13.25	11.5	7.5	10.25	7	4.5	1.5	1.5	0	0	0	0	14	28.5	30	26.75
	fly 43	479.75		454		74.75		26		0.33783		0.41545		0.27552		0.31537			fly 44	5.5	9.5	7.25	12.25	20	14.75	13.75	14.75	17.25	16.75	26.25	18.25	21.75	25	23.25	20.75	17.25	13.5	7	11.5	0.75	1.25	0	0	0	0	0	3.25	4.75	5.5
	fly 44	427		342.5		151.25		169.75		0.33565		0.27405		0.30269		0.33981			fly 45	0	2.75	11	22.75	22.25	24	22.25	22.25	25.5	28.5	29	29.75	28.5	24.25	21.25	18.5	22.5	4.25	4	12.75	10.5	5.75	2.75	0	2.5	17.25	27.75	25.75	24	30
	fly 45	830.5		647		38.5		51.75		0.41633		0.27493		0.15387		0.19003			fly 46	0	0	0	1	1.5	13.25	16.25	18.75	17.25	21	22.75	21.75	26	24.75	19	14	4.25	5.75	1.75	0	0	0	0	0	5.75	18	19.75	28.75	25	22
	fly 46	583.5		1033		25.5		24.25		0.15672		0.48869		0.15915		0.11787			fly 47	1.25	2.75	3.5	10.5	15.5	14.25	8.5	12.5	16	14.5	20.5	18	20.75	15.5	16.25	15	12.25	17.25	12.25	8.25	4.75	2.5	0	0	0	0	18.25	27.5	29.5	19.5
	fly 47	433.25		739.5		72.75		64.25		0.47744		0.25981		0.32995		0.16003			fly 48	7.75	4.5	11.5	10.75	14.25	12	18.25	19	18.5	14.75	22.25	23.75	25	14.75	17.75	19.75	14.5	13.5	13.25	9.5	5.5	9.25	9.5	7.75	1.25	1.25	3.5	16	17	14
	fly 48	522.25		1042.25		62		38.25		0.22109		0.4257		0.21639		0.094176
																				bin 1	bin 2	bin 3	bin 4	bin 5	bin 6	bin 7	bin 8	bin 9	bin 10	bin 11	bin 12	bin 13	bin 14	bin 15	bin 16	bin 17	bin 18	bin 19	bin 20	bin 21	bin 22	bin 23	bin 24	bin 25	bin 26	bin 27	bin 28	bin 29	bin 30
																		inc1;Dc0DN/+	fly 1	19.25	27.5	22.25	26	25	21.75	26.5	27	26.5	25.5	25.25	26.5	25	21.75	28.5	27.5	27.25	28	22	23.5	25	25.75	17.5	24	2.75	10	26	27.25	26	21.5
																			fly 2	1.75	14.5	14.5	16.75	20.75	22.75	21.5	14.75	20	8	14.25	18.5	17.75	14.75	18.25	6.5	18	11.75	5	13.5	6.75	3.5	0	0	0	0	1.5	6.5	5	9.25
																			fly 3	0	1.5	9.25	24.5	22.75	22.5	22.25	23.25	17	26.5	23	27.75	17.5	18.75	18	15.25	16.75	7	0	0	0	0	0	0	0	3	6.25	18.5	12.5	14.75
																			fly 4	0	2.75	5.25	21	19.25	28	23.5	22.5	19	20.75	22.75	21.25	15.5	22.75	20	15.25	8.5	6.5	3.75	8.75	7.5	4.5	0	1.25	0	0	0	0	0	0
																			fly 5	0	6.5	21.75	25	23.75	22	20	24	26.5	20.5	23.75	21.5	24.25	23	20.25	15.5	8.25	4.75	0.75	0	0	0	0	0	0	0	2.25	8.5	10	18.25
																			fly 6	0	0	1.5	2.25	2.5	4	3.5	3.75	5.25	7.25	6.25	8.75	5	7.5	9.75	4.25	0.25	2.5	0	4	2.75	1.5	1.5	0	0	0	0	0	4.25	0.25
																			fly 7	10.5	12.75	10.25	16	19.75	24	20	14.25	14.25	10	11.5	10	16.25	22	26.25	21	22.75	19	20	18.75	20.5	13.75	7.75	2	1.25	7.25	19.75	24.5	25.25	27
																			fly 8	2	1.25	1	11.5	17.75	14.25	18.25	18.25	17.25	19.5	19.25	20.25	17	19.75	25	17	9.25	11.5	4.5	1.25	4.75	1.25	0	0	0	5.25	13	22.5	27	15
																			fly 9	1.25	0	3.75	9.25	17.25	19	24	22	23	26	20.5	18.5	17.5	17	15	11.75	7.5	2	4.25	4	7.75	0	0	0	0	7	16.25	13.5	11.75	10.25
																			fly 10	0	0	4.5	11.75	20.75	20.25	23.75	21.25	20.5	20.25	23	19	22.5	18.75	20.5	16.5	15.5	9.75	7	1.25	0	0	0	0	0	0	0	0	0	1.5
																			fly 11	0	4	16.5	24.75	23.25	22.5	22.25	20.5	14	24.5	24.75	24.75	22	14.75	23.5	19.75	9.5	9.25	7.75	5.5	4.25	1	0	0	0	0	1.5	0	5.75	7
																			fly 12	0	0	11	15.5	11.75	21	19	13	17.5	19.25	16.75	15.75	17.75	18.25	22.75	18.75	17.5	9.5	13.75	1.25	1.5	1.75	0	0	0	0	0	2	6	12.25
																			fly 13	2.75	7.75	10	22.5	23.25	24.75	20	18	22	18	15.25	14	16	10.5	8.25	14.25	10.25	12.5	11.75	14	10.25	7.5	0.25	2.5	0	4.5	18.5	23.25	22	22.75
																			fly 14	23	26.25	23	27.5	26.75	25	25.75	28.5	25.75	27	26.5	26.25	20.5	21.5	24.75	22.75	17.75	15.5	14.25	14.5	10.5	8	5	3.25	0	0	10.75	19.25	19.25	17.75
																			fly 15	0	0	3	10	21.5	13.25	7.75	9.75	4	13.25	11.25	15.75	12	8.75	11.25	10.25	1	2.5	1.75	2.5	0	0	0	0	12	21.75	25.25	26.25	12.5	15
																			fly 16	2	0	7.5	17	17.5	19.25	18.75	18	21.75	21.5	10.5	17.75	14.5	8	13	6.75	4.5	0	0	0	0	0	0	0	0	0	0	0	6.75	9.75
																			fly 17	0	0	0	7.5	11	21.75	12.25	11.5	15.5	19.25	15.25	10.5	15.25	9.25	12.25	7.5	7.25	7.25	4.75	1.25	2.5	1.25	0	0	0	0	0	2.5	2.75	8.25
																			fly 18	0	0	6	13.25	15.75	20	18	15.75	15.75	19.25	16.5	24.5	22.5	16.5	23.5	18.5	15.75	19.5	17.75	7.25	9.75	2.5	1.25	2.5	9.5	23.5	20.75	18.5	14.5	16.75
																			fly 19	0	0	1.25	8	13.25	13.5	17.5	18	19	20	22	17	16.75	21.25	18.25	18.5	18	20.25	8.75	14.25	6.5	3.25	0	0	0	1.75	2	9	9.75	7.5
																			fly 20	5	9	13.5	20.75	23.5	19.75	23.5	19.5	17.75	22	18.75	21.25	17.25	23	20.5	14.5	18	19.5	13.75	9.75	12.25	6.75	3.25	0	10.25	27.75	30	29.5	27.75	19.75
																			fly 21	0	2.25	7.75	9	13.75	21	19.25	20.75	17.25	17.25	15.75	18.75	9.75	14.25	12.75	10.75	10.5	2.25	4.5	6.5	1.5	0.25	0	0	0	1	6.5	16	16.25	13.5
																			fly 22	0	0	1.5	0	2.5	8.75	6.25	3.25	2.5	3.25	3.5	4.5	5.5	2.25	3.5	2.25	3	3.5	7.25	4.5	0	2.5	0	0	0	0	0	1.25	1.25	3.75
																			fly 23	9.25	17.5	20.5	21.5	26.25	28.25	24.5	25.5	21	24	23.5	22.25	24.25	25.75	18.25	19.25	14.75	16	9.5	9.5	5	2	1.25	2	0	3	6.75	10.25	13	14.5
																			fly 24	1	8.5	17.25	23.75	27.25	27.75	28.5	29.25	26	20.25	18.75	25	25.25	21.75	22.5	16.75	15.5	7.5	16.5	9	3.25	2.25	0	0	3.25	6.25	25.25	25	20.5	17.5
																			fly 25	12.75	18.75	18.5	22.5	24.5	23.75	25.5	20	13.75	18	19.25	20	19.75	20	21.75	16.75	21.5	17.75	17	18.75	9	11	9	12.25	1.5	14.75	22.75	26.5	21.25	28.75
																			fly 26	0	1.5	6	5.5	13.25	14.5	14	18.5	15	13	13.75	11.5	16	15.25	12.25	14.25	9	8	10	2	0	0	0	0	0	1.25	9.5	6.25	6.75	5.25
																			fly 27	2	0	0	4.75	3.25	2	10.5	3.75	6.5	9	6.25	7.75	8	10.5	10	5	7.25	5.5	2	0.5	2	1.25	1.25	0	0	0	0	1.25	0	1.5
																			fly 28	0	5.75	8	16.75	11	18.25	15.75	9.75	13	14.75	12.25	17	11.25	13.25	8.25	7.5	7	8.25	7.5	7.25	4	0	0	0	0	1.75	5.5	6.75	10.25	6.25
																			fly 29	1.25	2	7.5	11.5	13.75	15	12.25	17	12.25	20	19.25	19.25	17.25	12.75	19.75	19	16.5	8	8.5	6.5	6	3.25	0	0	0	1.5	1.75	0	5.25	2.5
																			fly 30	0	4	9.75	4.75	12	14.5	14.25	11	15.25	13.25	18.5	18	12.25	14.5	13	10.25	5.5	4.25	3.25	3.75	1.25	3	0	0	0	0	0	0	6.25	3.25
																			fly 31	11	12.75	7	14	15.75	16.5	18.75	16	16.75	18.25	18.5	19.5	20.25	27.25	21	15	18	20.5	22	21	14.5	7.25	4.5	4.25	2.25	18.5	23.25	20.5	26.25	20.75
																			fly 32	3.25	4.75	9	14.5	25.5	24.75	27.5	28.75	28	29.75	28.75	21.25	14.75	17.5	10.5	8.5	17.75	8.5	7.25	6	4.5	0	1.25	0	0	3.25	15.5	19.25	20	25.25
																				bin 1	bin 2	bin 3	bin 4	bin 5	bin 6	bin 7	bin 8	bin 9	bin 10	bin 11	bin 12	bin 13	bin 14	bin 15	bin 16	bin 17	bin 18	bin 19	bin 20	bin 21	bin 22	bin 23	bin 24	bin 25	bin 26	bin 27	bin 28	bin 29	bin 30
																		inc1;Dc0G4/+	fly 1	2	17.5	19.75	21.25	22	24.5	24	22	22.75	23.75	26.25	23.75	25.25	21.75	23.75	27.5	19.25	16.5	17.5	14	9.25	8	1.75	0	0	1	14.5	19.25	20	16.5
																			fly 2	0	4.25	16.5	21.75	21.75	24.25	21.5	22.5	17.75	25.25	22	23.25	25	23.75	16.5	21.5	19.25	18.25	14.75	19	10.5	8	4.25	0	0	1.5	5.75	17.75	15.25	21
																			fly 3	0	3.25	4	8.25	16.25	13.25	17	18	14.5	19.5	13.5	21	19.75	18.75	20	20.5	11.25	13.75	10.5	14	3.75	3.5	1.25	0	0.25	3.5	11.5	20.25	25.75	26.5
																			fly 4	17.75	24.5	24.25	29.5	28	25	29.25	28	26.75	23	25.5	24.25	28.25	29	28.5	24	20.75	24.5	16.75	18.75	17.25	12	6	5.25	0	6.5	17.75	22.25	26.5	26
																			fly 5	1.5	5	20	22	23.5	27.75	23.25	22	21.25	25.75	23.25	26.75	25.5	26.5	23.5	20.5	17	19.25	18.25	9.75	10.5	6.5	4.25	2.5	1.75	9.5	12.25	23	23	21.75
																			fly 6	3.25	16.5	24	29.5	30	28.75	15.5	29.75	22.5	21.25	28.25	26.25	25	28.5	28	25.5	14.25	11.25	13	15.5	16	9.5	5.25	0.5	0	5.5	22	25.5	25.5	26.5
																			fly 7	1.25	13	23	23.25	29.75	29.5	29.25	26.25	26.5	25.75	24.75	25.75	28.75	21.5	27.75	22.75	18.25	16	14.25	17	12.25	8	1.75	0	10	18	18.25	18.25	21.75	22.25
																			fly 8	0	1.5	7	15	28	28.75	27.25	28.5	30	30	30	30	23.75	27.75	26.75	23.75	23.75	15	8.5	11.5	4.5	1.5	1.25	1.25	0	0	4.25	23	29	29
																			fly 9	0	13.5	21.5	29.75	29.5	27.25	26.25	29.5	24.75	26	22.25	28	30	30	18.5	18.75	14.75	22	16	16.25	10.5	3	5.25	0	9.75	28.5	29.5	30	29.25	25.75
																			fly 10	0	4.5	6	16.5	19.25	24.5	20.5	28.25	28.5	28.25	26.5	26.5	22	22.75	18	24	23.25	8.25	6.75	1.75	5.25	0	0	0	4.5	12	27.5	26.5	27.75	25.75
																			fly 11	1	5.5	13.5	25	15.5	16.75	20.25	24.5	19.5	16.25	14.5	24.25	17.5	17.25	20.25	16.25	18	15.25	11.75	13.5	2	5.5	2.25	0	0	1.25	7.75	11	11.25	16.25
																			fly 12	1.25	3.5	5.5	13	14.25	13.75	17.25	11.25	14.25	14.5	15.5	12.5	10.75	11.25	11	12.25	9.75	3.75	6.25	7	2	3.75	3.5	0	0	0	0	0	1.25	1.25
																			fly 13	13.25	21.5	25.25	30	27.75	27.25	25.5	21.5	25.25	29.5	30	30	30	30	30	30	25.25	17.75	13.25	17.25	12.5	6.5	3.5	3	0	8.25	20	29.75	28.5	29.5
																			fly 14	9	15	20.75	21.75	28	29.25	28.25	27.25	27.25	25	26.75	27.5	28	27	29.25	24.75	24.5	27.25	15.25	24	17.5	12.25	4.75	5.75	20.5	25.75	26	21.5	28	26.5
																			fly 15	0	0	0	0.25	6.25	5.25	7.75	13.75	13.5	11	4	7	7.5	9	9.25	6.5	5	1.75	1.5	1.25	0	0	0	0	0	0	0	4.25	11.75	3.25
																			fly 16	3	4.75	9	17.75	18.5	15.75	18	14.25	19	17.5	20.25	21.75	17.25	11	17	13	14.5	12.5	10.75	6.75	3	4.5	0	0	0	0	0	2.75	6.5	12
																			fly 17	0	1.25	1.5	2.75	6.5	6.75	10.5	11.75	8	11	13.5	15	13.5	15.75	17	7.25	8	8.5	10	4.5	7.5	4.75	0	0	0	1.25	1.5	4.5	8.25	12
																			fly 18	0	1.25	8.75	16	22.25	27	29.5	30	27.5	26.5	20.75	24	25	27	19	14.5	19	12.75	19.25	13	4.5	4.25	1.75	0	0	8	3.5	7.5	9.75	11.25
																			fly 19	0	1.75	9.5	19	24	26.25	16	15.25	25.75	22.75	25	26.5	26	19.5	25.25	21	19.5	15.75	13.25	8	8.5	6.25	2.75	0	1.75	9.5	9.5	19	19.25	22
																			fly 20	0	0	0	2	17.5	20.75	20.5	19.5	23.25	24	20.25	20	17.5	5.25	10	1.25	9.25	4.5	6.25	2	2.75	0	0	0	0	7.75	21.75	17.25	20.75	16
																			fly 21	7	5.25	8.25	13.5	16	13.75	17	17	15.5	20.5	16.5	21.5	6.75	17.25	28.25	7.25	10.5	6.25	14.25	7	4.5	2.25	0	0	0	10	9.25	17.75	15.5	13
																			fly 22	0	0	0	0	2.5	9.75	19	15.75	21	19.75	17.75	9.5	9.25	4.75	9.25	8.25	2.75	3	1.75	0	0	1.25	0	0	2.75	7.75	14.5	26	23	8.75
																			fly 23	26.25	29.25	27.5	28.5	30	30	30	27	27.25	26.5	19.25	29.75	25.75	29.5	25.5	28.75	27	27	27.25	26.75	21.25	11	6.75	8.5	4	12.5	16.75	24	24.75	22.25
																			fly 24	0	6.75	13	6.25	15.5	21	29.25	29.75	30	30	30	30	30	30	30	30	22.5	15	19	8	0	0	0	1.5	15.25	21	27.5	30	27.75	28
																			fly 25	0	1.25	0	0	0	3.75	4.5	5	8.5	4.25	7.25	10	13.75	7	6.5	4.5	4	4	2	4	0.75	0	2.25	0.25	0	0	0	0	0.5	3.25
																			fly 26	0	2.25	2	4.25	7.5	6.75	8	10.5	6.5	7.5	13.25	13.25	14.75	12	13.75	6.75	7.75	5.5	0	0	3	0	0	0	0	0	0	0	3	1.25
																			fly 27	1.25	2.75	9	15.5	17.25	22.75	23.25	27.25	22.5	27	26.75	24	21.75	27.25	30	23.75	16.75	6.75	16.25	4.25	6	4.5	0	0	5.75	18.75	28.25	30	30	30
																			fly 28	0	1	4.25	1.75	12.25	10	9	16.25	11.75	10	9.25	13	9.25	8.25	9	6.5	3.25	8.75	1.5	2.25	0.5	0	0	0	0	0	0	7.25	9	10.75
																			fly 29	1.5	4.25	5.25	16.25	18.5	19.5	21	24.5	21.5	24.5	24.75	18.5	20	26	16	9.25	12	16	13	3.5	4.25	1.75	0	0	0	0	7.25	10.5	17.25	15.25
																			fly 30	0	0	4	8.75	18.5	24.25	24.25	20.25	24	29	29.5	21.25	19.5	19.75	12	16.5	10.25	4.5	4.25	1.25	0	0	0	0	0	3	13	25	24.5	28.5
																			fly 31	0	2	2.25	8	14.75	25.5	21.5	21.25	21.25	19.75	17	21.5	22.25	28.25	22	11.75	15	11	13.75	8	6.5	1.25	1.5	0	1.5	13.5	16	23.25	21.75	19
																			fly 32	0	4.5	13.75	21.25	26	24.25	25.75	25.75	19.5	26.25	24.75	20	22.5	20	17.75	15	13	19.5	11	12.5	7.75	4.5	0	0	0.5	2	13.75	12.5	23	21.75
																			fly 33	7.75	18.25	25	28	29.75	28.5	29.75	26.75	30	30	30	30	30	27.75	27.75	23	20.75	15.5	9.25	13.75	15.25	4.25	1.75	0	7.5	12.75	17	17.25	20.25	22
																			fly 34	2.5	7.5	13.75	25	27.75	28.5	24.75	27.25	24.25	28.25	27.75	25	25.75	28.25	23.75	24.5	22.75	16.75	17	16.75	19.5	12.75	11.25	4.75	1.75	4.25	22.25	26.5	24.75	24.75
																			fly 35	0	0	0	10.75	21	27.5	29.25	30	29	29.25	30	30	22.5	28	23.75	14	13	13.25	16.75	2.75	0	0	0	0	0	2.5	11.5	26.75	30	30
																			fly 36	0	0	0	6	14.75	17.25	19	17	18.25	17.25	14.75	10.75	12.75	16.75	17	15	10.75	8.5	6.75	0	1.5	0	0	0	0	0	0.75	2.25	1.25	7.5
																			fly 37	8.5	11	19.75	22.5	22.25	21.75	24.75	25.5	25.75	26.75	26.25	27.75	27.75	26.5	27	23.5	23	20.5	18.5	13	5	3	0	0	0	0	0	0	3.25	4.25
																			fly 38	0	0	0	0	3.75	5	14.75	23	18.25	20.5	14.25	22.75	12.25	13.5	6.75	5.25	7.25	1	3	0	0	0	0	0	0	0.25	5.75	3.25	7.25	11.5
																			fly 39	7.75	2.25	3.5	6.25	17.25	22.25	20.75	23.5	19	23	26.5	26.25	22.25	22.5	13.5	10.5	15.25	3.25	4.75	5	2.5	1.25	0	0	0	0	0	0	2	4.75
																			fly 40	5.75	16.5	23	24.25	24.75	22.75	25.75	26.25	23.5	22.25	23.25	24.75	21	18.75	20	18.5	19	17.5	19.75	11.75	6.25	5	3	0	8.75	30	28	27.75	16.75	19.75
																			fly 41	5.25	11.5	21	23.25	26.5	27	23	25.25	24.5	23.5	28	27	24	27.5	28	21.25	22.5	18.75	20	18.75	15.5	11.5	7.5	3.5	0	11	13.75	15.25	19	21.5
																			fly 42	1.5	7.25	6.25	12.5	21.5	16.5	24	25	20.75	25	28	26.5	29.25	26.25	26.75	23.25	15.5	11.25	14	6.25	2.25	2.25	0	1.25	0	9.5	27.75	29.75	29.75	29
																			fly 43	0.75	1.25	1.5	0	8	10.5	9	10	8	10.25	13.5	13	18.5	8.25	11	4.75	5.5	5	2.25	1.25	0	0	1.25	0	5	25.5	29.5	29	23.75	17.5
																			fly 44	0	0	8.75	9.25	15	11.25	11	12.5	19.75	20.5	22	19	19	19.75	12.25	13	18.75	10.5	1.25	5	2.25	0	0	0	0	0	1.25	0	1.75	3
																			fly 45	0	0	3.75	6	22.5	26.75	29.5	29.25	28.5	23.5	28	20.25	25.5	25	22.25	19	15.25	4.75	0	7	1.5	0	0	0	0	5.75	17.75	22.5	27.5	25.75
																			fly 46	7.75	13.75	24	25.25	24.75	26.75	25.75	24.75	25.25	27.25	27.25	26	27.75	22.75	26.5	22.75	23.75	20.25	19.75	21.5	14.75	12.75	9.5	6.5	4.75	16	19	23	24.75	27.5
																			fly 47	1.25	0.5	2.25	14.5	16	15	18.75	23.75	15.5	13	17	16.5	17.75	21.25	17.25	14.25	5.5	9.75	11.5	2.25	1.5	0	0	0	0.5	3.5	10.75	23.25	28.75	27
																			fly 48	7	19.5	18.75	27.75	27.5	29.75	29.5	30	29.25	29.5	30	30	30	30	27	20.5	19.5	10.25	8.25	15.75	8.25	4.75	0	0	0.75	16.5	30	30	30	30
[truncated: 18 more columns]

## Sheet: Fig 3F
		Sleep (min)					Latency (min)					P[doze]					P[wake]							bin 1	bin 2	bin 3	bin 4	bin 5	bin 6	bin 7	bin 8	bin 9	bin 10	bin 11	bin 12	bin 13	bin 14	bin 15	bin 16	bin 17	bin 18	bin 19	bin 20	bin 21	bin 22	bin 23	bin 24	bin 25	bin 26
		wt	nf1/+	inc2	inc2;nf1/+		wt	nf1/+	inc2	inc2;nf1/+		wt	nf1/+	inc2	inc2;nf1/+		wt	nf1/+	inc2	inc2;nf1/+		wt	fly 1	18.5	29.25	23.5	28	26.75	28	29.5	30	28.75	26	30	30	29	30	30	30	30	29	28	27.75	22	15.25	5.25	0	0	0
	fly 1	1141.75	1225	559.25	887.75		89.25	37.75	84.75	82.75		0.32341	0.27569	0.15707	0.25284		0.056938	0.034938	0.16223	0.11062			fly 2	0	0	0	3.25	5.25	9.25	14	25.5	21.5	26.25	23.75	22.5	23.5	29.25	26.5	26.25	30	22	11.5	20.25	7	1.25	0	0	0	0
	fly 2	846.25	1102	432.5	1128.25		81.25	82.25	170.5	30.25		0.25795	0.23626	0.16956	0.70716		0.11766	0.05452	0.23531	0.09786			fly 3	0	2	11	12.25	26	28	27.25	26.5	25.75	28.25	29.5	26.5	28	29.25	30	30	30	29.75	27.25	17	16.25	15.25	1.25	0	0	2.5
	fly 3	1090.25	1051.5	267.75	411.25		69.25	70.25	312	129		0.30401	0.25253	0.23508	0.36618		0.063837	0.066386	0.37269	0.32511			fly 4	0	0	1.25	3.25	12	11	15.75	25.5	20	28.75	25.25	30	29.75	28.75	30	30	30	28.75	27	21.75	19.5	10.5	3.75	0	0	0
	fly 4	1003	1199.25	448.25	910.25		88.75	36.25	129.75	81.5		0.20795	0.43789	0.21104	0.235		0.066643	0.054632	0.25277	0.092212			fly 5	0	0	4	12.25	15	30	19.25	20.25	29	29.5	25.75	30	24.5	29.75	28	27.5	27.25	20	15.75	3.25	6.25	0	0	0	0	13.25
	fly 5	1009.75	1124.25	436.75	968.75		47	52.75	67.25	28.5		0.24163	0.28308	0.17649	0.43769		0.072006	0.052943	0.2258	0.12084			fly 6	0	7.75	15	25.25	27	30	23.75	30	30	29.5	29.75	29.25	29.75	26	29.25	30	29.75	28.75	29	21.75	7.25	4	0	0	0	0
	fly 6	1069	1156.75	495.5	666.75		90.25	73	137.5	97.75		0.28791	0.2662	0.071466	0.14222		0.066047	0.048126	0.1126	0.11656			fly 7	5.25	4	23.5	20.25	21.5	16.25	24	24.25	23.25	26.5	27	30	29.5	25	27.75	26.5	30	28	24.75	14.5	6.25	1.75	0	0	0	0.75
	fly 7	1026	1169.25	1002	1125.75		86.5	44.75	61.5	16.25		0.30286	0.24941	0.62381	0.41529		0.080959	0.048005	0.12671	0.071233			fly 8	0	0	0	6.25	11.25	16.5	19.25	22.75	27.75	24	26.5	27.75	24	24.75	27.5	25.5	29.25	24.25	16.5	17.25	2.25	0	0	0	0	0
	fly 8	722	1038	643.75	581.5		127.75	26	144.75	97.25		0.18703	0.30494	0.20375	0.25442		0.12831	0.07911	0.16602	0.20201			fly 9	0	7.75	19	19.5	24	24.5	26.25	28.25	30	30	27.75	29.5	30	30	30	30	29.5	30	25.75	26.75	22	13	19.5	10.5	0	12.75
	fly 9	1196.25	1094.75	57.75	595		46	64	261.5	79.75		0.31448	0.35399	0.11107	0.085151		0.044429	0.069529	0.59638	0.10071			fly 10	5.75	12.25	26.5	23.75	27.5	23	27.5	29	30	30	30	30	28.75	30	30	30	30	26.25	24.5	22	26.75	8.25	9.25	1.75	0	0
	fly 10	1149	1097.5	493.25	1087		82	68.25	119.25	16.25		0.22021	0.30213	0.2597	0.46099		0.042288	0.065421	0.24539	0.091771			fly 11	2.75	12	9	17.5	17.5	23.5	20.25	24.5	17.5	25.75	28.25	28.25	26.25	29.25	25	21.75	24.5	19.25	16	3.75	7	7	3.5	0	2	9.75
	fly 11	921.5	1105.25	857	542.75		40.25	78	66.25	287.75		0.44788	0.33775	0.28982	0.18987		0.13133	0.070124	0.12419	0.19581			fly 12	7.75	4.25	14	15.25	25.5	20.5	29	25.25	25.75	28.25	28.75	29.75	26.75	28.5	29.25	30	27.5	28.25	17.5	10.25	12.25	2.5	0	0	0	2
	fly 12	1028.75	1120	318	326.75		68.75	46.5	218.75	101		0.32936	0.28581	0.25161	0.21045		0.084729	0.056231	0.3697	0.32082			fly 13	1.75	0	0	7	3.75	15.5	20.25	22	26.25	26.75	29.75	29	29.25	28.25	29	27.5	29.5	24.75	20.5	15.25	7	0	0	0	0	0
	fly 13	885.5	1031.25	771.25	1024.75		82.25	55	73	45.5		0.2041	0.31103	0.20401	0.42264		0.092905	0.078002	0.11977	0.10121			fly 14	0	7.5	12.75	15	18	16.5	20	22.25	28.25	29.75	29.75	29.25	29.75	30	29.75	25.75	19.75	14.75	11.5	3.25	1.25	0	0	0	0	0
	fly 14	891.75	1071.75	533.75	374.75		117.75	106	138.75	105		0.2383	0.24059	0.13169	0.19378		0.10088	0.059734	0.15519	0.27104			fly 15	0	1.5	11.75	15.5	22.5	23.75	27.25	23	28.5	27.75	25	29	28.5	30	30	27.25	26.75	29.5	13.5	6.25	19.75	1	0	0	0	3.75
	fly 15	992.75	967.5	641	1004.5		57.25	79	175.5	67.75		0.20315	0.26904	0.070407	0.52112		0.068494	0.08881	0.078113	0.12687			fly 16	1.5	10.25	11	11	20.5	22	22.5	22.5	25.75	30	30	30	30	30	29	30	30	30	22	20.25	10	0	0	0	0	0.75
	fly 16	1032	1057	470.5	852.75		74.25	73	142.25	31.75		0.23691	0.35622	0.12126	0.39838		0.069947	0.080489	0.1777	0.14649			fly 17	0	0	0	2.75	5.25	4.75	6	12.5	27	26.5	22.5	28.5	26.25	29.75	30	28.75	27.5	27.5	26.5	15.5	10.25	2.5	0	0	0	0
	fly 17	956.25	920.25	348.5	5.25		84.75	63.5	134.25	720		0.25249	0.14624	0.074043	0.10351		0.086537	0.066154	0.1688	0.72354			fly 18	0	0.25	11.75	19	18.5	23.5	20.75	26.75	29.75	30	29.75	30	30	28	28.5	30	27.25	26.25	30	23	14.25	10.75	1	0	0	0
	fly 18	1032.75	1123	400.25	958.25		97.25	45.25	128.5	53.75		0.21132	0.40551	0.21578	0.37479		0.062149	0.072374	0.28004	0.11079			fly 19	1	10	15.5	20	25.5	29	25	27	23.75	29	29.75	29	30	30	29.75	29.75	28.25	26.75	25	14	11	3.5	0	0	0	0
	fly 19	1087.5	1145.25	753.25	315.25		68.75	67.5	95.25	720		0.20468	0.24337	0.27074	0.085027		0.050249	0.046779	0.14414	0.20363			fly 20	0	2.25	10.75	11	18	17.5	24	17.75	28	28.75	28	27.25	25.75	30	30	30	26.25	29.25	23.5	27.25	9.25	1.5	0	0	0	0.5
	fly 20	1005.25	964.75	523.25	1045		70.5	50.75	86.25	46.5		0.2133	0.21009	0.1492	0.42909		0.070597	0.073624	0.17611	0.097516			fly 21	0	8.25	7.25	10	16.25	21.25	26.75	28.25	28.25	30	28.5	25.25	24.5	28.75	30	27.75	27.25	23.75	15.25	10.25	12	2	0	0	0	1.5
	fly 21	979	1164.25	387.5	412		68	47.5	451	104		0.31083	0.43681	0.12371	0.23875		0.094599	0.061041	0.21105	0.27903			fly 22	0	2.5	3.5	3.75	12.75	9.5	19	27.25	20.75	22.5	29.75	21.5	28.25	24.25	21.5	28	23.5	25.75	22.5	19.25	12.75	0	0	0	0	0
	fly 22	905.75	994.5	236.75	433.25		79	22	172	206.75		0.19115	0.26612	0.063855	0.32565		0.084137	0.081204	0.2185	0.30751			fly 23	0	4	16.5	19	16.25	28.75	25	29.75	25.75	26.5	28.5	27.75	30	28.25	26.75	21	29.25	21.5	16.25	9.25	8.75	5.25	1.25	0	0	0
	fly 23	1014	1125.75	40.75	881.25		83.25	50.5	254.25	60.75		0.1467	0.32094	0.18207	0.24472		0.05037	0.060036	0.6588	0.10495			fly 24	0	3	5	8.25	15.25	14.75	17	13	24.25	30	26.5	30	28.75	26.5	27	30	24.25	19.75	5.5	1	1.75	0	0	0	0	0
	fly 24	860.75	1092.5	623.5	615		107.75	60	65.25	110.75		0.21358	0.27234	0.24652	0.33996		0.096272	0.060202	0.18667	0.22783			fly 25	14.75	22.5	21.5	21	24.75	29	27	29.5	27.5	30	30	30	27.25	28.5	28.25	30	29	28.5	25.25	23.5	15.75	11.5	5.75	2.25	0	1
	fly 25	1174.75	1116	530	643.25		71.5	46	99.75	125.75		0.31642	0.25917	0.19299	0.12607		0.049214	0.055948	0.19646	0.11942			fly 26	0	0	5.75	15	10.75	22.5	26	30	28.75	23.25	27.25	29	29.75	24.25	29.75	24.5	27	29.75	29.5	23.75	16	3	1.25	0	0	0
	fly 26	931.5	1327	643.25	1023		83.25	30	125.75	70.25		0.16727	0.34778	0.22361	0.32645		0.068833	0.020119	0.16555	0.089136			fly 27	1.5	6.5	17.5	26	28.5	30	30	30	29.5	28.25	27.75	30	30	30	29.75	29.5	29.75	29.75	29.75	30	24.5	18.25	10.25	1.25	0	0
	fly 27	1162.5	988.75	590.75	994		80.25	53.5	104	46.5		0.27013	0.20052	0.29123	0.25119		0.045962	0.071724	0.21682	0.079573			fly 28	11.25	16.75	11.75	16.25	29.75	28	28.25	28.25	26.75	30	30	30	29.75	29.75	29.75	29.5	28.75	29	22.5	26.5	19.5	6.75	4	0	0	0
	fly 28	1125	874	997.75	329.25		86.5	122.75	38.25	105.25		0.27998	0.13881	0.59593	0.22284		0.056844	0.069871	0.12725	0.32093			fly 29	7.25	6.5	20.75	24	22.25	17.75	16.75	22.25	24.25	24.5	22.25	22	19.75	23.25	30	30	27.25	29.25	20.75	17.5	9	1.25	0	0.25	6.5	0
	fly 29	947	1155.75	366.25	867		85.25	42	140.5	115		0.3018	0.30892	0.14692	0.2533		0.098658	0.052384	0.25259	0.10715			fly 30	6.5	10.75	8.25	12	8.75	20.75	24	14	15	28.75	28.75	30	25.5	28.5	29.75	28.75	27	29.25	29.5	28.25	17.25	5	0	0	0	4.25
	fly 30	1051.25	1217	601.75	683.25		66.25	59.75	146.75	15.75		0.28994	0.35616	0.38842	0.31045		0.07334	0.043385	0.22992	0.18841			fly 31	2.25	4.25	4.5	5	14	18	19	27.75	21.75	25.25	26.75	25.75	30	29.5	27.75	30	29.5	28.75	25.5	15.5	9.25	0.75	0	0	0	0
	fly 31	1011.5	996.5	558.75	898		87	46.25	99.75	68.75		0.27277	0.18648	0.30276	0.49888		0.078624	0.064838	0.23848	0.14667			fly 32	1.5	1.25	3.75	0.5	4.25	12	10.25	16.5	14	10.75	26.25	29.5	25.5	27.75	23.25	16.25	17.75	19.25	12.25	2.75	7.75	6.75	0.75	1.25	1.25	2.5
	fly 32	815.25	1101	315	444.75		52.25	89.75	40.25	93		0.31285	0.17814	0.19378	0.092113		0.13961	0.044355	0.32132	0.15323			fly 33	0	11.5	14.75	16.25	22.75	23.75	27.5	27	26	26.5	29.75	24.25	25	28.25	29.5	30	30	30	27.5	22.25	11.75	12.75	3.25	1	0.75	6
	fly 33	1075.5	1161.25	496.5	176		49.25	63.25	102	510.25		0.30106	0.25932	0.21892	0.12267		0.066986	0.04553	0.23048	0.3787			fly 34	4	4.75	2.75	20.5	21.25	27.5	25.75	24.75	23	26.75	29.5	26.75	28.5	30	30	29.75	26.5	26.25	28	13.5	10.5	1.25	0	0	0	5
	fly 34	1019.75	1111	746.75	993.75		63.25	43.5	71.75	50.25		0.27894	0.40268	0.25691	0.54876		0.078942	0.07501	0.14699	0.12675			fly 35	18.25	23.25	27.25	25.5	26.25	23.5	29.5	25	25.5	28	30	29	30	30	30	30	30	30	27.25	27.5	17	9.75	4.75	4.75	0	0
	fly 35	1199.25	968.5	688.75	777.5		68.5	56.75	131.25	117.5		0.42462	0.16775	0.24459	0.29001		0.055963	0.066108	0.16571	0.14754			fly 36	12	9.75	21.5	14.75	23	21.75	28.75	28.75	27.5	27.75	30	30	29.75	30	30	30	30	30	29.5	27.5	22	16.25	11.5	7.25	0	8.5
	fly 36	1214.5	1092.25	334.5	1396.5		52.75	45	233.75	7.75		0.34918	0.26515	0.31904	0.63214		0.044113	0.061284	0.34997	0.011586			fly 37	0.25	3.75	3.75	11.75	10	19	25.75	25.5	25.5	19.5	20	28.5	28.75	29.25	29.5	29.75	30	28.75	28	27.5	21.5	10.5	0	0	2.5	17.25
	fly 37	1090.5	987.25	882	732.5		36.25	53.25	82.5	96.5		0.25619	0.20154	0.29275	0.38092		0.058445	0.07042	0.11894	0.1844			fly 38	0	7	26.5	28	27.25	30	30	30	30	30	29.25	30	30	30	30	29.75	29.75	30	28.5	28.75	27.75	15.25	5.75	2.75	0	3.5
	fly 38	1160.25	1162.5	449.75	938.5		62.25	76.25	196.25	70.5		0.15234	0.36765	0.1509	0.1418		0.030453	0.054249	0.19813	0.062002			fly 39	3.25	2.5	3.75	6.75	18.75	25.75	26.25	19.75	28.75	29	29	30	28.25	29.5	30	26.25	27.5	30	22.25	15.25	8.5	2.25	1	4.25	0	0
	fly 39	997.5	1135	631.5	148		69.5	35	96.75	58		0.31374	0.31838	0.23552	0.26289		0.089229	0.061383	0.17959	0.49059			fly 40	0	1.75	17.25	17.5	25.25	25.75	24.5	20	25	30	29.25	26.5	30	29.75	29.75	26.75	29	26.75	21.25	13.75	15.75	7.25	1.75	0	0	0
	fly 40	960	1050.5	265.5	605.75		100	65	68.5	185.5		0.27873	0.31306	0.14554	0.4113		0.091993	0.075677	0.29825	0.23995			fly 41	6.25	23.5	24.5	25	25.75	29	26.75	28.25	28.25	27.5	30	28.75	29.75	27.25	27.75	29.25	30	29.75	29.75	25.5	17.75	15.75	3.25	0	0	4
	fly 41	1138.25	1118	330	858.75		57.5	45.75	81	108		0.25593	0.32905	0.27337	0.27883		0.048936	0.064031	0.3369	0.11637			fly 42	1.25	0.25	2	0	11.75	7.5	15.75	20.25	15.25	26.5	25.25	22.25	24.75	27	27.75	29.5	27.75	28.5	30	29.5	18.5	4.5	0	0	0	5.5
	fly 42	835.5	1217.5	150.5	1124.5		56.5	58.5	70	73.5		0.31207	0.32281	0.13421	0.34012		0.13831	0.040197	0.41559	0.063811			fly 43	2.75	4	10.75	11	15	6.75	18	19.5	24.5	30	27	21.75	28	27.25	28	30	30	25.25	19.75	27.75	7	5.5	0	0	0	0
	fly 43	932.25	1036.75	881.5	412		76.75	80	102	262.75		0.31479	0.20106	0.33128	0.5308		0.10778	0.059437	0.13229	0.33996			fly 44	1.25	0	4.5	6.75	14.25	15.5	20.5	25.75	24	26.25	29.75	29.75	29.25	29.5	29.75	29.25	29.75	29.75	28.5	24.25	20.5	10.5	6.75	4.25	0	10.75
	fly 44	1042.75	1147.75	313	726.25		45.25	51.25	101.75	127.75		0.33606	0.30672	0.30814	0.2558		0.082524	0.052171	0.39322	0.14965			fly 45	0	10	13	16.5	13.25	25.25	25	25.25	25.75	29.25	30	29	29.75	29.5	25.25	30	30	24.5	22.25	9	0	3.75	4.75	0	0	0
	fly 45	1002.25	911.75	112.25	326		72.5	88.75	274.25	139.75		0.15921	0.1643	0.14136	0.35799		0.056504	0.079119	0.51596	0.35795			fly 46	0	0	2.5	4	11	10	12.25	15.75	26.75	24.5	28.75	26.75	23.75	26	26.75	23.25	25.75	19	11.75	1.5	6	1.75	2	0	0	2.5
	fly 46	876	1043.75	1083.25	886.25		66	85.75	59.25	90.75		0.26767	0.26235	0.37371	0.26062		0.11386	0.070229	0.078019	0.11124			fly 47	2	1.25	8.5	24.5	19.5	18.75	24.75	27.25	26.5	26.75	29.5	29.75	18.75	27	21	30	28.25	26	23.25	24.75	9.5	4.5	3.25	0	0	15.25
	fly 47	1037.5	1062.5	690.25	543.75		45.75	72	75.5	59.5		0.30795	0.22773	0.33627	0.41036		0.082404	0.060627	0.18949	0.27545			fly 48	0	7	14.5	26	25	29	24.75	28	26.25	28.5	30	30	30	30	30	30	30	30	29	28.5	29	21	9.25	0	0	0
	fly 48	1085.75	1239.75	367.5	763.75		119.25	54	84.75	46.75		0.17865	0.40946	0.30948	0.46501		0.047345	0.044304	0.33185	0.19239			fly 49	1.5	6.25	15.5	23	24.25	22.5	21	22	22	27.5	27.25	21.5	25.25	27.25	28.25	26.5	28.5	28.25	18.5	22	24.75	15.75	10.5	6.5	0	0
	fly 49	1108.75	1082.75	666.25	611.5		83.75	58	114.25	27.5		0.2708	0.27459	0.40895	0.33993		0.059893	0.064617	0.21908	0.21812			fly 50	2.25	14.75	22.25	25	24.75	29	24	28.25	28.25	28	28.25	27.25	27.75	26.75	27	30	27.5	28.5	24.5	29.75	27.75	25	16	9.25	0	4.5
	fly 50	1207.25	1147.75	526.75	861.5		66.5	56.5	92	81.75		0.45141	0.2665	0.16559	0.28075		0.055185	0.050044	0.18581	0.11579			fly 51	0	5.25	16.75	18.75	22.5	22.25	22	22.25	26	25.25	28.5	30	30	27.25	29.25	26.5	28.5	26.75	21.5	20.75	21.75	15.5	12.25	6.5	0	0
	fly 51	1019	1132.75	685.5	816.25		109.75	38.5	126.25	88		0.28713	0.24145	0.2755	0.43635		0.079606	0.048751	0.16992	0.16836			fly 52	0.25	12	25.25	25.75	28.75	27	25	27.5	23.75	29.5	26.5	29.5	30	27.5	30	25.25	20.5	28.75	24.25	19	23.75	9.75	2.5	0	0	0
	fly 52	1100	1175.75	786.25	562.75		68.75	65	113.25	139.25		0.1615	0.32005	0.46948	0.54654		0.043154	0.047091	0.1816	0.28878			fly 53	4.75	14	12.25	7.5	9.75	14.25	25	23.75	23.25	21.5	27	29.75	28.75	28.75	29.5	29	29.75	28.75	26.25	26.25	22.5	23.25	16	7.25	2	5
	fly 53	1091	1105	574	308.5		45.5	93.25	130	309.75		0.24109	0.16062	0.21584	0.22588		0.06055	0.039647	0.20302	0.33904			fly 54	2.5	15.5	25	24.25	26.75	24.5	29.5	22	30	27.75	26.5	24	29	27.75	28	30	29.25	28.5	20.75	24.25	24.5	23	17.25	5.25	0	1.5
	fly 54	1152.75	1202.75	63.75	706.5		69.75	44.25	494	117		0.16479	0.18471	0.24717	0.13979		0.035783	0.029744	0.58295	0.11175			fly 55	0	4.75	16.25	22	25.5	22.75	26.75	25	27.5	28.75	29.5	29	29.25	29.25	30	29.75	30	29.75	29	29.25	22.25	17.75	5.25	0.75	0	0
	fly 55	1068.25	1158	786.75	698.75		81.5	49.75	83.5	119.75		0.19231	0.17751	0.26011	0.26887		0.051691	0.035358	0.13577	0.16848			fly 56	0	2	12	24.25	23.25	24.5	27	27.5	29.75	30	30	30	30	30	27.25	28.75	27.75	24	28.75	24.25	22.75	16.75	4.25	0	0	0
	fly 56	1041.25	1014.25	696.25	972.25		80.5	66.5	110.75	77.5		0.24672	0.25614	0.1698	0.1764		0.068344	0.074984	0.13067	0.065955			fly 57	3.25	10.75	22	26.5	28	25.75	27.75	30	30	29	28.75	29.75	30	30	30	28.5	24.5	29	30	25.75	19.75	18.5	7.5	0.5	0	0
	fly 57	1147.5	1091.25	116.5	679.25		80.5	51.25	87.25	70		0.29135	0.30433	0.11983	0.38503		0.052533	0.066155	0.43011	0.21347			fly 58	0	0	0	0.25	6.5	10	17.5	20.25	24.25	29	26.25	25.25	30	30	29	30	29.75	27.5	23.5	18.75	15.75	15.25	4	0	0	0
	fly 58	971	883.5	766.25	1062.5		87	105.25	110.75	85		0.16481	0.12877	0.18075	0.27233		0.063054	0.072019	0.11619	0.068101			fly 59	1.25	19	24.25	26.5	26	29	28.75	28	27	28	22.5	26	27.5	29.25	29.75	30	29	30	29	26.5	21.25	17.25	3.5	1.75	0	0
	fly 59	1078.75	1133.25	776.5	686		132.75	56.75	109.75	104		0.17799	0.28809	0.21373	0.14755		0.048409	0.054458	0.12204	0.12047			fly 60	0	0	0	9.5	11.25	15.5	19.25	21.75	17.75	25.75	25.25	24	23.75	28	29.75	25.75	27.25	24	23	25.5	15.5	6	2	0	0	0
	fly 60	879.5	1029.5	1016.75	921		145.75	57	63.75	74.25		0.1798	0.23626	0.27615	0.34876		0.084567	0.069438	0.079493	0.12023			fly 61	0	14.5	23	23	29	26.25	28	26.25	30	29.5	28.5	30	30	30	30	30	30	30	22.25	20	11.25	11.5	5.75	3.75	6.25	0
	fly 61	1130.5	1173.5	634.75	1145.25		27.25	89.75	58	31.25		0.31985	0.34303	0.14716	0.75959		0.059687	0.050466	0.13202	0.093821			fly 62	7.5	17.75	23.75	22.75	23	26.75	29	24.75	28.25	26.75	25.75	28.75	29.75	30	29.75	27	29.25	26.25	27.5	21.75	22	15.25	4.5	0	0	0
	fly 62	1163.75	1019.25	464.25	954.75		69.5	48.75	116.25	115		0.30666	0.23195	0.20578	0.17097		0.053096	0.068571	0.24115	0.068136			fly 63	0	0	2.25	10.25	21.5	22	29.25	29	30	30	29.75	30	28.75	30	30	30	30	24.5	25.25	19	7.5	0	0	0	0	0
	fly 63	776.75	1013		979.5		140	56.5		45.25		0.16805	0.15187		0.37753		0.10313	0.051712		0.11146			fly 64	2	15	19	23	25.25	25.5	28.25	24.5	25.5	28.75	22.75	24	27.25	30	26.25	28.5	29.75	30	29.5	29.75	29	25.25	22.5	10.75	2.75	11.25
	fly 64	1203.25	1098.5				55.25	54				0.34757	0.21208				0.048084	0.053034					fly 65	0	0	0	4.75	17.25	19.5	21	27.5	27.5	28	29.25	29.5	30	30	28.25	30	29	30	27.5	22.25	19	12.25	7.25	0.25	0	0
	fly 65	954.5	720.75				135.25	38.5				0.13526	0.40475				0.058202	0.1894					fly 66	5.75	9.75	0.75	9	18.5	15.25	8.25	19.25	23	27.75	28.75	27.75	26.75	29.25	29.25	27	26.5	29.5	28.5	23.5	12.25	4	1.25	0	0	4.5
	fly 66	995.5	1094.75				75.25	41.75				0.22858	0.40091				0.073753	0.076922					fly 67	0	0	1	6.25	10.75	20.5	24.25	20	26.75	29.25	30	30	30	30	30	30	26	23	22.25	17	19	5.5	0	0	0	0
	fly 67	973	995.5				119.75	104.75				0.22496	0.13513				0.078087	0.051163					fly 68	0	14.5	21.5	26	27.5	29	28.5	27.75	29.5	27.5	30	30	29.75	30	30	30	30	30	28.5	29.25	30	24.75	22.25	11	0	0
	fly 68	1135.5	1185.5				96.25	25.25				0.17402	0.33211				0.0381	0.050062					fly 69	0	10	20.5	22.75	24	24	28.25	29.5	28.75	29	26.25	30	28.25	29.5	29.75	29.75	30	29.25	26	24	17.25	14.5	1.25	3.75	0	0.75
	fly 69	1131.75	964.75				72	79.5				0.33769	0.29454				0.060247	0.09419					fly 70	0.25	6.75	16.75	22.75	27.75	26.25	27.75	28	25	28	28.5	27.25	28	28.75	29.25	30	30	30	28.25	27	25.75	23.75	21.75	13.75	0	2
	fly 70	1192.75	1184.5				62.25	58.5				0.23993	0.29919				0.040959	0.045821					fly 71	3.25	13.75	22	25.25	28.75	25.25	24.5	25.5	29	25	28.25	28.5	30	30	30	30	30	30	27	17.5	19	17.75	11	8	1.25	6.5
	fly 71	1198.5	824.25				42.75	65.5				0.26205	0.20167				0.03898	0.10699
	fly 72		1133.25					39.25					0.32412					0.06147						bin 1	bin 2	bin 3	bin 4	bin 5	bin 6	bin 7	bin 8	bin 9	bin 10	bin 11	bin 12	bin 13	bin 14	bin 15	bin 16	bin 17	bin 18	bin 19	bin 20	bin 21	bin 22	bin 23	bin 24	bin 25	bin 26
	fly 73		1158.5					81.5					0.14964					0.031225				nf1/+	fly 1	3.25	10	12.25	17.5	23.25	19	28.5	26.25	30	30	29.75	30	28.75	30	30	25.5	29.5	26.5	25	24	18.5	23.25	20.75	9.75	2.5	20
	fly 74		1031.75					44.75					0.13342					0.042599					fly 2	0	2.5	8.5	18.25	18	20.5	19.25	24.75	26.5	26.25	27	27.5	30	30	30	30	30	29.5	26.75	20.75	21.5	14.5	14.75	6	0	1.5
	fly 75		1046.5					68.5					0.20626					0.059911					fly 3	0.5	0	1	8.25	16.25	21.5	23.25	27	25.25	26.75	29.25	28.75	26	29.25	29.5	28.25	29.5	24	23.5	18.25	17.75	1	1.25	0	0	0
	fly 76		1086.5					37.25					0.33924					0.071433					fly 4	8.25	14.75	20	26.75	23.5	23	22.75	28.25	27.5	29.5	28.75	30	29	30	30	30	30	24.25	18.5	18.75	13.25	15	12.75	8.5	7.75	17.75
	fly 77		1188.5					75					0.25081					0.041					fly 5	0.25	3.5	1	3.5	13	25.25	26.5	25.25	30	30	28.75	30	29	29	28	30	28	30	27.75	26	21.25	13.75	7.25	0	1.75	12.75
	fly 78		1046.5					44					0.32529					0.079004					fly 6	6.75	18.5	24	27	25	28.25	27.25	28.25	27.75	28.25	30	27.25	29.75	29.25	30	28.5	30	24.25	14	22.75	20.75	7	1.5	0	0	0
	fly 79		1157.5					84					0.19622					0.038744					fly 7	1.25	1.75	17.5	15.75	18.75	21.75	22.25	24.5	28.5	30	29.75	30	30	29.75	30	29.25	29.5	21.5	25.75	26	20.25	14.5	13.75	4.5	0	16
	fly 80		1185.75					50.75					0.37346					0.053503					fly 8	0	1.5	3.75	8.75	12.75	22.25	22	27.25	22.5	28.5	30	29.75	26	30	30	30	30	23.75	8	11.5	8	1.5	2.75	0	5	26.25
																							fly 9	6.75	11.5	14.5	10.25	15.75	21	25.25	21.75	29.25	24	26.75	26.75	30	30	29.75	30	30	28.25	20.5	15.25	14	11	6	5	0	4.5
																							fly 10	0.25	0	3.5	7	10.75	19.25	21.5	24.75	30	26	25.75	22.5	30	30	30	30	30	27.75	28.75	20.75	19	22	9.75	7.5	0	0.25
																							fly 11	5.75	12.5	12.75	12.5	20	19	18.75	25	29.5	25.5	29.25	29.5	29.75	29.25	29.75	28.75	30	28.25	28.5	29.25	21.75	14.5	4.5	1.25	0	0
																							fly 12	3.75	15.75	19.75	14.75	15.25	24.25	28.5	27	25	29.75	29.5	28.75	24.5	30	30	26	27.25	27.25	23	17	3	2.75	2.25	0	0	11.5
																							fly 13	0.25	1.5	1.75	5.25	17.5	16.75	26.5	23.5	25.25	29.5	28.5	28	30	30	30	30	30	28.5	24.5	8	5.5	2.75	1.25	0	1	7.5
																							fly 14	1.5	4.75	12	22.5	25.25	23.75	26.5	27	29	29.5	29	30	30	28.5	24.75	30	27	25	27.5	16	11	15.25	13.75	3	0	1.25
																							fly 15	1.75	4.5	15.5	16.75	22.5	22.5	22	22.25	29.75	30	29	29	22.5	27.75	28.25	27	24.5	24.75	13.75	15.75	6.75	3.25	0	0	0	0
																							fly 16	0	3.25	8.5	15.5	23.5	17.75	20	22.75	21.5	23.75	29.75	28	22.75	27.5	29.5	28	24.75	28.5	20.5	17	16.25	3.5	6.25	3.25	0	0.25
																							fly 17	0.25	0	0	0	5	10.5	18.25	27.5	26.25	26.75	25.75	30	27.5	30	28.25	30	24.25	23.25	14.25	12.5	8.25	3.25	1.5	0	0	5.25
																							fly 18	4.25	7.5	18.75	19.75	20.25	24.75	26.25	28	27.25	27.5	29.25	28.75	30	29.5	25.75	24.25	24.75	20.25	24	22.75	10.25	20	10.25	4	1	13.25
																							fly 19	0.5	1.75	9.25	15.5	24.75	19.75	24.25	30	25.75	26.75	28.5	27.75	30	30	27.5	30	27.75	28.25	23.25	21.25	21.75	9.5	12	2.5	0	1.75
																							fly 20	0	0	4	10.5	13.25	20.75	24.5	27	27.75	25.25	27.25	26.5	26	25.25	27.75	26.75	19.75	19.75	3.75	13.5	13.5	0	0	0	0	10
																							fly 21	5.25	14.25	19.5	17	23	23	26.5	26.75	30	30	28.25	29	26.25	30	30	26.75	28	27.5	23.75	16.5	9.25	11.25	5.25	0	1.25	3.25
																							fly 22	4	0.5	2.25	4	1.5	6	25	22	24.75	25	27.75	29.5	24.25	27.25	30	26.75	23.75	18.25	13.75	1.5	0.5	3.5	2.25	1.5	11.75	25.5
																							fly 23	4.5	9.75	22.25	19	21.75	24.5	24	28.75	26	28	29	30	26.25	27.5	30	30	25.5	24.25	16.5	17.25	12.25	6.25	5	0	0	6.5
																							fly 24	0	2.75	10	10	11	17	26.25	24.25	26.5	27	30	27	29.75	30	30	30	28.25	14.75	18.5	18.25	19	12.25	7.25	6	0	4
																							fly 25	2	6.5	19	15.25	22	19	15.5	22	24.75	25.25	29.25	30	29.75	30	30	30	26.75	29	27.75	22	18.75	15.5	5.25	0	1.75	5
																							fly 26	3.25	17	24.75	25.5	29.5	30	30	30	30	30	30	30	30	30	30	30	30	30	30	30	30	30	19.5	21.25	2	18.5
																							fly 27	0	0	5	7.5	6.5	15	17	14.25	20	22.5	22.5	26.25	29.75	29	29	26.75	29.25	25	29.5	23.5	11.5	7.5	0.5	0	0	18.75
																							fly 28	0	0	2.25	5	26.25	21.25	24.5	27.75	24.25	30	27.5	30	27.75	30	30	30	29.75	22	22.25	12.5	5.5	1.75	0	0	0	0
																							fly 29	0.25	12	17.75	16.75	18.75	26.5	26.5	28	26	29.75	27.25	30	30	30	30	30	29.75	29.5	27.5	24.5	18.5	7.25	1.75	1.25	0	17.25
																							fly 30	0.75	12.5	23	26.5	27.25	28.25	29.5	25.5	29.75	27.5	30	30	30	29.5	30	28.25	29.75	28.5	29.5	29	22.25	18.75	10	2	0	5.75
																							fly 31	6.5	4.75	6.75	7.5	11.25	24	20.75	22.25	18.5	25	27.5	29.5	28	25.75	29	30	25	21.25	20.25	8	0	1.5	0	0	0	12
																							fly 32	0	0	7	22.5	21.75	23.75	25.5	25.75	26.25	26.25	29	29	29.75	28	30	28.5	29	25.25	24.5	14.75	20	10.5	1.75	0	0	0
																							fly 33	7.25	15.25	14.25	23.25	21.25	28	25.75	28	27	27.25	29.5	29.25	29.5	29.25	29.75	29.5	30	30	30	28.25	25.75	18.5	5	4.25	0	1.75
																							fly 34	12.5	13.5	17.5	17.25	14	22	22.25	23.75	28.25	29.75	28	27.75	30	29.75	30	27.25	29.75	30	19.75	25.5	15	8.5	4.5	1.5	1.25	11.25
																							fly 35	0	2	3	9	13	16.75	17	21	22	20.75	26.25	25.75	29	29.25	30	27	30	26.75	27.75	15.25	15	10	4.5	6.25	0	6.75
																							fly 36	0.25	16	14.75	10.75	20.75	18	22.25	26.75	21.75	24.5	30	28.5	24.75	28.25	28.5	30	29.5	24.75	19.5	17.5	9.25	5.5	1.5	0	0.25	13.5
																							fly 37	0	0	0	0	6.5	16	19.5	30	28.25	25	22.75	28.25	29	25	29.25	28	29	27.5	26	22	9	9.5	2.5	1.5	0.25	10
																							fly 38	7.5	16.5	7	16	20	25.5	25.25	24.75	25.5	29.25	27.25	28.25	25	29.5	30	30	29.25	29.75	30	29	29	22.25	9	3.5	0	4.25
																							fly 39	3.5	6.75	24.5	25.75	21.5	23.75	25.75	26.75	29.25	28	28.25	28	30	28.5	29.75	28.5	25	25	17.25	17	12.75	6	4.5	1.75	2.25	11.5
																							fly 40	0.25	1.25	4.75	10	22.5	23.5	25.25	22.25	26.5	20	28.25	26.25	27.25	27.5	28.25	29.75	29.5	29.5	28	27	16	6.5	8.5	1.5	1.5	0
																							fly 41	0	0	9.75	12.5	21.75	27.5	24.5	25	29.25	26.5	30	30	29.75	28.75	26.75	25.5	24	24.75	27	26	20	16.5	8.75	2.5	0	11
																							fly 42	0.25	7.25	11.5	22.5	28	22.75	28	30	27.5	28.25	29.25	28.75	29.25	30	30	30	30	30	27.75	23.75	28.75	25	22.5	14.75	0	5.5
																							fly 43	0	0	1.75	7.25	21	25.5	25	26.5	26.25	30	29.25	29.5	30	29.75	30	30	30	30	30	28	16.25	10.5	3.25	0	0	0
																							fly 44	0	0	3	10.75	18.25	26.5	29.5	27.75	27.75	30	30	30	30	30	30	30	30	30	28.5	26.5	17	13.25	0.5	2.75	0	12.75
																							fly 45	0	5.75	2.75	4.25	10.75	18.75	10	9.75	14.5	22.75	22.5	26.5	21.75	29.25	27.75	28.5	29.75	24	24.5	20	21	6.75	5.25	0	0	0
																							fly 46	0	1.5	6.25	5.25	14.75	17.25	18	23.75	25	27	26.5	23.75	29.25	28.75	25.5	25.75	29.25	25.25	21.75	27	15	9.5	0	0	0	0
																							fly 47	0	0	1.25	3.75	15.5	25	22.5	27	26.75	29.5	28.25	26.75	28.5	28.25	30	28	25.25	25.5	25.75	21.25	18.25	13.5	3.75	1.25	0	1
																							fly 48	7.75	17.25	21.25	24.25	27.75	28	28.25	29.75	29	29	29.25	30	29	29.75	30	30	30	30	29.75	27.5	26.75	19.75	13.75	8.25	0	7
																							fly 49	0	0	1.75	18.25	23	27.5	28.75	27.25	28.75	28.5	29.25	29.5	29.5	30	30	29.75	28.75	27.75	29.25	22.5	15.25	12.25	5.75	1.5	0	8
																							fly 50	0.25	2.5	6.5	23.25	24.5	24.5	26.75	29.75	22.75	29.5	29.75	29.75	30	30	29.25	30	29.75	29.75	29.5	29.25	28	26.5	8	4.5	0	7
																							fly 51	0	6.5	12.5	17	23	21.75	21.75	25.25	27.75	29	30	27	28.5	29.5	30	30	28.25	21	24.75	14.5	15	8	3.75	1.5	4.25	21
																							fly 52	3.25	6.75	20.25	20.75	28.75	25	28.5	28.25	25.5	29.5	30	29.5	30	30	30	30	30	30	30	27.75	29.75	14.5	3.75	2.75	3.25	1
																							fly 53	0.75	1.25	17	26.25	30	27.25	28	28.75	29.5	27	30	30	30	30	30	30	30	30	29.5	21.75	21.75	17.75	8	1.25	0	0
																							fly 54	0.5	4.5	8.75	15.25	20.75	21.25	27.5	30	30	30	29.5	29.75	30	30	30	30	30	30	30	26.5	21.75	18	11.25	1.25	0.25	16.5
																							fly 55	0.25	1.5	3.75	18.5	16	22	20.75	30	30	28.25	28.25	30	30	30	28.75	30	30	29.5	27.75	20.75	19.75	15.5	6.25	1.5	0	11.25
																							fly 56	0	0	5.5	7.5	10.75	16.5	19	24.5	26.5	25.5	30	29.75	29.25	28.5	29.5	28.5	26.75	25.75	25.5	26.75	20.25	13.75	4.75	1.5	0.5	4.75
																							fly 57	0.75	4	7.5	11.75	13.75	11	17.5	18.25	22.75	24	28	30	30	30	27.75	28.75	27.75	24.25	28.5	22.5	27	15.75	10	5.5	1.25	13
																							fly 58	0	6.25	6.25	18.5	19.5	14.5	18.75	22.25	18.25	18.75	19.25	28.5	28	26.25	30	25.75	28.75	27	26.25	16	15.5	12.25	2	1.25	0	0
																							fly 59	0	2.25	7.5	9.5	12	17.25	24.25	18.5	26	28.25	28.25	30	30	30	30	30	30	30	30	23.75	19.25	16.25	10.25	4.5	0	6.5
																							fly 60	0.25	0	9.25	14.75	13	19.5	24.75	22.5	25.25	26.5	28.5	29.5	30	27	29	28.25	29.75	21.5	21.25	20.75	12.25	7.5	2.75	0	0	6.5
																							fly 61	8	17	13	19	20.75	17	22.75	26	28.75	29	30	30	30	30	30	27.25	30	28.5	26	26	24.5	22.25	4.75	5	0	0
																							fly 62	3.5	1.25	8	13.5	8.5	14.5	21	25.25	26.75	25	28.25	28.75	28.25	28.25	30	25.5	28.75	25.5	27.75	23.5	8.75	7.5	8.5	11.75	0	11.75
																							fly 63	0	0	0	7	22	22.25	24.75	25.5	28	29	29.5	29.5	29.75	30	29	30	29	27	29.75	22	18	9.5	0.25	0	0	5
																							fly 64	17.75	23.5	21.75	27.75	22.25	24	21.25	25.5	28.5	20	26.75	27.75	29.75	26.25	27.75	27	25.75	18.25	28.5	16.5	17.75	13.75	14.75	6.25	0	6.75
																							fly 65	0.25	4	4.5	3	6.5	3.75	2.25	8.5	9.25	8	8	6.5	15.75	9.25	11	9	17.75	9.75	9.25	10.25	10.75	4	3.75	7.25	3.25	8.75
																							fly 66	1.25	3.75	12.5	17.75	21.25	15.5	20.75	19.75	25.25	20.75	20.25	25	27.5	28.25	30	29	27.75	28	24	11.25	21.25	20	7.75	10.5	2	12
																							fly 67	0	0	1	21	25.75	19.25	27.75	20.5	25.75	29	18.75	22.25	29.5	25.5	24	30	25	26	21.75	18.75	25.5	20.25	19.75	10.75	0	0
																							fly 68	1	9.5	10.5	19.5	19.75	25.75	25.25	28.75	28.25	26.25	23.25	28	28.5	30	27.5	28.75	30	28.5	28.25	28.25	20.75	13.75	14.5	8.5	3.25	23
																							fly 69	1	2.25	4.25	11.5	14.25	20.5	12.5	28.25	21.25	24.25	23	25.5	24	27.5	30	30	28	27	13.75	12	14	12	8	4.5	0	0
																							fly 70	7.75	20.75	26.25	25.25	24	30	28.75	26.75	28.5	26.5	30	30	30	27	27.75	27.75	26	28.5	25.25	24.75	21	14.5	4.25	2.75	0	3.5
																							fly 71	0	0	1.25	3	0.75	9	4.25	2	5.5	13.5	19.25	18	20.75	21.25	22.5	22.5	20	22	16.5	16.25	14	5.25	0	4.25	3.5	12.25
																							fly 72	0	1.25	6.25	18.75	25	26	26	23.5	27.5	25.25	27.5	25.75	28.5	28.75	29.5	29	26.75	28	21.25	18.75	17.75	11.25	9.75	0.25	0.25	21.5
																							fly 73	0	0	0	8	25.75	28.75	28.5	30	29.25	29.25	29	30	30	30	30	30	30	30	30	30	30	22	20.25	9.5	0	0
																							fly 74	0.25	0	0	0	10.25	17.75	25.5	30	28.75	24	27.25	30	30	30	30	30	30	30	27.25	24	21.25	8.25	2.5	0.25	0	15
																							fly 75	8.25	28.25	22	17.25	13.75	16.75	21.75	20.5	25	30	27	25	30	24.5	28.5	25.5	26.75	30	21.5	19.25	17.25	19.5	18	12	2.25	0
																							fly 76	0	1.25	5.5	20.5	22.75	20.5	27	25.75	23.5	29	26.5	26	29.5	30	29.25	29.75	29.5	27.25	25.75	20.75	12.25	9.75	8.5	5	3.25	17
																							fly 77	2.5	15.5	18	25.5	29.5	27.75	30	27.75	29	30	29	30	29.5	28.5	30	30	30	30	28.25	22	19.75	16.25	13.75	13.75	0	1.25
																							fly 78	0	1.5	3	6.5	13.25	18.25	24.25	25	25.75	28.25	27.25	27	26.75	29.75	30	30	28.25	26.25	21.5	12.75	17	12.5	8	4.25	0	8.25
																							fly 79	1	8	22	25.75	28.5	27.75	27.75	28.75	27.5	27.75	30	24.75	25.25	27.75	30	30	28.75	23	22.5	23.25	22.5	19	10.5	7.5	0	0
																							fly 80	15.75	22.25	20.25	21.25	26.25	25.5	28.75	28.25	30	29.75	24	28.75	30	30	30	28.5	28	20.5	23.75	25.5	23.25	13	6	1.25	0	10
																								bin 1	bin 2	bin 3	bin 4	bin 5	bin 6	bin 7	bin 8	bin 9	bin 10	bin 11	bin 12	bin 13	bin 14	bin 15	bin 16	bin 17	bin 18	bin 19	bin 20	bin 21	bin 22	bin 23	bin 24	bin 25	bin 26
																						inc2	fly 1	0	0	2.25	10	15.25	11.5	23.5	23.5	26.5	26.25	29.5	30	30	30	25.75	23.25	17	5.75	1.25	0	0	0	0	0	0	0
																							fly 2	0	0	0	5.5	7	10.75	13.25	19	14.25	24.5	26.75	25.25	25	23.75	25.75	19.25	14	14.25	19.75	8.75	2.5	0	0	0	0	0
																							fly 3	0	0	2.5	5	7.75	9.25	8.25	5.75	13	13.25	15	24.75	18.5	21	13.25	17.75	15.75	12.25	15.5	8.5	3.5	2	0	0	0	0
																							fly 4	1.25	0	7.75	14.75	8.5	5.75	21.75	15	22.75	24.5	26.25	25.25	25.5	21.75	25.75	23	19.75	19	19.75	12.25	0	0	0	0	0	0
																							fly 5	0	0	0	3.5	8.75	19.5	18.25	22.5	20.75	24.5	23.5	27	26	26.75	24.25	29.25	19.25	7	0	0	0	0	0	0	0	4.25
																							fly 6	0	0	0	5.75	21.5	25.5	28.5	23	28	22.25	23.75	28.75	21.75	24.75	25	19	17.75	22.25	22.75	12.75	0	0	0	0	0	0
																							fly 7	9	16.25	17.25	24.5	28.25	30	29.5	29.5	26.75	22.25	27.25	28.5	29.25	24.25	23	23	25	19.25	18.5	10	10.25	5	0	0	0	1.75
																							fly 8	0	0	1.5	0	18.75	24.75	25	25.75	25.75	27.5	24.25	28.5	28.75	26.75	27	27.5	27	26.25	21.75	18.75	18	2.75	0	0	0	0
																							fly 9	0	0	0	0	0	0	0	0	0	1.5	1.25	3	2.75	1.25	7.5	0	2.75	0	2	0	0	0	0	0	0	0
																							fly 10	0	0	0	4.75	5.75	11	16	23.75	23.5	25.75	26.25	28.25	22.25	25.75	27.5	25.25	23.75	13.75	8	2.25	0	0	0	0	0	0
																							fly 11	4.5	12.25	19.25	22.5	26.5	21.25	23.25	27.25	27	25.5	27.75	28.25	30	28.25	26	27.25	24.25	18.5	16.75	17.5	6.5	1.5	0	0	0	0.75
																							fly 12	3.25	8.75	2.75	12	11	10.25	12.5	8	12	9.25	6.25	9.25	12.25	7.25	14	6.5	6.25	3.5	5.25	2.75	4.5	0	0	0	0	0
																							fly 13	0	0	10.25	16.5	15.75	21.25	23.75	27.75	26	28.25	30	30	30	30	26.75	28.25	13.5	1.25	2	0	0	0	0	0	0	0.75
																							fly 14	0	1.25	0.75	8	16	13.75	14.5	25.5	26	29.25	29.25	30	27.75	27.25	29.5	29.5	29.75	26.25	8.5	0	1.25	0	0	0	0	0
																							fly 15	0	5.25	14	27.5	28.5	28.75	27.5	26	23	28.25	26	29.5	27.25	30	30	29.25	29.75	20	26.5	14	9.75	0	0	0	0	0
																							fly 16	0	0	0	3.75	5	5.75	13.75	20	22	24.75	20.5	26.75	30	29.75	23.25	25.25	20	14.25	8	3.5	0	0	0	0	0	0
																							fly 17	0	0	0	0	0	6	7.5	16.25	14	19.25	20.5	28	24.75	27	28.5	25.25	19.25	18	5	6	0	0	0	0	0	0
																							fly 18	0	0	0	0.5	0.75	6.5	14	16.5	19.75	20	18.5	24.5	22.5	20.5	25	21	20	19.25	13.75	8.25	4.75	0	0	0	0	0
																							fly 19	0	1	3.75	11	20.5	23.75	28.5	28	30	30	27	30	30	29.5	29.25	27.5	27.75	23.5	17	12	5.5	2	0	0	0	0
																							fly 20	0	0	0	1	9	9.25	17.5	25	26.5	24.5	27.5	30	29.25	27.5	28	28.5	26.75	19.5	6.25	0	0	0	0	0	0	0
																							fly 21	0	0	0.5	5.5	8.75	14.5	17.75	10.75	21	21.25	23.75	17.5	25.75	29	29.75	30	29	30	26.5	16.75	2.75	0	0	0	0	0
																							fly 22	0	0	0	0	6	9.5	12	12	12.25	12.5	14	22.5	18.25	19.25	27	16	17.25	9.5	5	0.75	0	0	0	0	0	0
																							fly 23	0	0	0	0	0	0	0	0	0	0	1.25	1.5	1.25	1.5	1.25	0.25	0.25	1.25	0	0	0	0	0	0	0	1.5
																							fly 24	0	0	0	4.25	9.25	10	16.5	22.5	22.75	28.25	28.5	27.5	30	28.5	26.5	24	17.25	19.25	16	11	4.25	1.25	0	0	0	8.5
																							fly 25	0	0	0	0	0	1.75	1.25	9.75	15.25	16.25	20.75	28	27.25	23.5	22.75	19.25	14.25	7	6	1.25	0	1.25	0	0	0	0
																							fly 26	0	0	0	4.25	14.5	20.75	23	23.5	24.5	29.5	30	30	30	28.75	24.5	27.25	25.5	15	20.75	6.25	6.5	0	0	0	0	0
																							fly 27	0	1.5	3	6.5	7.25	8.75	14.75	18.5	14.25	25.25	27.75	21.5	16.5	20.5	24	29.5	24.75	24	14	22	10.75	1.25	1.25	0	0	0
																							fly 28	20.25	23	25	27.75	24.5	23	26	24	27.75	24.5	27.5	24.25	29.75	29.5	29.25	27.25	27.5	19.5	22.75	22	12.25	12.25	5.75	3.25	1.75	10.5
																							fly 29	0	0	1.75	6.5	5.75	10.5	10.5	19	14.5	22	19.5	24.25	24.75	30	22	24.25	19.5	23	17.25	14	4.75	0	0	0	0	0
																							fly 30	0	6	13.5	21.5	22.75	23.25	26.5	28.5	28.25	28.75	30	30	30	30	30	30	30	27	25.75	19.25	14	0.25	0	0	0	0
																							fly 31	0	5	10.25	14	17.75	11.75	23.75	21.25	17.5	21	24	27.25	24.75	16.5	22	24	20.75	17.75	11.5	3.75	9.75	1.25	0	0	0	0
																							fly 32	0	0	2.25	1	6	5.75	13.25	12	17.5	18	20	19.25	16.75	22.5	25.25	21.75	15	14.25	9.75	10.75	1.75	0	0	0	2.25	5.25
																							fly 33	0	0	7.25	15.5	17.5	19.75	18.75	12	27.75	24.5	23.5	25.75	24.75	29.25	28.75	21.25	19.25	10	8.25	12.5	1	2.5	0	0	0	0
																							fly 34	0	5.75	15	18.25	18.25	24	25.25	24	25.25	25.75	25	27.75	29.25	30	24	26.25	27.75	24.25	21.25	15.5	8.25	0	0	0	0	0
																							fly 35	3.5	4.5	6	12.75	12.75	23.5	22.75	25	25.75	23	25.5	26	29.75	29.5	29.25	30	28	21	26.5	10.75	4.25	2.5	1.5	0	0	1.25
																							fly 36	0	0	8.5	3.75	7.75	14.25	10.75	7.75	11.25	15.25	18.75	16.5	15.75	20.5	18.75	16	17.75	14.75	7	11.5	11	4.5	0	0	0	0
																							fly 37	0	0	10	18.25	23.25	21.25	24	27.25	30	30	29.5	30	30	30	29.25	30	29.25	25	21.25	16.75	11.5	0	0	0	0	0
																							fly 38	0	0	0.75	13.25	24.5	27.25	30	29.5	28.5	27.25	28.5	29.75	29.75	27	30	30	30	19.5	7.25	0	0	0	0	0	0	0
																							fly 39	0	0	0	0	6.75	10.25	12.75	16.25	18.5	24	19	24	27.75	28.25	29	28.25	30	28.25	18.75	1.25	0	0	0	0	0	0
																							fly 40	0	0	0	0	3.5	6.5	6.5	9.5	16.25	20.25	23.5	16.25	20.25	23.5	15.75	7.75	6.75	11	0	0	0	0	0	0	0	2.75
																							fly 41	0	0	3	1.5	8	11.25	12.75	15.25	13	13.25	17	13	16.5	21.75	20.5	20.75	16.25	15	13.25	15.75	5.75	0	0	0	0	2.5
																							fly 42	0	0	0	2.25	0	1.25	1.75	6	2.75	3.75	3.5	13.5	16.25	9.25	11	13.5	10.25	3	2.25	0	0	0	0	0	0	1.25
																							fly 43	2.5	19.5	22.75	26	23.5	23.5	26.75	26	24.5	24.75	28.5	26.25	28	28	29.25	27.5	26	23.5	23	24.5	14.75	12	5	0.25	0	0
																							fly 44	0	0	0	0	7.75	4.75	2.5	7.5	3.75	9.5	9	5	10.75	16.5	20	16.5	13	13.75	11.25	4.75	4.75	1.25	0	0	1	4.25
																							fly 45	0	0	0	0	0	0	1.25	3.5	2.75	7	7.25	10.5	16.5	12.25	8.25	6.25	3.75	2.5	0	0	0	0	0	0	0	0
																							fly 46	16	29.25	25.75	26.5	28	30	29	22	28.5	26.25	27.5	28	30	30	24.75	27.75	27.5	24.25	18.5	24	18	10.25	1.75	1.25	0	4.5
																							fly 47	2.25	3.5	6.75	7.5	7.5	17	24	25.25	28	29	24.75	29.75	27.5	29.25	29.25	27.25	19.25	15.75	15	7.75	1	0	0	0	0	0
																							fly 48	1.25	1.25	7.25	11	18.75	13	10.25	7.5	17	13.25	17	16.25	16.75	11.5	13.75	14.5	9	13.75	4.25	2.5	1.25	1.5	0	0	0	1.25
																							fly 49	0.5	6.5	10.25	17.25	19.75	28	26.25	25	28.75	26.5	27.25	29	26.75	24.5	26.25	24.75	25	27.75	22	23.25	21.75	18.5	4.25	0	0	0
																							fly 50	0	0	0	0	8.5	17.25	22	23.75	25.25	27	22.75	30	29.25	27.5	24	25.25	27.25	24	14.5	10.5	2.75	0	0	0	0	1.25
																							fly 51	0	0	10.75	22.25	23.25	24	27	27.25	23.5	27.75	24.5	26	26.25	25.25	27	23.25	28.75	21.75	19.75	25.5	17.5	5	0	0	0	0
																							fly 52	7	7.5	18.5	22	23.75	17.5	27.25	25.75	20	27.25	29.5	20.5	26.25	25.5	23.25	28.75	24.75	20.25	24	13	8.5	3.25	0	0	0	0
																							fly 53	0	5.75	6.25	5	8.75	15	11.5	12.5	23	24.75	24	22.25	26	23.75	24	27.75	18.5	25.25	26	23.5	11.75	10.25	2.25	0	0	0
																							fly 54	0	0	0	2.5	1.5	3.25	1.25	0	4	6.25	2.75	4.5	5.25	9.5	8.5	0	1.25	1.5	0.25	0	0	0	0	0	0	0
																							fly 55	0	0	0	13.5	20	27	23.75	24.75	28.5	29.5	30	29.75	28.25	27	23.5	29.5	24.75	20	18	5	0.75	1	0	0	0	0
																							fly 56	0	0	0	8.25	20.5	25.75	22.75	23.25	28.25	24.5	24.25	25	30	25.25	24.5	24.25	24.25	26	24.5	18	6	2.5	0	0	0	0
																							fly 57	0	0	0	0	0.5	1.25	1.5	0	6.75	8.5	8	6.5	15	10	11.25	8	5	2.75	1.5	0	0	0	0	0	0	0.75
																							fly 58	0	0	3.75	8.5	19.5	20	23.25	25.25	24.5	23.5	27.75	27.25	26	30	27.25	26	28.25	29.5	26	22.25	22	8.75	0	0	0	0
																							fly 59	2.25	13.25	18.25	19.75	20.25	21.5	30	25	29.75	29.75	28.75	25.25	30	30	30	30	30	25.25	21.75	22	5.5	0	0	0	0	0
																							fly 60	0	15.75	13.25	23.75	28.5	26	25.75	28.75	29.5	27.75	25.25	29.25	30	27.75	29.25	27.25	24.75	20	22.25	7.25	5.25	0	0	0	0	1.75
																							fly 61	0	0	0	0	2.25	6.75	22.5	25.25	29.5	29.25	27.25	29.25	30	30	30	28	26.5	12.75	3	0	0	0	0	0	0	3.75
																							fly 62	0	0	0	0	4.75	8.75	13.25	16.75	15	20.75	23.25	25.25	25.25	29.25	28	20.75	24.5	19.5	12.5	5.25	1.5	0	0	0	0	0
																								bin 1	bin 2	bin 3	bin 4	bin 5	bin 6	bin 7	bin 8	bin 9	bin 10	bin 11	bin 12	bin 13	bin 14	bin 15	bin 16	bin 17	bin 18	bin 19	bin 20	bin 21	bin 22	bin 23	bin 24	bin 25	bin 26
																						inc2;nf1/+	fly 1	0	0	4.75	17	26.75	24	27.5	27.5	30	30	28.25	30	30	29	29	29.25	28	21.25	13.75	2.25	1.25	1.75	1.25	0	0	0
																							fly 2	26.75	25	24.75	27.75	26.75	29.75	28.5	29	29.5	29.25	29.75	26	29.75	29.5	28.75	26.25	28.75	29	29.25	28	29	27.5	22.25	25	5.5	5.25
																							fly 3	0.25	5	6.75	5	9	9.5	12.5	8.5	16	16	15.75	15	14.5	17.25	20.25	19.5	11.5	10	14.25	10	6	5.25	2.25	0.25	0	0
																							fly 4	0	1.5	2.25	4.25	9.5	12	23	23.5	30	28	29.5	29.5	29.5	30	30	29.5	29.25	26	24.5	19.5	7.5	0	1.25	0	0	0
																							fly 5	0	5.75	4.25	11.75	13	10.5	18.75	21.75	17.75	21.5	26.75	22.75	24.5	28.25	25.75	28.5	28.25	24.5	9.25	9.25	5.75	6	9.5	8.5	10	14.75
																							fly 6	0	0	0	0	1.25	9.25	15	23.25	25.5	28.25	30	30	29.75	24.75	28.75	30	30	30	21.75	3.25	0	0	0	0	0	0
																							fly 7	1.5	7.25	16.5	27	27.25	28.75	29.5	29.75	29.25	30	30	30	30	28.75	30	30	29	28.5	19	19.75	16	13.25	5	8.25	10.25	23.75
																							fly 8	0	0	0	2	6.25	10	14.25	15.5	23	28.5	30	30	30	30	30	29	17.75	7	0.25	2.75	0	0	3.75	3.25	1.25	0
																							fly 9	0	0	0	0	0	3.25	11.5	13.75	26.25	20	29.75	29.5	30	29.25	29.25	24.5	22.5	25.5	5.25	0	0	0	0	0	0	0
																							fly 10	3.5	16.5	24.75	28.5	28	25.75	27	27	27.75	27	27.25	26.75	29.5	25.5	21	25.25	24.5	21.75	24	18.25	15.25	17.5	5.75	2.75	14.25	24.75
																							fly 11	2.75	8.25	10.25	15.75	18	24.5	22.75	23.75	28.75	23.5	24	26	28	29	27	22.25	28.25	25	13.25	17.75	3.25	0	0	0	0	0
																							fly 12	0	0	0	0	4.25	9.75	10.25	14.25	7.75	14	17.75	20.25	22	14.5	21	21.75	22.75	6.75	14.25	5	1.25	0	0	0	0	0
																							fly 13	8.5	19.75	23.75	27.75	30	22.25	29.25	27.5	22.25	30	28.5	29.5	26.5	29.75	29.75	28	23.75	16.5	23.25	21	20.25	14	6	2.75	0	14.25
																							fly 14	0	1.25	0	3.75	6.75	17.75	14.5	18.25	25	23.75	21	18.75	25.75	28.75	29.5	26.5	7.75	4.75	4	1.5	0	1.5	0	0	0	0
																							fly 15	16.25	19.75	17.25	24.25	24.25	24.75	25.75	27.25	23	29.25	26.5	22.75	28.25	27	27.25	25	26.25	27.5	22.75	21.75	18.75	17.5	14.25	8.5	0	1.75
																							fly 16	0	7.5	13.25	23	25	26.25	22.25	28.5	29	28.5	26.5	28	30	30	29.5	30	28.5	18.75	14.75	10.75	14	8.25	5	1.25	4.5	16.25
																							fly 17	0	0	0	0	0	0	0	0	0	1.25	0	0	1.25	0	1.5	1.25	0	0	0	0	0	0	0	0	0	0
																							fly 18	0.75	5.5	11	18.5	18.75	27.5	24.75	27.25	28.5	30	26.75	29.25	29	29.75	27	20.75	18.75	25.25	21.5	14.5	14.25	5	0	0	0	9.5
																							fly 19	0	0	0	4.5	4	11.75	9	15.25	16.5	22.5	25.75	27	29.5	29	30	29.75	25.5	23.75	10.25	0	1.25	0	0	0	0	0
																							fly 20	1.5	1.25	8.5	17.5	15.5	26	25.75	29.5	29.75	30	26	30	30	28.5	29.75	25.75	23.5	26	20.5	21.5	20	10.5	6.25	0.25	0	11
																							fly 21	0	0	0	1.25	6.5	10.25	18	13.75	16.5	24.5	15.5	22.25	19.5	20.75	22.75	22	25.75	17.75	8.25	3	7	1.75	1.25	0	0	0
																							fly 22	0	0	4.5	16.25	22.25	20.5	15.75	20.5	20.5	25.25	21	22	24.25	28.5	25.25	27.25	25	17.5	18.75	17	8.75	0	0	0	0	0
																							fly 23	0	0	6	18.25	17.75	27.5	27.5	22	28.5	23.5	26.5	29.75	30	30	30	27.75	25	18	13.5	6.75	1.25	1	0	0	0	1.5
																							fly 24	4.5	11.75	12.75	20.25	19.25	17	24.25	20.75	26.25	24	22.25	21.75	19.75	26.5	24.5	21.25	15	14.75	14.5	12.25	7	3	0	0	0	0
																							fly 25	0	0	0	1	8.5	19.75	21.5	22	22.75	26.75	30	30	30	30	30	30	28.25	26.25	8.5	4.25	5.75	1.75	1.25	0	0	0
																							fly 26	0	3	9.5	18.5	27.5	28.25	28.75	27.25	29.75	30	30	30	30	30	27.5	27.5	29	27.5	26.5	17.25	19.75	6.25	4.5	1	0	0.5
																							fly 27	0	1.25	8.25	22.5	24.75	23.5	27.5	25.5	26.75	30	30	30	30	30	30	30	30	27.5	28.25	24.5	9.75	3.25	0	0	0	14.5
																							fly 28	1.25	1.25	0	0	0.5	8.5	7	17	17	16	22.25	18.75	18.5	18.5	12.5	19.5	11	13.5	9.75	4	3.5	1.25	2.5	0	0	0
																							fly 29	0	0	0.25	5	20.5	26.75	23.75	25	29.5	26	28	28.25	30	30	30	30	30	23.5	23.75	16.75	17	4.5	0.25	0	0	0
																							fly 30	0	0	0	18.25	16.5	22.75	24	14.5	21	23.75	24.25	14.25	26.5	21.25	28.5	15	16.75	9.75	11.75	6.5	0	1.25	0	0	10.75	19.75
																							fly 31	6.75	13	19	19.5	19	26.75	23	23	25.75	28.25	28.75	30	29	30	29.5	26.25	23.75	23	21.75	18	20.5	13.25	9.25	6	0	0.5
																							fly 32	0	0	0	0	0	0	0	3.25	15.5	20.75	22.5	29.75	29.5	29.25	22.75	19.75	23.25	5.5	0	0	0	0	0	0	0	0
																							fly 33	0	0	0	2.5	6.25	4.25	6.25	13.75	15	14	14	14.5	19.25	8	19	14.5	9.75	7.5	2.25	0	0	0	0	0	0	0
																							fly 34	4.5	10.75	18.75	22.75	24.25	24.75	24.5	23.5	25.25	26.75	28	21	25.5	25.25	27.75	26	24	17	25.5	20.5	21	13.25	15.5	4.5	0	6
																							fly 35	0	0	1.5	9.5	24.5	27.5	27.5	29.5	27	27.25	26.75	28.5	27.75	29	27.75	30	30	22	20.75	13	5.75	2.25	0	0	0	0
																							fly 36	27.5	30	29.75	29.25	30	30	30	30	29.75	30	30	30	30	29.75	30	30	30	29.25	30	28	28	25.75	24.25	21.25	20.5	30
																							fly 37	0	0.5	9	9.75	17.5	18.25	25.5	28.25	28	30	28	28.75	27.75	29.75	30	24.75	26.75	24.25	12.75	9.5	6	7.75	3.5	8	0	0
																							fly 38	0	0	0	7.25	21.25	24.5	27.25	29.5	27.5	26.75	27.5	29.5	28.5	30	30	29.75	29.25	28.25	28.5	22.75	12.75	4	0	0	0	1.25
																							fly 39	1.25	0	0	0	4	2.75	3.25	2.5	7.5	8.5	7.75	12	6	7.75	7	10.25	5	4.5	1	2.75	2.75	0.25	1.25	0	0	4
																							fly 40	0	7.5	14	17.25	16.5	22.5	23	26	29	26.5	30	29.75	29.5	30	29.5	30	29.5	23	27.5	24.25	5.25	5.75	0	0	0	0
																							fly 41	0	0	2	19.75	24.75	24.75	28.25	29.25	30	29	30	30	30	30	30	30	30	30	25.75	22	18.25	7	1.25	0	0	0
																							fly 42	2.5	10.75	14.75	24.75	21.5	28.5	21.25	26.25	27	27.25	29.25	28.75	29	26.75	28.5	28.25	28	26.5	29.75	19	18.75	11	4.5	4	0	0
																							fly 43	4.5	6.5	9.25	11.25	8	10	13.25	14.5	13.25	21.75	18.75	13.25	15	18	16.5	8.25	15.25	14	16.5	14.75	12.25	5.25	9.5	3	0	0
																							fly 44	0	0	0	4.75	18.75	21	23.75	26.25	27.25	28.75	29.25	29.5	28.5	30	27.75	28.75	29.25	28.25	19.75	9.25	6.25	0	0	0	0	0
																							fly 45	2.5	1.75	4	2.5	9.5	12	13.75	19.5	19.5	12.75	20	26	24.5	9.75	17.75	20.75	15.75	13	15.25	8.75	4.75	4.25	1.5	0	0	0
																							fly 46	0	9.25	13	20.5	23.5	20	19.25	27.25	24.25	21.75	27.25	26.5	28	27.75	25.75	29.5	27	25.25	23.5	11	10	2.5	0	0	0	0
																							fly 47	5.25	11.25	11.5	13	14	18.75	13.75	12.75	17.75	16.5	18.5	16.5	12	16.75	13.25	14.25	17.75	7.75	9.75	11.5	5.75	6.25	1.5	1.5	1	6.5
																							fly 48	3	16.25	16.25	16.25	23.5	20.5	18	23.5	24.75	21	20.5	24	27.5	28.5	24.25	18	15.75	19.5	21.5	19.25	8.25	5.75	0	0	0	10.75
																							fly 49	0	0	0	4	15	13.75	17	20.5	18.5	12	21.75	25.75	26.75	27.25	30	30	26.75	13.25	1.75	0.25	0	0	0	0	5.5	16.25
																							fly 50	0	4	11.5	13.5	13.75	11.75	21.75	24.25	23	27.75	30	30	30	30	30	26.75	23	14	5.75	1.5	1.25	0	0	0	0	0
																							fly 51	7.25	13.25	12	21.75	17.25	17.25	16.25	22	23.25	19.5	25	30	22.75	25.25	25.5	18.5	20.25	26.25	17.5	16.75	24.5	16.75	11	6.5	0	0
																							fly 52	2.75	18.75	19.75	21.75	21.5	25	17.5	23	25.75	21	25	26.75	24	27.25	25.75	23.25	25	22.75	13	15.25	15	9.75	2	4.5	0	1.25
																							fly 53	0	0.75	1	4.75	4.25	11.25	15	20.75	24.25	27.5	24	18	18.25	18	25.25	24.5	25.75	21.25	6.25	2.5	0	0	0	0	0	0
																							fly 54	0	0	0	0.5	16.75	21.5	25	23.5	28.25	27.75	30	30	30	30	28.5	28.75	23.75	22.75	17.75	8.75	8.75	0	0	0	0	0
																							fly 55	0	2	2.75	14	20.75	21.5	26.25	25.75	28	26.75	26.5	29.75	26.5	28.75	25.75	26.25	27.25	23.5	19.5	17	10	0	0	0	0	0
																							fly 56	0	0	3.75	14	18.25	21.5	29.75	26.25	27.75	29.75	26	27.75	28.25	29.75	29.5	30	28.25	24.25	20.75	17.5	9	0	0	0	0	0
																							fly 57	0	3.75	0.5	1	1.25	3.75	14	21.25	4.75	10	18	19	13.5	22	20.5	13.75	17.25	15.5	16.25	19.75	9.25	10	11.25	7	7.25	6
																							fly 58	0	0	6.5	24	24	28.5	27	30	30	29	30	30	30	28.25	30	30	30	28.75	27	21	14	12.5	0	0	0	0
																							fly 59	0	0	0	0	6	15.25	25.25	26.25	28.5	29.75	30	29.75	30	30	30	30	29.75	23	16.5	7.5	0	0	0	0	0	0
																							fly 60	0.25	3.5	11.5	28.25	25.5	26	28.5	29.25	28.25	29.75	27.25	29.25	28	29.25	30	28	26.5	17.25	12.75	15.25	13.25	2.75	2.5	0	0	0
																							fly 61	7.75	19	28.25	27.5	25.75	29	28.75	28.75	29.5	28	29.25	29.25	29.5	25.25	29.25	28.25	28.25	29.25	28	28.5	23.5	20.75	20.75	7	3	9
																							fly 62	0	5.5	12.25	18.25	26	25	29	24.5	21.25	27.75	26.75	26.5	27.5	30	29	28.5	28	29	27	26.5	23.25	20.75	16.75	5	0	0
																							fly 63	0	7.25	13.75	18.25	24	23.75	26.5	28	26	24.75	26.5	30	27.75	30	28.25	30	29.75	26	11.5	16.5	18.25	14.25	11	1.25	1	11
[truncated: 22 more columns]

## Sheet: Fig 3G
		Sleep (min)				Latency (min)				P[doze]				P[wake]						bin 1	bin 2	bin 3	bin 4	bin 5	bin 6	bin 7	bin 8	bin 9	bin 10	bin 11	bin 12	bin 13	bin 14	bin 15	bin 16	bin 17	bin 18	bin 19	bin 20	bin 21	bin 22	bin 23	bin 24	bin 25	bin 26	bin 27	bin 28	bin 29	bin 30
		wt	PKA.R1c/+	PKA.R1MB/+		wt	PKA.R1c/+	PKA.R1MB/+		wt	PKA.R1c/+	PKA.R1MB/+		wt	PKA.R1c/+	PKA.R1MB/+		wt	fly 1	0	0	0	1.6667	8	8	13.3333	28.6667	21	30	30	18.3333	19	29	22.6667	23.6667	28.6667	29.3333	26.3333	15.6667	20	8.3333	1.6667	0	0	0	7.6667	29.6667	30	30
	fly 1	923.333	1049.33	992		83.3333	73	53.6667		0.14467	0.19565	0.14051		0.064607	0.057771	0.052554			fly 2	0	0	0	7.3333	19	22.3333	24.6667	30	27.3333	30	29.6667	29.6667	30	30	30	28.6667	30	23	29	21.6667	20.3333	22	22.6667	4.3333	0	0	0	13.6667	30	30
	fly 2	1071	1057.33	995.667		107.333	66.6667	80		0.14306	0.1384	0.20519		0.041806	0.043293	0.066014			fly 3	0	5.6667	2	0	12.6667	5.6667	20	26.3333	27	26.6667	27.3333	25	28	26.6667	29.6667	30	27	21.6667	21.3333	14.3333	8	3.6667	3.3333	1.6667	0	0	15	29.6667	29	29.6667
	fly 3	957.667	1012.67	1096.67		73	47	68.6667		0.24424	0.21261	0.22183		0.082204	0.064802	0.054017			fly 4	0	0	1.6667	3.6667	10	12	20.3333	22	26.3333	27.6667	24	17.6667	25.3333	28.3333	26	29.6667	24	26.3333	22.3333	14.6667	15	4.3333	1	1.6667	0	0.66667	10	21.6667	25.6667	26
	fly 4	904.667	1035.33	1001		79.6667	69.3333	95		0.25501	0.094729	0.19319		0.1041	0.032525	0.066762			fly 5	4.6667	10.6667	16.6667	24.3333	25	25.6667	30	23.6667	30	30	26	27	30	29.6667	26	28.6667	29	29.6667	20.6667	21.6667	22	9.6667	11.3333	8	3.3333	0	0	21.3333	30	30
	fly 5	1072	744.333	1174.67		34.6667	98.6667	60.3333		0.35278	0.13988	0.13036		0.07549	0.098144	0.025539			fly 6	0	0	0	15.3333	26.3333	24.3333	26.6667	28.6667	23	30	30	29.6667	30	30	25.6667	23.6667	27.6667	30	24.3333	14	23.6667	12.3333	5	0	0	0	9.3333	26.6667	25	28
	fly 6	1002	887.333	950.667		81.6667	80.6667	71.6667		0.15472	0.15913	0.1151		0.055089	0.076496	0.050353			fly 7	0	0	0	8.6667	18.3333	19.3333	28.6667	25.6667	27	26.6667	23.6667	29.6667	30	27.3333	27.3333	26	25.3333	29.6667	29.6667	30	21.6667	8.6667	0	0	0	0	0	12.6667	25	26.6667
	fly 7	841.333	1110.67	1052.33		106.333	32.6667	64.3333		0.11362	0.42497	0.25984		0.066168	0.073721	0.065925			fly 8	3	9.3333	16.3333	15	20.6667	20.3333	25	24	21	25.3333	27	26	30	30	30	27.3333	24.3333	25.6667	13.6667	20	8	3	0	1.6667	0	0	1	20.6667	29.3333	30
	fly 8	1008.33	590	991.333		99.3333	68	74.6667		0.38407	0.12512	0.17704		0.094236	0.13886	0.062824			fly 9	0	1.6667	4	17.6667	21.6667	25.3333	26	27	30	30	29.6667	26	29	29.3333	30	30	30	30	30	30	14.6667	8.6667	1.3333	0	0	0	9.3333	28.3333	27.6667	29.6667
	fly 9	1090.33	1082.67	1037.33		79	49.3333	96.6667		0.17225	0.19075	0.15033		0.044706	0.051884	0.049926			fly 10	0.66667	10.3333	13.6667	17.3333	14.6667	17.3333	20.3333	22.6667	23.6667	23	20.6667	19.3333	26.6667	26.6667	24.6667	27.3333	25	25	23	21	21.6667	13.6667	19.3333	8	13.3333	21	29.3333	28.3333	30	28.6667
	fly 10	1137	831	986.333		10.6667	55.3333	89.6667		0.47328	0.16613	0.15125		0.078059	0.094495	0.056597			fly 11	0	0	0	6	17.6667	26	26	25	29.3333	30	29.6667	30	29.6667	28	30	27	28	24.6667	22	26.3333	21	11.3333	2.3333	0	0	0	0	14.3333	26	29.3333
	fly 11	915	1069.67	1197		104	35.3333	55		0.15959	0.13843	0.1831		0.071113	0.040895	0.03154			fly 12	0	0	2.6667	10.3333	22.6667	27	29.6667	30	30	30	30	30	30	30	30	30	30	30	19.3333	27.6667	17.3333	12.6667	0	0	0	8.6667	27.3333	29.6667	30	30
	fly 12	1151.67	1113.67	1143		55	52.3333	46.3333		0.13473	0.22689	0.20222		0.029105	0.053127	0.041629			fly 13	0	0	0	4.6667	15.6667	19.6667	27	27	26.3333	27.6667	29.3333	30	30	30	30	30	30	30	30	28.6667	13.3333	6.3333	0	0	0	0	0	16.3333	20.6667	18.3333
	fly 13	818.667	1160	1022.33		103.667	54	36.3333		0.10772	0.21499	0.14103		0.068474	0.040462	0.047406			fly 14	0	0	0	0	2.6667	8.3333	23	24.3333	24	27.3333	25.3333	26	29	26.6667	29.6667	25	29	25	22.6667	18	18	0.33333	0	0	0	0	18	30	30	29
	fly 14	1017.67	1080.67	989.667		73	47	73.3333		0.16961	0.20813	0.16905		0.05584	0.052325	0.059209			fly 15	0	0	4	18.3333	19.3333	20.6667	27.3333	25.6667	30	30	29.3333	30	29.6667	27.6667	24.3333	28	20.3333	28.6667	30	29.6667	21.3333	30	22.3333	12.6667	0	0	0	22.6667	28.6667	28.6667
	fly 15	1024.33	897.667	1151		97.3333	70.3333	52.3333		0.096252	0.18961	0.18987		0.034192	0.085216	0.038183			fly 16	2.6667	12.3333	16.6667	20.6667	18	21.6667	30	22.3333	22	24	28.3333	28	30	28	25	19.3333	25.3333	22.6667	14	12.3333	2.6667	0	0	0	0.66667	14.6667	29.3333	27.3333	30	29.6667
	fly 16	998.667	845.333	1031.33		40	40.6667	86		0.24668	0.2325	0.22		0.080714	0.11144	0.063793			fly 17	2.6667	2.3333	12	12	13	28	21.6667	26.3333	28.3333	29	26.3333	25.3333	30	30	30	30	25.6667	30	30	30	19.3333	20.3333	17.6667	5.3333	0	0	0	24.3333	27.6667	28.3333
	fly 17	1071.33	1132.33	912.333		94.3333	30.6667	97.3333		0.38445	0.14573	0.20592		0.080255	0.03438	0.088893			fly 18	0	0	8	15.3333	18.3333	23.3333	25.3333	26.3333	23.6667	28.6667	25.6667	27.6667	30	27.3333	28.3333	30	29.3333	28.3333	24	20.6667	11.3333	6.3333	0.33333	0	0	2.6667	22.6667	28.6667	27	26.6667
	fly 18	1041.33	1062	1111.67		55.3333	44.3333	42.3333		0.31869	0.14541	0.20368		0.081742	0.043424	0.046866			fly 19	0	2	7.3333	24.3333	23.6667	28	27.6667	27.6667	30	30	30	30	30	30	30	30	30	25.3333	30	15.6667	24	17.3333	14.3333	4	0	0.66667	21.3333	29.3333	29.3333	30
	fly 19	1092.33	808.667	1034		68	34.6667	78.75		0.15098	0.18288	0.24552		0.04032	0.10437	0.069598			fly 20	0	1.6667	4.6667	4	4.3333	14.3333	21.6667	18	30	26	29.6667	28.3333	29.6667	29.6667	30	29	28.6667	22	27	5.3333	0.66667	1.6667	0	0	0	4.6667	16	30	22.6667	24.3333
	fly 20	935	1061.33	997		65	53.6667	70.5		0.29181	0.15214	0.18462		0.1011	0.045465	0.064427			fly 21	0	3.25	5.25	7.75	12.75	24.25	21.25	25.75	28.25	27.75	29	24	30	29.5	30	26.25	27.5	26.25	15.25	13.5	14.75	6.25	1.5	0	0	5.25	28.5	30	30	30
	fly 21	1021	1028.67	970.25		55.75	51	65.75		0.32002	0.23722	0.25902		0.08254	0.066963	0.082721			fly 22	14	23.75	20.25	22.5	20.5	22.5	23	27.5	29	27.5	26.5	29.5	30	25.25	26.5	23	26	24.25	25	21	28	14.25	4.75	6.25	7	21.25	28.25	29	29	26.25
	fly 22	1154.25	1171.67	960.25		2.75	45.6667	92.75		0.38475	0.20398	0.25324		0.060579	0.036516	0.087663			fly 23	5.25	10.75	12.25	15.75	18	22	25.5	27	27.75	29.5	27.5	30	29.25	29.25	29	28.5	29.25	29.75	23	15	11.75	6.5	5	2.25	0	22.25	25.75	28.5	28.25	30
	fly 23	1122.5	981	1020.25		36.5	66	49.75		0.35371	0.26446	0.11711		0.065805	0.086766	0.040006			fly 24	0	0	0	1.5	1.25	10.75	22.75	21	13.75	13	21	19.25	22.5	21.75	21.75	24.75	15.75	9.75	2.25	0	0	0	1.75	0	0	0	13.25	30	30	29.75
	fly 24	729.75	1099.67	935.5		77.5	74	60.25		0.20448	0.18078	0.14606		0.13011	0.044268	0.063058			fly 25	7.25	12.25	17.75	12.5	23.5	23.75	24.5	21	27.5	29.5	24	22.25	26	29.75	30	30	26.25	29.5	28.5	17.5	8.75	2	10.75	1.5	1.25	13.25	25.25	29.25	29.5	30
	fly 25	1070	697.75	1017.25		42.75	69	64		0.32225	0.18208	0.14354		0.076125	0.13231	0.049811			fly 26	4	18.75	13.75	21.5	20.75	24.75	26.5	24.25	27.25	23	24.75	29.25	28.5	27.75	30	29	27.25	29	17.25	21.75	12.75	5	5.25	1	5.75	25.25	29.5	28.75	28.5	28.5
	fly 26	1159.25	1140.25	1048.5		17.75	38.5	40.5		0.45064	0.24662	0.17812		0.066614	0.048212	0.052795			fly 27	26.75	22.25	27.25	29	27	25.5	28.25	28.25	29.5	30	29.75	30	30	30	30	30	30	25	24.25	28.75	24.5	26.5	17.5	21.75	4.5	20.75	30	30	30	30
	fly 27	1327.25	888.25	1125.75		21.5	27.25	52		0.50873	0.24758	0.2632		0.02805	0.10704	0.052461			fly 28	0	1.5	6.75	10.5	20.25	22.25	20.25	25.25	23	27.75	30	24	28.5	30	30	29.75	30	28.25	14	6.25	3.75	3.5	1.25	0	0	7.25	26.25	29	27.75	29.25
	fly 28	907.25	1224	971.5		55	23.5	78.5		0.18582	0.34152	0.23409		0.078059	0.042003	0.080094			fly 29	7.5	8.25	19.25	24.75	26.75	29.75	28.5	30	28.25	29.75	28.25	30	29.25	30	30	28.75	29.5	27.75	22	26	17.25	7	3.5	0	0	1.5	22.25	29	29.75	29.75
	fly 29	1116.25	1070	815		63.5	41	74.25		0.30446	0.1881	0.22322		0.060604	0.050755	0.11686			fly 30	9.5	16.75	19.75	25.25	25.5	28	30	29.25	29.5	30	28.75	30	30	30	29.75	30	29.5	28	28.5	23.5	15.75	1.25	3.75	0	1.25	23.25	29.25	30	30	28.5
	fly 30	1211	1005.25	1118		34.25	38.5	72.25		0.3499	0.15965	0.24323		0.045798	0.059021	0.053507			fly 31	2	11	14.25	20.75	18.5	24.25	24	25.25	28.75	27.5	24.5	28	28.5	28.5	30	29	30	28.25	22.5	29.75	18	5.75	1.25	1.25	0	8.75	19.75	24.5	28	29
	fly 31	1083.75	823.5	1025.75		54	30.25	73		0.26349	0.24682	0.16247		0.063763	0.11785	0.053009			fly 32	1.25	0.5	2.25	8.5	11.5	12	17.25	20.5	22.75	24.25	24.5	26.75	27.25	26	28	30	29.5	21.75	20.5	14.75	12.75	0	0	0	0	0	1	15	28.25	25.75
	fly 32	895.25	965.5	1101		98	37.5	64.25		0.24988	0.18519	0.09977		0.10593	0.073848	0.027784			fly 33	2	12.25	17	20	22.25	24.25	27	25	29.75	28.75	29	29.75	30	29.75	30	29.75	29.5	26.25	28	20.75	20	12.5	3.5	1.75	0	0	8.75	28.75	30	29.75
	fly 33	1115	1113.75	954.5		82.25	41.75	101.25		0.31306	0.21262	0.11167		0.061759	0.04702	0.048583			fly 34	0	0	1	6.5	12.75	19.25	22.75	18	24.5	21.75	25.75	24	27	29	28.25	30	30	26	24.75	13.5	10.75	5.75	0	0	0	2.25	23.75	26.5	24	28.75
	fly 34	1004	909.5	940		60.5	49.25	109.5		0.28244	0.14146	0.12512		0.083553	0.067315	0.058018			fly 35	1.5	2	11.75	12.5	16	20	20	20	23.75	23.25	23.75	26.25	28.25	27.25	25.75	29	29	26.5	29.25	28.5	23.25	12.5	4	1	0	2	20.25	24	29.25	30
	fly 35	1087.75	1044.5	960.5		68.25	19	73.75		0.28624	0.34742	0.08446		0.064384	0.081669	0.037848			fly 36	2.25	9.5	17.25	18.25	23.75	19.25	25.75	25.75	28	25	30	23.25	29	30	28.75	30	28.5	21.75	11.25	18.5	16	7.25	0	0	0	3.25	25.75	30	30	30
	fly 36	940.75	1095.75	968.25		61	68.75	61.5		0.2991	0.26944	0.12143		0.096478	0.063284	0.050311			fly 37	0	2.25	5	13.5	17.5	18	21.5	28.75	25.5	23.75	23.25	30	27.5	29.75	26.75	30	30	20.25	8.25	8.5	9	8.75	0	0	0	1.5	13.75	27.5	27.5	29.25
	fly 37	921.75	686.5	877.25		70.75	84.25	59.25		0.28205	0.10818	0.19841		0.10042	0.095162	0.093627			fly 38	0	0	3	8.5	20	19.5	27.5	28	29	29.75	30	30	27	30	30	29.75	29.75	30	28.5	28.75	22.25	16.5	4.25	1.25	0	18	28.75	29.5	29.5	29.25
	fly 38	1115	1192.25	988.25		42	28.25	32.75		0.3726	0.40604	0.26845		0.068826	0.051215	0.085893			fly 39	12	13.5	23.75	26.75	24.75	26.5	26	27.5	28.25	27.25	27.25	29.5	24.5	28	30	29.75	25.5	26.75	27.25	24.25	21	13.75	6	0.25	5.25	11.25	28.25	27.75	29	30
	fly 39	1188.25	927.5	1061.75		37.25	70.25	68.5		0.39528	0.19025	0.23569		0.056562	0.078275	0.062194			fly 40	0	2.5	6.5	8.25	6.75	7.75	14.75	13.75	19.75	24.75	24.75	23.25	23.5	25.75	28.5	25.75	25.75	22.5	14.75	10.5	11	6.25	2.5	0	0	2	10.25	23	28	30
	fly 40	891	931	840.25		66	50.25	48.25		0.33176	0.21188	0.21382		0.12384	0.082924	0.1056			fly 41	0	0	1.75	6.5	15	16.25	26.25	30	28.5	27.5	30	30	28.25	29.5	30	30	28	30	30	20.75	17.5	0.25	0	0	0	4	12.75	21.25	24.75	21.75
	fly 41	1019.5	929.75	1025.25		64.75	28.75	63.25		0.24882	0.18808	0.16396		0.070553	0.07689	0.053782			fly 42	3.25	3.75	10.75	24.75	15.5	24.5	26.75	27.25	27.5	29.75	29.75	28.75	28.75	29.5	30	26.75	30	30	22.25	5.25	8.75	4	0	0	0	14.5	27.25	30	30	30
	fly 42	1049.5	933.75	1069.5		46.5	42.75	45.75		0.29437	0.16926	0.18814		0.071876	0.069796	0.050286			fly 43	6.5	6.75	19.5	27.25	28.25	27	28.25	26	23	30	30	29.75	30	29.25	27.5	29.25	29.75	23.25	28.25	19	20.75	6.75	6.5	4.25	0	11.75	29.5	30	30	30
	fly 43	1141.25	881.25	940.75		49	62	68.75		0.34494	0.18095	0.22792		0.059392	0.085445	0.087627			fly 44	3	12.25	7.75	14.75	16.75	19	22.25	28.25	26.75	30	29	29.5	29	30	30	30	29.25	30	27.75	23	21	4.5	0.75	0.5	0	11.75	26.75	24	27	29.75
	fly 44	1100.75	968.25	1056		48	49.75	47		0.25919	0.19286	0.22962		0.057531	0.074128	0.061277			fly 45	4.5	11.75	10.75	21.75	16	19.25	19.75	23.5	23	27.5	28.75	25.5	30	27.75	29.5	30	25.5	27.5	30	27.5	14	3	10	4.5	2.5	3.25	17.25	26.5	28	28.25
	fly 45	1066.5	918.75	900.25		32.25	49	67.75		0.33691	0.1657	0.15312		0.075882	0.072109	0.070737			fly 46	0.5	11.5	12.25	3.5	16.75	20.25	13.5	21.75	29.25	26.75	26.5	24.75	27.25	30	28.75	27.25	29	28.25	25	12.25	11	4.75	5.75	2.5	3	11	24	25.75	29	29.75
	fly 46	1056.25	1074	1036.75		31	39	79.5		0.21529	0.32809	0.19884		0.061341	0.071911	0.058456			fly 47	0	0	2.25	2.5	4	3	6.5	8.5	19	12.5	19.75	27.75	29.25	26.75	28.25	30	29.75	25.75	21.5	11	10.5	1.25	0	2.75	2.5	5.25	16	19	25.25	25.75
	fly 47	765.75	1125	806.25		33	42.5	52		0.10516	0.30207	0.17136		0.076715	0.059535	0.099531			fly 48	0	9	26.25	25	18.5	24.75	25.75	26	28	29.25	27	30	30	27.5	29.25	30	27.5	30	25	25.75	19	6.75	2.75	0	0	3.5	21	29.75	30	30
	fly 48	1119.75	953.25	1041.5		66.5	52	67		0.27858	0.18117	0.30457		0.056803	0.071381	0.076983			fly 49	8	7.25	19	26.5	25	27.25	29.75	26.5	26.5	29.25	30	30	30	30	30	30	29.75	28.25	26.25	18	12	4	2	4	0	1.25	5	28.5	28.75	27.5
	fly 49	1046.75	1129	1031.5		73.5	35.75	63.5		0.37936	0.20525	0.15858		0.080989	0.043479	0.052395			fly 50	2	11	15.75	18.5	24.5	28.5	28	25.25	25	30	25	26.25	28.25	30	27.75	30	30	24.25	24.5	23.5	12.25	11.25	8	2.75	0	11.5	28.25	29.75	29.75	26.75
	fly 50	1138.75	1025.5	1069.5		43.75	34.5	50		0.26853	0.34941	0.21694		0.052657	0.0859	0.058559			fly 51	0.25	3.5	4.75	9.5	11.75	16.75	21.25	26.75	28.75	25.5	25.75	30	30	27.75	30	26.5	28	15	4	1.75	0.25	8.75	2.75	0.5	0	16.25	27.75	28	28.75	27.75
	fly 51	1011	962.5	1060.75		42.75	94.5	78.25		0.30935	0.22668	0.34662		0.083204	0.079855	0.080737			fly 52	0.25	1.25	8	10	18.75	25	28.5	27	29.5	29.5	28.75	28.25	29.25	30	30	30	26	26	26.75	13.25	6.5	3.25	3.75	0	0	0	11	27.75	26.25	30
	fly 52	1042.5	1045.5	779.25		71.75	51.75	74.25		0.2641	0.22222	0.14035		0.071296	0.065173	0.093125			fly 53	0	0	0	1.25	4.75	8.5	17.25	19.75	19.5	16.25	17.25	26.5	22	24	28	20.5	25.75	18	12	10	3	0	0	0	0	0.5	21	29.75	28.25	30
	fly 53	885.5	882	1085.25		69	46.25	34		0.18314	0.18737	0.16441		0.087594	0.084909	0.043038			fly 54	0	6.5	5.25	5	8.75	18.5	23.5	27.75	30	30	28.75	29.75	29.75	29.75	30	29.5	30	29.75	29	24.75	13	15.75	6	0	0	2.25	21.25	30	30	30
	fly 54	1052.75	945	1034.75		63.25	28.75	47		0.28857	0.44893	0.27098		0.071326	0.12452	0.07131			fly 55	0	5.25	5.5	11.5	11.5	15.75	24.25	24.5	23.5	24.5	26.5	27.25	28.75	27.75	26.75	27.25	30	28	20.25	25.5	13.5	7	0	4	3.25	11.25	26	29.75	29	29
	fly 55	1078.5	721.25	1039		43.25	61.5	70.5		0.27705	0.12534	0.2378		0.066322	0.099458	0.065051			fly 56	5.75	4	6.5	21.25	22.25	26.25	28.75	25.5	27.25	29.25	30	29	30	29.25	29.75	30	28.5	29.5	27.75	26.75	11.5	11.5	4.75	3.25	0.25	4.5	9.25	24.5	28.25	30
	fly 56	1078	857.25	850.5		51.75	20.25	78.75		0.42775	0.23117	0.22015		0.083159	0.10661	0.10591			fly 57	0.5	5.25	12	14.25	17.75	18.5	21	25.5	26	27.25	28.25	24.25	30	29.75	28.25	28.75	27.75	28.25	26.25	30	12.5	10.25	6	3	2.25	5	27.5	30	30	30
	fly 57	1103.25	848.25	994.25		42.75	97	50.5		0.35823	0.10945	0.23657		0.070284	0.063157	0.077631			fly 58	0.25	5.75	5.25	11.5	26	18.25	20.75	19.5	21.5	27.75	29.25	30	30	30	29.5	30	30	27.75	28.5	19.5	15	4.5	0	0	0	7.5	12.75	28.75	28.25	29
	fly 58	1082.75	799.5	831.25		60.25	48.25	68.75		0.20453	0.18306	0.18773		0.052807	0.10353	0.099111			fly 59	0	0	3.75	4.5	6.75	8.25	17	13.25	18.25	14.25	19	20.5	29.25	25.5	29	29.75	29.75	22.75	15.5	23.75	7.5	0	0	0	0	3.75	17.5	24.25	28.5	29.75
	fly 59	913.5	1160			72.5	35.5			0.12942	0.34966			0.058292	0.057158				fly 60	7.75	22.25	25.5	26.5	29.5	29.25	27	27.75	28	23.5	30	29	28.75	29.5	29.5	28	29.5	28	28.25	24.25	23.75	7	1.25	0	0	17.25	30	30	29.5	30
	fly 60	1218.75	858.5			41.75	68			0.36075	0.19613			0.04498	0.10745
	fly 61		1071				45.75				0.22128				0.057602					bin 1	bin 2	bin 3	bin 4	bin 5	bin 6	bin 7	bin 8	bin 9	bin 10	bin 11	bin 12	bin 13	bin 14	bin 15	bin 16	bin 17	bin 18	bin 19	bin 20	bin 21	bin 22	bin 23	bin 24	bin 25	bin 26	bin 27	bin 28	bin 29	bin 30
	fly 62		1046.5				54.5				0.31913				0.079089			PKA.R1c/+	fly 1	0	7.3333	26	24.3333	22	25.6667	19.6667	22.3333	22.3333	22.6667	23.6667	26.3333	26	29.3333	30	30	26.3333	17.3333	17.6667	3.6667	8.6667	4.3333	2	0	1.6667	8	8.6667	25.6667	30	30
	fly 63		736.25				48.5				0.13771				0.099621				fly 2	0	0	4	16	23.6667	21.3333	28	26.6667	28.6667	23.3333	26.3333	26.6667	20.6667	29.3333	30	27.6667	22.3333	28	29.6667	18.6667	15.6667	10	1.3333	0	0	0	24	29.6667	29.3333	30
																			fly 3	0	2	10.3333	15	16.3333	17.3333	20	23.6667	25.3333	27.6667	25.6667	29	30	30	27	30	27.6667	29.6667	30	13.6667	7	8	1	0	0	14	29.3333	30	30	30
																			fly 4	0	0	0	5.3333	14.6667	18	28.3333	22.6667	26	25.6667	19	24	30	30	30	30	30	30	27	17	23	19.3333	3	2.6667	0	0	21.3333	30	30	29.6667
																			fly 5	0	0	0	0	2.3333	16.6667	26.3333	14.6667	26.6667	28	27.3333	21	28.3333	30	29.6667	20.6667	20	27	16.3333	10	10.3333	7.3333	0	0	0	0	1.6667	19	29.6667	29.6667
																			fly 6	0	0	0	0	0	12	21.6667	14	23.3333	29	30	22	29.6667	30	30	30	22.6667	22.3333	13.3333	8.6667	0.33333	0	0	0	0	0	9	25.3333	30	30
																			fly 7	2.6667	7.6667	12.6667	15.3333	19.6667	20.6667	22.3333	27.6667	26.6667	29	30	27	30	30	28.3333	26	29.3333	26.3333	26	21.3333	4.3333	5.3333	4.3333	2	1.6667	9.3333	20.3333	21	30	30
																			fly 8	0	0	0	0	0	5.6667	12.6667	17.6667	22	12.3333	17	25	24	27.6667	22.3333	28.6667	17	15.3333	7	0	0	0	0	0	0	3.6667	10.3333	19.6667	22	23
																			fly 9	0	0	14.3333	20.3333	24.3333	23.6667	24	20	25	28.3333	28.6667	26.6667	27.6667	28	29	28	19.3333	25	30	23.3333	20.3333	12.3333	5.3333	0	0	11.6667	30	30	30	30
																			fly 10	0	0	0	0	7.6667	16.3333	23.3333	17.6667	22	21	10.6667	24.3333	20	25.3333	19.3333	24.6667	6.3333	25.6667	22	10.6667	9.3333	10.6667	0	0	0	6	20.3333	29.3333	29.6667	23
																			fly 11	0	0	0	7.3333	19	20.3333	22.3333	21	26	29.6667	24.6667	22.6667	29.6667	28.3333	27.6667	29.6667	18	30	24	17.6667	19.6667	9.6667	4.3333	0	0	22.6667	27	28.6667	30	30
																			fly 12	0	7	20.3333	23.6667	24.3333	26	30	27.3333	25.3333	25	27.3333	26.3333	25.6667	21.6667	30	30	22.3333	21.6667	30	20.3333	21.6667	16.3333	6.3333	5	0	8.3333	22	25.6667	30	24.6667
																			fly 13	0	0	10	22.6667	26.3333	25.3333	28	27.3333	30	29.3333	30	30	30	30	30	29.3333	25	28	28.6667	25.6667	13.3333	8.3333	0	4.3333	0	7	30	30	30	29.3333
																			fly 14	0	0	5.6667	20.3333	15.3333	22.6667	26.6667	30	30	30	30	30	30	30	30	30	22.6667	20.6667	26.6667	24.3333	21.6667	1.3333	1.6667	1.6667	0	10	29	30	29	30
																			fly 15	6	2	1.6667	5.6667	7.6667	3.6667	2.6667	1.6667	0	10	23	23.3333	30	30	27.3333	30	25.6667	30	29	25	16.3333	16	6.6667	4.3333	0	0	15.6667	19	27	24.3333
																			fly 16	0	0	0	0	0	4	13.3333	23.6667	22.3333	23.6667	27	26.6667	30	30	30	30	26.3333	17.6667	19.6667	14.3333	0	0	0	0	0	12.3333	15.6667	26.3333	20.3333	27.6667
																			fly 17	0	0	13.6667	17.3333	18.3333	20.6667	26	26.3333	25.3333	23.6667	24.6667	30	30	30	24.6667	29	21.6667	25.3333	24.6667	18.6667	24.3333	18	2.3333	0	1	29.3333	29.6667	29.3333	29.6667	29.6667
																			fly 18	0	1	5.3333	17.3333	18.3333	21	24.6667	25	28	24.6667	26.6667	24	26.6667	30	30	24.6667	18.6667	26.3333	15.6667	15	9.3333	1.3333	0	0	0	15.3333	29.3333	29	28.3333	30
																			fly 19	3.6667	0	0	0	0	4.3333	13.6667	18.6667	24	26.3333	26.6667	23.3333	25.6667	29.6667	29	21.6667	15	11.3333	5.6667	6	0	0	1.6667	1.6667	0	22.6667	24.3333	25.3333	27.6667	27.3333
																			fly 20	0	6.3333	14.6667	16	20.3333	25.6667	20.6667	21	28.6667	29	29.6667	22.3333	29.3333	21	29	27	22.6667	29	27.3333	23	16.3333	9	4.6667	0	0	7.3333	29.6667	30	30	30
																			fly 21	0	0	2.6667	5.3333	19.3333	28.3333	30	29	23.3333	28	30	29.6667	26	27	29.3333	30	25.3333	28.3333	27.3333	22	13.3333	9.6667	7	1.6667	0	10	30	29.6667	30	30
																			fly 22	0.33333	9.6667	26	25.3333	27	22	30	28.6667	26.6667	30	28.3333	24.3333	27.3333	30	27.6667	28	30	25.6667	30	21.3333	9.3333	8.6667	10.6667	1.6667	0	15.3333	30	30	30	30
																			fly 23	0	0	6.3333	13.3333	25.6667	24	26.3333	30	29.3333	25.6667	30	30	29.6667	30	30	30	29	30	30	19	4	10	11.3333	0.33333	0	2.6667	19	23	30	27.3333
																			fly 24	0	4.6667	19	20	23	27.6667	25	29.6667	26.6667	29.6667	27.6667	29.6667	27.6667	25.3333	27.3333	27	25	21.3333	15.6667	23	11.6667	2.6667	0	0	0	0	17	30	30	30
																			fly 25	0	0	0	0	0	1.5	10.25	15.25	20.5	25.75	28.25	27.75	30	30	30	29.5	27.25	16	8.25	5.25	1.75	0	0	0	0	0.25	20.25	30	29.5	29.25
																			fly 26	0	0	0	6.75	19.5	24.25	28.25	28.5	28.75	30	29.5	30	27.75	27.25	28.25	30	28.5	27.25	28.75	25.75	21.5	17	8	1.75	0.25	22.25	30	30	30	30
																			fly 27	0.25	0	10.5	20.25	19.25	7.5	10.75	5.75	9	12.25	17.75	4.5	15.25	13.25	19.75	19.25	13.5	13.75	3.25	9.75	5	8.25	0.5	0	7	26.5	26.25	29	29	29.75
																			fly 28	1.5	12.5	14.25	19.5	26.5	28.5	30	29.25	28	30	30	29.75	30	30	29.25	28.75	29	26	24.25	28.5	21.5	12	14.5	4.25	7.5	29.5	30	30	30	30
																			fly 29	0	0	0	1.5	22.5	26.5	29.25	26	29	29.75	29.75	30	30	27.25	30	28.25	28.5	25.75	19.5	17.5	12.5	5.5	0	0	0	19.75	30	30	30	30
																			fly 30	0	0	5.75	13.5	19.5	19	19.5	23	22.75	24.75	27.25	25	24	27	29.5	29.75	28.25	20.25	12.25	10.25	4.75	0	0	0	3	18.25	26.75	28.5	26.5	28
																			fly 31	0	0	0.75	8.75	13.5	11.25	11.5	7.25	6	13.5	14.25	11.75	9.75	5.75	19.75	7.25	23.75	9.5	1.75	4.75	0	0	0	0	1.25	29	30	30	29.75	26.25
																			fly 32	0	0	1.75	4.75	12.75	17.25	13	13.25	18.5	22.75	18.25	16.25	22.25	18.25	29.5	28.75	19.75	25.25	8.75	10	8.75	7.25	0	0	0.75	22.25	28	27.25	30	28
																			fly 33	1.25	3.25	5.75	9.25	15.25	16.75	20.25	25	23.5	29	28.25	28.5	26.5	29.25	27.25	29.25	29.75	29.75	22	26	10.5	7.75	7.75	3.25	0	18.5	28.75	30	30	30
																			fly 34	0	0	0	0.75	13	17.5	25.5	14.5	29	30	30	26	27	27.75	30	29	24.5	30	20	14.25	8.25	0	0	0	0	9	23.25	19.25	23.25	25.5
																			fly 35	0.25	0	2	7	17	21.25	20	26	23.75	21.25	28.25	19	25.75	27.5	26.25	25.25	16.75	24.5	8.25	11.75	5.5	3.75	5.5	0	11	26.5	28.25	30	30	30
																			fly 36	0	5.75	12.5	18	21	24.75	24.5	23.5	26.5	25	26.25	27	28.75	28	24.25	26.25	26.25	24.5	20	22.5	18.75	9.25	7.75	0.75	0	0	20.5	28.25	28.75	30
																			fly 37	0	0	0	1.75	2.25	6.5	1.75	8	16.25	9.25	21	19.25	22.75	16.5	25	9	16.5	7.25	7	1.75	0	0	0	0	0	0	4.25	23.75	28.25	24
																			fly 38	0.25	8.5	20.5	24.75	20.5	24.5	24.25	27.5	28	25.25	30	27	30	30	29.25	29.75	27	28.5	22	29.5	13.5	8.5	3.75	0	4.5	28	29.5	30	30	30
																			fly 39	0	0	0.25	2.25	13.25	14.75	24.5	22.75	25.75	27.25	23.75	27.25	28	25.5	25.75	28.75	27.75	16.25	26.5	18	0	0	0	0	0	0	15.75	23.25	27.25	26.75
																			fly 40	0	0	5.5	12.75	13.75	24.75	19	26	30	27.25	24	30	30	27.5	27.25	24	19.5	23	22	16	4.25	1.25	0	0	0	9	24.25	28.75	27.75	29.75
																			fly 41	0.25	2.5	1.5	3.75	8.75	10.25	23.25	21	24.5	26	24	29.75	22.5	25.25	28	19	27	22.75	14.5	11	4.5	1.5	2.75	0	2.5	21	29.25	28.25	29.5	29.75
																			fly 42	0	0	0.75	7.25	12.75	19.25	23.25	18.75	27	27	29.5	30	27.25	29	30	30	29.75	22.5	10.75	3	5.75	0	0	0	0.5	17.25	27.75	30	28	30
																			fly 43	4	0	6	12.25	13	18	20.5	25.75	21.5	27.75	22.5	25.5	27.25	30	30	30	24.75	30	21.25	2.5	10	4.5	2	2.5	0	1.75	18.75	25.75	27.75	23.25
																			fly 44	0	0	7.75	10.25	22.25	23.25	20.5	28.25	22.25	27	27.75	22.25	26.25	26.5	25.25	19	27.5	28.75	23	12.25	10	8	1.5	0	0.5	9	26.5	26.75	28.5	29.5
																			fly 45	0	0	1.75	6	15.5	15.75	17.75	24.75	26.75	28.5	28	20.5	24.75	20.5	27	20.5	23	15.25	3.75	11.75	1.5	0	0	0	0	12	30	30	30	30
																			fly 46	0	1.25	8.25	12.25	5.5	20	17.5	26.25	28	28	27.75	30	30	30	30	30	25.75	29.75	30	19.5	5.25	1.25	0	0	0.5	18	22	23.25	26.75	29
																			fly 47	2.25	10.75	20.25	23	24.25	25	22.75	26	27.5	21.75	26.5	24.5	26	23.25	29	26	29.75	22.25	28.25	22	21.5	18.5	10.25	5.75	0.25	6.25	27.25	30	30	30
																			fly 48	0	0	2.25	1.25	6	6	23.75	15.75	22	19.25	23.25	28.5	30	30	28	23.5	29.75	25.5	26.5	13.75	7.75	1.25	6.25	0	0	10.5	26	23.25	29.75	30
																			fly 49	0	0	5	11	17.75	22.75	24.25	16.25	28.25	24.75	26.5	29.25	26.75	28.25	30	24.5	29.5	27	24	24	20.75	7.25	8	1.75	0.75	24	29.5	30	30	30
																			fly 50	0	2.5	0.75	1.25	6.5	8	17	16.25	24.75	24.25	20.75	26	28.5	30	28.25	27	24.5	26	15.5	19.75	19.75	11.75	3.75	0	1	23.75	26.75	28.25	26.5	30
																			fly 51	0.25	0	1.75	19.25	19	25	26.5	24.75	24.5	26.75	26.5	28.5	29.25	29.25	27.5	23	25.5	27.75	15.5	23.25	9.75	5	0	0	0	0	1.25	24.25	29.5	30
																			fly 52	0	0	3.75	8.75	16.75	22.25	24	23.75	27.5	26.5	25.5	23.5	28	26	24.75	28.75	26	23	19.5	19	10.25	5.25	1.75	0	0	9.25	27	28.75	29.75	29.75
																			fly 53	0.75	0	0	0	3.25	11.25	9.5	1.25	2	16	18	12.75	26.75	29.5	23.25	19	17	21.25	10	13.75	0.75	3	0	1.25	2.25	12.75	25.75	22.75	27	30
																			fly 54	4	8.75	6.75	7.25	8.75	11.25	13.75	11	15.75	23.75	15.25	22	23.75	22.25	22.25	22	21.75	18.25	20.5	8.75	6	1.25	9.5	2	4.25	21	29	30	29	29.75
																			fly 55	0	0	0	0	0	2.5	5	7.75	21.75	22	17	29.75	16.75	30	22.75	27.25	9	10.25	4.75	2.5	0	0	0	0	0	3.25	16	24.25	22.75	10
																			fly 56	1	7.25	1.75	0	0	0	1.75	9.25	9	8.5	10.5	11.5	10	11.75	22.75	16.25	16	15.75	13.75	11.5	7.5	4.5	1.75	0	13.5	18.75	29.5	29.5	23.75	28
																			fly 57	0	0	1.75	0	0.5	6.25	22.25	24.75	26.75	26	24	26	28.75	25.5	26	28.5	17.75	25.75	26.25	18.5	15	2.25	0	0	0	0	1.75	21.75	30	29.25
																			fly 58	0.25	1.5	4.5	5	7.75	5.5	13.5	21	25.75	29.75	30	29.75	24.75	30	30	23	25.25	25.5	19.25	10	2.75	0	0	0	0	8.25	13.75	15.75	19.25	18.75
																			fly 59	0	8.75	19.5	18.75	22	17.75	22.5	24.75	26.25	29.5	29.5	28.75	28	27.75	30	30	28.5	28.75	25	17.75	16.75	7.5	0	1.25	1.5	22.25	29.75	29.5	29.75	29.75
																			fly 60	0	4.5	14.25	15	15	15	16.75	16.5	14.75	14	12.25	19.25	22	15.75	27	24	17.5	13.75	12.25	7	1.5	3.75	0	0	0	1.75	16.75	28	29.75	29.5
																			fly 61	0	0	5.25	13.5	22	25	25.75	25.75	25.25	27.5	28	28.25	28	26.75	27	27.5	28	21	22.5	18	15.75	6.75	0	0	0	12	28.5	30	30	30
																			fly 62	1.25	2.25	5.25	12.75	14.5	21.75	24.5	26.5	25.5	27.75	30	27	30	29.75	30	30	30	27.25	13.75	22	14.25	9.75	3.75	2	0	5.5	28.75	30	30	30
																			fly 63	0	0	0	1.25	0.5	11.25	12.75	7.25	11.5	25.75	16.5	24.5	29.25	27	25	28.5	8.5	7.75	3	10.5	0.5	0	0	0	0	10	24	27.5	28.75	29.75
																				bin 1	bin 2	bin 3	bin 4	bin 5	bin 6	bin 7	bin 8	bin 9	bin 10	bin 11	bin 12	bin 13	bin 14	bin 15	bin 16	bin 17	bin 18	bin 19	bin 20	bin 21	bin 22	bin 23	bin 24	bin 25	bin 26	bin 27	bin 28	bin 29	bin 30
																		PKA.R1MB/+	fly 1	0	0	0	11.6667	19.6667	16	25	18.3333	24	26.3333	28.6667	22.3333	24.6667	25.3333	30	29.6667	27	23.6667	14.3333	14	7.3333	4.3333	0	0	0	9	24	26.3333	30	27.3333
																			fly 2	0	0	3.6667	2.6667	13	22	26.3333	25.6667	29.6667	30	30	27	30	30	30	27.6667	23	30	21	16.3333	15.3333	4.3333	3	1	0	0	15.3333	25.3333	30	29.6667
																			fly 3	0	5	15.3333	22.6667	17.3333	21.3333	23	26	29.3333	30	29.3333	24.6667	30	30	30	30	30	30	30	23.6667	12	6.3333	2.3333	0	0	0	22.3333	29.6667	30	30
																			fly 4	0	0	6	16.3333	26.3333	24	29.6667	24.6667	28.6667	20.6667	28.6667	30	29	28.6667	29	29.3333	29.3333	28.6667	30	27.6667	30	26	22	10.3333	0	0	2	15	28.3333	30
																			fly 5	0	0.66667	11.6667	18.3333	23.3333	23.3333	30	29	25.3333	24.3333	30	29.3333	29	29.6667	26.3333	29.6667	28	29.6667	29.3333	14.6667	17	21.6667	12.3333	7	0	1.3333	29.3333	30	30	30
																			fly 6	0	0	4	1.6667	15	14.6667	23.6667	18.3333	20.6667	24.3333	29	30	30	30	30	30	30	30	25.3333	19.6667	13	5	2	0	0	0	19	22.6667	25.6667	29
																			fly 7	0	1.6667	0	8	15	17.6667	23.3333	22.6667	19.3333	27	27.6667	26	30	26	30	30	26	29.6667	27	9	18	9.3333	4	0	0	0.66667	26	30	30	30
																			fly 8	0	3.6667	1.6667	6	18	21.3333	26	28.3333	29.6667	29.6667	28	30	29.6667	28.3333	29.3333	29.6667	26	30	29.6667	23.6667	10	0	4	0	0	0	14.6667	28.6667	25.3333	29.3333
																			fly 9	0	1.3333	8.3333	23.6667	25.3333	18.3333	23.3333	22.3333	28.6667	25.3333	29.6667	29.6667	30	30	30	30	27.6667	27	30	18.6667	21.3333	13.3333	8	0.66667	0	0	1.3333	20	29.3333	29.3333
																			fly 10	0	0	0	8.3333	16.3333	21.3333	23.6667	26	25.6667	28.3333	26	28	23.6667	30	30	30	23.6667	30	26	27	15	13.3333	4.3333	0	0	0	4.3333	23.3333	28	25
																			fly 11	0	2.6667	14.3333	24.3333	29.6667	28.6667	25.6667	29.3333	28	26.3333	29.3333	29.3333	29.6667	30	25.6667	29.6667	26	25.6667	30	27	28	26.6667	24.3333	10.3333	0	7.3333	27.3333	29	30	30
																			fly 12	0	2.3333	5	19	21.3333	25.3333	23.6667	30	24.6667	27.3333	28.3333	30	29.6667	30	28.6667	29.6667	30	30	30	29.6667	20	17.3333	8.3333	4.3333	0	14.3333	29	30	29.6667	29
																			fly 13	0	0	0	3.3333	8	15.6667	20.3333	23.6667	26	27.3333	26.3333	29.3333	29.6667	30	27.6667	30	22	30	12.6667	12	8.6667	0	0	0	1.3333	23.3333	25.3333	30	30	30
																			fly 14	0	0	0	2	11	14	24	18.3333	23.6667	24.3333	27.6667	28.3333	23	27.3333	29.3333	29.6667	30	29.3333	23.3333	14	15.6667	7.6667	0	0	0	0	17.6667	30	30	24.6667
																			fly 15	0	6.6667	7.6667	15.3333	26.3333	28.6667	30	30	29	30	30	30	30	30	30	30	29.3333	30	30	29.6667	7	8	1.3333	0	0	8.3333	29.3333	29	30	30
																			fly 16	0	0	1.3333	17.3333	24	25.6667	28	27.3333	30	27.6667	30	25.3333	29	29	30	30	26.3333	30	30	19.6667	21.6667	10	2	0	0	0	5.6667	27.6667	29.6667	29.3333
																			fly 17	0	0	0	7.3333	14	18.6667	23.6667	23	25	25.3333	28	26	29.3333	29.3333	26.6667	29	25	25.3333	14.3333	11.3333	14	7.3333	1.6667	0	0	0	3	20.3333	28.3333	28
																			fly 18	0	0	6.3333	18.3333	29	29.3333	28	30	24	29.3333	29.6667	29.6667	29	30	30	30	29.3333	24.6667	14.3333	20	16.3333	5.6667	0	0	0	17.3333	28	29.6667	28.3333	29
																			fly 19	0	0	4	16.75	23	26.25	27.75	25.5	28	29.5	28	29.5	29.75	26.75	29	26.5	27.25	29.75	25.5	20	18.75	16.5	5.5	0	0	0.25	12.25	28	30	30
																			fly 20	0	0	4.75	6.25	17	25.5	26.75	25	27.25	27.5	28.75	30	29	28.75	29	29.5	28.25	29	20.25	19	14.75	6.5	3	0	0	0	20.5	30	30	30
																			fly 21	0	0	2	2.75	3.5	16.75	15.25	23	24.25	28	26.5	29.75	26	24.75	25.25	27.5	29.25	29	27.75	23.75	14.5	8.5	3	0	0	1.25	23	30	30	30
																			fly 22	0	0	6.25	13	12	19	16.5	17.5	27.5	27.75	27.5	29	29.75	29.75	28.25	30	29.75	27.75	22.25	19.25	11.75	5.75	2	4.5	0	0	7.25	20.75	29.5	30
																			fly 23	0	0	4.75	7.5	19.25	21.5	22.75	21.75	28.25	30	29.25	29.5	30	30	30	30	30	27.25	12.75	6.5	3.5	5.5	0	0	0	11.75	29.25	30	30	30
																			fly 24	2.25	0	0	11	14.75	23.75	23.25	23.75	24.25	29.5	24.75	28.25	29	30	30	30	30	18.5	18.5	10.75	11.25	2.75	0	1.75	0	4.25	25.75	29.25	30	29.25
																			fly 25	0	0	4	12	22.75	24	28.25	20	24.5	28.5	30	30	30	29.5	29.75	25.75	29.25	27.75	20.5	15.75	15.75	6.75	0.5	0	0	0.75	26	29.5	29.25	28
																			fly 26	0	6.5	9.25	17.5	22.75	25	24.5	27.5	23.75	25.75	28.5	28.25	27.25	30	29.75	30	20	13.75	24.5	6	3	2.75	0	0	0	19.75	27.75	30	30	30
																			fly 27	0	0	0	4.25	4.25	15.75	25.5	28	21	27	27.25	30	29.75	30	30	29.5	30	30	30	30	25.5	14.25	0	0	0	9.5	27.75	30	30	30
																			fly 28	1.25	5.75	10.25	11.5	12.5	24.75	28.75	24.5	21	25	27.5	30	29.5	26.25	29.75	28.5	26	27.75	24	8.25	16.5	5	0.5	0	0	1.25	5.25	18.5	27	29.75
																			fly 29	0.5	0	1.25	1.5	3.5	7	14.5	19.5	18	20	24.5	24.25	26.75	29.25	25.75	26.5	24	23.75	13.5	12.25	8.25	6	1.75	0	0	0	13.25	24.5	27.5	27.5
																			fly 30	0	0	4	13.5	20.5	26.75	25.5	25	27.75	24.5	28	29.25	28.5	29.25	29.5	28.75	25.25	26	27.5	23	23.75	12.25	7.5	0.25	0	0	17.75	28.5	29.75	30
																			fly 31	0	1.5	6	14	20.25	23.5	23.5	26.5	24.25	28.75	20	25.75	26.75	27.25	29.25	29.5	24.25	21.5	25	19	15.25	5.75	2.5	0	0	1.75	16.5	29.75	30	30
																			fly 32	0	5.75	15	18.5	21.5	26.25	20.5	25	26.25	27.5	27.75	29.75	28.25	29.75	27	21.5	29.25	30	20.75	21.25	21.75	5.5	0	0	0	1	25.75	30	30	30
																			fly 33	0	6.5	12.25	11.5	20.5	18	13.5	20	21.25	29.25	26.25	27.25	29.25	29.25	29.25	30	30	24.5	25.75	16.5	12	11.75	3.5	0.25	0	0	4	17	24.75	29.5
																			fly 34	0	2.75	9.5	16	17.75	24.25	26.5	25.5	25.5	28.25	29.25	25.75	30	29.75	28	29.5	29	30	22.5	22	18.5	18.5	12.25	3	0	0	0	11.5	26.5	23.75
																			fly 35	0	1.25	5.5	15.5	15.5	23	20.25	27.75	23	27.25	26.5	29.5	27	30	30	30	30	20	19.25	19.25	22	16.25	7.25	0	0	0	9.75	18	25.75	25.25
																			fly 36	0	0	3.25	15.5	21	22	26.75	24.25	22.5	27.75	30	28.75	28	26.5	30	30	30	29.5	24.75	25.25	29	21.5	10.75	1.75	0	2.5	22.75	29.5	30	30
																			fly 37	0	0	0	1.5	12.75	21	24.5	25.75	28.25	27	25.25	25	26.25	29.25	29	28	17.75	15	6.75	0.25	0	0	0	0	0	1.5	15	19	25	22.25
																			fly 38	0	0	6	7	15.5	21.5	20.75	25.75	21.25	25.5	28.5	27.25	29.5	29.75	24.25	19.5	18.75	18.75	19	1.5	6.5	3.5	3.5	1.25	2.5	24.75	30	30	30	28
																			fly 39	0.25	1.25	4.5	18.75	23.5	27	25.75	25.25	24.75	26.75	28.25	28	30	28.25	30	29	26.75	27	28.25	22.5	10.75	12.75	5.75	1.5	0	1.25	17.25	25	30	30
																			fly 40	0	0	0	1.25	2.25	5.5	5.75	12.25	17	24.5	17.75	18.5	21.75	28.5	27.25	29.25	26.75	21.75	6.75	0	0	1.25	1.25	0	0	13	26	25.5	25.75	27.25
																			fly 41	0	1.25	1.25	13.25	21	21.25	26.75	28.5	30	30	28.5	29.25	28.75	29.25	30	30	29.5	25.75	22.25	26.5	16	11.5	1.25	0	0	2	11.25	22.25	20.5	29.25
																			fly 42	0	0	2.5	11	15	20.5	22	24.25	27	30	21.75	26.5	21.5	27.25	24.25	25.25	28	20.25	19.25	19.5	14.75	10	6.25	0	0	15.25	30	30	30	30
																			fly 43	0	0	12.5	16.25	19.5	17.5	25.75	19.25	25.75	28.75	27.75	29.75	30	30	28	29	29.25	26.75	23.75	22.25	20	11	6	1.25	0	4.25	17.75	22.75	29.5	30
																			fly 44	0	0	5.25	9	21.75	22.25	23.25	25	30	29.25	27.75	27.25	29.75	27.75	29.75	29.75	30	12.25	18.5	5.5	6.5	2	0	0	0	12.75	28.75	30	30	30
																			fly 45	0	0	0	3.25	12.75	17.25	21.5	22.25	20.25	28.25	26.25	29	28.25	30	30	30	27.5	22	15.75	9.25	9	5	0	0	0	0.75	19.25	28.25	30	29.75
																			fly 46	0	1.75	3	8	23.5	18.75	23.25	23.5	21	27.75	28.25	30	27.75	26.75	29	27.5	24.75	28.75	30	28	17.75	9.25	3	0	0	0	12.5	29	30	29
																			fly 47	1.75	0	2.5	7	8.25	13.25	14	10	15.75	22.75	20.75	16.5	24.75	22.5	22.75	25.5	20.5	23	10	12	4.5	5	1.5	0	0	5	20.25	28.5	25.25	29.75
																			fly 48	1.75	11	4.75	16.5	21.75	22.75	27.25	22.75	29.75	25.5	28.25	26.5	28.5	26	27.5	26.75	29.25	26.25	18.25	11.25	16.25	8	2.75	8.25	2.25	1.25	0	14	27.5	28.25
																			fly 49	0	0	5.75	17.5	25.25	21	27	27.5	27.25	28.75	29.25	28.25	29.5	30	24.75	30	30	24.75	23.75	16.25	17	13	5	0	0	0.5	24.75	29.5	29.75	30
																			fly 50	0	1.25	9.5	21.25	17.75	22.25	23.5	25.25	26.75	26.5	25.5	28	26.25	26.5	29	29	27	25.5	24.75	15.5	19	16.5	8.25	4.5	0	11.75	24.25	30	30	30
																			fly 51	0.75	4.25	10.25	12.75	19.5	22.5	24	23.75	26.5	25.5	29	27.25	28.75	28.25	30	25.75	30	20.5	19.25	14.5	11.5	2.25	5.75	0	0	0	10.75	24.25	26.5	30
																			fly 52	0	0	5.5	10.5	16.75	22.25	23.5	22.25	21	26.5	25.25	27	27	30	30	22.75	18.5	27.5	21.75	15.5	8	8	0	0	0	0	16.75	22.75	23.75	29.25
																			fly 53	0.25	0	0.75	5.5	14.5	20.75	21.75	27.25	25.5	27.75	29.5	26.25	29.5	29.75	30	30	30	29.25	29.25	27.75	21	4.5	1.75	0	1.75	23.75	30	30	30	29.75
																			fly 54	0	1.75	0	10	14.5	24.5	22.75	23.75	26.25	28.75	28.5	29.75	29.25	26.25	29.25	30	29.75	30	23.25	27.75	13	3.25	5.25	1.5	0	13.25	29.75	30	30	30
																			fly 55	0	0	2.25	6.5	17.5	21.5	23	24.75	27.75	25	23	27.75	25	26.5	28.75	28.5	29.25	26.5	20.75	20.5	7.75	1	5	1.5	0	0	20.5	30	30	30
																			fly 56	0	0	0	2.25	9.25	22.75	19.25	20.75	24.25	20	23.75	27.5	28	28.5	27.25	19.75	24.25	22.5	13.5	12	4	0	0.25	1.5	0	0	13.25	23	28	30
																			fly 57	0	0	1.75	7.75	13.25	19.75	22.5	21.75	23.5	24.5	24.5	26.75	27	20.25	25.75	19	18.5	19	22.25	17.25	11.75	5.25	0	0	0	7.5	21.25	29.75	29.75	28.75
																			fly 58	0	0	9.5	14.25	18.25	11	27.5	21.5	23	28.75	26.5	26	30	30	30	30	23.5	24.75	24.5	28.5	5.25	11	3	0	0	3	11.75	22.25	24.5	21
[truncated: 18 more columns]

## Sheet: Fig 3H
		Sleep (min)				Latency (min)				P[doze]				P[wake]						bin 1	bin 2	bin 3	bin 4	bin 5	bin 6	bin 7	bin 8	bin 9	bin 10	bin 11	bin 12	bin 13	bin 14	bin 15	bin 16	bin 17	bin 18	bin 19	bin 20	bin 21	bin 22	bin 23	bin 24	bin 25	bin 26	bin 27	bin 28	bin 29	bin 30
		inc1	inc1;PKA.R1c/+	inc1;PKA.R1MB/+		inc1	inc1;PKA.R1c/+	inc1;PKA.R1MB/+		inc1	inc1;PKA.R1c/+	inc1;PKA.R1MB/+		inc1	inc1;PKA.R1c/+	inc1;PKA.R1MB/+		inc1	fly 1	0	0	0	0	0	1.25	0	4.75	2.5	0	0	0	7.75	2.25	0	1.25	2	1.5	0	0	0	0	0	0	0	0	1.25	6.25	13	12.75
	fly 1	78	364.75	268.25		259.25	59.5	93.75		0.10221	0.15972	0.34391		0.51846	0.24669	0.38404			fly 2	0	8.5	9.5	14	14.5	10	16	18.5	23.5	11.5	19.25	19.25	21.25	15.75	17.25	12.5	9.5	12	7.5	12	8.5	4.25	2.5	3	0	0	0	6.25	22.25	25.25
	fly 2	607	182.75	231.75		113	54.25	73		0.38445	0.18597	0.21938		0.23304	0.41376	0.384			fly 3	0	0	0	0	0	0	6.25	6.75	3.25	10.75	8.25	13.5	10.25	10.25	7.25	5.5	0.25	4	0	2	0.5	0	0	0	0	10.5	14.25	14.5	16.5	5.5
	fly 3	241.25	281	282.5		43.5	48.25	62.5		0.2081	0.30997	0.17621		0.38392	0.37948	0.3374			fly 4	4	0	1.25	4.5	1	0	5.25	5.25	9	14.5	11	7.75	6.75	8.75	5.5	9.75	5.25	12.25	4.25	2.5	1.75	2.25	0.5	0	0	0	0	0	1.5	1.5
	fly 4	127.5	596.5	9		329.5	35.75	720		0.23311	0.31163	0.10203		0.49165	0.23031	0.66547			fly 5	0	0	0	1.25	6	1.75	4.25	9	9.75	19.25	10.25	12.75	10.75	7.75	4.5	10	13	5.25	0	1.25	1.25	0	0	0	0	0	2.75	7.75	11.75	5.5
	fly 5	210.75	178	103.25		190	299.75	199.75		0.17206	0.21471	0.2205		0.40046	0.42335	0.51636			fly 6	7.5	20.5	18	19.75	22.25	17.75	15.75	25.5	25	17.5	19	25.75	24.5	23	20	21.25	24.25	23.25	25.25	23.25	23	19.5	15.5	15.25	6	28.5	27.25	25.5	14	14
	fly 6	947.75	698.25	437.75		12.25	58.75	31.25		0.52577	0.28018	0.40043		0.15013	0.17313	0.31277			fly 7	1.5	5.5	9.25	15.25	24.75	19.25	21.5	27.75	29	30	22.25	10.5	19.25	18.75	19.25	23.25	22.75	9	13.75	8.25	7.5	5.5	0	0	11.5	27.5	29.75	30	30	27
	fly 7	855.25	164.5	235.25		17.75	61.5	23.25		0.35561	0.17694	0.2597		0.13409	0.41844	0.40534			fly 8	0	0	0	0	7	11.75	11.5	17	14.25	21.75	23.5	15.75	14.25	14.75	10.75	12.5	6.75	7	5.25	1.25	7	0	0	0	0	0.25	17	28.5	26.75	30
	fly 8	538.5	291.75	105		70.5	109	77		0.25328	0.16527	0.2162		0.21305	0.31554	0.50193			fly 9	0	0	1.75	0	2	4.5	3.25	2.75	9.75	1.75	3.25	8	1	8.75	3.75	3.25	0.75	3.25	4	4.25	1.25	0	0	0	3.75	11	16.5	11	13.25	9
	fly 9	282.75	282	653.75		33.75	122.5	18.5		0.18369	0.23514	0.34884		0.32874	0.34415	0.22111			fly 10	0.5	0	1.25	12.75	15	21.5	15.75	18.75	16.75	13.75	10.75	12.25	22	18	12.5	17.75	10.25	20.5	7	10.25	11.75	4.25	1.25	2.75	0	0.5	14.75	21	27.5	30
	fly 10	670	655.75	223.25		63.75	16	83.75		0.37235	0.2653	0.22103		0.20489	0.18848	0.38641			fly 11	0	0	0	0	0	1.25	0	0	2.5	0	0	1.25	3.25	2.5	2.75	3.25	0.5	0	0	0	0	0	0	0	0	0	0	0	3.75	4
	fly 11	32.25	600.75	172.25		323.25	71.5	146.25		0.18112	0.27907	0.24929		0.66517	0.20198	0.44934			fly 12	0	0	1.25	2.75	5.5	6.75	8	12.25	11	4.25	6.25	14.75	13.75	2	7	7.25	3.75	2.5	3	5.5	1.25	0	0	0	0	1.5	9	13.25	13	5.5
	fly 12	192	612	539		82.75	52.75	54.5		0.24103	0.21321	0.28774		0.44872	0.18369	0.26007			fly 13	13	8.75	16	17	16.75	18	20	19.75	17.5	17.25	17	17.75	17.25	16.5	14.25	19.25	10.5	15	19.75	12	12.25	10.75	8.25	2.75	1.25	7.5	14	20.75	16.25	15.5
	fly 13	661	190.25	64.25		39.5	171.25	455.5		0.45028	0.16927	0.069244		0.24715	0.39385	0.4902			fly 14	0	0	0.25	2.5	6.75	8.75	11.5	3	12.75	10	3.75	12	8.75	14.75	15.75	10.25	3.25	5.75	5.75	5.25	3.5	0.5	0	0	0	3.5	4.75	15	17.75	16.75
	fly 14	350.5	449.5	424.75		72.75	86.5	44		0.28353	0.2518	0.43576		0.31741	0.27007	0.33318			fly 15	0	8	5.25	7.75	18.5	21.5	17.5	18.75	20.75	17.25	23	21.75	16.75	21.5	18	17.75	13.5	11	11.5	5.25	5.75	3	1.25	0	0	0.75	20.25	29.75	29.5	21
	fly 15	567	210.5	252.25		65.25	35.25	86.5		0.31328	0.18184	0.1292		0.23482	0.37161	0.31356			fly 16	1.75	0	3	11.75	18.5	15.25	21	21.5	19.75	23.25	21.5	29	25.25	18.5	22.25	19.75	15.5	10	7.25	6	5	0	0	0	0	16.25	23.5	17.25	17	18.5
	fly 16	529.75	740.5	104.75		38.25	38.25	469.25		0.17441	0.3013	0.19961		0.19124	0.16986	0.51987			fly 17	4	1.25	6.25	10.5	13	15.75	14.75	15.25	19.25	14.75	17	20.25	16.75	13.5	11.25	9.75	14.75	15.25	7.75	4.5	11.75	6.75	5.75	1.5	0	4	20.5	28.5	25.25	23.25
	fly 17	598.25	678.5	276		61.75	22.25	59		0.4163	0.29971	0.33503		0.25173	0.19305	0.39593			fly 18	2	0	1.25	4	5.25	13.25	16	14.5	8	18.75	13.75	18.75	14.5	3.25	12.5	17.25	8.5	1.5	1.25	1.25	3.5	3.5	1.25	0	1.5	1.5	2.75	7	6.75	7.5
	fly 18	329	236.5	292.5		68.75	75.75	321		0.19286	0.2453	0.13617		0.29469	0.41563	0.28095			fly 19	0	0	2	11.5	8.75	14.75	12.75	8	15	22.75	22.5	21	15	14	17.5	17	8.25	5	6.75	3.25	2.5	1.25	0	0	0	5.25	19.5	29.25	25	24.25
	fly 19	523	36	618.5		61.5	254.25	12		0.26534	0.15954	0.33487		0.23257	0.58094	0.20708			fly 20	0	4.25	4	4	7.5	10.25	7.5	10.5	12.25	14	6	15	12	13	7.75	10	5.25	2.25	5.25	1.5	3.25	0	1.25	0	0	1.75	6	13.75	7.25	8.5
	fly 20	331.25	80.75	177.5		72.5	167	57		0.2751	0.14588	0.17646		0.34665	0.5093	0.41442			fly 21	1	1	1.75	3.75	7.25	9.5	6.25	9.5	18	18.25	4.25	17.25	9.5	17.5	10.75	11.5	11	4.75	4.25	0	0	0	0	0	0	1.25	11.25	22.75	21.75	11
	fly 21	347.5	266.75	221.5		79.75	66	250		0.33509	0.24321	0.1375		0.35976	0.37594	0.34057			fly 22	0	0	0	0	0.5	0.75	0	5.5	2.5	3.25	10	11	15.5	10.5	5	1.5	3.25	3.25	0	2.5	0	0	0	0	0	3.5	18	24.25	19.5	10.75
	fly 22	209.75	369.25	951.25		63.25	29.25	19.25		0.13914	0.21598	0.45527		0.35242	0.29703	0.12437			fly 23	1.5	4.5	16.75	19.75	23	18	21.25	16	23.5	29.5	21.25	22.25	26.5	22.25	12.25	11.75	15.5	11.75	9	8.5	4.75	1.25	0	0	8	22.25	28.25	29.5	26.75	23
	fly 23	769.25	239.25	227		28.75	60.25	102.5		0.32825	0.12954	0.13171		0.16662	0.32504	0.36086			fly 24	0.5	6.75	14	17.75	15.25	22.5	21.5	23.25	20.25	20.25	20.75	20.5	24.5	16.5	15	19.5	19.5	13.75	11.25	14.25	7	1.75	0	0	1.25	18	26.5	28.75	28.75	27
	fly 24	779.25	609.5	246.25		34.75	54	44.5		0.26127	0.31036	0.32125		0.14523	0.20959	0.41018			fly 25	0	0	0	1.75	1.25	3	5.75	4	5.25	0	12.5	11.25	8.5	2	4.5	6.25	2	0	0	0	0	0	0	0	0	3.25	16.5	22.75	20.25	7.75
	fly 25	177.25	191.25	312.25		70.75	74.75	65.25		0.11424	0.2308	0.27781		0.37653	0.42431	0.35811			fly 26	0	0	0	1.25	2	4	6.75	3.5	5	9	12.25	7	7.25	9.25	6.75	8.25	2.25	0.75	0	0	0	0	0	0	0	0	0	2.75	0.25	1.5
	fly 26	134.75	551.25	152.5		200.75	57	25.25		0.16954	0.30121	0.30722		0.46689	0.23456	0.4834			fly 27	0	4	4	4.5	9.25	7	12	17.25	23	18.75	15.75	3	10.25	9.5	10.5	21.5	14	14.25	9.25	6	5	2.75	4.25	0	0	15.75	30	22	16.5	17.25
	fly 27	500.5	54.75	294.25		43.5	556.5	14.25		0.26769	0.067231	0.22389		0.24202	0.53357	0.36131			fly 28	1.5	0	0	0	0	2.5	2.75	6.5	3.5	9	5.75	8.25	5	5	10	3.5	0	1.5	0	0	0	0	0	0	2	6.25	12.75	9.25	6.25	0
	fly 28	123.75	135	294		136	67	81.25		0.13346	0.22753	0.094874		0.47436	0.48349	0.22845			fly 29	12.5	16.5	20.25	20	22.75	25.5	25	15.25	18.5	21.75	20.25	28.5	26	23.75	25.25	19	26.25	22.5	18.75	19.5	18.25	7.5	10.25	6	22.5	28.75	30	23	26.75	27.75
	fly 29	998.75	111.25	186.25		8	124.5	220.25		0.33929	0.09213	0.14156		0.098892	0.43376	0.37507			fly 30	0.25	0	1.25	0	0	2	5.25	4.25	6.75	10	8.25	16.5	3.75	6.25	8.75	8	2.5	6.25	2.25	3.75	1.75	3.25	0	0	0.5	5.25	18.5	20.5	10.5	2.5
	fly 30	330.5	238.5	376.25		48.5	69.75	30.5		0.16111	0.16208	0.24565		0.27666	0.33878	0.29988			fly 31	0	0	1.75	0.75	3.75	3	3	4	6	1	8.75	6.25	8	7.75	8.5	4.25	7	3.5	2.25	5.75	0.5	0	0	0	1.75	3	6	8.25	7.75	2.75
	fly 31	179	290.25	684.75		54.5	70.25	48.75		0.19695	0.41374	0.23108		0.43175	0.4011	0.16122			fly 32	1.75	4	5.75	8.25	15	15.25	13.25	13.5	10.5	12	10.75	11	21.25	9.75	14.5	12.75	11.75	8.25	6.25	9	5.5	2.25	1.5	1.25	0	1	6	10.5	19	11.75
	fly 32	537.25	118	395		88.75	59.5	114.25		0.30603	0.21726	0.30744		0.24666	0.48426	0.30966			fly 33	0	2	1.25	0	0	2.5	0.5	0	1.25	2.75	1.25	1.5	1.25	1.25	2	2.5	4.75	0.25	2	0	0	0	0	0	0	2	2	0	0	0
	fly 33	58	163.75	97.75		239.75	53.75	35.75		0.0935	0.27251	0.10494		0.4901	0.43516	0.45315			fly 34	0	0	6	6.75	10.75	10.25	8.75	17.75	7.25	10	15.25	17.75	16	10.5	17	5.5	8	1.75	4	1.5	0	1.25	0	0	0	4.5	12.25	25.25	28.75	21.75
	fly 34	477.75	165.5	716.5		70	139.75	22.25		0.29425	0.19414	0.26723		0.26842	0.4405	0.17214			fly 35	0	0	0	3.75	0	2.5	2.75	2.75	3	2.75	2.25	2.5	4	3.75	4.5	5.25	2	1.25	0	0	3	1.5	2.5	0	0	0	1.25	3	3	3.75
	fly 35	103.75	104.5	228.75		113.75	259.75	148.5		0.21713	0.14714	0.1982		0.5224	0.46339	0.38619			fly 36	5	11	12	17.25	16.5	16.5	20.75	21.25	23	26	22	16.5	18	23.75	21.5	18.75	19.5	15	19	19.75	16.25	13.5	6.75	3.5	9.5	29	30	30	30	22
	fly 36	874.75	507.25	50.5		18	45.25	341.5		0.36072	0.37971	0.17671		0.13759	0.28176	0.55035			fly 37	1.5	2.25	8.25	9.5	14.5	24	21	18.5	19.25	23.25	13.25	23.5	16.5	20.25	9.25	7.25	12	9.75	5.25	7.75	2.5	1.25	0	0	0	5.5	12.25	23	17	16
	fly 37	533.25	356.5	117.75		71.25	32	258		0.21213	0.16314	0.22561		0.2217	0.27109	0.49544			fly 38	0	0	12.25	17.5	13	20.75	21	24.75	14	24.25	21	19.25	24.25	26.25	19.5	13	12	10.5	10.5	3.75	1.75	2.25	0	0	0.75	16.75	23	26.75	27	20
	fly 38	724	255.75	529.75		32.25	28.75	57.5		0.23653	0.20441	0.22037		0.14902	0.35997	0.21385			fly 39	1.5	8.25	11.75	13.75	14.5	24.25	17.5	15.25	16.5	24	29.5	15.75	22	14.75	10.75	15	0.75	5	4	2.75	0	0	0	0	0	0	10	26.75	30	30
	fly 39	662.75	203.75	313		78.25	119.75	16		0.43207	0.3026	0.22719		0.21898	0.43805	0.33205			fly 40	4.5	3.25	5.5	3.75	4.75	5.5	4	7	2.5	4.5	4.5	0.75	1.25	0	0	0	1.25	4.25	3	0	0	0	0	0	0	6.25	20.75	19.25	21	12.25
	fly 40	273	103.25	366.5		54.5	75.5	44.25		0.22928	0.20825	0.20151		0.4142	0.52436	0.28632			fly 41	0	0	0	0	2	0	2.75	1.25	2.75	3	4.75	7	8	6.75	2	8.75	5	2.75	2	0	0	0	0	0	0	0	0.5	7.25	6	7.25
	fly 41	123.25	460.75	209		105.75	45	41.25		0.28233	0.27439	0.17474		0.52073	0.28759	0.40165			fly 42	0	1.75	3.25	4	5.75	9.5	12.5	9.75	6.25	8.5	12.5	10.5	10.75	15.5	21.75	12.5	6.25	2.5	0.25	5	0	0	0	0	0	6.5	22.5	18.5	8.5	8.5
	fly 42	346.5	91.75	257.5		49.25	95.25	21.5		0.12124	0.16135	0.21835		0.25094	0.54052	0.37071			fly 43	1.25	0	0.75	5.25	12.75	13	18.75	17.5	16.75	13	13	21	14	13.75	12.75	6	9.5	7	7	5.5	1.75	4.5	1.25	0	0	8	20.5	13.5	12.5	5.5
	fly 43	406.5	287.5	190.5		65.75	79.5	64.75		0.24927	0.21827	0.26229		0.28991	0.3317	0.42181			fly 44	0	1	4	0	1.25	5.5	2.75	4.25	11.75	9.5	11	6	9	11.5	9.25	11	6.5	6.5	5.5	0	0.5	0.75	0	0	0	0	0	1.75	1.25	0
	fly 44	154.25	205	230.25		228	96.25	41.25		0.23401	0.1745	0.24406		0.44003	0.40342	0.42086			fly 45	1.75	15.25	17.75	16.5	22	22.25	19	26.25	22.75	21.75	19.25	24.25	25.25	16.5	12.25	13.75	10.25	5.75	8	5	4.5	3.25	3.25	0	1.25	6	24.5	26.75	8.75	14.75
	fly 45	595.25	389.25	626.25		48	52	38.5		0.20669	0.2514	0.38741		0.18795	0.3063	0.22818			fly 46	1.5	0	0	0	1.5	1.25	5.5	2	5	8.25	8.25	7.75	6	5	6	15.75	7.5	4.5	2.5	2	4	4.25	0	0	0	0	1.75	1.75	1.25	0
	fly 46	118	395.5	295.5		147.5	78.25	69.25		0.18212	0.22015	0.15809		0.46457	0.27179	0.307			fly 47	1.5	5	5.25	10.5	8	8.5	7.25	12.5	7.5	12.25	8.25	10.5	10	12.75	12.25	9.25	8	9.5	10.5	8.25	4.5	6.25	2	0.5	0	1.5	6.5	10.75	9.75	9.75
	fly 47	377	128.5	164.5		76.25	572.25	167.5		0.36921	0.12312	0.20462		0.34466	0.44114	0.42975			fly 48	0	0	0	0	2	2.5	0	6.25	7.25	5	7.5	6.75	7.25	5.75	7	1.25	1.75	0	2	0	0	0	0	0	0	0	0	0	0	1.25
	fly 48	114.75	212.75	252.5		239.25	97	77		0.10715	0.186	0.13841		0.4149	0.3961	0.33127			fly 49	0	0	0	0	0.5	5.25	3.75	10.25	15.5	11.5	19.25	27	15.75	19.25	7.25	3	10	9.75	3.75	1.25	0	0	0	0	0	0	0	1.5	12.75	21.25
	fly 49	272.5	223.75	410.5		136	39.25	35.75		0.18947	0.18801	0.15193		0.33958	0.37352	0.22864			fly 50	0.75	5	5	15	14.5	14.75	25.5	17	17.5	19	17.75	23.75	18.75	26	20.5	22.25	17	11	15.25	11	11.75	6.5	5	1	21.5	30	30	30	29.5	25
	fly 50	827	549.5	621.75		8.25	48.5	26.5		0.38493	0.34577	0.49879		0.15768	0.23944	0.26561			fly 51	0	10.25	14	10.75	11.5	13.75	12.5	19.5	22	18.5	18	25	16.25	12.5	24.5	24.5	13.75	15.25	13.75	14.75	10.25	12	3	2	22.25	24.75	21.75	12.75	10.25	18.5
	fly 51	649	285.5	819		7.75	111	4		0.17611	0.23737	0.49777		0.15696	0.36291	0.17016			fly 52	4.25	4.5	10.5	12	20.5	20.25	20.25	20.75	19.5	24	19	23	23.75	21.75	20.75	14	16	17.25	10.75	4.5	1.25	1.25	1.5	0	8.25	27.25	28.5	22.25	19.25	13.5
	fly 52	668.5	117.5	354.5		22	202	69.25		0.23189	0.15545	0.15279		0.17351	0.47502	0.2624			fly 53	4	10	11.5	7.5	15	15.25	19.25	22.5	16.75	18.75	20.5	16.25	19.75	15.25	18.75	22.75	11.25	16.75	12.5	17.75	7.5	4.75	0	0	3	19.5	28	26	24.5	18
	fly 53	704	43.5	599.75		36	394.25	30.75		0.23662	0.16915	0.32506		0.15722	0.58348	0.2247			fly 54	0	0	0	0	0	2.5	0	0	0	1.25	1.25	0	1.75	3.25	0	0	0	0	0	0	0	0	0	0	0	0	0	0	3	0
	fly 54	15.5	83.25	203		454.25	129	192.25		0.091006	0.27226	0.32331		0.64885	0.52519	0.43806			fly 55	12.75	7.25	7.75	10.25	10.25	14.75	15	18.25	10	13.25	14	18.5	18	10.25	11.25	22	17.5	19	23	12	13.5	4.25	5.75	0.25	4	1.5	1.25	3.75	11.5	9
	fly 55	500.25	524.5	502.5		79.75	68	20		0.38135	0.38903	0.34436		0.28991	0.27399	0.28712			fly 56	1.5	0	0	0	2	0	3	1.25	2	0.5	5.75	5	5.5	2.75	3	1.5	2.5	0.5	0.75	3	0	0	0	1.25	0	1.25	5.75	13.25	5.5	5.25
	fly 56	127.25	95	124.5		81.75	80.5	79.5		0.32394	0.17995	0.23504		0.51005	0.54681	0.48496			fly 57	0	0	0	4.75	8	8	14.75	16.75	22.25	18.5	21.75	15.5	10	10.25	16.25	12.75	5.5	5.5	5.5	4.25	0.25	1.25	0	0	2.75	1.5	20	12.25	11.5	1.25
	fly 57	402	162.5	739		41	48.5	51.25		0.24488	0.19393	0.25243		0.28718	0.43325	0.14841			fly 58	1.25	0	3.25	12.25	8.75	14.75	16.75	14.75	19.75	16.75	14.5	19	18	17.25	10.5	14.5	11.5	11	10.75	9.25	6.75	5.5	2.25	0	1.5	12.5	24.5	24	18.5	17.75
	fly 58	616	415	422.75		36.5	66.75	83		0.29738	0.19514	0.33486		0.21557	0.24731	0.32707			fly 59	3.25	11.25	13	11.75	14.25	14	14.75	12.5	16.5	17.25	15.75	15.25	18.5	18.75	10.5	14.5	12.75	9	3.25	2.75	2	0	0	0	0	0	0	1.5	12.5	9.75
	fly 59	382	260.75	87.25		138.5	69.75	383.75		0.19135	0.13667	0.13276		0.30344	0.31194	0.4665			fly 60	4	13.25	11	9.75	14.75	13.25	8.5	19.5	16	11.5	20.5	17.25	17	23.5	12.75	12.75	12	9.75	10.5	6.5	1.5	1.25	0	2.75	0	5	22	24.5	15.5	10.25
	fly 60	524	94.75	568.5		59.5	96.5	12.75		0.39706	0.18844	0.33815		0.27564	0.50854	0.24217			fly 61	2.25	1.25	7.25	15.75	18.25	19	18.75	26.25	16.75	18.5	21	21.25	13.75	11.25	21.25	14.75	19.5	9.75	9.5	6.25	5.25	0	1.25	0	11.75	17	26.75	27	22.5	17
	fly 61	722	414.25	400		20.5	47.75	13.5		0.26468	0.31069	0.24693		0.16164	0.29756	0.29573
	fly 62		577.75	194.75			20.25	52.75			0.40153	0.21811			0.26237	0.42802				bin 1	bin 2	bin 3	bin 4	bin 5	bin 6	bin 7	bin 8	bin 9	bin 10	bin 11	bin 12	bin 13	bin 14	bin 15	bin 16	bin 17	bin 18	bin 19	bin 20	bin 21	bin 22	bin 23	bin 24	bin 25	bin 26	bin 27	bin 28	bin 29	bin 30
	fly 63		186.5	231.5			116.5	38.5			0.24696	0.14287			0.44631	0.36025		inc1;PKA.R1c/+	fly 1	0	1.25	17.25	17	8.75	15.5	18.5	10.25	16.25	27	20	17.5	22.25	17.75	16	5.75	5.75	9.5	1.25	2.75	1.25	0	0	0	1.5	0	8.25	12.5	21.5	11.5
	fly 64		205.25				50.75				0.15462				0.37337				fly 2	0	0	0	5	7.25	3.25	4.5	6.5	9.25	10.25	10.5	5.25	14	12.25	3.25	10	2.5	3	3.5	3.5	1	1.25	0	0	1.75	5.25	13	10.25	15.25	3
	fly 65		460.75				32.5				0.36591				0.29178				fly 3	0	0	0	0	0	1.25	0	0	2.75	4	5.75	4.25	1.25	0	0.25	1	0	3.75	0	0	0	0	0	0	1.75	4.5	19	18.25	17.25	17.25
	fly 66		279.75				37.5				0.3997				0.40087				fly 4	7.5	12.75	11	16.75	17.5	16	17.75	17	14.75	19.25	15	15.75	8.5	16.5	12.25	15.75	17.25	12.75	9	13.25	9.5	11.5	6.5	11	0.75	7.25	12	14	9.75	11.25
	fly 67		251.25				184.5				0.24555				0.39035				fly 5	0	0	2.75	4.75	4.75	8.75	8.5	7.75	13	16.75	14.75	13	16.25	10	7.25	9	8.5	9.75	5.5	0	0	0	0	0	0	1.25	0.25	1.5	0	0
																			fly 6	2.75	4.5	12.25	12.75	12.75	20.5	23	19.25	23	14.25	21.5	27.75	16.5	20.25	14.75	22	15.25	20.25	11.75	9	15.75	4	3.5	0	0	5	16.5	27.25	25.5	20.25
																			fly 7	0	0	0	2.75	0.25	2.25	1.25	12	6.5	7.75	4.75	15.5	8.75	7.5	4.75	3.25	7.25	2.25	1.25	5	1.5	2	0.5	0	0	2.25	11.5	7.25	6.75	3.5
																			fly 8	0	1.25	0	6.5	9.25	6	13.5	14.75	13.75	15.5	21.25	12.5	13.75	20.5	13.75	7	14	3	4.5	2.25	0	0	0	0	0	0	0	11	23.75	13.5
																			fly 9	2.75	3	1.75	6.5	6	8.5	8	12.25	15.25	22	9.75	10.5	11.5	16	7.5	2.25	7.75	14.5	6.75	6	5.75	3	3.5	0.25	0	0	0	5.5	4.75	6
																			fly 10	2.5	7.25	6.5	12.5	13.5	13.25	14	18.25	18	12.25	16.5	20.5	14.25	14.75	16.75	15.25	12.25	13.75	15.5	15.5	4.25	4	0.75	0	14.5	25.75	26	21.75	17.75	14.75
																			fly 11	1.5	0	3.5	15	18.75	9.5	15.75	17.25	23.5	22.75	22.75	20	21.25	12.75	17.75	19.5	12	23	7.25	12.25	1.75	2.5	0	0	0	0.25	14.75	29.75	29.5	28.25
																			fly 12	4.75	7.5	10	20.25	15.5	19	15.5	17.5	28	19.25	13.75	22	15.75	17.5	14.75	19	15.75	6.75	11.25	9.75	11.5	4.5	2.75	4.25	0	3.75	11.5	18.5	23.25	22
																			fly 13	0	1.25	5.25	1.25	5.75	13.75	7.5	10	4	12.75	6	12	8.75	11	9.75	7.5	6	8.5	5.25	5.5	0.25	0	0	0	0.25	2.75	5	1.25	1.25	2.75
																			fly 14	1.5	2.5	15.5	23.75	28.25	19.25	21.75	18.75	19.5	20	23.75	22.75	16	11	10	19.5	5.75	8.75	4.25	3	4.25	2.25	0	0	0	0	6.25	19	18	12
																			fly 15	1.25	1.25	0	1.75	5.75	6.5	6.5	1.75	4.5	6.5	7	1.25	10.75	7	8.5	3.75	7.5	6.75	3.5	0	1.25	0	0	0	3.75	12	11.5	7	3.75	3.25
																			fly 16	10.75	11.5	11	16.25	21	18.75	16.25	14	27	18	20.25	20	22.75	19.25	14.75	19	21.75	13.25	11.25	7.75	14.25	3	1.75	1.25	3.75	15.25	27.25	29.25	29.25	19.25
																			fly 17	6.75	10	14	15	16.75	18.25	18.75	25.25	19.25	16.75	17.5	22	19.5	22.5	17.5	13.5	16.5	10.75	4.5	11.25	6.25	4.25	0	0	6.5	26	27.75	15.75	10.5	10.5
																			fly 18	0	1.25	0	5	8	5.5	14.75	5	7	16.5	13	6.5	12	14.25	10.25	5.5	1.75	0.25	3	0	1.25	1.25	0	0	0	1.5	4	23.25	19.75	8.25
																			fly 19	0	0	0	1.25	0	0.25	1.25	1.25	0	0	1.25	0	4	0.75	0	1.25	1.25	4	0	1.25	0	0	2.75	0	0	0	2.5	2.75	2.75	0
																			fly 20	0	1	0.25	0	1.25	0	0	1.5	0	1.25	4.5	0	3.5	3	6.5	0.25	1.25	1.25	1.25	0	0	0	0	0	0	0	2.5	0	3.5	0.75
																			fly 21	10.75	6.75	4.75	5.5	10.25	4.75	6.75	7.5	7.75	5.75	6.75	9.25	11.75	9	12	7.75	3.25	3.5	6.75	7.25	5.25	2.25	0.75	1.25	0	2.75	8.25	21.5	12.25	4.5
																			fly 22	0	0	3.5	2	8.75	11	16	18.75	15.5	15.75	11.25	14.5	21	13.25	6.25	11.5	9.75	1.25	1.5	1.25	0	0	0	0	3.75	17	17.5	15	11.25	10.75
																			fly 23	0	0	0	1	14	7	15.75	11	14	12.75	13	17.25	15.25	13.25	11.5	12.75	5.25	2.25	0.25	0	0	0	0	0	0	6	12.25	6.25	8.75	3.5
																			fly 24	9.75	8.5	14	22	19	21	19.25	14.25	23.5	12.5	23.25	21	22.25	11	20.5	15	9.75	8.5	9.25	4.75	5	3.75	0	0	1.25	3.75	24	30	29.75	30
																			fly 25	0	0	0	0	0.5	3.25	2.5	1.25	2.75	3	5.75	7.75	4	5.75	7.5	4.5	2.75	1.25	5.75	0	1.25	1.25	0	0	0	3.75	9.75	10.5	11	5.25
																			fly 26	4.5	6.25	11.25	12	3.75	15	20.25	22.25	22.5	19	17	12	11.5	16.25	20.75	16.75	16.25	12.5	9	12.25	3.75	0	1.75	1.25	0	3.5	8	17	15.5	18.25
																			fly 27	0	0	0	0	1.25	4.5	0	2	7.5	1.5	2	4.5	3.75	4.5	8.25	3	6	2	0	0	0	0	0	0	0	0	1.25	0	0	0
																			fly 28	1.25	0	2.25	3.75	2.75	4	1.5	0	3.25	2.5	3.75	2.75	0	5.75	4	3.5	4.25	0	1.25	2.5	0	0	0	0	0	3.25	6.5	14.25	14	5.25
																			fly 29	0	0	0	1.5	2.75	5	9.25	9.75	9.5	3.25	3.5	3.75	6.25	16	7	4	2.25	1.75	1.25	0.25	1	0	0	0	0	0	3.5	4	1.25	6.5
																			fly 30	0	0	0	0	0	2.5	3.75	1.25	2.75	9.25	13.25	10.5	5	3	2.5	2.75	7.75	5	0	0	1.25	0	0	0	0	1.25	6	17.25	16.25	16.25
																			fly 31	5.5	2.5	6	4.5	5.75	10.5	9.25	11	8	7.25	11.5	12	7.75	9.5	15.75	8.5	7	8.75	8.25	6	1.5	4.25	0	0	0	1.25	8	16.25	11.75	7.25
																			fly 32	0	0	2.75	2.5	1.5	1.75	3.75	0	2.5	3.25	6	6.25	1	3.25	5.75	1.5	2.25	0.5	2.5	2	3.5	1.25	0	0	0	2.75	5.5	8	3.25	5
																			fly 33	1.25	2.75	0.5	2	5.75	4.25	4	5	6	5	4.25	3.5	10	6.75	3.5	4.5	1.25	5.5	1.5	3	1.5	0.5	2.25	2	0	4.25	11.75	16.5	3.25	1.5
																			fly 34	7.5	4.5	2.25	6	5.25	7.5	1.5	4.25	4.75	4.25	3.5	2.5	4.75	1.5	4	1.25	6	4.25	2.5	4.25	3.75	1.25	1.25	1.25	0	0	0	1.25	4.5	7
																			fly 35	4.25	2.5	0.75	4	4.5	2.5	10	7.5	6	4.75	6.5	8	4.5	4.25	3	3.25	5.25	2.5	0	2.5	3	0	0	0	0	0	1.5	2.25	5.5	1.25
																			fly 36	10.75	8	8.5	5.5	5.5	4.25	2.75	9.75	9.75	10	11.75	14.25	12.75	12	9.75	14.75	14.25	12.5	10.25	3.75	8	6	1.5	1.25	0	12.25	14.5	23.5	25.75	18.25
																			fly 37	0	0	1.5	8.5	6.25	9.25	13.25	8.25	13.25	12.75	8.75	10	13.75	8.5	9.75	3.5	9.25	1.75	3.75	0	1.25	0	0	0	3	12	5.75	10.25	12.5	8.5
																			fly 38	0	0	1.25	2	2.25	4.5	6	6	6.75	6.75	11	9.25	8.75	7.25	6	11.75	12.75	0	1.25	2.25	2.25	0	0	0	6.25	22.5	23.25	13	9.5	11.25
																			fly 39	0	1.75	1.25	1.25	2.25	4.75	1.5	7.5	8.5	12.5	11.5	16.75	10.5	1.25	1.5	6.5	10.25	10	3.75	1.75	0.25	2.5	1.25	0	0	0.5	7.5	10.5	4.25	7.25
																			fly 40	0	0	0	2.5	3.5	2.5	3.25	7.75	4.5	5.5	0	3.75	4.75	13.5	5.5	1.5	3.75	2.75	0	1.25	0	0	0	0	0	0	6	6.25	6	5.5
																			fly 41	0.5	6.75	13	13.75	13	16	11.75	18.25	16.5	13.75	14.25	15.75	19	12.25	12.5	10.75	12.25	17.5	6.5	7.25	2.75	0	1.25	0	5	6.75	10.5	11	5	1
																			fly 42	0	0	0	0	0	0	0	1.25	0.75	3	3	4.5	4	1	4.25	12	1.5	2.75	0	1.5	0	0	0	0	0	1.25	4.25	3.5	4.75	12.25
																			fly 43	1.5	0.5	4.75	4.25	6.5	5.5	9.25	15.25	7.5	5.75	11.25	6.5	19.5	17.75	8	10.25	12	8.5	6.5	7.5	7	2.25	0	0	1.25	0	3.5	9.75	9	8.5
																			fly 44	0	0	0	2.25	2.5	0	5.25	12.75	6	5.75	8.75	5.25	11.25	12.75	14.5	4.5	0	4.5	5	2	4	1.25	0	0	0	0.5	1.5	11.5	16.25	13.5
																			fly 45	2.5	3.25	3.5	4.25	2.5	10.5	9.5	5.75	12.25	11.75	13.25	12	4	16.5	11.25	7.75	7.5	4.25	9	3.75	8.75	4.25	3	0	1.25	2.5	5.5	18.5	19.5	13.5
																			fly 46	2.25	5	6.5	6.75	11.75	6.5	7.5	12	11.25	13.75	14.75	3.75	12.5	9.25	8.25	14	10	12.25	10.25	15	8.75	5	6.25	1	0	2	6.5	18.75	17.5	15
																			fly 47	0	0	0	0	4.5	5	6.5	14.75	17	12	11.5	16	15.75	12.25	3.75	1.75	1.75	3.5	0	0	0	0	0	0	0	0	0	0	0	0
																			fly 48	0	0	0	0.75	5.75	10.25	9.5	10	10.25	4.75	11.5	13.75	12.25	9.5	13.75	6.75	11.5	5.5	3.75	4.5	1.5	0	0	0	0	0	4	3.75	6.25	10.75
																			fly 49	1.25	0	3	5.5	2.25	5.25	9.25	6	8.5	7.25	12	8.25	10.25	3	4.75	8	5.25	6.25	2	1.75	2.75	2.25	1.75	0	0.75	7.75	12.25	9.25	4.25	8.75
																			fly 50	4.75	9.5	8.5	18	20.75	25.75	18.25	15.75	17.25	27.75	22	9.25	13	12	14.5	15	19	5.25	6.25	14.75	6	2.75	0	1.25	0	6.5	26.25	20.75	23.5	17.25
																			fly 51	12.25	6.75	9.25	5.5	8.5	13.5	6.75	11	12.75	7.5	8.5	6.25	13	7	11	9.75	8.25	8.25	4.5	11.75	4.75	4.5	2.5	3.5	0	0	3	4.75	8	3
																			fly 52	0	0	0	0	1.25	2.75	3.75	2	3.5	4	3	2.25	3.75	2.5	4.25	2.5	2.5	1.5	1	0	2	0.75	0	0	0	2	1.5	4	6	10.25
																			fly 53	0	0	0	0	0	0	3	3	1.5	1.75	3	7	6.25	1.75	2.5	5.75	0	0	1.25	0	0	0	0	0	0	0	0	0	0	1.5
																			fly 54	2	0	1.5	1.5	0	0	1.25	0	0	2.5	4	4	0.25	1	3	6	5	4.5	3.25	0.75	2.75	0	0	0	0	0	2.5	5.5	1.25	1.25
																			fly 55	5.75	7.75	10.25	15.5	11.75	15.75	13.75	13	18.75	19.25	25.5	24	12.75	8	15.75	14.5	10.25	14.75	7.25	10.75	6.25	4	2.5	4.5	1.5	4.25	12.75	17.5	20.5	20.5
																			fly 56	1.25	0	0	0.5	1.5	0	1.25	2	0.25	1.25	5.5	1.75	1.25	4	4.75	0	0	0	1	0.25	1.25	0	0	0	0.25	6.75	7.75	8.5	7.25	5.75
																			fly 57	0	0	1.5	0	5.25	2.75	3	4.5	5.75	6.5	7.5	8.75	7	6.25	3.75	10.75	5.25	8.5	0.25	1.5	1.75	0	0	0	0	8.75	10.25	10.25	4.25	7
																			fly 58	2	2	5	13.25	8.25	10	12.25	10.25	13.25	10.75	13.75	16.5	18.25	19	9.25	7.5	14	9.75	8.25	1.25	4.25	2	0.75	0	0	7.75	20.5	24	26.25	17.25
																			fly 59	0	0	0	3.75	18	19.75	11.75	15.5	22.25	17.5	17.25	15.25	20	24.25	5.5	5	4.5	2	2	0	0	0	0	0	0	1.5	5.25	6.5	5	2
																			fly 60	1.25	0	3.25	0.75	3.5	0	1.5	0	1.5	3.5	8.5	7.75	4.25	11.5	5	2	9	0.25	3.25	0	2.5	0	0	0	0	1.75	2.5	1.75	3.25	6.75
																			fly 61	11	5.5	10.75	8.75	11.25	13.75	12.75	13	8.75	15.5	10.25	10	12.5	5.5	10.75	7.75	13	9	8	11.75	12.5	10.75	12	6	1.25	5	11.75	7.5	16.5	5
																			fly 62	8.5	12.75	8.75	16.5	20.5	13.25	16.75	17.75	22.25	20.5	12.75	19	17.5	18	15.75	17	13	15.25	12.5	11.5	6.5	10.25	11.25	6.5	7	10.75	16	15.5	16.5	7.5
																			fly 63	6.75	2.5	3.75	1.25	1.25	7	6	1.25	4.75	12.25	13.25	11.75	10.25	4.25	9	12	3.5	4	4.5	1.5	1.25	1.5	0	0	0	0	1.5	6.25	7.25	1.25
																			fly 64	0	0	1.25	1.25	4.5	5.75	7	8	4.25	5.75	4.25	7.25	11.25	8.75	5.75	3.75	5.75	3	0	1.5	0	1.25	0	0	0	4	11	4.75	2	1.5
																			fly 65	3	2	2.25	10	10.75	14.75	9.5	14.5	17.75	15.25	13.75	9.75	15	16.25	12.5	13.25	7.25	6	5.5	5.75	7.5	6	0	0	1.25	17.75	14.5	17.75	11.5	20.25
																			fly 66	4.25	6.5	3.75	6.5	6.75	8.25	5.75	12	5.25	5.75	9.25	9.75	4.25	8.5	7	4.75	9.75	8	10.75	10.5	1.75	6.5	2.25	1.25	5.25	9.75	14	10	13.25	5.25
																			fly 67	4.75	3.75	8	6.25	7.75	11	8.25	11	12	10.5	10.25	13.75	16	10	4.25	7.5	5.25	9	7.5	2.5	1.25	1.5	0	0	0	1.25	1.5	5.5	2.5	2.75
																				bin 1	bin 2	bin 3	bin 4	bin 5	bin 6	bin 7	bin 8	bin 9	bin 10	bin 11	bin 12	bin 13	bin 14	bin 15	bin 16	bin 17	bin 18	bin 19	bin 20	bin 21	bin 22	bin 23	bin 24	bin 25	bin 26	bin 27	bin 28	bin 29	bin 30
																		inc1;PKA.R1MB/+	fly 1	8.5	6.25	1.75	5.25	5.5	10.5	11.25	10	7.75	7.75	10.5	7.25	11.5	9.75	6.75	7	6.25	2.5	5.25	3.25	1.5	2.25	1.5	0.25	1.25	0.75	3.25	4.25	8.25	7.5
																			fly 2	1.25	0	0	0	0	4	1.75	4.75	5.75	16	15.75	18	5.5	8.25	7.25	9	5.5	6	0	0	0	1.25	2.75	1.25	1.5	4.75	6.5	7.75	10.5	9.25
																			fly 3	0	0	1.25	2.75	2.75	6	9.75	6.75	9.75	12.75	10.75	22	15	10.25	6	12.75	6.5	9.75	10.5	6.25	2	1.5	1.25	0.25	1.5	2.25	3.25	9.75	10	8
																			fly 4	0	0	0	0	0	0	0	0	1.25	0	1.25	1.25	0	1.5	1.25	1.25	0	1.25	0	0	0	0	0	0	0	0	0	0	0	0
																			fly 5	2.75	4.5	0.25	3.75	3	5.5	9.75	2.25	8	3.25	3.25	3.25	5	1.5	5.5	1.75	5.5	4.75	2.25	2.25	4.5	1.25	0	0	0	0	2	1.5	0	0
																			fly 6	1.5	3.5	10.25	10	14.75	19.75	16.5	17.75	14	22.25	22.25	21.5	24.5	26.25	18.25	7.5	12	8.25	6.5	7	7.75	0.75	2	6.5	4.5	13	9.25	16	8.5	9.25
																			fly 7	1.5	0	0	0	1.25	2.5	3.75	7.5	5.5	1.75	6.5	0	5.5	11.25	5	10	6	3.5	4.25	1.25	0	2.75	2.5	0	6.75	23	24.25	24.75	19.5	21.25
																			fly 8	0	0	0	0	2.5	1.25	0	1.5	2.75	0	2.5	0.75	6.75	4	2.25	5	6.75	2.25	4.5	4.75	1.25	1.25	0	0	0	1.5	3	8.25	6.25	6
																			fly 9	11.25	14.25	18.25	16.25	16.75	14.5	9.75	15	14.25	14.25	17.75	11.75	10	19.25	12.75	12.25	12.5	15	12.25	13.75	12.25	13	6.75	5	9.25	11.75	19.75	20.5	12.75	18
																			fly 10	0	0	0	0	1.25	2.25	5.5	11.25	13	19.5	17.75	8.75	6.5	13.25	8	21	14.25	1.25	5.25	4	1.5	0	0	1.25	0	0	6	7.5	7	5
																			fly 11	0	0	2	4.75	3.5	5.75	6	10	5.25	12.25	8.25	4	15.5	11	7	4.5	8.75	7.75	6.75	5	1.25	4.25	1.75	0	0	0	0	2.75	2.5	8
																			fly 12	0	4.25	6	7	9.75	8.5	10.25	13.75	10	12.75	12.75	18.5	14.5	13	9.25	13.5	17.5	8.5	11	7.75	9.75	5	2	1.25	2.75	8.75	11	14.75	17.5	18.5
																			fly 13	0	0	0	0	0	0	0	0	1.25	2.75	11	17.75	8	2.25	7.5	5	2	0	0	0	0	0	0	0	0	0	0	0	0	0
																			fly 14	5.25	2.5	10.5	8	8.25	20	16.25	13.75	12.5	14.5	15	11.75	10.75	10.75	10.5	8.5	16.5	9.5	7.5	5.75	8.5	7	1.5	0	0	6	14.5	14	19.75	15.25
																			fly 15	0	1.25	0	3.25	6	5	8.25	3	9.5	21.75	20.25	11.25	29.5	13.5	18.25	14	6	2	3.75	1.25	0	0	0	0	0	2	3	3.5	9	7
																			fly 16	6.25	1.5	2.75	3.5	0	4.25	5.75	3.25	0	1	2.25	2	3.25	6.5	2	5.25	5.5	9.75	10.25	8.75	2.25	3.25	3.5	1.5	0	0	0	0	0	0
																			fly 17	3.75	1.5	2.5	4	10	7.25	7.75	10.5	12.25	11.5	7.5	9	14.5	8.5	8.5	2.75	10.25	5.5	7	3.25	1.25	0	0	0	0	3.25	7.75	10	13	7
																			fly 18	0	1.5	2.25	0.25	11.25	13.75	18.5	16.25	20.75	17.75	18.25	24.75	26.5	23.75	22.5	23.25	8	12.5	9.25	8.5	2	0	0	0	0	0	0	1.25	1.75	0
																			fly 19	7.25	6.5	10.25	8.75	11.75	14.75	15.75	15.5	17.25	16	18.25	23.75	28	16.25	14.5	17.25	9.75	3.25	6.75	8.25	3.25	3.25	3	0	10.5	16.75	21.5	22.75	30	25.25
																			fly 20	0	0	0	3	1.25	2.5	4.75	8.25	3.25	7.75	3.5	8.5	12.25	15.75	3.75	8.25	3	3.75	6	4.25	0	0.5	0.75	0	0	6.25	4.5	7	1.75	4
																			fly 21	0	1.5	1.75	2.75	4.75	6.25	5.5	12.25	13.5	10.25	17.5	10.75	17.75	11.75	12.25	14.75	19.75	14	10.25	2.75	1.5	2.25	0	0	0	0	3.25	6.5	2.25	3.5
																			fly 22	17.5	21	26.75	23.75	17.75	25.75	14.25	22.5	19.25	21.75	17.25	19.75	23.75	22	16.5	14.25	17.75	6.5	12.5	11.75	12.75	12.5	11.75	6.75	3.5	18.25	17.5	28.5	24	28.75
																			fly 23	0	0	0	1.75	3.25	8.75	7.75	6.75	6.75	7.75	10.75	15.25	14	9	12	16	4.5	4.5	3.75	3	0	0	0	0	0	0	1.75	5.75	6.25	9.5
																			fly 24	0	0	1.25	4.5	2.5	7.5	5.25	4.5	4	10.25	5.75	15.25	13.5	13	11.75	8.25	3.75	3.25	2.75	1.25	1.5	1.25	0	0	2	7.5	13	18.25	12.75	10.75
																			fly 25	3.25	1.5	7	3.25	2.5	5	6	7	4.75	13.25	5.5	19.5	19.25	15.75	11	5	13.75	13.75	11	11.25	10.5	4	5.5	0.5	0	5.5	5.5	13.25	18.25	7
																			fly 26	0	0	3.5	3.75	4.5	4.25	2.75	7	5	1.5	3.75	3.75	4	4.5	4	0	1.25	1.25	1.25	0	0	1.25	0	0	6	16.75	16.5	7.75	7.5	1.25
																			fly 27	2	1	1.25	3	3	7	4.75	11	9.25	9.5	7	9.75	8.25	14.75	19.25	4.75	3.25	2.5	4	3.25	2.75	1.5	0	0	11.75	20.5	20.5	22.25	14	21.75
																			fly 28	0	0	0	0	0	0	1.25	2.75	6.75	16	15	12.5	14.75	28.25	10.75	5.25	1.75	6.25	1.25	0	0	0	0	0	0	1.5	8.5	17.75	12	9
																			fly 29	1.25	0	4.25	0	5.5	9.25	8	3.75	6	8	12.75	17.75	11.25	8	10	14.25	13.5	4.25	7.25	3.5	3.75	2.25	0	0	0	0.75	8.25	6.25	3.75	1.5
																			fly 30	2	6.5	10	7.25	9	21.5	14.75	14.75	12.25	14.75	17.5	19	8.25	20.25	17.5	15.5	13.25	8.75	9.75	7.5	10.75	9.5	2.5	0	3	5.25	8.75	3.75	3.75	11
																			fly 31	6.25	5.25	12	13.5	22	21	22	12.25	28.75	19.75	16.5	26.5	25.25	21	24	21	18	14.75	18.25	11	4.75	1	0	0	0	10.75	26.25	28.25	19.75	18.5
																			fly 32	6.5	9	6.75	10.25	11.5	14.25	10	14.75	13.5	16	11.5	6.25	17.5	9.75	11.75	2.75	12	9.25	2.25	8.5	8.25	6.25	6	1.5	0	0	1.25	3.25	11	16
																			fly 33	0	0	0	0	1	3.25	0	0	0	1.5	2.5	3	1.25	3.25	1.25	0	0	0	0	0	0	0	0	0	1.25	12	9	12.5	8	3
																			fly 34	4.25	8.25	11.25	18.25	19.75	15.75	16	14.75	17.5	17.5	20	24.75	19.5	13.25	15.25	13.25	12	9	10.75	10.5	12.25	9	0.25	3	8.75	26.5	28.5	27	18.5	14
																			fly 35	1.25	2	0	6.25	2.25	6	3.75	11	10.25	16	16.5	17.5	4.75	9	9.5	10.75	9.25	5.5	2.5	2.5	4.5	1.5	1.5	0	0	2.75	3	0.25	5.5	4.5
																			fly 36	0	0	2.25	0.5	1.5	1.5	0	0	1.25	3	3.25	2.25	0	0.75	1	0	2	1	1.5	1.5	1	0.5	1	0.5	0	0	0	0	0	1.5
																			fly 37	0	0	4	0	0	1	4	1.25	7.25	4	3	6.25	9.5	7.75	7.25	4.25	4.25	2.75	2	3.75	0	1.25	0	0	1.25	2.75	1	2.5	0	1.75
																			fly 38	0	1.75	4.5	3.25	5.75	8.75	16.25	10	18.5	12.5	20	19	17.75	25.5	19.5	13	8.25	13.25	8.75	3.25	2	1.5	1.5	0	0	3	14.75	21.25	23.25	21.25
																			fly 39	0	0	0	0	4	1.5	3	2.75	10.25	13	5.75	7.25	10.25	8.25	11.75	6.25	9.75	12.25	2.5	2	1.25	0	0	0	12.25	21.5	24.5	14	11.75	5.25
																			fly 40	0	0	0	0	1.25	3	5.25	12.25	2.5	5.25	10.75	7.5	11.75	16.25	20.25	11.5	2.5	0	2	1.25	1.25	0	1.5	0	1	9.75	25	27	21.5	5.5
																			fly 41	0	0	0	0	0.25	4	12.25	11.75	8	9	13.5	5.75	15.25	11.5	5.25	1.25	5.75	4.25	5	0	0	0	0	0	0	10.75	17	6.5	7.75	13
																			fly 42	4.25	2.75	4.25	6	5.75	12.25	8.25	7	8.75	11.5	8.5	12	17	13	10.25	5.5	2.75	10.5	8.5	4	2.75	0.5	1.5	0	7.25	8.25	7.5	6.25	6.75	3.75
																			fly 43	3.5	5.5	6.5	4	1.75	5	5.5	8	3.75	5.75	8	5	5.5	4.5	6.75	10	6.5	5.75	7.75	6.5	7.5	5.75	7.75	2	1.25	2.75	3	4.5	5.5	6.5
																			fly 44	0	0	1.5	2.75	4.25	4.25	5	5	7	6.25	5.75	7.5	5.75	7.25	4.75	6.75	5.25	1	4.25	2.75	0.25	1.5	0	0	3	11.5	19	16	11.75	3.5
																			fly 45	4.25	6.25	5.75	13.25	19.5	16	24.5	27	22	18	19.25	17.75	22.25	20.75	23	21.5	17.5	12.75	17	15.5	11.5	6.25	4.5	0	0.25	11.5	15.25	24.5	27.25	25.5
																			fly 46	0.75	2.5	1.5	3.25	2.5	16.25	15.5	9	15	13.75	6.25	11.25	11.75	19.25	16	7.5	4.75	7.25	5.5	2	4.25	5.25	0	0	0	7.5	9.75	13	17.75	11
																			fly 47	2.5	0.25	2	1	5.25	3.25	4.25	4	5	7.75	7.75	10	11	3.5	8.5	3.25	3.25	3	1.5	2.75	3.5	0	1.25	0	3.75	3.5	1.5	5.75	4	0
																			fly 48	0	0	0	0	2.5	6.5	6.25	16.75	13.25	9.5	15.5	3.75	22	21.5	16	14.5	9	6.5	1.75	4.5	0.5	0	0	0	0	5	6.5	3.25	6	3
																			fly 49	0	0	2.75	4	8.5	10	17.5	28	26	25.25	21	20.5	17.75	10.25	7.25	19.5	5	4.5	3.25	1.75	1.5	0	0	0	2.5	8.25	22.75	25.75	17.25	3.25
																			fly 50	6	11	9.75	9.25	14.5	19.25	9.75	11.5	15.5	16.5	15.25	20.75	16	13.25	14.25	13.5	10	16.5	8	10	11.25	8	4.75	3.75	3.75	18	27.25	26.5	24.5	19.75
																			fly 51	5.25	11	20	27	17.5	17.5	15.5	22.75	18	13	15.75	7.5	17.5	12.5	23	11.25	10	15	9.5	7.25	13	14.75	7.75	6.75	27	30	30	27	26.75	20.25
																			fly 52	0	0	0	0	1.75	4.5	8	7.5	13.5	17	18	12.25	9	16.5	24.25	16	5.5	4.25	6.25	4.25	0	0	0	0	1.75	3.75	9.25	18	22	15
																			fly 53	4.5	13.25	11	12	13.25	9.75	22.25	14.5	20.75	18.25	9.5	21.75	15.75	19.25	15.5	16.75	19	16.5	10.75	14	8.25	9.75	8.25	5.25	6.25	11	13.75	11.5	22	22.75
																			fly 54	2.5	4	1.5	3.75	9.25	3.75	7.5	11.25	10	8.5	10	14.75	3.5	8.25	15.25	7.75	11.5	7.75	9	5	2.25	2	1.25	1.25	0	0	0	1.75	4.75	3.75
																			fly 55	1.25	2.25	6.5	13.25	13.75	15.25	12.25	18.5	12.25	20	12.25	12.5	12.75	11.25	18	12.5	6.75	10	8.75	3.5	10	3	1.25	1.5	10.5	12.5	11.25	13.5	13.5	8.5
																			fly 56	4.25	2.25	3	4.25	2.75	6	5.75	3.5	10	4.25	6.75	2.75	2.25	2.75	3.75	2.75	4.25	2.75	2	3	2.5	4.25	0	0	0	1.25	1.5	6.5	7.25	1.25
																			fly 57	0.25	7	9.75	14.25	10	26	18.75	23.25	25	23.5	22.5	28.5	30	28.5	27	25.25	15.25	10.5	6.75	9.75	5.5	1.5	1.75	2.75	5.5	7	14	19.75	29.5	25.5
																			fly 58	6.25	2.25	7.25	14.5	17.25	18.75	13.25	11.25	16	19.5	11.5	14.5	12.5	12.75	6	10.5	11.75	11	7.5	4	5.25	5.75	2.25	3.75	0	2	8.75	9.25	13	5.75
																			fly 59	1.25	1.75	1.75	5	3	3.5	7	5.25	2.75	8.25	7.5	5.75	6.75	3.75	6.5	1.25	2.75	1.75	2.25	2.75	0	0	0	0	1.5	1.5	1.25	0	0	0
																			fly 60	0	2.75	10.5	7.5	13	14	13.75	16.75	18.5	11.75	15.75	10	20.25	19.25	16.75	8.75	3.75	7.75	8.5	6	5.5	5	1	0	15.75	26.5	26.75	25.75	26.75	15.5
																			fly 61	1.5	3.75	3.25	4	6.5	14	11	10.75	11.5	7.75	9	15	13.75	14.75	16.25	6	8.25	6.25	3.5	1.5	4	6.25	4.5	2.5	17	11.5	21.25	17.75	15.5	18.25
																			fly 62	2.5	0	1.25	3	6.5	8	8.5	9.75	6.75	7	5.5	7.5	7	4.25	11.25	4	4.5	3.5	3.25	0.75	5	0	1.25	0	0	2.75	5.5	7.25	8.25	4.5
																			fly 63	0	0	0	0	1.25	1.25	3	6	6.25	10.5	12	12	17	15	16	8.5	4	0	1	0.5	2.5	0	0	0	1.5	6.75	13	18	10.25	3
[truncated: 18 more columns]

## Sheet: Fig 3I and 3J
	The values for plotting Fig 3I and 3J were calculated from S3A-S3H Fig.
