# Supplementary material for: Enhanced memory despite severe sleep loss in Drosophila insomniac mutants
Source: PLoS Biol. 2025 Mar 20;23(3):e3003076. doi: 10.1371/journal.pbio.3003076 (PMC12135902; doi:10.1371/journal.pbio.3003076)
Supplement: S4 Data — (XLSX) [file pbio.3003076.s011.xlsx]

## Sheet: Fig 4A
		Sleep (min)					bin 1	bin 2	bin 3	bin 4	bin 5	bin 6	bin 7	bin 8	bin 9	bin 10	bin 11	bin 12	bin 13	bin 14	bin 15	bin 16	bin 17	bin 18	bin 19	bin 20	bin 21	bin 22	bin 23	bin 24	bin 25	bin 26	bin 27	bin 28	bin 29	bin 30	bin 31	bin 32	bin 33	bin 34	bin 35	bin 36	bin 37	bin 38	bin 39	bin 40	bin 41	bin 42	bin 43
		wt	Dc0H2/+		wt	fly 1	0	9.3333	14.3333	26.6667	23.6667	28.6667	25.6667	29	26	28	30	30	30	30	30	30	30	30	28.6667	28	29	24.6667	12.3333	0	0	0	0	2	22	30	30	29.6667	30	30	30	29.3333	30	26	30	30	29.6667	24.6667	25.3333
	fly 1	1085.67	1117			fly 2	2	5.3333	13.3333	24.6667	23.6667	21.3333	21.3333	24.3333	23.3333	27.3333	26.3333	21.3333	23.6667	26.3333	27.6667	25.3333	28	27.6667	18.6667	22.6667	26	14.3333	12	8.6667	0	0	3.3333	23.6667	27	30	30	30	30	30	30	30	30	30	30	30	30	27	30
	fly 2	1103.67	1042			fly 3	2	13	21	23.6667	26	28.6667	22	27.6667	28	29	29.6667	26.3333	27	26.6667	26	30	26.6667	28	24.3333	30	30	24.3333	17.3333	11.6667	0	6	19.6667	30	30	30	30	30	30	30	27.3333	29.3333	30	29	27.6667	29.6667	29	30	30
	fly 3	1209.33	1052.33			fly 4	0	2.6667	16.3333	21.6667	25.6667	21.6667	21.6667	22	27.6667	26.3333	28	30	30	27.3333	30	27.6667	28	27.6667	19.6667	19	25.3333	18.6667	16.3333	8.6667	0	0	1.6667	7.3333	21.3333	29.6667	30	30	29.6667	30	20	17.3333	19.3333	26.3333	29.3333	28.6667	24.3333	12.6667	29.6667
	fly 4	1015.33	989.333			fly 5	0.33333	13.6667	27	26.3333	30	26.6667	24.3333	26.6667	27.3333	29.6667	25.6667	30	30	30	30	23.6667	20	30	26.3333	18.3333	22.6667	12.6667	2	0	0	0	19.3333	28.3333	28	29.3333	29	28.6667	30	28.6667	29	27.6667	28	30	25.6667	27.6667	30	25	16.3333
	fly 5	1109	1023.33			fly 6	4	14.3333	12.6667	10	13	17.3333	29.3333	29	28.6667	23	26	29.6667	28.3333	28.3333	29.6667	28.6667	29.6667	28.3333	25	26	22.3333	24	15.3333	9.6667	2.6667	4.3333	22.3333	27.3333	26.6667	29.6667	27	29.3333	30	30	26	28.6667	30	25	21	23.6667	30	26	29
	fly 6	1113.33	859			fly 7	3.3333	16	23.3333	25.3333	25.6667	25.3333	29.3333	21	30	27	25.3333	25.3333	28.6667	27	27.3333	30	29	28	21.6667	25.6667	27	24.3333	14.6667	5.6667	0	0	15.3333	30	30	30	30	30	28	29	27.6667	29.6667	29.6667	29.6667	30	29.3333	27.6667	28.6667	24.6667
	fly 7	1145	1007			fly 8	0	6.3333	17	24.3333	24	26	26.3333	23.3333	29.3333	28.3333	29.3333	28.6667	29	29	30	29.6667	30	29.6667	28.6667	29	23.3333	17.6667	5.6667	1	0	0	7.3333	25.6667	24.3333	27.3333	27.3333	29.6667	29.3333	29.3333	28	29	29.6667	22.6667	30	30	30	30	24.6667
	fly 8	1085	1010.33			fly 9	0	2.6667	11.3333	25.3333	24	22.6667	28.6667	28.3333	30	30	30	30	30	30	26.3333	28.3333	30	23.3333	28.3333	22.6667	22.3333	14.6667	5.3333	0	0	0	9.6667	24.6667	29.3333	30	30	29.6667	30	28.3333	27.3333	28.3333	27.6667	21	28.6667	28.6667	28	21.6667	21.3333
	fly 9	1026	1138.67			fly 10	2.3333	10.3333	23	27.6667	28	28.3333	29.6667	30	30	28.6667	28.3333	29.6667	30	30	30	28	22.6667	28.6667	30	24.3333	19	21	6.6667	0.66667	0	0	7.6667	24	30	30	30	30	28.3333	27.3333	30	29.6667	30	30	30	30	27	28.3333	26
	fly 10	1134	897.333			fly 11	0	0	0	0	7.3333	11	15	20	24	28.6667	25	23.6667	30	30	28.6667	30	29.6667	26.6667	21.3333	18	13.6667	15.6667	5.3333	0	0	0	4	28	24.6667	28	23	29.3333	30	29.6667	30	30	30	30	30	30	30	23.3333	20
	fly 11	962.667	976.667			fly 12	1.6667	19.6667	23.6667	26	26.3333	28.6667	28.3333	27.3333	27.6667	30	20	25.3333	26.6667	29	29.6667	30	28.6667	30	28.6667	25.3333	23.3333	18.3333	4.6667	2.3333	0	0	0	0	17.3333	30	29.6667	26.6667	28.3333	29.6667	30	30	30	30	30	28.3333	29	25	29.6667
	fly 12	1072	1071.67			fly 13	0	0	0	9.3333	10.6667	16	19	19.3333	17	25.3333	26.3333	23	23.3333	28.3333	30	27.6667	26.3333	22	21.6667	27.3333	20.6667	2.3333	1.6667	0	0	0	0	0	4.3333	27.3333	29.3333	29.6667	30	30	29.6667	29.6667	30	30	30	28.6667	22.3333	30	27.3333
	fly 13	871.333	916			fly 14	0	15.3333	21.3333	22.3333	28.6667	28	27.3333	25	30	29.3333	28	30	30	30	30	30	30	30	25.3333	22.6667	10.3333	12	4.3333	5	4.3333	0	3.3333	13.6667	29.6667	30	30	30	30	30	30	29.6667	30	29.6667	29.6667	29	25.3333	28	28.3333
	fly 14	1126	1065.67			fly 15	7.3333	15.6667	24.3333	23.3333	25.3333	25.6667	29.6667	25.3333	29.6667	25.6667	24.3333	28.3333	29.6667	30	30	26	29	25	26.6667	22	22.3333	15.3333	3.6667	0	0	0	15.6667	30	30	29.6667	30	30	30	30	30	30	30	30	30	29.3333	28	30	26.6667
	fly 15	1156.33	816.667			fly 16	0	0	3	11	18.6667	21.3333	29	28.6667	30	30	29.6667	30	28.3333	30	30	30	30	25	26.3333	20.6667	8.3333	0	0	0	0	0	0	0.66667	10	27.3333	30	30	30	30	29.3333	28	27.6667	26.3333	18.3333	6.6667	0	0	0
	fly 16	754.333	759			fly 17	1.6667	11.6667	18.6667	21.3333	24.6667	24.6667	29	24	24	29.3333	25	27	29.6667	30	27.3333	29.6667	29.6667	30	29.3333	29.6667	28.6667	23.6667	24.3333	10.6667	0	7	15.3333	29.6667	30	28	29	30	29.6667	30	30	28.6667	27	30	26.6667	28	29.6667	30	30
	fly 17	1197	1189.67			fly 18	0	0	0	3	14.3333	20	18	26.6667	26.6667	30	29	29.3333	30	30	27.6667	30	30	30	26.6667	25	18	11.3333	8.3333	0.33333	0	0	0	0	10.3333	26.3333	29	24.6667	26.3333	24.3333	29	22.3333	30	27	23	24.6667	26.6667	19.6667	25
	fly 18	934	681.333			fly 19	2	9	1	6.6667	14.6667	16.6667	11	25.6667	27.6667	27	29	30	26.6667	29	29.3333	26	25.3333	30	30	22.6667	14.3333	5.3333	1.6667	0	0	2.3333	9	17.6667	24	30	30	30	26.6667	29.3333	27.6667	21	29.3333	30	29.6667	30	28	26.3333	23.3333
	fly 19	990	1136			fly 20	0	0	0	6	8	20.6667	22.3333	17.6667	29.6667	30	30	30	30	30	30	30	24.6667	20.6667	19.6667	16	21	5.6667	0	0	0	0	0	4	24	29.6667	30	27.6667	27.6667	30	29.6667	30	29	29.6667	29.6667	30	29.6667	30	25.3333
	fly 20	961.667	1053			fly 21	0	12.6667	23.6667	26.3333	26.6667	30	30	27	29.3333	26.6667	30	30	29.6667	30	30	30	30	30	28	29	30	23	23.3333	11	0	0	0	23	29.6667	30	30	30	30	29.6667	23.6667	30	30	30	30	30	21.6667	26	25.6667
	fly 21	1131.33	1095.67			fly 22	0	10.6667	23	23.6667	24	26.3333	27.6667	29.3333	30	29	27	30	30	29.3333	30	29.6667	30	29	24.6667	24.3333	17.3333	13.3333	1.6667	5	0	1	10.6667	27	30	30	30	30	30	30	30	30	30	30	30	30	29	27.3333	30
	fly 22	1129.67	871.333			fly 23	0.33333	6.3333	16.6667	21	28.6667	25.6667	28	29	26	27.3333	28	29	28	30	30	30	30	30	30	26.3333	26.6667	23	24.6667	14.6667	0	2.6667	25.6667	30	29	29.6667	28	30	29.3333	29.6667	30	29	30	30	30	30	30	23.3333	18
	fly 23	1203.67	1058.67			fly 24	4.3333	13	23.3333	23.6667	29.6667	25.3333	26.6667	25	28.6667	23.3333	27.6667	28	30	30	30	30	30	30	26	17.3333	20.3333	18.6667	10	7	1.6667	2	25.3333	30	30	30	30	30	30	30	30	30	30	30	30	30	30	30	30
	fly 24	1189	1067.67			fly 25	0.66667	0	15	24.6667	25.3333	29	28.3333	30	30	28.3333	28.3333	24.6667	27.6667	30	30	30	30	30	28.6667	27.6667	23.6667	17	8.6667	0	0	1.6667	19	30	30	30	30	30	30	30	30	30	30	30	30	30	30	30	30
	fly 25	1164	864			fly 26	0	0	2.6667	7	25.3333	25.6667	28	28	24.6667	27.3333	29	30	30	30	30	27	29.6667	21.3333	22.3333	13.6667	16.3333	5	0	0	0	3	23	30	30	30	30	30	30	30	30	30	30	30	30	30	29.3333	29.3333	28.6667
	fly 26	1050.67	1039			fly 27	11	24	23	30	24.3333	30	29	30	30	30	30	30	30	30	29.6667	29.3333	29	28.3333	25.3333	20.3333	16.6667	5.6667	1.6667	3.3333	1.6667	5.6667	19	26	29.6667	30	30	29.3333	29.6667	29	29.3333	29	29	30	29.3333	30	30	29.6667	26
	fly 27	1172.67	1194.33			fly 28	0	0	0	0	3	3.6667	16	19	24.6667	28	29.6667	28.6667	29.6667	30	30	30	30	26.3333	19	17	8.6667	2.3333	0	0	0	1.6667	22.3333	30	30	30	30	30	30	30	30	30	30	30	30	30	26.6667	29.6667	27.6667
	fly 28	976.333	793.333			fly 29	0	7.6667	17	24	25	29.6667	27.6667	30	26	27	27	28.6667	29.3333	28.3333	28.3333	30	28	28	29.6667	28.6667	22	21	22.3333	10.6667	1	15.6667	30	30	30	30	30	30	30	30	30	30	30	30	30	30	30	30	28
	fly 29	1228.33	1073.33			fly 30	0	0	6.6667	20.3333	27.3333	18.6667	29.3333	25.3333	27.3333	22.6667	27.3333	30	30	26.6667	30	30	30	30	30	22.3333	20.6667	10.3333	16	3.6667	0	9	27	22	28	28.3333	24	29.3333	29.3333	29	30	29	29.6667	30	27.6667	30	27.6667	27.6667	30
	fly 30	1125.67	969.333			fly 31	0.33333	0	0	1	15	23.6667	15	24	26.3333	25	24.6667	25.6667	27.3333	29.3333	30	29	21	27.6667	7	21	10.3333	8.3333	4.6667	3.6667	0	2.3333	15	27.6667	30	30	30	26	28.6667	28	26.6667	30	30	30	30	30	30	30	30
	fly 31	1033.33	1062.67			fly 32	0.33333	2.6667	6.3333	16.3333	22.3333	24.6667	23.3333	23.6667	26.3333	26	30	27.3333	27	30	30	30	30	24	15.3333	15.3333	4.6667	0.33333	0	0	0	1.3333	15	28.6667	30	30	30	30	30	30	30	30	30	30	30	30	30	30	30
	fly 32	1029.33	1135.67			fly 33	0	2.3333	7.6667	10.6667	11.6667	22	21.6667	25.6667	17	23	30	30	29	30	30	30	23.3333	15.6667	4.3333	6.6667	3	3	0	0	0	2	17	26.3333	30	30	30	29	30	30	30	29	30	28	29.3333	28.3333	30	30	29.6667
	fly 33	932.333	1089.33			fly 34	0	0	5	11	14.3333	26.6667	28.6667	27.3333	28.3333	27.3333	30	29.6667	24	25	30	30	17.6667	19	6.3333	2	2.3333	0	0	0	0	0	0	3.6667	20.6667	28	29.6667	29.6667	30	30	29.3333	30	30	28	30	25.3333	25.6667	27	25.3333
	fly 34	874.667	1162.67			fly 35	4.6667	7.6667	23.3333	27	19	23.3333	21.3333	30	29.6667	24	23.3333	26.3333	30	30	29	23	29.3333	30	25	18.3333	26.6667	12.3333	6.6667	0	0	1.6667	0	10.3333	27.6667	30	30	29.6667	29.6667	30	30	30	30	29.3333	29.6667	29.6667	29	29.6667	25
	fly 35	1077.67	1220			fly 36	0	0	8.3333	22	18.6667	28	27	24.6667	22.3333	23	29	26.6667	25.6667	30	30	30	30	29	25.3333	30	25.3333	29.6667	9	11.6667	0	0	17	30	30	30	29.6667	30	30	29.3333	29.3333	30	30	30	30	30	30	29.3333	30
	fly 36	1115	1240.67			fly 37	1	8	15.3333	24	25	27	29.6667	28.3333	29	29.6667	28.3333	30	29.6667	30	30	30	30	30	29.3333	30	26.3333	22.6667	11.3333	8	0	21	28.3333	29.3333	29.3333	28.6667	27.6667	30	29.3333	30	30	30	30	29.6667	29.3333	30	29.6667	30	30
	fly 37	1241.33	1145.33			fly 38	1.6667	0.66667	11	21	26.3333	27	29	30	28.3333	27.3333	29	29.6667	30	29.6667	24	30	29	26.6667	24.3333	15.6667	18.6667	4	0	0	0	0	7.3333	14.6667	24.6667	29.6667	30	30	28.6667	24.3333	27.6667	29.6667	30	29.6667	29	29.6667	29.6667	26	22
	fly 38	1011.67	1160.67			fly 39	0	0	8.6667	17	29	26.3333	30	23.6667	30	26.6667	30	30	27.3333	30	30	30	27.3333	30	27.3333	20	27	16.3333	10	3	0	4.3333	25.6667	29.3333	30	30	30	30	30	30	30	30	30	30	30	30	28.6667	23.3333	30
	fly 39	1163.33	1137			fly 40	0	1.6667	8.3333	23.6667	28.6667	28.6667	30	29	30	30	29.6667	30	30	29.6667	29.6667	30	29.6667	30	30	24.6667	16	11.3333	0	0	0	2.6667	27.6667	30	30	30	30	30	30	30	30	30	30	30	30	30	30	30	30
	fly 40	1179	1101.67			fly 41	8.6667	18.6667	17	27.3333	24.6667	26.3333	30	26	29.6667	26	25	30	25.6667	29.3333	30	30	27	30	27.3333	26.6667	21.3333	16.3333	7.6667	2	0	0	6.6667	28.6667	30	30	30	30	30	30	30	30	30	30	30	30	30	30	30
	fly 41	1171.33	1170			fly 42	4	11.6667	15.6667	21.3333	24	26	29	30	26	23.6667	29.3333	30	30	30	29.6667	30	30	22.3333	17.6667	23.3333	6.6667	0	0	0	0	2.3333	26	30	30	29.3333	30	29.6667	30	30	30	30	28.3333	27.6667	30	29	30	25.6667	23.6667
	fly 42	1095.67	975.667			fly 43	0	0	7.3333	3.6667	11.3333	9.6667	8.6667	16.6667	27.3333	23.3333	29	28.3333	29.6667	29.3333	29	30	29.6667	26.3333	29.3333	15.6667	14	2.3333	0	0	0	4.6667	16.3333	22	28.3333	24.3333	25.6667	25	30	21	22.6667	25.6667	29.3333	30	25	29.6667	29.3333	23.6667	30
	fly 43	938	1091.33			fly 44	0.66667	0	0	4.6667	17	25.6667	27.6667	26.3333	29.3333	28.6667	30	30	30	30	30	30	30	30	24.3333	25.6667	16.3333	0	0	0	0	5	27	28.3333	29	30	29.6667	29	30	30	29.3333	29.6667	30	30	30	30	30	30	30
	fly 44	1091.67	1299			fly 45	0	1.6667	0	0.66667	10.6667	21.6667	24	24.6667	29.6667	26.3333	29.3333	28.3333	28	30	30	30	30	19.3333	22	18.6667	10.3333	1.6667	5.3333	1.3333	0	0	9	24.3333	30	30	30	28.6667	30	29	30	30	30	30	30	30	30	25.6667	18
	fly 45	959.667	1147.67			fly 46	0	0	10.3333	11	7.3333	15.3333	19.3333	19	29.3333	28.3333	30	28.6667	23.6667	30	30	30	30	30	14.3333	19	20	6	0	0	0	5	21.3333	25.3333	30	30	30	30	30	30	30	30	30	30	23	24.6667	28.3333	30	29
	fly 46	992	1180.67			fly 47	0.33333	5.3333	0	8.6667	8	27	20.3333	26.3333	29.6667	29	28	29	30	29.6667	26.3333	29	30	30	30	27.6667	14.3333	11.6667	1.3333	2.6667	0	7.6667	27	27.6667	30	30	29.6667	30	29.6667	29.6667	30	30	30	30	29.6667	30	29.3333	30	30
	fly 47	1113.67	1031.33			fly 48	0	0	14.6667	25.6667	22.6667	26.3333	26	25.3333	23	30	25.6667	27.6667	29	29	29.6667	27	28.6667	22.3333	17.6667	15.3333	19.6667	8.3333	2	0	0	0	2.6667	24.3333	30	30	30	30	30	30	30	30	30	30	30	30	30	30	29.6667
	fly 48	1062.67	1080.67			fly 49	5	15.6667	22.6667	18.3333	18.6667	24.3333	21.3333	25.6667	28.6667	29.3333	17.3333	22.3333	27.3333	30	30	27.6667	29.6667	30	26.6667	23.3333	13	19.6667	11	4.6667	0	0	25.3333	28.6667	30	30	30	29.6667	30	29	29.6667	29.6667	29.3333	29.6667	29	30	28.3333	25	29.3333
	fly 49	1150				fly 50	0.33333	3.3333	10.6667	17.6667	16.3333	25.6667	24.3333	25.3333	25	22	29.6667	25	22.6667	30	30	30	25.3333	20.6667	25.3333	25	21	8.3333	2	0	0	0	10.6667	29.3333	30	30	29.6667	29.6667	30	30	29.6667	30	30	29.6667	30	29.6667	30	13	21
	fly 50	1029.67				fly 51	0	1.6667	11.3333	23.6667	26.3333	25	28.3333	30	30	27.6667	27.3333	29	29	29.6667	30	30	24.3333	23	23.6667	17.3333	14.6667	9.3333	2	0	0	0	0	8	29	30	30	30	30	30	30	30	30	30	30	30	30	30	29.3333
	fly 51	1069.67				fly 52	4.6667	17	25.6667	26	28	25.3333	29.6667	29.6667	30	29.6667	30	30	30	30	30	30	30	18.6667	24	18	16.6667	6.6667	0	0	0	0	1	20.6667	27.6667	28.6667	29	30	30	30	30	30	29.6667	30	30	30	30	30	21.6667
	fly 52	1109.67
							bin 1	bin 2	bin 3	bin 4	bin 5	bin 6	bin 7	bin 8	bin 9	bin 10	bin 11	bin 12	bin 13	bin 14	bin 15	bin 16	bin 17	bin 18	bin 19	bin 20	bin 21	bin 22	bin 23	bin 24	bin 25	bin 26	bin 27	bin 28	bin 29	bin 30	bin 31	bin 32	bin 33	bin 34	bin 35	bin 36	bin 37	bin 38	bin 39	bin 40	bin 41	bin 42	bin 43
					Dc0H2/+	fly 1	0	0	0	7.3333	15.3333	25	29.3333	29.6667	28	28.3333	30	29.6667	30	30	29.3333	30	28.6667	30	26.6667	30	18.6667	14	11	2.3333	0	2.6667	26.6667	29.3333	28	29.3333	29.3333	30	28.6667	30	30	28.3333	27.6667	29.3333	29.3333	30	26.6667	27.3333	29
						fly 2	0	0	0	7	17.6667	21	29.3333	27	28.6667	30	30	28	26.3333	29.6667	30	28.6667	29.3333	29.6667	26.6667	17.3333	10	8.6667	0	0	0	0	1.3333	17.3333	30	30	30	30	29.6667	30	30	28.6667	29	28.6667	29.6667	30	30	30	30
						fly 3	0	0	0	2	8	21	24	26.3333	26	23.3333	30	26.3333	30	29.6667	23.6667	21.6667	23.6667	23.6667	22	11.3333	4	0	2.3333	0	0.66667	22.6667	27.6667	29.6667	30	29.3333	29.3333	29.3333	28	30	29.3333	28.6667	30	30	30	29.3333	30	30	30
						fly 4	0	0	2.3333	17	12.6667	23.3333	24	23.3333	22.6667	21.6667	28.6667	26	24.3333	26.3333	17.6667	22.6667	23.3333	26.3333	10.3333	10.6667	3	0	0	0	0	0	17	30	29.6667	29	30	30	30	30	30	30	27.6667	28	30	30	30	30	30
						fly 5	0	0	0	7	17	26.3333	24.6667	27	29.3333	30	27.3333	28.3333	29.6667	23.6667	17.3333	21.3333	16.3333	24.6667	13	19.3333	5.6667	9	0	0	0	0	17.3333	30	30	30	30	30	30	30	30	30	30	30	30	30	29	24.3333	27.3333
						fly 6	2.3333	0	0	0	3.3333	7.3333	17.6667	16	18.6667	18.3333	22.6667	30	25	20	29	28.6667	24.6667	19.6667	16.6667	10.3333	3.3333	0	0	2	0	0	0	10.6667	27.6667	30	30	30	30	30	30	30	30	27.3333	20	22	29	30	30
						fly 7	0	2.3333	0	7	11	18	26	29.3333	29.3333	30	24.6667	29.6667	28	27.6667	24.3333	19.6667	20	22	14.6667	15.3333	3.3333	4.3333	0	0	0	0	17.3333	29.3333	30	29.3333	29.3333	29	28.3333	29.3333	29	29.6667	30	30	30	30	30	30	30
						fly 8	0.33333	0	0	1.6667	2.6667	12.3333	13.6667	18.3333	16.3333	25	17.3333	22.6667	25.6667	30	25.6667	21	24.6667	22.6667	18	14.3333	16	4.3333	0	2.3333	6.3333	20	29.6667	29.3333	29.6667	30	30	29.3333	30	30	30	30	30	30	30	30	30	30	30
						fly 9	0	0	7.3333	17	22.3333	26.6667	28.3333	27	30	29.3333	29.6667	26	28.6667	28.3333	29.6667	24	27.6667	29.3333	27.6667	14.3333	17.3333	10.3333	6	0	0	1.3333	26	30	30	29.6667	30	30	30	30	30	30	30	30	30	30	30	30	30
						fly 10	0	0	0	0	0	0	0	0	4.6667	11	18.6667	28	30	30	30	30	30	30	18	3	1.6667	0	0	0	0	0.33333	26.6667	30	30	30	30	30	30	30	30	30	30	30	30	30	30	30	30
						fly 11	0	0	0	0	9.3333	9.6667	18	18.6667	25	23	19.3333	22.6667	30	30	26.6667	29.6667	28.6667	19.6667	15.6667	19.3333	13	11.3333	4.3333	0	0	0	0.66667	19.6667	30	30	30	30	30	30	30	30	30	30	30	30	30	30	29.6667
						fly 12	1.3333	0	2.3333	11	16.3333	20	26.6667	25.6667	24	30	26.3333	30	30	30	30	30	30	29.3333	24.6667	15.6667	16	10.3333	0	0	0	0	0.66667	19.6667	30	29.3333	29.3333	29.6667	30	29	30	29	27.3333	28.3333	30	29.6667	30	30	30
						fly 13	0	0	0	0	0	6.3333	25.3333	27.3333	27	28.3333	30	29.3333	29.6667	30	23.6667	27.3333	29	27.6667	11.6667	3.6667	1.3333	0	0	0	0	0	4	24	30	30	30	29.3333	30	30	30	30	30	30	30	30	30	30	30
						fly 14	0	0	7	16.6667	16.3333	20.3333	26.6667	29.6667	29.6667	30	30	29	30	30	30	26.3333	29	28	20	1.3333	19.6667	11.3333	1.3333	0	0	0	16.3333	29.6667	30	29.3333	30	29.6667	29.3333	30	28.6667	30	29	30	27.3333	27.6667	30	28.3333	30
						fly 15	0	0	0	0	0	0	7.3333	16.3333	24.6667	26	30	29.6667	30	30	30	30	30	29	30	26	22	8.3333	0	0	0	0	0	2	21	29.6667	29.6667	29.3333	27.6667	26	27.3333	25.6667	24.3333	21	27	28	26.6667	24.6667	20.6667
						fly 16	0	0	0	0	0	0	3.3333	10	16	12	19.3333	22	21	27	24.3333	22.6667	26.6667	25.3333	15	6.3333	3.6667	0	0	0	0	0.66667	25.3333	26.3333	23	22.3333	29.6667	20.6667	24.6667	18	4.3333	25	29	28.6667	29	29	30	30	26.3333
						fly 17	0.33333	5	9.3333	19.6667	24	28.6667	28	29	28	30	26.6667	28.6667	28.6667	29	30	30	27.6667	27.6667	29.3333	23.3333	12	16.6667	13.3333	1.3333	0	10	29.3333	29.6667	30	30	30	30	29	30	28.6667	29.6667	30	30	30	30	30	30	29.6667
						fly 18	0	0	0	0	0	3.3333	3.6667	15.6667	28.3333	26	29.6667	29.6667	29.3333	29.3333	29.6667	30	24	20.6667	11.3333	4	9.3333	0	0	0	0	0	0	0	10	16	19.3333	20	22.3333	29.6667	29.3333	25.6667	30	30	27.3333	27.3333	26	29.6667	11.3333
						fly 19	0.66667	0	3.6667	15.6667	21.6667	27.3333	30	30	30	30	30	30	30	30	30	30	29.3333	30	30	30	29.3333	13.6667	0	0	0	0	0	13.3333	25	28.3333	28	30	30	30	30	30	30	30	30	30	30	30	30
						fly 20	0	0	1.6667	10	18	19	21.3333	25.3333	29	27.6667	29	25.6667	26.3333	30	28.6667	30	30	25.3333	26.3333	25	22.6667	12	2.6667	0	0	0	3.6667	15.6667	29	30	30	29	30	26.6667	29.6667	27.6667	29.3333	22.3333	29.6667	29.6667	29	29.3333	30
						fly 21	1.6667	0	9	21.6667	29.6667	22.6667	29.3333	28.3333	29	26.3333	29.3333	30	30	26	29.6667	25	18.6667	21	20.3333	15.3333	13.6667	7	2	0	0	5	28.3333	29.3333	28.3333	28.6667	29.3333	29.6667	27.6667	30	30	29.6667	28.6667	25.6667	29.6667	29.6667	29.3333	29.3333	25.3333
						fly 22	0	2.3333	14	22.3333	24.6667	19.6667	26.6667	28.3333	29	24.6667	25.6667	28.3333	29	29.3333	30	30	30	30	19.3333	26	25.6667	14.6667	11	7.6667	0	0	0	0	5	25.3333	27	28	23.6667	26.3333	28.6667	28.6667	21.3333	11.6667	21.3333	10.6667	7.3333	25	10.6667
						fly 23	0.33333	0	0	5.6667	9.3333	18	27.6667	19.3333	27.3333	30	29.6667	27	28	26.6667	29.6667	30	28	29.3333	26.6667	9	7.6667	17.3333	0	4	0	0	2.6667	27.3333	29.6667	30	30	30	29.6667	30	30	29	30	30	29.6667	30	30	30	30
						fly 24	0	13.6667	18	18.3333	19.6667	20	22.3333	20	30	16	28.6667	23.3333	26	30	30	28	30	22.6667	25.6667	26.6667	17	15.6667	12.3333	6.3333	0	0	4.6667	28.3333	30	30	29	29.6667	29.3333	30	29.3333	30	30	30	30	30	29.3333	29.3333	19.3333
						fly 25	0	0	0	0	7.6667	13.6667	10.6667	26.3333	30	29.3333	30	30	30	23.3333	20	20	20	20	20	15	1.6667	4	1.6667	3.6667	0	0	0	1	10.3333	20	19.6667	17.6667	26.3333	27.3333	28	29.6667	30	30	30	30	30	30	30
						fly 26	0.33333	1.6667	0	2.3333	8.3333	10.6667	16	25	25	27.3333	27.3333	28.6667	30	30	30	30	30	30	16.6667	11	10	2.3333	0	0	0	0	24	30	29.6667	30	30	30	29.3333	30	30	28.3333	30	29.6667	30	29.3333	30	30	30
						fly 27	0	1.6667	10.6667	19.3333	29.6667	30	30	30	30	30	30	30	30	30	30	30	30	28.6667	29.6667	24.3333	13	0	0	0	2.3333	27	30	29.6667	30	29.3333	29	29.3333	30	30	30	27	30	29.6667	30	29.6667	30	30	30
						fly 28	0	0	0	0	0	0	2.3333	6.6667	17	28.3333	27	29	30	30	30	30	29	29.6667	18.6667	0	0	0	0	0	0	0	0	13	28.6667	30	29	30	30	29.6667	30	29.6667	29	29.6667	28.6667	29	25.6667	26.6667	25.6667
						fly 29	2.3333	0	0	5	18.3333	23.3333	27.3333	20.6667	21.3333	22.3333	22.6667	27.6667	30	27.3333	25	23.3333	22	25.3333	21	22.6667	15.3333	1.6667	0	0	0	11	29.3333	28.3333	30	30	30	30	30	30	30	30	30	30	30	30	30	30	30
						fly 30	0	0	0	2.3333	8.3333	19.3333	23	29	29.6667	28.3333	30	30	29.6667	30	30	26.3333	2.6667	5	2.6667	0	1.6667	0	0	0	0	4.3333	25.6667	27.3333	29.6667	30	29.6667	29	29.6667	29.3333	29.6667	29.6667	29.6667	29.6667	29.6667	29.3333	28.3333	28.6667	30
						fly 31	0.66667	1.6667	8.3333	13.6667	16	22.3333	28	19	28	29.3333	26	30	27.6667	29.6667	30	24.3333	26.3333	22.3333	6.6667	7.6667	0	3.6667	3.6667	2	3.6667	18	28.6667	30	30	30	29.3333	30	30	29	29.3333	29.6667	30	30	30	26.3333	29	30	30
						fly 32	0	5.6667	10.3333	17.6667	23.3333	26	27.6667	26.6667	27	24	27.6667	30	27.6667	28.3333	24	26.3333	27	26.3333	23.6667	19	16.3333	7.3333	3	0	1.6667	12.6667	29.6667	28.6667	27	29.6667	29.3333	29.3333	30	29.3333	29.6667	30	30	29.3333	30	30	29.3333	30	29
						fly 33	0	1.6667	10.6667	19.3333	23.6667	20.6667	27.6667	29	24.6667	25	29.3333	29	20.6667	30	27.3333	26.3333	25.3333	23.6667	23.6667	20	20.6667	11	5.6667	2	0	0	7.6667	28.6667	30	30	30	30	30	30	25.6667	27.3333	30	28.6667	25.6667	30	30	30	30
						fly 34	2	11.6667	17.3333	20.6667	22.6667	27	23	28	28.3333	24.6667	27.3333	29	30	30	30	30	30	26	22	21.6667	19	15.6667	5.3333	1.6667	0	1	19.6667	25.6667	29.3333	30	30	30	30	28.6667	30	29.6667	30	29.6667	30	30	30	30	28.6667
						fly 35	4.6667	16.6667	23.3333	22.6667	27.6667	28.6667	25.3333	30	30	30	30	30	26	30	30	30	30	30	29.3333	25	25.3333	18	9.6667	2	0	0	17	28.6667	30	30	30	30	30	30	30	30	30	30	29.6667	30	30	24	30
						fly 36	9	19	12.6667	13	18	25.6667	29.6667	28.3333	30	29	30	30	30	30	30	30	30	27.3333	26.3333	22.6667	22.6667	8.3333	10.6667	8.6667	10	30	30	30	30	30	30	30	30	30	30	30	30	30	29.3333	30	30	26.3333	27.3333
						fly 37	0.66667	4	13	17.3333	26	24.3333	20.3333	29	20.6667	23.6667	30	30	30	30	30	25.6667	24.6667	21	21.3333	25.3333	17.6667	14	2	2	0	13.3333	30	30	29.6667	30	30	30	30	30	29.6667	30	30	30	30	30	30	30	30
						fly 38	0.33333	5.6667	16.3333	16.6667	19.3333	24.6667	27.3333	23	30	28.6667	30	24	29.3333	27	29.6667	30	29.6667	23.6667	24.3333	15.6667	14.3333	21.6667	9	0	0	13.6667	24	30	30	30	30	25	30	29.6667	30	30	30	30	30	30	30	30	30
						fly 39	1.3333	0	4.3333	12.6667	18	23.3333	19	23.3333	28.3333	29.6667	30	25	20.6667	30	30	30	30	30	26.3333	8	15	18	10	1.3333	2.6667	26.3333	28.3333	29.6667	30	30	30	30	30	30	30	30	30	29.6667	30	30	30	30	30
						fly 40	0.66667	0	8.3333	17	26.6667	22.6667	22	22.6667	29.3333	24.6667	26.3333	30	24	29	28.6667	30	30	17.6667	28.3333	18.3333	8.6667	12.3333	3.3333	0	0	8.6667	27	30	30	30	30	30	30	30	30	30	30	30	30	30	30	30	30
						fly 41	0.33333	5	17.3333	26.3333	22	22.6667	23.3333	24	30	27	30	30	29.6667	30	24.3333	27	30	23	29.3333	27.3333	20.3333	8.3333	2.6667	9.6667	0.66667	19.6667	25.6667	24.3333	27.6667	28.6667	25.6667	24.6667	29.6667	29	28.6667	30	30	29.6667	30	29.3333	30	29.6667	29.6667
						fly 42	0	0	0	10.3333	13.3333	20	24.6667	27.3333	28.3333	27.3333	30	27.3333	29.6667	30	30	30	30	25.3333	24.6667	22.6667	14.3333	11	5.3333	1.6667	0	0	2.6667	14.6667	21.6667	23.6667	26.3333	29	26.6667	20.3333	29.3333	27.6667	21	27.6667	29.3333	30	27.3333	23.6667	29.3333
						fly 43	1	0	0	4	11	20	25	23.3333	28	24	24.6667	28.3333	27.3333	28.3333	28.6667	28.3333	19	21	20	14.3333	13.6667	6.3333	2	0	3.3333	29.6667	30	30	30	30	30	30	30	30	30	30	30	30	30	30	30	30	30
						fly 44	16.3333	18.6667	22.6667	23	23.3333	26.3333	26.6667	27.6667	29.6667	29	29.3333	29.6667	30	30	30	29.3333	29.6667	27.3333	30	26	21.6667	25	23.6667	15	15	23	30	30	30	30	30	30	30	28.3333	29.3333	30	28.6667	30	30	30	30	30	30
						fly 45	6	6.6667	8	10.6667	16.6667	18.3333	22.6667	24	29.6667	29.3333	28.6667	30	30	30	27	29.3333	27.6667	28.6667	28.3333	24.3333	19	10	1.6667	0	0	13.6667	28.3333	30	30	30	30	30	30	30	30	30	30	30	30	29.3333	29	30	30
						fly 46	2	6	13	24.6667	24	28.3333	28	27	27	28.6667	27.3333	29	28	28.3333	29.6667	28.6667	30	29	23	25.6667	22.3333	7.3333	3.6667	1	0	6.3333	30	29.3333	30	30	30	29.6667	28.3333	29.6667	30	30	30	29.3333	30	30	30	29.6667	29.6667
						fly 47	1.3333	0	0	8	10	18.6667	20	23	18.6667	15	27.3333	20.3333	29.3333	28.3333	26	22.3333	28.3333	23.6667	19.3333	18	14.6667	7	1.6667	0	0.66667	10.3333	29.6667	30	30	30	30	30	28.6667	26.3333	29.6667	24	29	30	30	30	30	30	30
						fly 48	0	0	0	6	26.6667	26.3333	29	29.3333	30	30	30	29.3333	28.3333	30	30	30	30	29.3333	24	27	13.3333	6.3333	2	0	0	0	5.6667	27	30	30	30	30	30	30	30	30	30	30	30	30	30	30	30
[truncated: 5 more columns]

## Sheet: Fig 4B
		Sleep (min)					bin 1	bin 2	bin 3	bin 4	bin 5	bin 6	bin 7	bin 8	bin 9	bin 10	bin 11	bin 12	bin 13	bin 14	bin 15	bin 16	bin 17	bin 18	bin 19	bin 20	bin 21	bin 22	bin 23	bin 24	bin 25	bin 26	bin 27	bin 28	bin 29	bin 30	bin 31	bin 32	bin 33	bin 34	bin 35	bin 36	bin 37	bin 38	bin 39	bin 40	bin 41	bin 42	bin 43
		inc2	inc2;Dc0H2/+		inc2	fly 1	0	0	2.6667	3	3	2.6667	5	0.66667	8	8.3333	3	6.3333	7	13.6667	15	1.6667	0	1.6667	0	0	3.6667	0	0	0	0.33333	7.3333	19	13	6.3333	6	6.3333	2.6667	9	3	12.3333	15	17	5.3333	5	8.6667	4.3333	3	0.66667
	fly 1	232.667	810.667			fly 2	0	0	0	1.3333	7.3333	10	14.6667	12.3333	24.3333	12.6667	15.6667	22.6667	21	25	15.6667	12.6667	9.3333	10.3333	7.3333	0	1.6667	0	0	0	0	7	15.6667	20.6667	24.6667	27.3333	15.3333	15.6667	15	15.3333	12.3333	14.6667	15	18.3333	15.3333	14.6667	11.3333	8.6667	11.6667
	fly 2	535	858.333			fly 3	0	0	0	0	0	3	5.6667	12.3333	14	12.6667	21.6667	8.3333	10.6667	15	20	22.6667	20.6667	1.3333	0	0	0	0	0	0	0	0	0	0	0	3.6667	9.3333	9.3333	3.6667	6	6	2.3333	0	0	2	5.3333	4.3333	6	1.3333
	fly 3	230.667	758.333			fly 4	0	1.6667	11.6667	9	18	17	20.3333	14.6667	14.6667	24.6667	16.6667	18.3333	21.3333	18.3333	12	12.6667	5.6667	7.3333	6.3333	0	0	0	0	0	0	11	20.6667	23	17.3333	22.3333	21.3333	17	19.6667	12.6667	11.6667	13.6667	14	23.3333	21.3333	12.6667	15.6667	20.6667	15
	fly 4	618.667	995.333			fly 5	0	0	0.66667	10.6667	17.6667	22.6667	25.6667	26.6667	28	28.6667	27.6667	23.3333	27.3333	28.6667	30	30	18.6667	15	15.3333	19	1.3333	0	0	0	0	0	0	10.3333	23	30	27	26.3333	19.3333	8	3.3333	10	15.6667	12	12.6667	17	14.6667	6.6667	2.3333
	fly 5	642.333	1008.33			fly 6	0	0	0	0	2	7	12.3333	14.3333	19.3333	23.3333	19.6667	21.6667	21.6667	21.6667	13.3333	13	2.3333	0	0	0	0	0	0	0	0	0	0	3.6667	15	19.3333	13	6.6667	4.3333	3.6667	2.6667	6.3333	6.3333	6	7.3333	6	1.6667	2	0.33333
	fly 6	297.333	996.667			fly 7	0	0.66667	7	11.3333	17.6667	21	13.6667	19.3333	22.3333	21	21.3333	24	15	12.3333	11.3333	10.3333	2	2	0	0	0	0	0	0	0	0	0.66667	6.3333	11.6667	4.3333	14	11.3333	10.3333	8	6.3333	5.3333	2.6667	11.6667	11	8	12.3333	3.6667	6.3333
	fly 7	370.667	832.333			fly 8	0	0	3	4	20	16.6667	18.6667	17.6667	16.3333	20.3333	19.6667	20	17.3333	19.6667	13.6667	10.6667	10.6667	8.3333	2.3333	0	0	1.6667	1.6667	0	7	26	27	30	29	29.6667	26.3333	21	19	10	19.3333	18.3333	16	16.3333	11.6667	15	9.3333	3.6667	4.3333
	fly 8	598	711.667			fly 9	0	0	0	0.33333	10.6667	17.6667	17.3333	24	23.6667	23.6667	26.6667	25	30	30	28.3333	21.6667	12.3333	13.6667	5.3333	4.3333	0	0	0	0	0	13.6667	30	30	27.6667	26.6667	28.3333	28	29	28.6667	27.6667	18.6667	16	14.6667	10	12.3333	11.3333	1.6667	1.6667
	fly 9	670.667	693			fly 10	0	0	1	2.6667	3.6667	3	3.6667	4	9	17.6667	9.6667	17.6667	24	20	20	13.3333	11.3333	17	13.3333	0	0	1.6667	0	0	0	0	0	4.3333	8	16.3333	15	10	12	8.6667	2.6667	0	2.3333	1.6667	2.6667	3.3333	3	6	3.6667
	fly 10	294.333	1037.67			fly 11	0	0	1.3333	0.33333	4.3333	6	8.3333	12	11.3333	18	8	14.6667	17	26.3333	17.6667	7.6667	6	0.66667	5.6667	1.6667	1.6667	0	0	0	0	0	0	0	1.6667	5.3333	3.3333	4.3333	0	0	1.6667	2	3.6667	0	0	3.3333	0	1.3333	1
	fly 11	201.667	935.333			fly 12	0	0	6.3333	20.3333	17.3333	22	23.6667	30	24.6667	28.6667	30	30	30	30	30	30	30	29.6667	23.6667	22.3333	5.3333	0	0	0	0	0	5.6667	26	29	26	23.6667	22	18	20.6667	18	9.3333	18.3333	13.3333	19.3333	7	13.6667	7	5.3333
	fly 12	756.333	501.333			fly 13	0	0	0	0	0	0	0	0	0	3.3333	1.6667	1.6667	2	3.3333	0.66667	2.3333	0	2	0	0	0	0	0	0	1.6667	0.33333	11.6667	15.6667	10.3333	11.3333	11.3333	23.3333	6.3333	6.3333	2	0	0	1.6667	1.6667	3	1.6667	4	0
	fly 13	132.667	911			fly 14	0	0	0	0	5.3333	1.3333	3.6667	6.3333	7.3333	14	27.3333	28.3333	29.3333	25.3333	26.6667	4.6667	0	0	0	0	0	0	0	0	0	0	0	6.6667	17	19.3333	8.3333	8.3333	6	0	0	0	1	2.3333	0	0	2.6667	0	0
	fly 14	251.333	896.667			fly 15	0	0.33333	10	11.6667	20	27.6667	20	28.3333	30	29	23.3333	30	30	30	25.3333	28.6667	25.3333	6.3333	7.6667	3.3333	0	0	0	0	0	0	0	1	17.6667	19	25	18	19.3333	14.6667	12.3333	15.3333	15.6667	10.6667	17.3333	17.3333	15.3333	14.6667	10.6667
	fly 15	642	995.667			fly 16	0	0	7.6667	22.3333	26.3333	12	29	30	30	19.6667	25.6667	25.6667	20	27.6667	23.6667	21.3333	26	11.6667	24.6667	19.6667	9.3333	4	0	0	0	8.6667	22.6667	30	29.6667	30	30	27.6667	23	28.6667	23.3333	20.3333	24	27	23.6667	21.6667	18.3333	19.3333	12.6667
	fly 16	895	1074.33			fly 17	0	0	3	6.5	14.5	17	13	23.25	21.5	22.5	27.75	28	26.5	23.5	25	19	22.75	15.75	2.5	4.5	1.25	0	0	0	0	0	0	0	1.75	7.75	1.25	2.25	0	6.5	7.5	0	3.75	6	4.5	1.75	7.25	3.25	0
	fly 17	372.5	803.333			fly 18	0	0	1.25	6.25	2.5	1.75	8.25	0	3.25	6.25	2.25	2.5	9.25	2.5	8	6.75	9	6	3.75	2.75	0	0	0	0	0	0	0	2.25	1.5	2.25	4.25	1.25	2.5	3.25	1.25	1.5	1.5	1.5	5.25	6.75	4.25	7.75	6
	fly 18	138.25	1062.33			fly 19	0	0	0	10.5	9	16	7.5	11.75	15.25	22.5	25	24.5	17.25	14	8.75	5	2	2.5	7.25	1	1.25	0	0	0	0	0	0	4.25	10.25	14	7.75	9.75	5	7.75	4.5	9.75	11	9.5	7	11.5	10	5.5	5.25
	fly 19	356	877.333			fly 20	0	0	9	24.5	27.75	23	24.25	28.25	30	30	29.25	27	29.75	28.75	29.25	28.25	19.75	21.75	13.25	11.25	3	0	0	0	0	0	1.75	17.75	26.5	28.5	30	30	26.25	23.25	23.25	14.75	18	25.25	24	17.75	11.75	15.5	8.75
	fly 20	788	699.75			fly 21	0	0	4.5	14	24.25	24	29.25	28.5	28.75	30	30	30	27.25	26	30	29.5	24.25	26.5	21.25	22.5	14.75	5	0	0	0	0	0	18.25	28.75	28	30	29.25	15.5	15.5	18.25	15.25	14.5	17.25	21.75	20.75	19.5	15.75	13
	fly 21	805.5	914.25			fly 22	3.5	1.75	1.5	4.5	2.5	4.25	7	8.25	7.25	5	17.25	14	23.25	15	18.5	8.25	10	12	6.25	4.75	1.75	2.25	3	1.25	0	1.25	10	16	14.75	8.25	9.5	7	9	10.75	6	6.25	3.5	6.5	7.25	8.5	3	4.5	0.5
	fly 22	333.75	1116.75			fly 23	0	2.25	9.25	16.5	17	17.75	23.75	24.75	29.25	27.75	29	27.25	29.75	28.75	29.5	27.25	30	21	13.75	15	5.5	1.25	0	0	0	0	4.75	19.75	26.25	20.5	24.75	23.25	29.5	17	25.25	24.25	16.75	24.25	20.75	19	22.25	19.5	20
	fly 23	831	854			fly 24	11.75	19	13.5	15.75	18.75	22	18	14	24.75	14.5	14.5	23.5	27.25	29.5	25.5	17.25	20.5	17.25	10.5	11.5	8	6	1.25	1.75	0	0	0	0	0	3.75	3	4.25	8.75	7.5	8.5	4.75	3.25	6.5	14	13.5	12.75	18	5.25
	fly 24	552.75	1005.5			fly 25	0	0	0.75	0.75	7.5	4.5	14.5	17.75	18.5	21	25.75	24.5	22.25	23.25	30	22.25	12.5	9.5	5	1.5	0	0	0	0	0	0	1.75	13.75	20.75	27.75	27.5	28.75	26	17.75	20	16	14.25	12.25	12.25	17	17.5	4	7
	fly 25	567.75	995.75			fly 26	0	0	0	2	3.25	4.25	2.5	4.75	10.25	7.5	13	14.25	9	15	16.75	11.5	6	3.75	1.75	3.75	1.25	1.25	0	0	0	1.5	8.5	16.25	21	13.25	18.25	7.75	6.25	0.75	5.75	8.5	1.75	5.75	5	6	4.5	3.25	1.25
	fly 26	267	1080.75			fly 27	0	1.5	15.75	17.25	13	16	18.5	24.5	26.75	24	27.25	21	20	25.25	19.5	15.5	19.75	18	7.5	8.25	2.75	1.25	0	0	0	0	0	0	13.75	19	8.5	12.5	13	7	13.25	10	9.25	8.25	15.5	24.5	19	18.25	12.25
	fly 27	547.25	694.75			fly 28	0	0	0	4.75	3.5	4.25	2.5	10.5	3.75	6.75	6	7.25	3.5	5.25	5.5	4	3.25	5	0.5	3.75	0	1.25	0	0	0	0	2.5	9	4.25	7.25	6.75	7.75	2.5	5.75	5.5	5.25	6.75	5	2	5.75	2.25	5	2
	fly 28	180	547.5			fly 29	3.5	7	2.5	15.25	17.5	16.5	17.25	22.25	25.75	20.5	15.75	24.25	26.25	22	27.5	19.25	21	18.25	21.75	18.75	16.5	6.25	2.25	1.25	6.25	12.25	24.75	23.25	25.5	22.5	15.75	13	16.5	18.25	20.5	20.25	18	20.75	21.5	14.5	21	17.25	23
	fly 29	814.25	1040.75			fly 30	0.25	1.75	3	0	12.25	17	15.75	25	24.75	26.25	26	30	25.75	24.5	22.75	27	25	28	8.75	5.75	4.25	0	0	0	0	1.25	1.25	0	2.5	14.25	11.5	11.5	6.75	11.75	9.75	7	14	11.75	8.5	8.5	9	7.25	8
	fly 30	506.75	907			fly 31	6	8	10.5	16.25	8.75	15.25	8.5	16.25	18	17.25	18	19.5	17.25	19	23	15	18.25	18.75	15.5	14.25	11.25	6.75	5.25	3.75	1.25	2	5.25	15.75	16	17	12	16.75	11.75	11.5	19.5	16.75	14.25	15.5	15	17	18.25	17.75	17.5
	fly 31	645.25	630			fly 32	0	0	0	0	0	2.75	7.5	12.25	15.25	12.75	16.25	16.25	25.5	10.25	12.25	17.25	8.75	9.25	3	0.5	1.25	0	0	0	0	0	1	4.5	4	1.25	6.25	4.25	0	0	5	4.5	2	5.5	3.75	1.5	4.75	1.5	1.5
	fly 32	222.25	1012
	fly 33		842				bin 1	bin 2	bin 3	bin 4	bin 5	bin 6	bin 7	bin 8	bin 9	bin 10	bin 11	bin 12	bin 13	bin 14	bin 15	bin 16	bin 17	bin 18	bin 19	bin 20	bin 21	bin 22	bin 23	bin 24	bin 25	bin 26	bin 27	bin 28	bin 29	bin 30	bin 31	bin 32	bin 33	bin 34	bin 35	bin 36	bin 37	bin 38	bin 39	bin 40	bin 41	bin 42	bin 43
	fly 34		569.25		inc2;Dc0H2/+	fly 1	5	1.3333	17.3333	22.6667	24.6667	24.3333	26.6667	26.6667	18	27	23.3333	28.3333	18.6667	24.6667	26.6667	11.6667	23	21	18.3333	14	3.6667	0	0	0	0	3	24.3333	28	28	29.3333	28.6667	29	20	15	16.6667	18.3333	11	16.3333	23.6667	25	15.3333	18.3333	14.3333
	fly 35		726.25			fly 2	0	0	4	13	6.3333	18.6667	14	16	19.3333	16.3333	23	21.6667	23	24.6667	26.3333	18	22.6667	18.3333	9.3333	12.6667	7	8	0	0	4.6667	18.3333	30	30	28.6667	22.3333	23.3333	18.3333	24.6667	23.3333	25.6667	25	23	23.3333	21	23	25	25.6667	16
	fly 36		793.25			fly 3	0	0	0	0	0	5.3333	17.3333	21.6667	25.3333	30	30	30	29	30	30	30	30	13	0	0	0	0	0	0	0	0.33333	7	24.3333	29.3333	30	29.6667	29	29.6667	30	30	30	30	30	16.3333	21.6667	16.6667	13	13.3333
	fly 37		850.75			fly 4	0	0	2	6	6.3333	10.3333	16	29	28.6667	27.3333	30	30	29.6667	30	30	30	30	30	15.3333	9.6667	5.3333	0	0	0	0	17.6667	30	30	30	29.6667	26	29	29	29.6667	30	30	29.6667	28.6667	23.6667	28	23.3333	25.3333	20.3333
	fly 38		677.5			fly 5	0	0	0	4.6667	19.6667	19	23.6667	22.6667	28.3333	25.3333	28.6667	28.6667	26.6667	30	30	29.6667	21.3333	26.6667	19	9.3333	8.3333	0	0	0	1.3333	14.6667	30	27.3333	28.6667	29	29.3333	30	29.3333	29	28.3333	29.3333	30	30	30	28.3333	29	24.6667	26.3333
						fly 6	0	0	0	0.66667	10.3333	20.3333	28	26.3333	27.6667	25.3333	28	29.3333	30	30	30	30	23.6667	18.3333	10.6667	2.3333	0	0	0	0	0	13	28.6667	29.6667	30	29.6667	29.6667	29.6667	29.6667	28.6667	29	29.6667	27.3333	29.6667	30	30	27.6667	30	27
						fly 7	0	0	0	0	0	0	2.3333	11.6667	13.6667	24.6667	23.3333	19	29.6667	28	30	29.6667	30	28.6667	23.3333	14.3333	0	0	0	0	0	11.3333	30	30	29.3333	30	28	26.3333	30	29.3333	27.3333	18.3333	20.6667	21	16.6667	22.6667	30	28.6667	22.6667
						fly 8	0	0	0	0	4	10.3333	9.6667	17.3333	20	19	22	20.3333	18.3333	25.3333	20.3333	17.6667	8.3333	8.3333	6.3333	0	1.6667	0	0	0	0	21	30	30	28.3333	30	30	30	23.3333	26.6667	18	19.6667	17.6667	19.3333	23	20.3333	20.3333	28	11.6667
						fly 9	0	1.6667	0	4	1.6667	6	7	14.6667	17	10.3333	17.3333	15.6667	18.6667	30	30	25.3333	14.3333	19.6667	18.6667	16	13.3333	5.3333	5.6667	0	2	3.6667	11.3333	19	26	28.3333	29.6667	23.3333	14.6667	5	7	23	30	30	24.6667	18	2.6667	6.6667	7.3333
						fly 10	0	0	0.66667	11	21.6667	20	25.3333	24	25.6667	30	29.3333	25	28.3333	29.3333	29.6667	26	28.3333	28	22.3333	14.3333	6	3	0	0	1.3333	25	27.3333	29.6667	30	29.3333	30	30	29	28.6667	28.6667	27.6667	30	30	29.3333	25.3333	28.6667	22	27
						fly 11	0	0	0	10	13.6667	22.6667	20.3333	22	22	29	26.6667	30	30	30	30	30	30	28	14	6.3333	9	0	0	0	0	16.6667	30	30	30	30	30	30	30	30	30	30	29.6667	23	18.3333	19	16.3333	10.3333	16
						fly 12	0	0	1.6667	0	4.3333	12.3333	10.3333	7.6667	13.3333	20.6667	17	10.3333	20.3333	22.6667	19.6667	15.3333	15	11	3.3333	3.3333	3.6667	1.3333	0	0	0	3.3333	18.6667	27.3333	20.6667	26.3333	16.6667	13	9.6667	5.3333	12.3333	9.3333	6.3333	16.3333	15	12.6667	17.3333	17.6667	12.3333
						fly 13	0	0	0	1.6667	5	13.6667	19	22.6667	30	26	27	24.6667	30	30	28	30	29.3333	15	0	0	0	0	0	0	0	6.3333	29	30	29.3333	30	24	30	29.6667	30	30	30	30	30	24	22	22.3333	28.3333	30
						fly 14	0	0	0	8.6667	10.3333	19.6667	27	24	26.6667	23	28.3333	28.3333	23.6667	29.3333	29.3333	28.3333	30	21	28.3333	15.3333	19	0	0	0	0	0	3	16.3333	28.6667	30	30	30	30	30	21.6667	28.3333	27.3333	27	26.3333	29.3333	21	17.6667	13
						fly 15	0	0	0	0	11.3333	21	23	22.3333	25	28	23.6667	28.6667	30	30	28	30	27	20.6667	11	3	0	0	0	0	0	25.6667	30	30	30	30	30	30	30	30	30	30	26	29	29.6667	29	29.6667	30	27
						fly 16	0	4.6667	8.6667	18.3333	26	28.3333	29	26.6667	29	25.6667	30	28.3333	26	29.6667	30	25.6667	28.6667	24	24.3333	10.6667	5.6667	1.6667	0	0	2.3333	19.6667	28.6667	28.6667	28	29.6667	26.6667	27	29.3333	27.6667	30	30	30	30	30	30	30	30	30
						fly 17	0	0	0	0	0	7.3333	14	13.3333	22	29.6667	26	24.6667	25.6667	25.3333	28	27.6667	17.3333	17	6	4.6667	0	0	0	0	0	0	18.6667	30	30	30	30	29	30	24.6667	28	29	29.3333	29	19	24.3333	20.3333	20.3333	10.6667
						fly 18	0	0	2.3333	12	27	27.3333	29.6667	29	30	30	30	30	24	30	26.6667	30	30	27.6667	26.6667	18.3333	4.3333	0	0	0	0	0.33333	27	26.6667	30	28.3333	29.6667	29	29.3333	30	30	30	30	30	29.6667	30	29.3333	29	30
						fly 19	0	0	0	3	14	25.3333	8.3333	25	29	26.3333	30	23	29.6667	30	25.6667	26.6667	26.6667	20	6.6667	4.6667	0	0	0	0	0	1	12.3333	29.3333	30	30	30	30	30	30	30	23.3333	28.6667	25.6667	30	28.3333	29	29.3333	26.6667
						fly 20	0	0	0	3	4.25	9	12.75	15.75	16.5	18.5	16.5	14.25	14.75	17.5	22.5	16.25	13.25	9.25	7.5	3	0	0	0	0	0	0	7.75	26.5	29.5	30	30	30	30	30	28.75	30	24.5	17	20	25.25	14.25	20.5	17.25
						fly 21	0	2.75	15.5	20.5	18.75	25.25	26	24.25	21.75	20.75	28.75	28	25.75	27	30	25.75	27	25.75	26	15.5	10.25	1.25	2	0	0	0.5	10.5	27.75	30	20	20	29.75	21.25	18.25	24.75	18.75	25.25	21.75	22.25	26.25	16.75	19.5	26.75
						fly 22	7	11.75	23.75	25.75	26	25.5	22.75	27.75	24.25	29	24.5	23.25	26.25	20.25	29.75	29.5	26.75	25.75	24.75	21.5	22.25	17	12	1.5	5	19.5	29.5	27.25	29	28	29.25	23.75	25.75	29.25	25.25	25.75	22.75	26.25	19.5	25	18.25	26.75	20.75
						fly 23	0	0	0.5	8	10	18.75	22.25	29.5	26.25	26.5	29.75	29.75	30	30	29.25	30	30	30	17.25	10.75	1.25	0	0	0	0	0	0	1	26.75	30	29.75	29.75	30	30	29.5	30	28.75	29.75	22.5	22.75	14.5	19.5	18.75
						fly 24	0	0	7	14.25	27.25	23.25	25	29	29.25	29.5	26	28.5	30	28	30	30	30	26.25	8	7	1.5	0	0	0	0	0	20.5	30	29.75	29.75	30	30	30	30	29	29.75	30	24.25	29.25	29.25	26.75	27.25	23.25
						fly 25	0	0	5.75	12.5	23.5	24.5	24.25	26.25	28.75	27.5	29.75	25.75	30	30	29.5	27	21.5	22.5	9.75	3	1.5	0	0	0	0	2.75	26.5	30	30	29.75	30	30	29.25	30	29.25	29.25	29	29	25.75	24	26.75	29	25.75
						fly 26	0	2.75	7.75	18	17	25.75	27	26.5	26.25	25.5	27.25	26.75	30	28.75	28.25	28.25	28.5	27.25	25	16	8.5	0	0	0	1.5	7.25	28.75	30	30	30	30	30	30	30	30	29.75	29.75	29	29.25	29.5	29	28.25	29
						fly 27	0	0	0	1.5	1.75	1.25	6.5	9	7.5	13	26.25	19	15.75	19.25	13.75	17	13.25	9.5	0.25	2	3.25	0	0	0	0	3.25	17	28.75	21.25	24.75	24.25	27	29	27.75	28.75	28.25	21.5	26.25	28	19.5	23	27.25	16.5
						fly 28	5	1.75	5.5	7.25	14.5	21.5	28	24.75	27.25	28.75	30	30	30	30	30	30	29.75	30	30	29.5	29.5	24.5	12	3.25	0	0	0	0	0	0	0	0	0	0	0	0	0	0	3.75	1.75	2.5	0.25	4.5
						fly 29	1.5	4	3	3.25	14	18	26.5	28.5	27.25	28.75	30	30	30	30	27.25	30	21.75	22.75	20.25	18.5	8.5	3	0	0	0	13.25	28.25	29.5	29.5	29.5	29.75	29.75	30	30	25.75	28.75	28	29.5	28	22.75	29.25	23.25	25.75
						fly 30	0.25	0	5.25	5	11	11.75	15.25	19.5	22	24.5	28	25	27.5	24.75	20.75	24	12.25	4.25	1.25	1.75	2.75	0	0	0	0	2.75	27.5	30	30	30	30	30	30	30	30	30	30	24	22	27	24	24.25	29.25
						fly 31	8.25	26.25	29.25	27.25	25.25	24.75	25.75	29.25	29	22.75	24.25	28.75	29.5	29.25	29.5	28.25	28.5	29.75	26.5	26.75	27	19.75	4.25	0	0	0	0	0	0	0	0	0	0	0	0	0	0	0	0	4	8	8.5	18
						fly 32	0	2.5	4	11.5	12.5	16.25	24.25	28	26.5	28.5	28.25	28	27.5	26	28	28.5	27.25	21.25	16.25	9	3.75	0	0	0	0	2.75	27.75	30	28.75	29.5	28.75	28.5	28.5	29.5	29.25	23.5	28.5	28.25	27.75	24.25	23.5	29.75	29.25
						fly 33	0	0	2.5	8	10.75	17.25	18.5	21.25	22.5	22.5	23.25	27.25	29.5	26	30	26.25	17.5	21.25	13.75	12.25	3.25	0	0	0	0	0.75	20.25	27	30	30	29.5	21.75	17.5	22.25	23.5	20.75	22.75	14.25	27.5	24.5	20.25	20.75	18.5
						fly 34	0	0	0	3.25	4.75	3	9.25	14.75	15	20.5	18.75	20.5	20	19.75	17.5	16.75	19.75	22	14	13.75	9	2.25	0	0	0	0	2.75	19.5	23	17	21.25	17.75	15.25	14.25	19.25	7.25	21.5	14.25	14.25	13.25	15	9.5	7.25
						fly 35	0	0	0	3	8.25	11	12	16.25	17	15.25	22.25	21	16.75	17.75	17.25	24.25	24.5	9.5	1.25	0	0	0	0	0	0	5.25	25.25	30	30	30	30	28	28.5	27.25	27.25	19.25	21.25	26	24	17.5	25.75	17.75	22
						fly 36	0	0	3.25	10.5	12	13.25	15.25	18.5	13.25	22.5	21.5	24	25.75	22.25	27.25	27.25	25.75	23	17	12	3	0	0	0	0	0.5	17	29	30	30	28.5	30	30	30	29.25	29.75	29	22.25	26.5	21.75	19	13.5	17.75
						fly 37	0	0.75	1.75	10.25	22.5	22.75	20.75	20.75	25.5	24	21.5	26.25	29	19	27.75	23.25	25.75	20.5	10.25	9	2.75	0	1.25	0	0	0	11	27.25	30	28	30	28.75	29.75	30	30	29.75	22.25	16.25	21.5	22.25	16.5	17.5	13.25
						fly 38	0	0	0	0	0	1.25	7.25	5.25	7.5	9.5	8.5	12.5	16.5	16.25	13.25	20	15.5	6.5	11	7.75	5.75	2.5	0	0	3.5	26	29.75	29.5	28.75	26.75	28.25	17.5	30	27	23.5	24.25	21.5	27.25	15.5	19.5	24.75	16.75	21.5
[truncated: 5 more columns]

## Sheet: Fig 4C
		Sleep (min)						bin 1	bin 2	bin 3	bin 4	bin 5	bin 6	bin 7	bin 8	bin 9	bin 10	bin 11	bin 12	bin 13	bin 14	bin 15	bin 16	bin 17	bin 18	bin 19	bin 20	bin 21	bin 22	bin 23	bin 24	bin 25	bin 26	bin 27	bin 28	bin 29	bin 30	bin 31	bin 32	bin 33	bin 34	bin 35	bin 36	bin 37	bin 38	bin 39	bin 40	bin 41	bin 42
		wt	mns	mns;Dc0H2/+		wt	fly 1	0	0	5	14	18	27.75	27.5	29	27.75	30	27.75	29.25	29.5	27	21.25	17.75	13.5	9.75	6.25	2.25	0	0	1.25	0	0	12.75	29.75	27	30	30	30	30	30	27.75	16.75	16.25	25.5	20.75	20.75	18.5	21.75	22.25
	fly 1	869.25	781.75	702			fly 2	0	0	11	22.25	22.25	28.25	28.5	28.75	27	30	30	30	29.75	25.75	18.25	21.5	23.25	22	16	10.5	7.75	0	0	0	0	2.25	24	29.75	28.25	29.75	28.25	29.25	27.75	23	29.75	24	25.5	17.75	26.75	25.25	29.75	26.5
	fly 2	973	836	727			fly 3	2.5	9.75	14.5	25	21.25	25.5	25.75	24	23	27	26.25	27	29	23.5	23	22.25	19.5	13.25	11.5	6	5.75	2.25	1.25	0	0	7.5	26.25	30	29.25	29.75	29	29.25	29	19.5	28.5	20.75	24.25	26.75	22	19	20.75	24.75
	fly 3	938.75	811.75	752.25			fly 4	0.25	2	5	17.5	25.75	26.25	28.5	25.5	27.25	28.5	28.75	29.5	27.5	26.25	24.75	22.5	19.5	19	16	8.75	3.25	5.5	0	0	1.75	27.5	27.5	25.75	28.5	27.5	30	27	28.5	29.5	27.5	25.5	26.25	24.25	25.75	21.5	28.25	27
	fly 4	1013.75	856.75	714			fly 5	0	0	4.25	17.5	20.75	26.5	28.25	30	28.75	30	30	30	29.75	30	29.75	25.75	27	15.25	6.75	4	1.25	1.25	0	0	0	2.25	22	30	29.75	30	29.25	29.75	30	29	22.25	25.5	30	26.25	25.5	27	25.75	27.25
	fly 5	977.75	648.25	975			fly 6	2.25	17.25	25.5	26.75	23.25	28.25	29.25	30	30	30	30	28.75	29.5	28.25	25.25	23.5	24.5	18.25	19.75	12.5	11.5	3.5	1	0	0	14.5	29.75	30	30	29.25	28.75	29.25	30	30	29.5	29.5	22.75	29.25	30	29.75	26.25	29.25
	fly 6	1121.5	684	900.75			fly 7	1.75	13.5	24.75	28.25	29.25	27.75	26.25	29.25	30	29.5	29.25	29.75	30	28.75	29.25	27	26.5	21.5	11.25	9	12.5	5.5	2.75	1.5	11	29.75	29.75	29.75	30	30	29.25	29.25	29.75	28.75	30	29.75	29.75	29	29.5	28.25	29.25	29
	fly 7	1190.5	609.75	758.75			fly 8	0.75	4.5	9.75	14.25	13.75	24	21.75	25.5	27.25	27.5	28.25	30	26	27.75	25.75	24.25	16.25	13.5	13.5	7.25	0	3.5	0	0	0	8.75	29.25	29.25	30	29.5	29.75	30	29.25	28.5	28.25	28	21.5	30	26	29.25	29.75	26.25
	fly 8	941	903	1000.75			fly 9	1.75	18	22	29	28	28.5	30	30	30	30	30	30	30	30	29.5	30	29	27.25	17.75	19	12.5	3.5	1.75	0	1.25	15.25	30	30	29.5	28.75	30	30	29	30	29.75	29.25	29.75	30	30	30	30	25.75
	fly 9	1163.75	1032.25	864.25			fly 10	1.75	11	18.75	18	23.5	25	27.25	27.5	27	28.75	29.25	26.75	25.25	29.75	27.25	23.5	27.25	18.75	20.75	15.25	7.5	5.25	2.25	0	6.25	24.75	29.5	29.5	29.75	30	30	30	22	25	24.75	25.75	23.5	26.25	25.75	25.25	24.25	29.75
	fly 10	1070.5	730.25	868			fly 11	0.75	13	22.75	16	24	22.25	23.25	21.5	22.75	26	29	29.25	28.75	26.5	24	15.5	19.75	11.75	7.5	10	5.25	1.75	0	1.25	0	11.5	28.25	28.25	30	29.5	30	28.5	28.5	28.75	30	27	28	29.25	27	29.5	29.75	30
	fly 11	1016.5	953.25	823.5			fly 12	0	6.25	13	26	26.75	16.25	28.5	29.5	30	30	26.25	26.5	26.75	24.5	24.25	25.5	20.75	20	21.25	10.25	13.25	3.75	0	0	0.25	18.75	29.75	30	30	30	29.75	29.5	29.5	30	26	26.5	29	26.25	29.75	29.5	28.5	29.75
	fly 12	1080.5	977	879			fly 13	1.25	4	8.75	10.25	18.75	19.5	18	19.5	28.25	27	27.25	22.5	25.25	25.25	19.25	18.5	19.75	12.25	6.5	9.25	7.75	0	0	0	0.25	20	28	30	30	30	30	29.75	24.25	27	30	19.75	21.75	22.5	25.5	23.75	27.5	20.75
	fly 13	902.5	935.5	848.75			fly 14	6.25	20.5	18.5	25.25	28.25	28.5	29.25	27	28.5	29.75	30	30	29.75	30	30	29.75	20.5	16.75	9.25	14.75	8.25	2	0	0	0.5	14.75	28.5	30	30	29.5	29.5	30	25.5	22.25	24.25	26	26	29	22.25	29.5	26.5	30
	fly 14	1059	673.25	969.25			fly 15	3	16.25	19.25	18	22	25.25	26	21.75	28	23.25	29.75	29.75	27.75	23.5	29	27.25	24	24.25	15.75	13.5	10.25	10.25	4	1.5	0	2.75	17.75	30	30	30	30	30	30	30	27.5	28.75	29.5	22.75	29.25	30	30	30
	fly 15	1081.75	761.5	867.75			fly 16	0	3	7.5	14.5	10	17.5	22.75	26.25	20.25	24.75	22	24	21	25	17.75	14	5.25	9.25	4.75	1.25	0	0	0	0	5.25	28.75	29.5	29.75	29.75	29.5	30	29	30	29.5	29.5	27.75	26.25	26.75	29.5	29.5	27.5	25.5
	fly 16	945	728	842.75			fly 17	0	0	8.75	15.25	23.25	25.5	27	29.75	24.25	30	29.25	30	29.5	23	19.25	12.75	10	5.25	3.75	4.25	0	0	0	0	0	12.5	26.5	23	29.75	26.75	28.5	29.5	29.5	29.75	26.25	27.25	14.75	29.25	28.75	19.75	25.75	26
	fly 17	892	856.5	863.5			fly 18	2.25	8.5	18.75	21.25	22.75	22.75	29.25	28.25	27.75	23.25	28.25	26.25	28.5	28	20	16.25	17.75	15.25	12.25	12.75	3.75	1.25	0	0	0	6	30	30	30	30	27.5	25.75	30	27	29.5	27.75	27.75	30	26.5	26	27	24
	fly 18	1026.25	910.25	721.5			fly 19	0	11.5	26.5	29	28.25	26.25	29	29.25	29.25	30	30	30	30	30	30	30	26.75	24.75	25.5	20.75	18.75	7.25	0	0	0	0	10.5	28	27.25	26.75	26.25	29.5	30	27.75	22.75	22.25	26.75	22.75	23	22	22.25	23.5
	fly 19	989.75	1019.5	705.25			fly 20	0	6.75	17.75	14.25	19.75	22.75	18.25	27.5	24.25	26.5	19	28.75	26.75	25.25	21.5	22.25	20.75	25.75	15	19.25	6.75	3	1.25	0	0	4.25	26.25	28.75	29.5	30	30	30	29	26.25	21.75	25.75	30	25.75	23	26	29.75	30
	fly 20	1009.75	973.5	678.25			fly 21	5.75	19.25	20.25	23.5	28.75	28.5	23.5	25.25	24	29.25	27.75	28.75	28.5	26	20	21.5	21.25	20	18.75	14.25	8	0	0	0	0	10.25	28.75	30	28.75	30	30	26.25	29.75	30	26	24	28.5	30	27.5	29	29.75	29.75
	fly 21	1084.75	700.25	733			fly 22	5.25	16.75	21.5	25	27.5	23.25	26.75	24.5	28.25	29.25	28.75	29.25	28.25	24.75	27.75	26.75	28.25	25.5	25.25	24	21.75	8.5	3.75	0	6.5	30	30	30	30	30	28.75	30	29.25	28	29.75	26.75	24	29.25	30	29	30	28.5
	fly 22	1184.5	809.75	650.75			fly 23	0	2.5	6.75	22	20.75	23.5	23	25	26.25	30	28.25	29.5	29.5	25	22.5	17.75	16.25	13.25	9	3.5	1.5	0	0	0	0	18	29	28.5	29	29.75	24.25	24.5	18.25	17	21	25	25.25	21	24.25	16.5	28	27
	fly 23	885.5	669.75	923.5			fly 24	2.5	16.5	20	27.5	23.5	28	30	28.5	28.25	25.75	29.5	30	30	30	29	18	19.75	23.5	18.75	12.25	15.75	4.25	0	0	2.75	22.5	27.75	30	30	29.75	29.75	30	30	30	28.75	27.5	24.75	27.5	26.5	30	30	30
	fly 24	1145.25	980.5	1036			fly 25	6	10.75	13.5	9.5	20	25.75	27.5	28.25	28.5	29	30	29.75	29.75	30	29.5	30	28.25	26.5	23	20	15	7.75	1.5	1.75	1.75	22.5	26.5	26.5	25	28.25	27.5	28	20.25	25.25	26.75	28.75	28	24	27.75	26.25	24	30
	fly 25	1098	946	825			fly 26	2.75	10	18.5	27.5	26.25	28.5	25	28.5	26	30	29.5	30	30	30	29.5	30	24.5	23.5	16.5	18.5	8.5	4	1.75	1.25	7	29.75	29.75	30	30	29.75	29	28.5	24.75	29.75	28	29.25	26	29.25	24	27	25.75	26.5
	fly 26	1127	720.75	821.25			fly 27	2	19.75	24.25	29.75	29.75	30	30	30	30	30	30	30	30	30	30	30	30	25.5	27.5	16	19	9.75	4.75	3.25	0.25	22	29.75	30	30	29.75	30	30	29.75	30	28.25	28.75	29.75	28	26.75	30	27	30
	fly 27	1204.25	986	756.5			fly 28	0	0	19.75	16.75	10	12.75	10.5	20	28	29.25	25.25	27.75	25.5	29.5	28	20.25	18.75	14.5	15	12.25	4.5	6.75	0.25	0	0	0	10	27	30	29.25	29	27.75	19	29.75	15.5	21.5	19.75	19.25	15.25	30	28.5	30
	fly 28	881	626.5	798.5			fly 29	0	12.5	13	23.75	18.75	27.5	27.75	30	30	30	30	30	30	30	27.5	25.5	22.75	19.5	18.75	11.25	6.75	2.5	1.25	0	0	6.25	20	29	30	30	30	29.5	21.25	22	27.75	22.75	22.5	30	27.5	24.75	26.75	27.5
	fly 29	1026	884.5	1042			fly 30	2.75	21.5	27.5	23.75	27	28.5	25.5	29.5	27	30	27.75	30	29.5	30	27	28.5	29.5	24.25	24.75	24	20	13.75	6.5	1.25	0	16	29.75	30	29.75	30	30	30	26.5	30	28.75	27.5	27	30	28	27.5	30	30
	fly 30	1200.5	962.25	834.25			fly 31	0.5	7.25	19.75	24.25	25	27.25	30	30	29.5	30	30	30	30	30	30	30	28.25	23.25	18.5	14.75	9.75	1.75	1.25	0	1.75	27.25	30	29.75	29.75	30	30	30	30	28.5	30	29	28	27.5	29.25	26.5	30	26.75
	fly 31	1151	1041.5	947.25			fly 32	4.75	9.5	18	19.5	22.5	27.25	29.75	29.75	30	29.75	29.5	29.5	30	30	30	29.75	29.5	29.25	26.75	22.5	8.75	8.5	4.25	1.25	0	1.75	24.75	28.5	30	29.5	30	29.25	25	28.5	26	22.25	27.5	26	25.75	29.75	26.5	30
	fly 32	1094.25	835.75	719.75			fly 33	2	21	24.25	28.75	29.5	30	30	29.75	30	30	30	30	29.25	30	29.75	28.75	29.25	25.5	23.75	24.75	17.5	5.75	1.25	0	1.75	27.5	30	30	30	30	28	30	24.25	29	29.25	30	27.75	28	28.75	23.25	25.5	28.5
	fly 33	1184.5	571.5	715.25			fly 34	0	4.5	7	14	24.25	21.75	30	29.5	30	30	30	30	30	30	30	29.75	29.5	28.5	25	16	4	0	0	0	0	24.75	30	30	30	30	30	29.5	27.25	28.5	28.75	28	30	26.25	26.75	25.25	22	21.75
	fly 34	1058.75	1003.25	1057			fly 35	0	3	15.5	25.5	26	27	29.25	30	29	30	30	30	29.5	29.75	30	29.75	29	18.5	18	10.25	5.75	0	0	0	1.25	29.75	30	30	30	30	30	29.5	29.25	30	28.75	26.75	27.5	29.25	25	24	25.5	26.75
	fly 35	1069.75	681.75	1084.75			fly 36	0.25	10	21	26.5	27.25	29	29.5	28.25	29.5	28.75	29.75	30	30	30	29.75	26.25	26.75	16.25	12.75	8.25	2	1.25	0	0	0	15	29.75	30	29.75	30	30	30	29.75	29.5	29.75	30	30	30	30	30	28.75	28.5
	fly 36	1118.5	920.5	873.25			fly 37	0	1.5	11	21.25	27	25.25	28.25	29.5	30	29.75	29.5	29.75	30	29.5	24.75	28.75	23.75	24.5	23.5	15.5	11.25	5.5	2	0	7.25	29.25	29.25	30	30	30	29.75	28.75	27.5	30	30	30	29	27.5	27.75	29.75	30	30
	fly 37	1158.25	754.25	970.75			fly 38	24.5	29.5	27.25	27.75	28.75	28	29	28	28.5	30	30	30	30	30	30	30	30	30	26.25	23.75	13	4.25	1.25	0	0	22.5	30	30	30	30	30	30	28.75	29.25	30	29.75	27.75	26.75	28.75	29.25	25	28.25
	fly 38	1192.75	965.25	837.75			fly 39	0	9	14.5	21.5	17.75	30	28.25	26.5	30	30	30	30	30	30	30	30	22.25	23.75	21.25	12.25	5	1.5	0	0	0	6.5	26.75	26	27.25	28.75	28.75	29.75	29.75	29.5	29	30	29.75	27.25	21	13.5	26.25	25.25
	fly 39	1061	873.5	1089.25			fly 40	4.5	17.5	26.25	28.5	26	29.5	26.75	29.5	30	30	29.5	30	29.75	30	29.5	29.5	27	25.75	15.5	14	8.75	3.75	2	0	1.5	29	30	30	30	30	30	30	30	28.75	30	29.75	25	26.5	26	27.5	28.5	30
	fly 40	1164.5	755.25	908.5			fly 41	0	1	9.25	9.75	12.75	22	28	27.75	29.75	30	30	30	30	29.75	29.5	29	26.75	21.25	16	8.5	4.75	1.75	0	1.25	0.75	12	24	25.25	26.5	23	22.5	22.25	26	17.75	21.75	25.75	29.25	15.5	19.75	16	22.25	28.75
	fly 41	931.75	1079	837.75			fly 42	0	18.25	26.5	27.5	26	28	28.5	29.75	30	30	30	30	30	30	29.75	29.75	28.25	29.25	21.75	26.75	22	5.5	0	0	0	23.25	27.5	30	30	29.75	29.5	26.5	19.5	25.25	22.25	27.5	21.5	13	22.5	27	27.25	25
	fly 42	1081.25	905.75	891.25			fly 43	6.25	8.5	15.25	22.25	23.5	27	28.5	25	29.5	28.25	30	29.75	30	30	30	29.75	29.75	27	15.75	18.25	5.75	3.75	0	0	0	15	30	29.75	29.75	29.5	30	30	29.25	28	30	30	24.5	26.5	29.5	27	30	29.25
	fly 43	1138.5	677.25	886			fly 44	2.25	9.5	20.5	28	29	30	30	30	30	30	30	30	30	30	30	30	26.5	25.25	23.5	15.25	11.25	2.75	0	0	0.5	24	30	29.75	29.25	30	30	30	30	29	30	27.75	30	30	29.25	30	30	28.25
	fly 44	1182.5	904.75	816.5			fly 45	0	1.75	7.5	18.5	24.5	26	27.5	28.5	29.5	29	30	29.5	30	30	30	29.5	27	18.25	13.25	8.75	0	2.5	0	0	5.75	28	30	30	30	30	30	29.25	28.75	28.25	29.75	25.25	26.75	29	25	26.25	28	30
	fly 45	1082.5	638.75	1065.75			fly 46	0	5	13	15	27.5	23.25	28.25	27.75	29.25	30	30	28.75	28.75	30	29.5	26	27.75	15.5	16.5	7.25	1.75	0	0	0	0	23	29.75	30	30	30	29.5	29.75	29.75	30	29.25	29	26	27.5	29.75	28.25	30	28
	fly 46	1084	990.25	680			fly 47	4.25	13.5	14.5	13.75	23.5	21	30	30	30	30	30	30	30	29	30	24.5	27.75	21	20.25	11	10.5	4.25	1.75	9.5	3.25	28.5	28	30	26.75	24.75	29.25	22.25	30	29.5	26.25	26.75	27.5	29.75	25	21	27	30
	fly 47	1115.5	909.75	800.5			fly 48	0	7	5.5	13.75	22.25	22	26.25	27.25	27.75	30	30	30	30	29.5	29.25	27	19.75	14.5	8.75	5	3	6	0	0	0	11.25	26.75	30	30	30	29.75	30	29.75	30	29.25	29.75	28.5	30	27.75	28.25	30	24
	fly 48	1010.75	1071	983.5			fly 49	0	8.75	22	27	28.75	29.5	30	30	30	30	30	30	30	30	30	30	30	30	27.75	27.5	19.25	12	0	0	2.25	25.5	28.5	29.75	28.5	28.25	30	29.75	29.75	25.75	28.5	26	28.5	28.25	29.25	26.25	24.75	26
	fly 49	1197.5					fly 50	0	2	14.75	22	28.25	28	28.75	30	29.75	29.75	30	30	30	30	30	30	28	26	18.25	20.5	13.5	10.5	2	0	1.75	29.25	30	29.75	30	30	30	29.75	29.75	30	30	30	27	27	27	28.25	28.25	28.75
	fly 50	1161.5					fly 51	0	8.25	13.25	19.75	21	17.25	19	24.5	25	26	29.25	27.5	28.25	29.5	28	26.5	21.75	10.5	11.5	11.5	5.25	0.25	4	1.25	10.75	29.75	30	30	30	30	30	30	30	29.5	29	30	30	30	30	28.25	27.75	29
	fly 51	1087.25					fly 52	1.75	14.25	19.75	28.5	29.25	30	30	30	30	30	30	30	30	30	30	30	30	29.25	27.25	22.75	18.25	2.5	0	1.25	0.25	20.25	30	29.75	28.75	30	29.5	29.5	29.75	29.75	29.5	29.5	28.5	29.5	27.75	26.5	25	27.25
	fly 52	1191.5					fly 53	3.25	24.25	27.5	29.25	28.5	28	30	28.25	30	29.75	30	30	29.75	29.75	29.5	29.5	30	27.5	27	24.75	19	7.75	1.75	1.75	0	16.25	29	29.75	30	30	30	30	25.5	28.75	26	30	30	30	30	24.75	28.25	30
	fly 53	1198					fly 54	5.5	22.25	27.5	29.25	29.75	29.25	30	30	30	30	30	29.75	30	30	30	30	28.25	17	21.5	12.25	6.5	0.25	0	0	0.5	22.25	30	29.75	30	30	30	30	30	30	30	30	29.75	30	30	26.5	26.25	28.5
	fly 54	1172					fly 55	4.5	18	17	21.25	22.5	29	25.25	28.25	27.75	25.25	29	30	30	29.75	30	29.25	28	25.25	22	9.25	11	5.5	4.25	0	2.25	23.25	28.75	27.5	30	27.25	29.75	30	30	29.75	29.5	25.25	27	24	23.75	28	28.25	25.75
	fly 55	1126					fly 56	0	8.75	23	21.5	21.25	26.5	29.25	29.5	27.75	30	26.75	27	27	30	28.75	30	19.25	22	23.75	20.5	15.75	0	0	1	4.25	14.5	20.25	26	28	22.25	27.75	28	26.5	22	23.75	25	26.25	27.25	25	27	30	26.5
	fly 56	1078.75
								bin 1	bin 2	bin 3	bin 4	bin 5	bin 6	bin 7	bin 8	bin 9	bin 10	bin 11	bin 12	bin 13	bin 14	bin 15	bin 16	bin 17	bin 18	bin 19	bin 20	bin 21	bin 22	bin 23	bin 24	bin 25	bin 26	bin 27	bin 28	bin 29	bin 30	bin 31	bin 32	bin 33	bin 34	bin 35	bin 36	bin 37	bin 38	bin 39	bin 40	bin 41	bin 42
						mns	fly 1	0	0	0	9.25	22.75	28.25	29.75	29.75	30	24.75	28.25	29	27.75	28	27.75	29.5	28.75	30	29.25	29.25	29.75	20.25	5	0	0	0	5.75	25	25.25	24	24.25	24	19.75	17	9.75	5.5	3.75	10.5	12.25	8.25	18.5	13.5
							fly 2	0	0.25	14.5	19	30	29.25	30	29.75	29.75	30	29.75	29.75	30	29.75	29.75	30	30	30	28.25	28.5	18.75	7.75	1	0	0	0	0	18	29.75	23.75	15	12.25	13.75	12.25	8.5	13	11.75	17.5	22.25	11	8.5	7.5
							fly 3	0	0	0	1	14	27.25	27	29.25	29.5	26	26.5	28.75	29	29.75	29.25	27.75	29.75	29	26	20.5	12	2	0	0	0	0	9.25	26.5	28.75	27.25	16.5	20.75	7.5	16	25.5	22.5	19	14.25	21.5	25.5	15	22.5
							fly 4	0	0	1.75	14	23	26	30	29.5	29.75	30	28.25	29.25	30	30	30	29.75	28.25	29.75	26	23	8	0	0	0	0	0	5.25	27.25	30	25.75	26.25	13.5	16	17.25	10.25	11.25	21.5	15.25	20.25	21.75	22.5	13.25
							fly 5	1.25	0	13	19.25	27	29.75	29	30	29.75	29.5	30	28	30	30	30	30	28.75	29.5	29.5	27	21.75	1	0	0	0	0	0	0	0.25	7.25	7.5	8.25	7.5	12.25	13	10.75	9	14	7.5	7.25	11.5	7.5
							fly 6	0	0	0	0	5.75	18	27	26	27.5	26.5	28.5	27	28.5	28	30	28.75	25.5	29.75	29.5	28.5	24	9	0	0	0	0	0	2.5	12.25	29.5	29	30	28	18	14.25	7.5	8.75	9	14.25	15	13.75	4.5
							fly 7	0	0	0	1.5	17.5	23.25	23.75	27.25	29.5	29	28.5	28.25	29.5	30	30	30	29	29.5	29.75	15	6.75	0	0	0	0	0	1.75	9.25	16	12.5	21.75	23.25	15	15	8.75	7.25	7.5	6.25	7.25	9.5	1.25	0
							fly 8	0	0	23.75	28.5	26.25	29.75	29.5	29.75	29.25	27.25	27.25	29.25	30	29.5	28.25	28.25	30	30	30	30	28.25	15.25	1.25	0	0	0	18.75	21.75	24.25	26.75	22.25	7.5	11	13.75	22	18.75	23	18.75	15	20	13	16.5
							fly 9	0	0.75	11.25	19.25	27.75	29.75	26.5	26.75	28.75	29.75	30	30	30	30	26.25	27.75	28.25	27	30	28.75	25.25	9.25	0	0	0	6.5	29.5	29.5	29.25	28.75	28.5	29.5	22.25	21	24.25	20.25	20.75	24.75	28	19.5	25.75	25.75
							fly 10	0	0	0	0	9.75	16.25	24.25	22	25.75	29.25	29	26.5	25	27.5	26.75	28.75	27.5	29.75	28	28.25	21	10.25	0	0	0	0	4	20	25.25	27.75	15.5	12.75	12	13	14.5	25.75	28.5	15.75	9.75	3.25	16.25	18.75
							fly 11	2	0.5	12.5	21.5	29.25	30	29.25	30	30	29.75	27.5	29.75	23.5	29.5	29.75	30	29.75	29	26.25	20.75	13.25	9.25	3	0.5	0	2	19	26.5	23.5	24.5	23	28	23.5	25	19.75	20.75	23.25	17.5	15.25	15.5	28.5	21
							fly 12	0.75	8.75	24.75	26.25	27.5	29.75	29.75	30	30	28.75	30	30	30	30	29.75	30	30	30	30	29	29.75	26	9.25	1.25	0	0	2	21	24.25	28	26.25	25.5	14.5	15.25	8.5	14.75	27	28.75	22.75	13.25	1.25	7.5
							fly 13	4.25	11	30	30	30	30	30	30	28.75	29	28.75	29.5	30	29.5	26.75	29.75	26.5	29	29.75	29.75	23	7	0	0	0	0	6.75	27.5	27	29.75	29	21.25	21.5	24.75	14.75	13.5	19	23.75	20.5	14.75	5.5	10
							fly 14	0	0	3	2.5	3	12.25	22.75	29.25	28.25	29.25	29	29.75	28.25	27.75	28.25	29.5	27.75	29	28	26.75	21.75	9	0	0	0	0	0	15	26	28	24.5	18.75	3.75	7	12.5	15.5	17	2.25	1.5	3.5	13.75	14.75
							fly 15	0	0	0.75	4.75	8	24.25	27.75	26.75	29.75	29.75	28.5	29.75	29.75	30	30	30	26.5	28.5	28.75	28.5	17	0.75	0	0	0	0	1.75	16.5	25.25	24	21	20.5	19	17	17	15.5	10	12.75	20.75	5.75	11.5	17
							fly 16	0	0	17	20.25	28	24.25	24.5	26	29	28	30	29.5	28.75	30	27.5	27.25	30	29.25	28.25	29.75	17	3	0	0	0	0	0	13.25	15.75	16.25	11	15.5	15.75	12.25	7.5	12.25	20.5	12.75	11.25	13.25	9	14.5
							fly 17	0	0	0	0	8.25	24.75	28.75	30	26.25	27.25	29.5	30	29.25	29.5	29	26.5	27	29.25	27	28.25	6.5	2.25	0	0	0	6.75	24.25	27.5	25.75	29	26.25	28.25	29.5	26	24	22	19	12	18.25	18.75	15	12.75
							fly 18	0	0	12	28.75	27.25	29.5	29.5	29.75	28.75	29.5	30	29.75	29.75	28	30	29.25	29.5	29.75	30	29.5	29.75	24.25	9.75	0.25	0	0	6.25	25	26.5	23	7.75	21	18.75	7.25	12	18.5	26.5	16.25	3	5.5	6	11.5
							fly 19	0	0	2.75	14.25	27.5	29	27.75	29.25	28	29.25	30	30	30	30	30	28.75	30	29.5	28.75	28	12.75	3.75	0	0	0	2.5	25.25	30	29.5	29.75	27	26.5	29.25	30	30	22.5	8.5	21.75	27.75	29.5	29.75	24.75
							fly 20	1.25	0	1.25	10.5	29.75	30	30	30	30	30	30	30	30	30	30	29	30	29.25	29.5	28.25	29.75	13.5	0	0	0	0	14	27.5	29.75	24.5	25.75	26.75	16	19.75	19.25	24.25	21.25	11.75	16.25	20	24	29.5
							fly 21	1.5	0	1.5	11.25	17.75	29	28	22.5	22.25	26	30	30	29	26.75	29.75	29.5	29.5	29	29.75	30	20.5	6.25	0	0	0	0	0	13.75	26.25	20.25	2.75	7.25	19.25	15	12.5	9.5	3.25	2.5	14.75	26	17.75	14.5
							fly 22	0	0	2.5	1.25	8.5	23	29.25	28.5	29.5	29.25	30	30	30	30	30	29.75	28.25	30	18.75	10.75	2.75	0	0	0	0	0	13.75	21.75	25.25	22.25	19.25	17	17.75	19.75	21.75	19.25	14.75	17	17	27.5	23.75	18.5
							fly 23	0	1.25	2.25	7.75	20.5	23.5	26.5	30	29.25	30	29.5	30	27.25	28.5	29.5	29.75	29.75	29.5	28.25	9.75	0.75	0	0	0	0	0	0	7.25	9	9.25	10	14	29.75	26.5	14	8.75	9	10	15	17	11.75	7.5
							fly 24	0	7.5	25	28	28.5	30	29.25	28.5	29.5	29.5	28	30	30	29	29.5	29.25	28.5	29	26	17	13.75	1.75	1.25	0	0	1.5	15.25	28	30	30	21.25	14.25	20.75	17.25	22.5	22.75	23.75	10.75	25	20	26.25	18.5
							fly 25	3.25	23	27.25	28	29.25	29	29.5	28.75	29.25	30	30	30	30	30	29.75	27	30	30	30	30	30	29	28.5	7	0	0	0	14	20.25	24.25	22.75	22.25	15.5	20	14	16.25	16.75	22	20.25	16	15	13.75
							fly 26	0	3.5	15	21.5	28.75	25	29.5	30	26.25	28.75	24.5	29.25	24.75	26.5	29.5	30	30	29.75	28.5	25.75	27	26.25	21.5	7.5	0	0	0.5	19.75	24.5	19.5	6.75	4.5	7.25	6.75	5.75	0.25	9.25	9.75	5.25	2.5	8.25	9
							fly 27	0	13	26.5	28.25	29.75	27.75	29	30	29.75	29.75	29.75	30	30	30	29.25	30	30	30	30	27.25	29.5	22	14.5	11.75	0	5.25	22.25	24.75	19.5	19.75	22.25	18.25	12.25	16.5	22.75	17.25	22.5	29.5	18.5	10.5	10.5	18.75
							fly 28	0	3.75	15.75	28.25	26.5	29.5	28.5	25.5	29.5	26.5	30	30	26.75	27.5	24.25	25	26.25	20.75	23	26.5	25.75	25.5	18.5	8.5	0	0	0	10.75	11.25	12.5	6.25	7.5	7.25	10.25	2.75	0.5	1.75	0.75	0	1.75	0	0.5
							fly 29	6.75	11.5	25.75	28.5	30	30	30	30	30	30	30	28	30	30	30	30	30	28.25	29.25	30	30	30	26.5	6.25	0	0	0	4	23.5	30	28	21	24	28	11.25	12.25	12.25	0	0	0	3.75	7.5
							fly 30	8	5.25	24.25	27.75	30	29	30	30	30	30	29.5	30	30	26.75	24.25	29.75	29.5	28.5	26.25	27.5	26.75	24.75	15.75	4.75	0	10.25	24.75	24.25	25.75	9.75	19	19	16.75	21.25	12	19.5	24	24.5	17.25	10.25	15.75	14.5
							fly 31	4.5	18.75	21.25	23.25	30	30	30	30	30	30	29.75	30	30	30	30	30	30	29.5	29.5	30	27.75	22.75	9.25	4.75	0	1.25	20.5	30	25.5	14.25	24	18.25	22.75	24.75	18	16.25	15	14	22.75	24.5	20.5	17.5
							fly 32	0	13.25	28.25	28.25	27.25	26	29.5	27.75	28.75	25.25	27.25	25.5	22.25	27.5	23.25	19	22.5	21	25	23.75	20.25	19.5	8	0	0	0	13.75	23	27	29	25.25	15.75	9	7.5	18.75	22	23.75	17.75	11.75	5	12.75	11.75
							fly 33	0	0	0.75	9.25	17.25	24.25	23	26	28	30	28	28.75	23.25	28.5	30	29.25	30	30	29	29.25	28	29	20	2.5	0	0	0	0	1.75	0	0	2.5	0	0	0	0	9	5	2.75	5.5	10.25	3
							fly 34	0	9.25	25.5	28	30	30	29.75	30	29.75	30	30	29.75	30	30	30	29.5	30	28.5	29.25	26.25	29.75	29	24.75	9.5	0	0	5.5	24	30	29.75	30	28.5	28.25	22.5	18.75	16.75	12.25	21.25	22.5	22.5	25	7.75
							fly 35	0	3.25	19	26.25	28.75	29.25	28.25	27.25	28.75	29	28	27.5	28.75	28.25	28.25	30	29.25	29.75	29.75	29.75	29.5	15.75	1.5	0	0	0	7.75	15.75	22.5	22	17.25	9.25	9.25	4.5	1.25	0	2	5.75	3.75	5	0	0
							fly 36	0	10.5	21.25	25.75	29	30	30	30	28	30	30	30	26.75	26.5	30	30	30	29.75	30	29.75	26	15	11.25	5	0	2.25	24.25	20	17.5	19	22.25	22.5	18.5	25	18	12.5	12.25	23.5	29.75	22.25	7	2.5
							fly 37	3.5	13.25	18.25	28	28.5	30	30	27.5	27.75	27.75	30	27.5	27.5	30	29	28.5	30	28.5	28.75	29	29	27.75	19.25	1.5	0	0	3.5	21.75	19.75	11	3.25	7.5	5.5	6.75	5.75	7.25	11	6.75	6.5	5.25	2.5	3
							fly 38	1.75	4.5	21.5	26.25	29.5	30	30	29.75	30	29.75	30	30	30	29	26.75	26.25	30	29.25	30	29.5	29.75	27.25	18.75	1.5	1.5	0	10	27	29.75	27.25	25.75	27.75	25.5	21.25	19.25	17.25	20.5	12	11	18.75	15	6
							fly 39	0	14.25	28.75	30	28.5	23.75	26.75	29.5	28.5	25	29.5	28.75	28.75	29.5	28.75	29.75	28.75	29.5	26	26.25	26	26.75	20.75	10.25	0	0	0	14.25	23.75	22	19.5	19.5	19.75	9.5	8	10.75	21	17.5	15.25	10.25	3.75	7.25
							fly 40	1.5	20.5	29.5	30	29.75	29	27.25	28	27	29.75	22.75	28.75	29.75	20.75	26	21.25	25.75	29.25	28	29	29.75	23.5	13.25	0	0	0	0	6	23	20.25	15	15	2.25	5.25	0.25	10.25	16	8.75	20.75	18.75	3	3.75
							fly 41	2.5	17.75	25.5	30	30	30	30	30	30	30	30	30	30	30	30	30	30	30	29	30	28.75	29	19.25	8	0	0	0.25	22.25	29.75	27.25	26.5	30	25	26.5	30	30	28.5	29	26	19	17.5	17.25
							fly 42	6.25	24.25	30	29.75	30	30	30	30	30	30	30	30	30	30	30	30	30	30	30	30	30	29.25	23.5	8.5	0	0	2.75	16.25	22.25	21	20.5	13.75	10	10.75	19	20.5	17.25	9.25	3	14.5	9	9.75
							fly 43	14.5	27.25	29	30	30	30	30	30	30	30	30	30	30	30	30	30	30	30	30	30	30	30	22.5	7.75	0	0	0	0	0	0	0	0	0	0	0	0	0	0	0	1.25	4.75	0
							fly 44	0	16.25	29.25	29.75	30	30	30	27.75	30	30	30	30	30	30	30	30	30	30	30	29.75	30	26.75	16.5	1.25	0	0	0	20	30	30	17	10.5	15.75	13.75	10.75	15	15	16.25	18.75	22	17.5	16
							fly 45	0	0	14	23.75	27.75	30	29.75	29.75	30	30	30	30	30	30	30	30	29.25	29.75	29.25	30	28.25	14.75	0	0	0	0	0	1.5	7.75	19.25	20.5	8	6.5	0	0	2.25	8	3.5	0	0	0.5	4.75
							fly 46	0	17	29.75	29.25	30	30	30	30	30	30	30	30	30	30	30	29.25	30	26.75	26.5	30	30	28.5	13.75	0	0	0	0	28	30	30	25.25	24	22.75	24.75	23.25	20	28.25	30	25.25	22.25	13	11.5
							fly 47	0	13	29.5	26	27	28	25	26	30	29.75	30	30	30	30	26.75	24.5	25.25	30	28	28.5	28.5	29.75	16.75	3.5	0	0	0	4.25	25.75	30	22.75	19.5	8.75	14.5	11.75	20.25	21.5	13	7.25	17	19.75	15
							fly 48	0	19.75	29.5	28.75	28.25	27	25.5	29.75	30	28.5	24.75	28.75	27.5	26.75	29.5	30	29.5	29.5	30	29.5	25	19.5	12.75	0	0	0	21.25	25.75	29.75	29.5	24.25	25.5	27.75	24.25	26.25	23.75	23.25	20.25	27	27.5	17	14.75
								bin 1	bin 2	bin 3	bin 4	bin 5	bin 6	bin 7	bin 8	bin 9	bin 10	bin 11	bin 12	bin 13	bin 14	bin 15	bin 16	bin 17	bin 18	bin 19	bin 20	bin 21	bin 22	bin 23	bin 24	bin 25	bin 26	bin 27	bin 28	bin 29	bin 30	bin 31	bin 32	bin 33	bin 34	bin 35	bin 36	bin 37	bin 38	bin 39	bin 40	bin 41	bin 42
						mns;Dc0H2/+	fly 1	0	0	0	0	9.75	17.25	15	14.25	3.25	9.25	18.5	29	29.25	30	29.75	28.75	26	28.5	22	21.75	15.5	3.25	0	0	0	0	1.75	25.25	26.75	26.75	28.25	23	22.5	29.75	19	15.75	15.25	7.5	12.25	15	13.5	16.5
							fly 2	0.75	0	1.25	5.5	15.5	17.5	16.5	22	27.75	28.75	29.75	28.25	30	29.5	30	29	22.5	22.5	14.5	6.75	17	7.5	5	0	0	0	0	0.75	14.5	28.75	30	28.75	29	21	15	7.75	12.5	18.5	15	17.75	14.75	8.25
							fly 3	3	0	4	2.25	13.75	20.25	17.5	12.5	11.25	12.5	19	29	29.75	29.25	29	30	30	27.5	16.5	10.75	10.5	5.25	0	0	0	0	13	30	29	26.75	28	29.25	21.25	19	9.75	12.5	18.75	23	22.5	15.5	2	7.5
							fly 4	0	0	0	2.5	13.75	20.25	20.25	25.5	21.75	27.25	28.25	30	30	29.5	30	27.25	24.75	5	0	1.25	0	0	0	0	0	2	25	23.5	26	30	29.25	22	22	21.25	19	18	24	19.5	21.5	15.25	8.25	7.25
							fly 5	1	0	0	10.25	25.75	29.25	29.5	29.5	29.75	30	30	29.5	29	29.5	30	30	30	29.75	29.75	29.5	29.5	19.75	1	0	0	10.5	28.75	30	27	25.25	27	21.75	19.75	17	23.25	27.25	15	15.75	18.25	12.75	19.75	26.75
							fly 6	0.25	0	0	8	22.25	23.5	27.5	27	20.75	26.25	29	30	30	29	28.5	24.5	24.25	16.75	10.75	4.5	7.75	1.5	0	0	0	11	27.25	28.5	30	29.5	28.5	29	29	28	18.5	1.75	16	28	28.5	28	25.75	25.5
							fly 7	1.25	0	1.5	5	12.75	22.75	29.75	30	24.75	22.5	16	18	29	30	29.25	22.75	10.25	7.5	12.75	2	0	0	0	0	0	0	4.5	19.75	24.5	30	30	30	29.5	29.25	28.75	30	17.25	8.75	2	7.25	19	28.5
							fly 8	0.5	0	0	11.25	25.5	28	29.75	30	27.5	29.75	29.75	30	30	28	29.5	30	30	30	29.25	28.5	12.5	7.5	7.5	7.5	5.25	7.25	24.5	24.75	26.5	29.75	29.5	28.75	28.75	26	23.5	22.5	23	21.5	20.5	20	18.25	21.75
							fly 9	0.25	0	0	4.75	11.25	19	21.5	25	28	28.75	28.25	28.25	27.5	27.25	24.5	29.75	30	28.25	24.75	12.75	4	0	0	0	0	0	3.25	28.25	30	30	30	29.5	25.75	28.75	25.5	20.5	20.5	19.25	21.25	7.75	13.75	22.75
							fly 10	0	0	1.25	7.75	20.75	28.25	29.5	28	28.5	30	29.5	29.25	30	29.5	30	30	29.25	30	27.5	29.5	27.75	17.5	4	0	0	1.75	20.25	30	21	20.75	25.75	20.75	20.75	26.5	19.5	16.75	17.25	15.25	12	22.25	14.25	9.5
							fly 11	0	0	1.5	15.25	29.25	27.75	29.5	28.5	28.75	27.75	29.5	30	28.75	29.25	28.5	28.5	27.25	28.75	29.5	30	26.75	9.5	0	0	0	0	3.25	14	30	30	29	27	22	7.5	7	8	19.25	8.25	10.5	8.75	12.25	10.75
							fly 12	1.5	0	10	20.75	28.25	29.75	29.75	30	29.75	30	29	29.75	27.5	29.5	30	26.25	30	26.75	29.75	25.5	15.75	3.75	0	0	0	0	6	27.5	28.75	28	24.5	22.25	15.75	19.75	27.75	22.25	9.25	0.75	2	10	23.75	25.25
							fly 13	3.25	0	0	0	16.75	28.25	28.5	29.25	29.25	29.75	28.5	30	30	28.5	30	29.25	30	29.75	28	27.75	24.25	15	1.5	0	0	0	2.25	22	27.75	29.25	28.25	27.5	15.25	7.5	9.5	9.75	21	24	28.25	19.25	7.5	0
							fly 14	1.5	2	11.25	19.75	28	19.5	27	29.5	27.25	22.5	29.5	29	18.75	27.25	30	29.75	27	28.75	26	17.75	7.5	11	0	0	0	18	24.5	27	27	29.5	24.25	25.75	29.75	25.25	15.75	21.25	21.25	24	18.25	15	29.25	21
							fly 15	0.25	0	8.75	27.75	29.5	29.75	29.5	30	27.5	28.75	29.75	27	27	28.5	30	25	24	28	21.25	22.25	18.75	6.5	0	0	0	2.5	25.25	27.25	25.25	26.75	27.5	14.25	8.25	5	18.5	29	23.25	10.25	7	13	8.25	18
							fly 16	0.5	0	4.25	23.5	22.25	29.25	30	28.5	29.5	24	21.75	23.75	28.25	29.5	29.5	29	27.5	29.25	21.5	8.25	5	0	0	0	0	0	16.5	28.75	28.5	25	12.25	11.5	18.75	21.25	22.25	23.75	22.5	19.75	14	15	16.25	17
							fly 17	0	12.5	9.5	24	10.25	11.75	13	7.75	15.75	22.75	29	29.25	20.5	25.75	28	28.25	26	19	24.25	20.5	21.75	11	0.75	0	0	0	15.75	26.25	24.75	30	30	28.25	20.75	15	16	19	25	23	15.25	12.25	13.5	15.75
							fly 18	0	0	0	2.25	8.75	6.5	7.5	12.75	11.25	21	17.5	23	25.75	27.75	22.25	21.5	27.25	29.5	17	13.25	10.5	0	0	0	0	0	16.5	29.25	26	22.25	21.75	27.75	28.25	14.25	9.5	9.25	10.25	22.25	29.5	28.5	27.75	20.25
							fly 19	0.25	0	0	3.5	5.25	7.25	5.75	7	9.5	9.75	22	22.75	27.25	28.5	24	23.5	24.75	24.75	25.25	18.5	16.5	12	0	0	0	0	0	18.5	30	29.5	28.25	27.5	16.5	15	9	14.75	15	15	22.75	17.75	15	15
							fly 20	0.25	0	0	3.25	3.5	9.75	12.5	9.5	16.75	25	22.75	18.75	24	26.75	15.5	20.25	18.75	15.5	8.25	6.5	7.5	0	0	0	0	0	17.5	28.5	30	29	27.25	14.5	18.75	19.5	22	16	20.5	17.75	16.5	18	14.25	10
							fly 21	0	0	0	0	0	6	18.5	14.5	13.25	24.5	15.5	16.5	15.75	18.25	22.25	26.25	25	15.75	12.75	17.75	8.25	0.25	0	0	0	4.5	28.5	30	30	29.75	27	25.5	25.75	25	20.25	21	28	27.25	27.25	26.75	8.25	6.75
							fly 22	0	0	0	2.25	5	4	9.75	24.5	22.5	25.5	25.75	22.5	22.5	26.5	29.25	21.5	26.25	7.25	2	0	3.5	0.75	0	0	0	0	1.75	26.5	30	30	30	29	28.75	24.5	19	7.5	11.25	10	13.5	20	30	22
							fly 23	0.75	0	0.5	14.5	14.5	14.25	14.5	21.5	28.5	30	29.5	29.75	28.25	25.5	25.25	30	27.75	27.5	28	27.75	21.25	15.5	4.5	0	0	0.25	19.75	30	30	28.75	28	22.5	20.75	22.5	20.5	17.75	9.75	13	22.5	21.75	28.25	26.75
							fly 24	1.75	9.25	14.5	30	29.25	19.75	21.25	25	30	29.5	29.25	29.25	29.75	29.25	26.75	25.25	30	30	30	18.25	25.25	24.5	7.25	0	0	0.75	24	30	30	30	30	30	26.5	15	17	22.5	20.25	15	23.5	21.75	21	19.5
							fly 25	1.5	0	9.25	26	24.5	26	25	29.75	30	29.75	29	30	30	30	30	30	30	30	30	30	27.5	29.75	21.5	8.75	0	0	5.75	28	29.75	26.5	20.25	12.75	5.25	5.25	17	22.5	19.5	8.75	3	0	6.5	4
							fly 26	0	0	6.25	22.75	29.75	29.5	30	30	29	27.75	22.5	28.75	29.5	24.25	27.75	25.75	26.75	25.25	21.5	30	29.5	26.75	25.25	12.25	0	0	0	9.5	21.75	24.25	29.5	26.5	28.75	25.75	16	7.25	7.5	4	11.25	2.75	10.75	13
							fly 27	5.75	6.5	10.5	15	14.75	17.75	17.25	19.5	24.25	30	30	26	22.5	22.5	22.25	21.25	22	22	20.75	23	30	29	12.75	4	0	0	0	0	0	2.75	9.75	16	21	17	21.75	26.25	18.5	23.5	26	21.75	15.25	12
							fly 28	0	0	7.25	26.5	29.75	29.25	29.75	29.75	30	28.5	30	30	28.75	28.5	30	30	30	30	27.75	30	26.25	30	23.5	1	0	0	0	13.5	19.75	22.5	21.5	16.5	3.75	4.75	13.5	13.5	14.75	15.75	13.25	12.25	7.75	6.75
							fly 29	0	0	17	29.25	30	30	28.25	29.75	30	30	30	30	30	28	29.75	29.75	30	29.75	27	30	30	29.5	21.75	3.5	0	0	7.25	26.25	29.75	24.75	25.5	25.75	29.75	29	24.5	18.5	29	28.75	25.75	18.75	20.25	21
							fly 30	5	22.5	27.5	30	30	30	30	30	30	30	30	30	30	30	30	30	30	30	30	30	30	29	11.25	5.25	0	0	1.5	7.5	16.25	10.5	12.5	16.25	26.25	16.75	13.25	14	9.25	2	7.5	7.5	4.75	8.5
							fly 31	0	6	21	28.5	29.75	29.5	27.25	29	30	29	28	26.75	28.25	29	26	29.75	27	28	28.75	27.75	28.25	27.75	19.25	3.25	0	0	14	27.5	27.5	28.5	26.75	26.75	27.5	27	24.5	17.5	8.5	9.75	12.5	13.75	13.25	15
							fly 32	1.5	1.25	15.5	28.25	28.5	26.5	29.5	29.25	28.75	28.5	29.5	30	30	27.75	27	26.25	24.75	26	26	24.5	24	22.75	9.5	2	0	0	0.5	7	16.5	22.75	26.75	23.25	11.5	7.5	7.5	8	1.75	0	1.25	5.5	7.5	9
							fly 33	0	0	0	9.5	16	21	21.25	26.5	28	22.25	26.25	26.75	27.5	28.25	29.25	28.25	29.5	28	29.25	24.75	28.25	22.5	19	2	0	0	6.75	20.75	26	23.25	6.25	1.75	4.75	18.25	25	19.75	8.5	1.25	5.5	10.75	16.75	11.25
							fly 34	0	0	8.25	24	23.5	26.75	26	25.75	22.5	25.75	29.75	30	30	26.5	29.75	29.5	29.75	30	30	30	25.5	26.75	17.5	4.25	0	4.25	25.75	30	30	30	29	30	24.25	16.25	17.25	26.5	21.75	17	25.75	26	27	25.25
							fly 35	0	1.25	24	25.5	28.5	30	30	30	27.75	29.75	30	30	29.25	30	30	30	30	27.25	27.75	29.75	30	29.75	28.75	5.5	0	0	13.75	30	30	28.75	22.5	20.25	20	27.5	28.25	21.5	25.25	30	28.75	24.5	30	19.25
							fly 36	0	0	5.25	19.25	26.5	24	27.25	29	30	29.25	29.25	25	29	23	27	30	29.75	30	28	29.5	28.5	28.75	21.5	2	0	0	0	20	29.25	25.5	29.75	25.5	15.25	8	14.25	7.5	15	19.25	26.75	30	27.75	8
							fly 37	0.5	2.25	17.25	27	28	29.75	30	29	27.75	30	29.75	25	23	28.5	30	30	30	30	30	28.5	26	28.5	24.5	6.5	0	0	9.25	22.75	30	26	20.25	24.75	14	14.5	20.5	21	22.5	16.5	19.25	14.75	11.5	7.25
							fly 38	0	0	2.75	24.75	19.75	26.25	29	28	24.25	27.75	30	29.75	25.5	25.25	30	30	23.75	30	30	30	26.25	28.75	21	13.5	0	2	21.5	25	27	22.5	23	14.75	11	15	20.25	9.5	8.75	15.5	14.75	20.25	16.5	10.25
							fly 39	0	1.5	8.5	23.25	24.75	28.5	29.25	28	28.25	29.75	28.75	30	29	28.75	30	30	30	30	30	30	26.75	17.5	6.25	0	0	13.5	29	26	23.25	30	29.75	29.75	24.25	28.75	22.25	26.25	24.75	25.75	21.25	13.75	26.5	30
							fly 40	0	7.25	14.75	28.75	26.5	26.75	29.75	24.5	27.75	30	30	29.75	29.25	27.75	29	29	30	30	30	30	29.75	18.5	3.25	0	0	0	2	22.75	27.25	21.75	13.75	19.75	21.75	22.5	25.25	19.75	13.75	19.75	18.5	8.25	0	11.5
							fly 41	0	0	3.25	22.75	25.25	28.75	24.75	28	30	29.75	30	28.75	27.25	23.75	29.25	28.5	23	26	29.75	26.25	25.5	28	22.75	1.75	0	0	2.75	26	28.25	28	29	22.75	19.25	11.75	4.25	5.25	9.75	18.25	20.5	16	9.25	15
							fly 42	0	0	21.25	29	29	30	30	30	28.5	29.75	28	30	30	30	30	30	30	30	28.75	30	30	28.75	29.25	18.5	0	0	0	0.75	18.25	27.25	27.5	28.5	27.5	24.25	6	0	0	3.75	24.25	25.75	21.75	18
							fly 43	0	0	2.75	22.5	21.25	14	26.25	24.75	28	26.5	30	30	30	30	30	30	30	30	29.75	29.5	26.5	20.75	8.75	0	0	3	20	30	30	30	29.5	30	28.75	27.5	25.75	10.5	14.75	16.75	18.25	15	4.25	6.5
							fly 44	5.75	1	7.25	19.25	22	24.75	21.25	15.25	21.25	22.5	18.75	25	30	29.75	25.25	22.5	21.75	24	10.25	7.75	7	0	0	0	0	9.75	25.25	29	27.25	24.75	26.75	19.75	20	18.25	21	17.5	8.25	10.25	15	16	24	20.75
							fly 45	0	0	13	28	29	28.5	28.25	29	25.25	25	30	30	26.5	27.5	30	29.75	30	30	27	30	29.5	30	21.5	7.5	0	0	20	30	30	30	25.25	18.25	20.25	24.75	25.5	25.25	23	26.25	27.75	28.5	23.25	20.75
							fly 46	0	0	1.25	9.5	24.5	25.25	29.5	29.75	30	30	30	30	30	30	30	30	28.25	30	30	30	23.5	10.25	7.5	0.25	0	0	0	1.25	14.25	18	20.5	14.25	15	12.25	7.5	15.75	11.75	8	8.75	4.25	7.5	1.5
							fly 47	0	0	0	17.25	25.5	24	29.75	27	29.75	28.75	30	30	30	29.25	27.75	29.75	29.75	30	29	30	30	14	5.25	0	0	0	10.5	28.75	30	27.25	14.5	4	7.25	21.25	21.5	23.25	18	4	5.5	7.5	16.25	17.5
							fly 48	0.25	7.25	20.5	28	28.75	24.25	25.25	28.25	30	27	28.5	30	27	28.5	28	27.75	27	29	26.5	27.25	27.5	17.5	6.5	0.25	0	1	25.25	28.75	29.5	26.25	30	24	26	22.5	16.25	23.25	16.75	8	17	24.25	19.25	19.25
[truncated: 6 more columns]

## Sheet: Fig 4D
		Sleep (min)						bin 1	bin 2	bin 3	bin 4	bin 5	bin 6	bin 7	bin 8	bin 9	bin 10	bin 11	bin 12	bin 13	bin 14	bin 15	bin 16	bin 17	bin 18	bin 19	bin 20	bin 21	bin 22	bin 23	bin 24	bin 25	bin 26	bin 27	bin 28	bin 29	bin 30	bin 31	bin 32	bin 33	bin 34	bin 35	bin 36	bin 37	bin 38	bin 39	bin 40	bin 41	bin 42
		wt	sss	sss,Dc0H2/+		wt	fly 1	0	0	0	0	0	1.75	6.25	3.5	15.75	16.75	23	27.5	25.5	29.5	27.25	26	16.25	15.25	12.25	0	0	0	0	0	0	0	18	16.75	20.75	24.75	21.75	20	22	16.75	22	16.5	14.5	16.75	17.5	22	21.75	17.75
	fly 1	611.25	584.75	593			fly 2	0	3.75	12	19	28	24.5	27.25	29.25	29.25	26.5	29.75	29.75	29.5	28.25	29	28.25	26.25	27.25	26	18	10	3.25	3	0	0	0	2.25	27.25	30	30	30	30	30	29.25	30	29.5	30	30	30	28.75	26.75	27.75
	fly 2	1035.75	669.25	927.25			fly 3	1.5	9.5	12.75	16	13.25	22.5	24	24	28.25	24.75	29.75	28	22.25	25.25	29.75	27.75	29.75	20.25	19.5	25.75	12.25	11	8	6.5	1.5	8.5	26.25	25	28.75	29.75	30	28.5	30	28.75	29.5	29.75	29.75	29.25	28.5	30	27.25	25.5
	fly 3	1094.75	581.75	893			fly 4	6.5	18	23	23.5	22.5	23	27	28	26.75	29	29.75	30	28.75	30	28.25	30	30	28.5	25.25	25	18.25	21.5	9	4.5	1.75	6.5	27.75	29.75	29.75	29.75	30	30	30	30	30	30	30	29.75	30	30	29.5	30
	fly 4	1218	802	624.25			fly 5	0	0	4.25	9.5	19.75	17.25	21.25	19.25	24	27.75	23	20.25	26.5	27.5	25.25	30	26.75	27.25	28.5	13.5	9	2	1.25	0	0	2	25.25	28.25	29.25	27	30	30	28	27.5	30	29.5	30	30	29.5	29.75	29.25	26
	fly 5	1001.75	542.75	658			fly 6	11	19.5	13.75	24.75	20.75	27.25	27.5	25.75	29.25	27	30	30	29	28.75	30	30	30	30	23	22.5	18.25	7.25	5	4.25	0	1	26	30	30	30	30	30	30	30	30	30	30	30	30	30	30	26
	fly 6	1126.5	312	657.25			fly 7	0	0	2.25	10.75	27	29.25	26.25	29.75	30	26.5	30	30	30	29.25	28.25	29.75	29.75	29	27	26.75	23.5	12	9.75	1.75	0	0	2.25	22.25	28.75	30	29.25	28.75	29	30	29.25	29.75	25.75	30	30	29.75	27.5	29.5
	fly 7	998	718.75	1052.5			fly 8	0	0	5.25	11.75	12.75	18.5	13.5	21.25	22	26.5	29	26.75	29.75	27.75	29.25	26.75	30	19	14.25	10.25	5.75	0	0	0	1.25	12.75	24.25	30	30	30	30	30	30	29.75	29.25	30	30	30	30	29.75	29.5	30
	fly 8	978.5	788.75	886.75			fly 9	15	19	11	26.75	25.25	28.25	30	29.5	29.5	29.75	29.75	30	30	30	30	30	28.75	29.75	28.75	26.5	22.25	18.75	8.75	0	0	1	26.75	30	29.75	30	30	30	29.5	30	29.5	30	30	30	29.75	30	30	30
	fly 9	1200	710.25	719			fly 10	0	1.25	2.75	12.5	16.25	9.5	3	0.75	1.25	11	11.75	20	19.5	22.5	22.5	24	22	23.5	11.5	12	5.75	4	4.25	1	1.5	11	21.75	16.5	25	21.5	28.75	22.25	22.5	25.25	29.25	29.5	29.75	24.25	22.75	28.25	29.25	30
	fly 10	773.5	868	630			fly 11	0	7.5	12.5	17.25	26.75	30	30	30	30	29	29.5	29	30	30	30	30	27.25	24.75	24.5	17	5.75	1.75	1.25	0	0	0	21.5	30	30	30	30	29.75	30	30	30	29.75	30	30	29.75	28.25	30	30
	fly 11	1110.25	453.25	424.25			fly 12	0	6.25	4.5	11.5	22.25	26	23	26.5	29.25	27.5	28.25	27.25	29.75	30	30	29.75	30	29.25	26.75	23.25	2.5	0	0	0	0	14	19.75	29.5	30	28.25	29.25	30	29.5	30	29	29.75	29.75	29.5	24	27.25	28	23.25
	fly 12	1025.75	738	532.75			fly 13	0	3.25	8.25	16.5	25.75	29.25	29	19.5	25.5	30	25.25	30	30	24.75	30	29.75	25.75	25.25	22.5	17.5	14.25	4.75	2.75	1.5	0	4.5	19	28.5	28.5	29.75	28.25	28.75	30	30	30	30	30	30	26.75	28.25	28.75	26
	fly 13	1003	856	754			fly 14	2.5	9.25	18.5	19.5	25	23.5	26.25	30	30	29.5	29.75	26.5	29.5	27.5	29	28.25	29.5	28.25	26	16	0	6.75	3.5	0.75	0	7.5	15.25	30	30	30	30	30	27.75	29.75	30	30	29.75	27.75	30	26.75	30	27.75
	fly 14	1123.25	839.75	542.25			fly 15	0	4	9.25	12.5	16.5	17.5	22.25	16.75	22	23.5	24.5	28.25	24.5	25.5	29.25	28.75	20.5	19.5	11.75	6.5	5.5	0	0	0	0	3.5	29	30	30	30	30	30	30	30	30	30	29.5	30	30	23.25	29.75	30
	fly 15	994.25	331.25	894.5			fly 16	2	10.75	18.25	12.5	14.25	24	28.25	30	29.75	26.5	29.5	30	29.75	29.5	30	30	29.25	29	26.25	13.25	7.75	10.5	1.25	2.5	0	2	8.25	19.75	29.75	29.75	27.5	28.25	30	30	30	29	30	30	30	30	28.75	29.75
	fly 16	1106.75	770	788.75			fly 17	0	0	4.5	17	23.25	22.75	27.25	21.75	28.25	26.75	25.5	28.25	30	30	28.25	26.75	23.5	28.25	25.75	18.75	11.75	0	0	0	0	0	3.5	27	29	28.5	29.75	30	30	30	30	29.75	29.5	30	30	30	27	29
	fly 17	986.75	568.25	696			fly 18	0	2	6	12.25	12	15.5	20.25	21.25	22	25.75	24.25	29	26.25	27.75	27.5	29.75	30	28	14.75	8.5	3.75	0.75	0	0	0	0	13.25	22	29	27.75	27.5	30	30	29.25	30	29.75	25.25	28	29.75	28.75	29.25	26.75
	fly 18	902.75	874.75	882.75			fly 19	6.75	13.75	18.25	26.25	26.5	29	26.25	28.25	28.75	29	29.75	28	29.75	30	30	30	26.25	30	29.75	20.75	12.75	12.75	0	3.25	0	0	1.75	16.25	25.75	29	30	30	30	30	30	30	30	30	30	29.75	30	29.75
	fly 19	1151	876.25	455			fly 20	6	12.25	13.5	17.5	23.75	23.5	22	27.5	28.75	30	26	27	26.75	30	30	27.5	26.75	24.25	28.75	25	21	6	5.25	1.75	0	11.75	29.75	30	30	29.5	30	30	30	29.25	30	29.25	30	30	28.75	29.25	30	29.5
	fly 20	1161.25	458.5	706.25			fly 21	3.25	3	4.75	14.5	11.75	15.5	18	26.75	21	30	27	26.75	30	26.25	29.5	30	28.5	30	22.75	22.75	6	6	1.25	1.5	1.5	13.25	24.75	29.75	30	29.25	30	30	30	30	30	30	30	30	26.75	28.25	29.5	26
	fly 21	1050.5	632.25	865.5			fly 22	0	0	6.75	7.75	6.75	22.5	21.5	18.75	29.5	24.75	27	30	30	30	24	29	29.25	22	23.75	11.75	0	0	0	0	0	0	0.5	13.75	19	29	29.75	30	29.5	30	29.5	30	30	30	30	30	30	21.5
	fly 22	834.25	519.75	686.5			fly 23	4	16	3	14.5	11.5	22	26.75	29	25.25	30	27.75	26.25	28	30	30	29.75	27.5	20	24	19.75	4.5	0	0	2.5	0	4	6.75	11.5	23.5	28.5	30	30	30	30	29.75	23.5	25.5	26.75	30	30	27	21
	fly 23	922.75	727.5	1020.75			fly 24	0	0.5	12.25	18	25.25	22	24.5	26.5	21	25.5	25.5	27.75	26.5	27.25	25.25	28.5	30	17.75	13.75	13.5	7.5	0	0	0	0	0	16	29.75	30	30	30	30	30	30	30	29.5	29.75	30	29.5	29.75	30	24.5
	fly 24	982.75	742.5	682			fly 25	1.25	1.75	5.5	16.5	21.5	22	24.25	17.75	25	27.5	24	25.25	21.75	27.25	29.25	30	22.25	21	20.5	24	11.75	7	0.75	0	0	0	2.5	19.5	29.75	30	29.5	30	26.75	29.75	28	29	26.5	29.75	29.75	29.75	30	24.5
	fly 25	972.75	761.75	756.5			fly 26	3.25	4.5	11.75	19.25	21.75	25.5	25.25	25	30	29.75	30	30	30	29.75	27.5	30	22.75	28.25	26.5	19.5	3.25	5	1.5	0	0	8	16.75	23.25	30	30	29.5	30	29.5	30	29.75	29.5	30	27.25	29.25	25.5	27.25	24.75
	fly 26	1007.25	679	867			fly 27	3.5	14.75	16.25	24.75	20.5	29.5	27.75	29.25	30	26.25	29.75	30	30	30	28.5	30	30	25.5	30	30	20.75	25.25	12.25	4.5	1.75	8.25	13.25	29.25	29.75	30	29.75	29.25	29.5	28.5	29.5	30	29.5	29.75	30	30	29.25	30
	fly 27	1209.75	770.25	811.25			fly 28	1	3.25	0	0	5	12.5	15	20.5	24	26.25	25.5	25	29.5	28.75	29.25	28.75	17	22	18	10.25	14	0.75	0	2	0	8	28	29.25	29.5	30	29.75	30	30	30	30	30	29.75	29	29.5	30	27.25	25.5
	fly 28	883.75	590.75	939			fly 29	0	3.75	21	23.75	20	25.5	20	23.25	24	25.75	27	30	27.25	30	27.75	22.25	16	26.25	20	18.75	8.75	15	0.75	0	0	1.25	0	3.25	16.25	30	30	30	30	30	30	30	29.5	30	30	30	24.75	24.75
	fly 29	988.5	572.25	550			fly 30	5.25	16.5	25.5	26	26.75	26.5	25	26.25	29.5	28.75	24.75	26	30	27.75	30	27.5	26.5	25	28.25	22.25	21.75	7	11.75	0.75	1.5	1.75	22.5	30	30	30	29.75	28.5	26.75	29.5	30	29.25	29.75	29.75	29.25	29.5	17.75	27.75
	fly 30	1136.75	815	880.25			fly 31	0.5	2	10.75	23	14.75	21.75	25.5	25.5	23.5	28.75	27	29.75	29.5	27.25	26.75	23.75	29.75	16.75	20.5	14	6.25	0.75	2.75	0	0	7.25	21	29	29.75	29.25	30	29.75	26.25	28	30	26	30	29.5	30	28.75	30	27.25
	fly 31	1029.75	653	806.5			fly 32	4	6	5.75	16.5	21.5	23.75	24	25.25	29.5	29	29	26.5	27.5	29.75	28.25	29.75	29.5	29.5	25.75	27.5	25	15	4	0	0	8	14	23	25.75	29.5	27.75	28.25	26.25	28.25	27.25	29.25	29.5	28.25	27.25	27.5	29.5	28.5
	fly 32	1080.75	570.75	525			fly 33	0	5.75	9.75	11.25	17	24.25	27.75	19.25	22.75	24	27.75	26.75	20.5	26.75	26	28.25	27.75	24.75	24.5	24	14.5	10.75	4	3	0	8.75	22.25	26.25	30	30	27.25	27.25	29.5	27.25	28	29.75	28.75	27.5	28.25	28.25	27.25	26.75
	fly 33	1056.25	613.5	889.25			fly 34	1.5	6.75	14	20.5	26	29.25	29.25	27.25	28.75	28.75	28.25	29.75	30	29.25	27	29.5	30	30	27.25	29	20.25	16.25	10.25	2	9	28.75	30	29.5	30	30	29.75	30	30	30	30	30	30	30	30	30	30	30
	fly 34	1207.75	462.5	577			fly 35	4.25	13.5	22	24	26	25	28.25	26.5	29.25	28	30	28	30	26.75	28.75	28.25	29.5	28.75	28.5	28.75	29.75	28.5	21.5	5	0	0	0.5	11.5	17.5	24.5	23.5	21	25.5	21.5	30	24.25	24.25	23.75	21	18.5	23.25	25
	fly 35	1038.75	734.75	210.25			fly 36	0	3.25	19.75	25.5	27.5	26.5	26.5	28.75	26.5	30	30	30	30	30	30	30	29.75	30	30	30	30	29.75	22.5	15.75	0	0	3.25	27.25	30	30	30	30	29.75	30	30	30	30	30	30	30	30	30
	fly 36	1219.75	656.5	580.25			fly 37	0	0	1.25	8.25	15.75	18.5	19.75	25.75	26.5	28.5	26.25	29.75	30	28.75	30	29.75	28.5	28.5	26.5	22.5	17.75	14.25	5.25	0	0	0	16.25	27	18.75	23	26.75	28.5	28.75	29.75	27	25.5	28.75	28.5	29.25	28.5	24	25.25
	fly 37	1015.25	639.5	526.75			fly 38	0	0	1.25	4	13.25	15.75	25	22.25	26.25	28.25	29.5	30	30	30	28.5	27.75	28.25	30	24.75	22	8.25	9	0	0	0	0	11	26	30	29.75	27.75	25	30	30	30	28.5	29.75	30	30	26	27	23
	fly 38	933	549.25	454.5			fly 39	0	3.5	12.25	21.5	22.75	29	23.5	28.25	29.25	27.25	29	27.5	27.5	23	30	27	30	20	27.5	22.5	18.75	15.25	6.5	1.25	0	0	0.75	14.25	29.25	30	29.5	26	25.25	26.5	27.25	28.25	30	24.5	29	25.5	26.25	26.5
	fly 39	983.75	822.75	791.5			fly 40	0	0	6.75	15	17.75	22.5	25.75	24	25.25	24.5	26.5	28.75	28.25	27.25	29.25	27	27	27.25	26.25	25	23	14.5	13.5	3.5	0	0	0	0	1.25	13	21.5	26.75	28	29.5	28.5	29.5	25	29.75	27.25	29.75	26.75	28.5
	fly 40	935	666.75	322.25			fly 41	0	0	2	11.75	18.75	18	24.5	27.5	25	28.75	26.5	27	28	28.75	25.5	26.25	30	23.25	24.5	27.75	24.5	23	15.25	6.5	0	0	7.5	24.75	25.5	29	24.5	28.25	27.5	28	29.25	27.25	29	30	27.75	29.5	25.25	22.5
	fly 41	1014.25	292.25	343			fly 42	0.5	21.25	21.75	26.25	25.75	23.5	30	30	28.25	29	30	30	30	29	27.5	30	29.75	29.75	25.75	26.75	22.5	12.75	3	1.25	0	0	1.25	14.75	30	30	30	30	30	30	30	30	30	30	30	30	29.5	30
	fly 42	1158.25	676	615.75			fly 43	0.75	4	17.25	25.75	25.5	29.25	28.5	30	30	27	27.25	28	29.25	30	30	30	30	30	30	30	29.75	14.75	6	0	0	0	0	10.5	19.5	27.25	30	30	30	30	30	30	30	30	30	30	30	27
	fly 43	1135.25	630	942.75			fly 44	0	7	16	14	19.5	24.5	25.5	26	30	29	28.75	29.75	30	29.75	27.5	29.5	29.75	29.5	28.75	27	22.75	10.5	3.5	1.25	1.75	15	27	29	30	30	30	30	30	30	30	30	30	30	30	30	26.5	25.25
	fly 44	1156.25	536.75	703			fly 45	0.75	8.25	18.25	23.25	24.25	29	27.75	29	29.5	25.5	29.5	30	29.25	29.25	30	30	29.5	29.5	30	25.75	20.75	14	3	3.25	7	23.75	26.5	30	30	29.5	30	29.75	28.25	29.75	30	29.25	30	30	27.5	23.5	28.75	27.25
	fly 45	1179.75	999	459.75			fly 46	2.25	7.75	15	20.75	19.5	21	26.75	26	27	28.5	25.75	30	28.25	27.5	27.5	30	26.5	29.5	29.75	27.75	28	11.75	4.5	3	0.25	11.25	27.25	24.75	25.75	28.5	30	27.5	25.5	24.5	30	28.5	27.25	30	29.25	28.5	28.25	21.75
	fly 46	1025.5	646.25	781.5			fly 47	0	0	5.5	24.5	27.5	25	28.25	30	30	27.75	30	28.25	30	30	30	30	28	28.75	29	28.75	21	18.5	8	2.75	0	4.75	24.75	26	27.75	28.75	28.75	29	29.75	29.75	29.75	29.75	26.25	27.75	29.25	27	29	26.75
	fly 47	1123.25	722.25	737.75
	fly 48		483.75	892				bin 1	bin 2	bin 3	bin 4	bin 5	bin 6	bin 7	bin 8	bin 9	bin 10	bin 11	bin 12	bin 13	bin 14	bin 15	bin 16	bin 17	bin 18	bin 19	bin 20	bin 21	bin 22	bin 23	bin 24	bin 25	bin 26	bin 27	bin 28	bin 29	bin 30	bin 31	bin 32	bin 33	bin 34	bin 35	bin 36	bin 37	bin 38	bin 39	bin 40	bin 41	bin 42
	fly 49		529.25	734.75		sss	fly 1	0	0	0	6.5	13.25	12	4	0.5	3.25	4.25	9	10.75	16.25	22.5	19	28.75	24.5	21.75	11.5	9.5	16.5	18.25	22.5	20.75	2.25	3.5	6.75	10	15.25	20.75	23	28.25	27.25	21.25	17.25	19.25	20	21	11.5	10.75	8.75	8
	fly 50		573	552			fly 2	0	0	0	0	5.25	12.5	14.5	8.75	10.75	21.5	24.25	24.25	27.5	26.75	23.5	27.75	22	23.25	25.25	24	19	11.75	10.75	5	2.25	8.5	21	19.5	22.5	23.75	28.5	26.75	28	18.25	23	22.25	11.5	14.75	11.75	5	4.5	5.25
	fly 51		63.25	949.5			fly 3	0	0	2.5	5.25	11.25	4.25	24.5	19.5	18.5	24.25	15	21.25	22	15.25	28.5	22	16.5	18.75	22.25	14.5	11.25	8.75	0	6	2.25	12.75	10.75	11.5	23	22.75	17.75	28.75	19.25	19.25	14.5	14	12.5	12.75	10.25	8	5.5	2.75
	fly 52		801.25	285.75			fly 4	0	3.75	1	10.25	13.5	19.75	15.75	21	21.75	25.75	26.5	30	29	28	29.25	30	23.75	27.75	30	22	23.5	14.5	9.25	2.5	0	0	2.25	2.75	28.25	22.25	30	27.5	29	27	25.5	25	15.25	21.5	20.25	17.75	14.75	20.75
	fly 53		157	670			fly 5	0	0	0	4	14	20.5	20	12.25	6.75	11	22.25	20	22.25	25	25.5	28.75	23	24.25	23.25	14.75	13.75	10.25	2.25	0	0	0	2	4.25	14	11.25	19.5	24.25	18.75	13.25	14.5	17.75	16	10.75	10.75	8.25	5.75	5.5
	fly 54		165.25	832			fly 6	0	0	0	0	0	0	4.25	9.75	10.5	16.25	20.75	13.75	19.25	19.75	25.5	26.5	22.5	22.5	18	8.25	1.5	0	0	0	0	1.5	1.25	2.25	2.25	5.5	4	6.25	5.25	3.5	7.25	10.75	4.5	0.5	4.5	3.75	2.5	1.75
	fly 55		466.5	853			fly 7	0	3.25	14.25	6.5	0	0	0	5	7.5	10	15	15.75	21.75	28.5	28.5	29.25	29.5	30	25.25	21.25	21.75	19.25	15.75	12.25	20.5	13.75	16	13.75	16.75	18.5	16.5	17	26.5	24.5	19.5	15.75	20	14	19.75	26.75	20.75	6.25
	fly 56		561	730.75			fly 8	0	3.25	12.75	16	11.25	18	25	26.5	29.75	27.5	29.5	27.5	28.25	30	29.75	23.75	29	26	27.75	27.75	24	21	3.75	4.25	0	5.75	6.5	13.25	20.25	16.75	28	27.25	19.75	18.75	20.75	24.25	9.5	10.25	13	10.25	12	8.25
	fly 57		779.75	245.25			fly 9	2.25	3.75	5.75	12	9	13	14.75	18.5	13.25	14	16.25	9.5	8.25	9.5	20.5	28	30	29.75	29.25	26.75	25.75	23	24.5	21.75	15.25	9.25	8	11.25	12	16.75	14.5	12.25	15.75	18.5	14.25	15	17.5	14	10.25	14.25	17.75	14.5
	fly 58		571.5	850.5			fly 10	0	8.25	18.25	19	19	16.75	27.5	20.75	21.25	22.5	24	30	27.75	29.75	30	30	30	29.75	29.75	23.5	19.25	19.75	11	3.75	1.75	1.5	17.5	23	21	17.5	19.5	19.25	20.25	19.75	16.25	21.75	20	19	17.5	26.5	17.25	9.25
	fly 59		567	972.5			fly 11	0	0	0	0	0	1.75	3.75	0	6.25	12.75	19.5	23.75	14.5	15	15	23.5	25	27.5	23.25	9.75	0.5	0	0	0	0	9.75	9	16.75	17.5	19.75	12	20	17.75	20.5	15.25	18	10.75	10	11.5	6	4.5	6
	fly 60		718.25	914.5			fly 12	0	0.5	0.75	8	11.5	13.75	18.75	22.75	13.75	27.75	25.25	24	28	29	25.5	23	17	27.25	27.25	9	7.25	6.75	0	0	2	8.25	17	17.75	30	21.5	21.5	23.25	23.25	23.5	27.5	17.25	21.5	24.25	24.5	12.5	6.5	15.5
	fly 61		808	366.25			fly 13	6	15	15	18.5	13.75	8.75	10.25	7	5.5	13	13.25	23.25	26	27	22.5	23.25	30	26.25	24.75	28	24	22.5	23	18.5	20.25	30	29	28.5	21	16.75	14.75	12.75	7	9	17.75	23	22.25	28.25	23	21	20.5	17
	fly 62		951	397			fly 14	0	5.75	6	17.5	28	17.25	10.5	14	24.5	27.25	29.25	28.25	30	28.75	29.25	30	24	23.75	23.75	27	14.5	17.75	13.25	9.25	12.25	19.75	22	10.75	11.5	24.5	29.75	25.25	25.25	28	28	22.75	20.25	24.25	22.25	7	7	11.75
	fly 63		632.75	719			fly 15	0	0	0	0	3.5	4.5	4	4.5	16.75	3.5	12	24	24	28	28	27.75	18.5	14.75	18.5	7.5	2.25	0	0	0	0	0	0	9.25	7	13.25	16.25	13.75	9.75	2	2.5	3	1.5	3	0	3	3.25	1.75
	fly 64		756	320			fly 16	0	3.25	12.25	8.25	10.75	13	13.5	0	0	0	11.25	23.75	26	28	21.75	9.75	8.25	6	8.75	13.75	22.25	18.75	12.75	22.5	17	15.25	23	21.5	24.75	30	24.25	21.25	29.5	19.75	21	22.5	16.75	22.75	16.25	19.5	22	21.75
	fly 65		123.5	572.5			fly 17	0	0	0	1.5	3.75	3.5	9.5	10.25	14.75	19	27.5	28.5	27.75	27.5	27	23.5	25.5	25.5	25	19.5	9	4.5	0.75	0	0	0	0.75	12.5	28.25	29.75	28.75	21	14.5	13.75	14.5	5	5	10.5	5	6	10.5	17
	fly 66		513.75	706.25			fly 18	0.25	1.25	5	17.5	20.75	17.75	26.25	25.25	24.25	27.75	26.75	29.25	29.75	28.75	25.5	21.75	28.75	29.5	21.25	23	21.5	13.25	12.5	0	0	1.75	15.5	24.25	29.75	26.25	30	30	28.25	29	20.75	10.75	15.75	11.25	15	17.75	13.75	18.25
	fly 67		740	346.75			fly 19	0.75	0	2.25	15.75	7.25	9.25	6.75	11.25	13.5	18.75	26	28.5	22.75	23.75	29.5	25.5	23.75	19	18.5	23.5	27.75	23.75	21.75	17.25	7.25	10.5	23.25	26	23.75	26	28	29	28.5	27	23.25	27	26.5	26.25	25.25	22.75	19.5	21.5
	fly 68		433.75	405			fly 20	0	0	1.5	4.75	4	1.5	6.75	2	5	15	7.5	6.5	16.25	21	23	9.25	11.5	14.5	14.75	12.75	8.5	9	4.5	0	0	3.75	7	11.25	15.5	25.25	28.75	20	22	20.75	20.5	22.5	20.75	11.5	5.75	7.5	9	1.5
	fly 69		1026	499			fly 21	0	6.5	5.25	9	5.5	1.75	6	6.25	11.75	12	22.25	24.75	24.75	25.25	23.5	27	26	28.5	22.5	24.5	20.5	22	10.25	4.25	3.75	4	6.5	20.25	18.75	14	22.75	20.25	23.25	20.75	14	16.5	17	14.5	9.5	17	12.5	7
	fly 70		628	924.5			fly 22	0	1	6	4.75	8	9	5.25	6.25	6	19	20.5	15.75	13.25	21.5	24	22.75	21.25	20.75	16	15	1.25	2.5	4.75	0	0	0.5	15.75	21.25	10	11	14.75	22	16	25.5	19	22.5	15	12.5	16.5	11	12.5	5.75
	fly 71		223	181.25			fly 23	0	0	0	6.5	9.5	4.5	15.75	27	24.5	19	22.5	19	26.25	22.5	24.75	25	26	27.75	21.75	29.5	20.5	15.25	16.25	0.75	9.5	20	25.5	24.75	7.5	14	12	18.25	19.5	26.5	22.5	21.5	10.75	20.25	18.25	13.75	16.25	10.5
	fly 72			623			fly 24	0	4.5	4	7	7.5	7.25	3.25	12.75	21	11.75	17.75	25.5	24.25	22	23.5	27.25	28.25	24.5	18	16.5	15.25	16.5	13.75	8.5	8.75	15.25	13.5	7.75	4.75	17.5	23.75	27.75	27.5	20.25	20.75	26.75	27.25	20.25	23.5	15	23.5	19.5
							fly 25	2.25	7.75	11	11	2	2	6.75	11.5	11.25	24.75	30	29.25	30	30	29.75	29.5	30	21.75	26.75	29.25	25	21.5	13.5	6.25	1.25	4.25	14	21.25	7.5	9.5	18.75	21	26.5	25	19.75	22.75	26.75	19.75	21.75	19	16.75	13.25
							fly 26	0	0	0	0	7.25	6.5	8	3.5	10.5	17.25	24.75	29.75	30	22.5	26.25	21.75	25	27.25	29.5	22.5	16.75	6	0	0	1.25	1.75	9.75	27.25	30	30	27.5	26	23.5	20.25	23	21.75	20.25	15.5	19	19.75	19.25	5.25
							fly 27	0	0	0	1	10	17.5	26.5	28.25	22.5	23.5	18.5	27.75	25	26	30	24	26.5	29.25	30	23.75	17.5	6	0	0	0	1.75	18	22.25	26.75	23	29.25	30	30	25	23.25	26.75	25.25	24.75	17	15	12	4.25
							fly 28	1.5	8.75	0	1	0.25	9.5	15.25	8	14	17.75	14.25	8.25	14.5	14.75	28.5	20.75	26.25	16	26.25	20	23	17.5	21.5	12	5.5	2.75	12.5	22.25	20.5	16	17.5	17.75	12	16.75	28.5	18.25	13.5	9.25	0.5	12.5	13.75	7.75
							fly 29	0	0	0	0	4.5	8	2	2.5	0	9.25	15.75	18.75	13.75	4.25	14.5	23	26	25.75	27.75	26.5	22	18.5	16.5	5	2.5	8.5	13	22	24	21	25.5	26.75	20.75	24.25	14.25	22.5	15.75	12.75	11.5	6.5	3.5	3
							fly 30	0	0	0	3	11.75	4.5	7.5	14.25	21.75	19.5	22.5	22.5	22.5	25.5	26.5	24.5	24.75	24.5	30	28.25	28.5	22.5	12	12.25	9.75	7.5	16.25	19	20	17.75	24.25	25	25.75	24	29.5	21.5	23.5	29.75	27.75	26	17.25	19
							fly 31	0	0	0	0	0.75	5.75	6.25	18	18.25	20	20.75	26.25	18	24	21	20.5	16.25	24	19.5	21.25	21	7.25	7.75	0	0	10.75	20	16.75	26.75	28.5	27	21.5	27.25	26.5	22.5	25	22.75	13	13	14.75	13.75	5.75
							fly 32	0	0	2	20.5	28.5	14	3	0	9	15.25	18.5	16.75	24.5	29.25	26.25	22	16.75	25.75	10.75	3.75	14.75	15	2.25	2.75	4	9.75	17	9	21.75	14.25	28.75	16.25	17.25	18	16.5	15.5	16	8	13.5	8.75	5	4.5
							fly 33	0	0	0	7.75	18.5	17.75	14.75	24.5	21.5	15.75	22	19.25	22.25	23.25	22.75	25	21.5	14.5	22.75	18.75	13	17.75	7.75	0	0	2.5	4.25	10.75	11.25	22	13.5	15	20.5	21	18.75	23.5	14.5	17.25	4.5	11.25	7.25	8.5
							fly 34	0	0	0.25	2.25	3.75	4.25	9.5	16	9.75	13	11	14	19.75	14.75	20.75	27.25	11.75	11	12.5	14.5	6	4.5	1.75	1.25	0	0.5	12.25	14.25	25	25.5	22	10.25	12.75	13.75	6.75	3	3	6.75	3.75	3.5	11.75	8
							fly 35	0	0	1	6.75	4.75	0.5	2.25	2	3.75	10	15.5	20.5	30	28.75	29.25	25.25	18.5	21	23.5	27.75	18	14.25	26.75	14	2.5	9	18.5	26.25	21.25	22	23.5	13.5	19.75	26.5	18.5	25	25.5	21.5	16.25	20.5	23.75	19
							fly 36	0	0	1.5	5.5	8.5	18	16.75	16.75	12.5	20	19.5	25	28.5	28	25.5	29.75	29.5	21.25	26	25.75	13.5	2.5	0	0	0	0	9.75	27.75	30	29.75	29.75	25.75	11.25	10.75	12	16.5	20.25	13.25	12.25	7	3.5	5
							fly 37	1.25	10.5	5	6.75	9	4.75	14.5	6	19.75	18.25	24.75	27	19	15.75	16.75	24	23.75	23.5	19.75	15.75	13.25	9.5	14.25	9.5	7.5	8	12.75	13.5	13.25	17.25	19.25	23.5	22	21.25	27.25	21.75	18.5	15.75	13.5	7	6.25	3
							fly 38	0	0	0	1.25	4	4.25	7.5	6.25	9	17.75	21.75	19	23.25	27.5	19.5	15	27.5	18.75	8.5	9.5	12.25	7.5	8.25	0.75	0	4	8	6.75	27	28	18	16.75	19.5	22.5	17.5	7	14.75	15.75	9.25	12.25	11.5	12.5
							fly 39	0	1.75	9.5	11.75	4.25	8.25	23	23.25	26.75	20.75	25.25	27	26.25	30	27.75	24.5	27.75	28.75	19.5	23	27.75	29	13.25	15.25	4.25	2	7	22	28	25	27.75	27	13.25	16.25	15.25	25	28.75	19	24	13	13.75	17
							fly 40	1.25	15.5	14.5	12.5	16.5	11	15.75	9.25	18	21.75	21.25	24.75	26.25	30	29.5	17	16.75	22.5	19.25	17	8.75	8.75	0	0	0	0	3.75	17.75	27.75	23	28.75	29.5	27.75	18.25	13.25	12	17.25	13.5	9.75	21.5	9.5	7.5
							fly 41	0	0	0	0	0	2.75	4.25	0	3	6.25	6	17.75	10.75	12.75	16.75	11.75	15.75	14.5	17.25	7	5	0	0	0	0	0	0	12	22.75	14.25	4.5	15.75	17	19	3.75	5.5	5.5	10.75	3.5	0	1.25	2.25
							fly 42	0	2.5	4	7	12.25	9	19	12.25	22.5	22.25	23.5	25.25	30	30	28	28.5	27.25	30	29	28.25	5.5	10.25	0	0	0	0	6.5	13.25	21.5	27.5	30	26.5	26.75	25.75	22.5	24.75	17	4.5	11.75	4.5	0.75	2
							fly 43	0	0	2	11	14.25	15.5	14	21.75	16.5	26.5	24.75	22.75	22.75	25.75	25.75	25	27.75	26.25	17.5	18.5	14.5	15.5	6.75	0	0	3.5	17.25	9.5	8.5	14	18.25	15.5	17	15.75	19	17.5	13.25	4.25	12	14.25	10.25	11.5
							fly 44	0	0	6.25	4.25	4.25	2.5	7.25	13.75	7.5	12.5	20.75	25.25	27.5	25	27.75	27	25	25	27.25	10.75	9.75	12.75	3.25	0	0	3.75	2.75	3.75	2.5	3.5	10.75	22.75	29.75	20.25	15	16.25	20.25	18.75	10.75	9.75	7.5	4.25
							fly 45	0	0	1	9.75	18.5	21.25	22.25	28.25	30	26	29.25	27.25	19.25	28.25	29.25	30	30	30	28.25	23.75	27.25	20.75	10	5.25	2.25	13.25	26	29.5	29	28.5	30	30	24	26	18.75	30	28.5	19	25.25	27.5	17.25	16.5
							fly 46	0	0	5.25	10.25	20	17	24.25	16.75	23.75	25	29.25	29	28.75	27	25	29.25	25.25	19	17.25	2.5	4.75	0	0	0	0	2.75	25.5	27.25	29.25	15.75	21.25	15.5	12	17	25.25	7.5	12.5	7	11.5	3.5	15.75	7.5
							fly 47	1.75	7.25	17.5	12.75	7	0.5	2.25	7.5	9.25	16.25	21	19.75	20.25	29	30	29.75	28.25	27.25	29.25	28.25	23.5	20.25	25	18.75	10	11.75	18	18	15.75	22	24	22.75	21.75	15.75	17	12.5	16.5	11.25	10.5	11	3.5	4
							fly 48	0	0	0	0	0	5	9	17.25	18	21.75	23.75	29	25.25	24.5	24	24.5	24.5	22.25	19.75	19.5	16.25	6.75	0	0	0	0	0	3.25	17.5	22.75	25.75	24.5	14.5	5.75	8.75	7.25	6.75	8.5	4.25	2	0	1.25
							fly 49	0	0.25	4.25	10.5	10.25	15.75	18.25	11.5	13.25	15.5	17.75	19.75	13	9.75	22.5	19.5	27.75	18.75	13.75	12.5	6.75	0	0	0	0	0	2.25	22.5	26	28.75	18	9.5	8.5	12.75	19.75	21	9	6.5	17	20	19.75	1
							fly 50	0	0.25	1	5.25	8	10	11.25	15	24	15.5	22	16	24.75	18.75	20.25	18.25	13	15.5	18.5	11.5	12.25	8.75	8	0	0	3	21	16.75	15.75	22.75	20.75	15	18	20.25	13.75	23	17.25	6.75	10.5	14	15.25	5.25
							fly 51	0	0	0	0	0	0	0	0	0	1.5	1.25	8.75	2	6	11	2.5	8	6	5	0	0	0	0	0	0	0	0	1	5	0	0	1.75	0	1.25	0	0	0	0	1.5	0.75	0	0
							fly 52	0	2.5	3.25	4.25	14.5	26.5	26.5	30	29.75	30	29	26.5	24.75	29.25	24	30	30	29.25	29.5	29.5	25.75	19.25	16.75	8	0.25	0	0	20	22	19.25	27	30	23.5	15.75	20.5	24.25	10	7	6	17.25	11.5	8.25
							fly 53	2	0	0	0.5	2	0	3.25	3.75	2.75	7	3.5	12	8	12.5	9.25	10.25	9.5	15.75	17.75	4.5	7	5.75	0	0	0	0	0	0	2.75	0.5	2.75	3	0	3.5	4.25	2	0	0	1.25	0	0	0
							fly 54	0	0	0	6	1.25	4.75	5.25	9	9	3	4.75	14.5	13.5	16	12.5	11.25	3	6.75	4.5	4.25	0	0	0	0	0	0	0	0	1.25	1.5	4.75	3.5	0	2.5	4	4.25	4.75	2	1.75	5.75	0	0
							fly 55	0	4.25	9	10	15	11.75	10.75	17.5	15	16.25	18.75	17.25	25.25	18.75	21	23.25	22.5	13	9.25	7.25	7.5	3.25	0	0	0	1.5	7	8.75	8.5	11.25	9.25	7.75	7.25	12.25	13	4.75	7.75	7.75	0	5.25	14.25	15
							fly 56	0	0	6.5	9.25	10.25	6	9.25	9.25	20.5	28.5	23.25	21	23.25	24.25	26	30	26	26.5	19.5	22	18	8	8.25	1.5	0	0	7.5	13	23	25.25	22.5	23.25	21.25	10	16	6.75	5.5	3	4	1.5	1.5	0
							fly 57	3	18.25	21.25	18.25	16.25	19.5	20.5	23.75	24.25	17.25	19.75	27	27.25	26.75	20	26.25	28.75	26.25	22.5	22.75	19.75	6.75	7.5	9.5	7.75	13.75	17	27.5	28.75	27	17.5	11	16.25	24.5	21.25	16.25	13.5	15.25	12.75	8.5	8.25	5.25
							fly 58	0	0	0	2.75	13.5	8.5	5	9.25	8.75	16.75	21.5	26.5	21.75	26.5	26	19	26.5	22.25	14.5	12	14.25	13.25	7.75	0	0	1.75	3	11.75	21	28.75	28.75	18	19.25	21.5	6.75	7.75	14.75	10.75	12.75	7	6	19.25
							fly 59	1	9.25	10.75	14.25	22.25	10.75	19.75	15.5	19.5	22.5	28.25	18.5	24.5	22	22.25	21.5	27.25	14.25	4	10	5	3.75	0	0	0	1.25	7.5	25.25	28.75	30	26.5	8.75	10	2	7	15	13.25	9	8.5	4.25	6.5	8.25
							fly 60	4	13.25	11.5	11.25	11.5	11.5	21.75	16.5	20.5	26.75	22.75	22.75	27.75	21	28.75	28.75	28	29.75	27.75	17.75	14	5	6	0	0	7.75	18.5	22.5	22.75	17	22.5	26.75	20	20.75	19.5	22.5	9.25	5.25	15.5	15.25	0.5	9.75
							fly 61	5	17.25	21.25	24.25	21.75	23.25	21.25	28.5	26.75	27	25.75	25.5	30	28.5	30	28	28.5	29.75	26.5	28.75	24.75	15.5	12.5	9.25	0	0	0	9.75	19.75	30	28.5	21.75	23.25	27.5	21.5	15	12	7	3.75	4.25	8.5	4.25
							fly 62	0	11.5	21.5	24.75	24.25	21.5	26.5	26.75	26.25	28.25	29.75	29.5	26.5	27.75	30	28.5	28	25.75	29.5	25.75	20.5	12	9.75	3.25	0	10.5	18.75	22.75	29.5	26.25	26	24	20.25	20.25	22.25	27	26	17.75	14.5	19.25	23	20.75
							fly 63	1.25	14.5	23	15.75	10	15.5	24.75	18.25	23.75	23	23.5	19.25	20.75	23.75	19.75	25	21.75	20	13.5	18.5	15.5	2.75	0	0	0	0	1.25	0	14.5	26.5	24.75	25	28.5	21.5	16.75	13.25	8.25	5	4.25	12	7.25	11.25
							fly 64	0.5	3.75	12	8	10	13.5	16.75	20.5	19.75	25.5	20.25	23.5	23.25	23.25	29	29.5	28.5	26	30	25.5	23	22.5	11.75	3.75	4.25	4.25	5.25	18.75	26.5	26.25	30	28.5	23.25	16.75	15	8.5	10.5	6.75	6.75	16.25	13	4
							fly 65	0	0	0	0	0	2.75	4	2.75	3.5	12	3	6.5	17.25	9.75	7.5	13	8.25	8.5	0	0	0	0	0	0	0	0	0	0	1.25	2.5	3	3	0	0	1.25	6.25	1.25	0	1.25	1	4	0
							fly 66	0	0	1.5	7.25	17.25	14.75	13.25	13.5	16	21	17.75	29.5	18.5	17.5	15.5	24.25	20.25	17	16	18.25	16	9	1.25	0	0	0	4.5	12.5	20.5	16.5	19	12	6.75	10.75	13.25	12.5	4	12.25	12	4.5	3.5	8.5
							fly 67	1	5	15	13.75	11.75	19	13.5	12.25	19.75	19	24	25	23.25	27.75	23.5	21	23.25	28.25	26	19.5	24	11.5	1.25	1.5	0.75	8.25	26.75	27.75	30	25	28.75	25.25	21	21.5	20.25	26.25	19.25	10.25	10.25	12.5	10	0
							fly 68	0	3	1.75	6.5	9	13	14.75	16	16.25	21.25	20.5	14.75	21	17.5	20.25	17.75	18.5	21.5	17.25	7.75	7.25	4	1	1.75	0	1.5	10.5	20.5	25.75	29.75	20.5	4	3	2.5	5.5	4.75	4.25	1.5	2.25	2.75	0	1.25
							fly 69	7.5	9.75	8.5	18.75	22	17.25	16	26.25	30	28.5	26.5	28.25	29.25	28.75	30	28.25	29.75	28.75	29.5	25.5	26.5	24.75	23.25	23.75	14	21.5	23.5	24.75	22.75	22.25	22.5	22	24.75	28.25	26.75	23.75	23.75	23.75	21.75	18.25	8.5	7.25
							fly 70	0	0	10.75	18.5	17	10.5	21.5	20.25	17.75	19.5	21.25	22.25	29	29	22.5	20.75	22.25	21.25	13	3.75	5.75	0	0	0	0	7.25	23.25	28.75	29.25	30	25.25	18.25	16.5	17.75	10.5	14.5	20.75	10.25	11.5	14	3.25	0.5
							fly 71	0	0	0	0	1.5	0.25	6	8.5	1.5	11.5	5.75	13.25	17.5	13.5	7.5	17	14	6	0	2.75	0	0	0	0	0	0	1.25	0.25	9.75	14.25	8.75	7.75	3.75	12	9.75	5	0	6	4	8.25	2.5	2
								bin 1	bin 2	bin 3	bin 4	bin 5	bin 6	bin 7	bin 8	bin 9	bin 10	bin 11	bin 12	bin 13	bin 14	bin 15	bin 16	bin 17	bin 18	bin 19	bin 20	bin 21	bin 22	bin 23	bin 24	bin 25	bin 26	bin 27	bin 28	bin 29	bin 30	bin 31	bin 32	bin 33	bin 34	bin 35	bin 36	bin 37	bin 38	bin 39	bin 40	bin 41	bin 42
						sss,Dc0H2/+	fly 1	0	0	2.5	5.75	15.75	23.25	15	10.5	18	19	17.75	23.5	22.25	23	24.75	23.25	23.5	20.5	16	17.25	24	18.75	15.25	4.75	0	3.5	8.5	11.75	15.5	20.5	21.25	17	14.75	16	12.25	15.25	19.5	5.75	5	4	7.5	6.5
							fly 2	0.5	2.25	19.25	25	11.5	12.25	16.5	18.25	25.25	28.75	25.25	21.75	25.5	29.5	30	23.5	22	28.25	30	25.75	24.75	15	9.25	10.25	5.75	9.25	16.25	21	26.75	27.5	30	27.75	27.75	27	19	25.25	29.75	26	21.25	19	18.25	18
							fly 3	0	7.25	25.5	24.75	15.75	13	21.75	22	24.75	28.5	24.75	24.75	27.5	24.5	26	25.5	24.75	30	29.75	29.5	21	21.25	11.25	7.5	2.5	13.75	23.25	22.25	25	22	19.25	24.75	25.5	23.5	19.5	15.75	19.25	16.25	22.5	21.75	22.25	10
							fly 4	0	0	1	6.25	12	19	14.5	12.5	16.75	22	21	19.25	26.25	26.25	24.25	26.75	28.25	26.25	19.25	19.75	17.5	4.25	1.5	0	0	4.75	16.25	21.75	20.25	16.25	20.25	20	19.75	20.25	24.25	15.75	13.75	7.75	11	10.75	6.25	6.5
							fly 5	0	0	1.5	6.5	17	19.75	9.25	21.25	18.25	22.75	19	19.5	23.75	27.5	20.5	24.25	22.5	8.5	13.75	7.75	3.75	0	0	0	0	0	5.25	26.25	27.25	29	24.25	23.5	25.5	21.5	16.25	19.5	21	21.5	11.25	19.75	18.25	17
							fly 6	0	0	0.5	10.25	15.25	8.75	20	21.75	22.75	19.25	22.5	19.5	21.75	25.5	22.5	18.5	18.75	15.25	8.25	16	11	2.75	0	0	0	0	2.5	23	27.5	27.75	28	23.5	18.75	23.75	22.5	23.5	15.25	19.25	8.75	12.75	15.25	11.5
							fly 7	0	12.75	22.5	25.5	26.75	23	16.25	15.25	25.25	28	24	22.5	22.25	30	29	30	26.25	29.25	25.5	26.75	28.25	26.75	6.75	6.5	6.75	22.5	30	30	27.25	30	29.75	27	30	28.75	29.5	28.5	23.25	22	22.25	24	22.25	18.5
							fly 8	0	0.75	5.75	13.5	23.75	19.75	13.25	16.25	24.75	28.75	26.5	22	27	29.75	29.5	20	26.5	19.75	26	14.75	8.5	0	0	0	0	10.5	28.5	29.25	30	29	28	24.75	25	29.75	29.25	28	25.25	17.75	25.25	22.25	21.75	16.25
							fly 9	0	0	1	6	14.5	26.25	10	14.75	19.25	22.75	26.5	16.25	23.25	25.25	21	21.5	19	14.25	21.75	17.5	13.25	6.25	1.5	2.75	0	3.75	18.25	27.75	29.75	27	30	30	30	28.5	21.75	17.75	15.75	7.25	18	10	10.25	14.5
							fly 10	0.75	0.75	12	14	11.75	6	15.5	19	18	26.25	29.25	22.5	12.75	24.5	27.5	24.75	24.25	16.5	16.75	18.25	7	9.25	0	0	0	0	10	25	28.25	22.5	14.25	15.5	17.5	26.75	16	18.75	19.5	6.75	10	16.5	14.25	6.75
							fly 11	0	0	0	0	3.25	5.5	10.25	9.75	10.5	15.75	17.75	14	17.25	15.75	20	16.5	17	18.75	14.5	4.5	4.75	0.5	0	0	0	0	1.25	0	11.75	19.25	16	13.25	7.75	21	11.25	18.25	13	13.75	11.25	14.25	9.25	8
							fly 12	0	0	0	10.5	16	16.5	14.25	16.25	24	20.75	24.25	21.25	22.5	25.75	22	20.25	21.25	2.25	2.25	9.25	1.25	0	0	0	0	6.5	16.75	19	17	17	18	18.5	17.25	13	7.5	14.75	10.75	8.5	11	7.5	9.25	7.75
							fly 13	0	0	4.25	9	6.5	11.25	22.75	18	14.75	24.75	23	19.25	20.5	23.75	23	21.5	25.5	21	22.75	24.75	24.25	11	0	0	1	7.5	18.75	30	30	29.25	27.5	29.75	22.5	16.75	19.5	21.75	23.5	13.5	14	18.75	25.25	18
							fly 14	0	0	0	0	2.5	4	4.5	4	14	19.25	16.25	13.5	14.5	24.75	23.25	25.25	20.25	17.5	11.5	4.25	2.5	0	0	0	0	0	10.5	19	22.75	20.75	25.25	27.5	26	24.25	16.75	28.75	18	24	19.25	10.5	7	4
							fly 15	0	5.25	20.75	23.5	13.75	17.5	16.5	20.75	19	20.25	25.25	22.75	27.25	29.25	30	22.25	25.25	23.5	24.5	20.25	12	11.75	0	0	2	17	25.75	30	30	26.25	24.75	25.5	25.25	15	16.25	26	21.5	20.75	13.25	26.25	22.25	20
							fly 16	0	6.5	18.25	19	23.5	22.5	23.5	26.75	19.5	24.25	23.5	23.5	21	24.5	27.75	23	16.25	22	21.5	17	8.25	6.5	0	0	0.5	14.25	22.75	25.25	28.25	24.5	24.25	17	27	26.5	25.5	21.75	16	18.75	20	18	8	10.5
							fly 17	0	0	0	2.5	2	8.25	9.75	14	15.75	14.25	20.25	16.5	18.75	22.5	26.5	24.5	23.75	22.25	24	22.75	15.25	17.25	6	0	0	0	12	27	26	23.5	22.5	28	28.25	19.25	19.75	22.25	22.25	22.75	17.75	22.25	19	15
							fly 18	0	0	1.25	14.25	26.75	24.5	23.75	27.75	25.25	14.5	25.25	23.25	28.25	25.75	24.75	27	28.75	20.5	24.5	19	16.25	7.5	0.25	0	0.5	14.75	25.25	29.25	24.75	29.25	28.25	29.75	29	24.75	24.25	24.75	25	25	21	24.5	13.5	7
							fly 19	0	0	0	0	1.5	0	4.25	5.5	1.75	9.5	18.25	13.25	21.75	18.5	22.5	13	21.25	23.5	20.25	7.5	7.5	0.5	0	0	0	1.75	12	20.5	23.75	18.5	22.25	21.25	16.25	13.75	18.5	12.5	12.75	22.25	11	11.5	3	1.75
							fly 20	0	0	5.5	14	21.25	15.25	12.5	19.25	20.25	16.5	21.5	26	23.75	24	25	27.75	24.75	24.25	28.5	25	19.5	12.5	7.25	5.5	0	0.75	21	15.75	22.5	24.25	20.25	16.75	14	15.5	18.5	13.5	19	15.25	14.25	20	8.75	8
							fly 21	0	0	9.75	10.5	20.5	20.25	19.25	22.25	20	23.5	25.5	28	29.75	24.25	24.25	24	26.5	24	21.5	23.75	25.5	7.75	6.75	0	0	17	29	30	26	25	21	27.75	27.75	22.5	28.25	23	29.75	25	26.75	21	21	18
							fly 22	0	3	14.25	7.25	16.5	12.25	12	19.75	21.25	26.5	18.25	24.25	22	23	25.75	19.25	15.25	22.75	23.75	20.75	9.75	6.75	3.5	3.5	1.5	2.5	0	13.5	19.75	24.75	15.75	29.25	21.5	16	18.75	24	24.75	21	19	19.5	13.5	14.25
							fly 23	0	2.5	12.25	19	29.75	29.5	30	30	29.5	30	30	28.25	30	30	30	30	27	29.75	28.25	28.5	25.25	14	3.5	4	1	23.5	30	30	30	30	27.5	26.75	27.5	26.75	28.75	26	27	19	25	20.75	14	14.75
							fly 24	0	0	2.5	12.25	20.5	22	18.25	20	29.25	22.25	21.5	28.5	25.25	19	27.5	22.25	23.75	16.5	8.5	0	0	0	0	0	0	1.25	12	24.5	29.25	30	28.5	24	29.75	26	18.5	20.5	21.25	23.5	16.5	18.75	10.5	6.5
							fly 25	0.5	1.75	12.5	15.5	22	19.25	21.25	26	16.5	20	28.5	20.75	18.5	21	18.5	25.5	18.5	15.25	19.5	10.25	8.25	4	0	2	0	17	24.75	27.75	25	19.75	23	22.5	25.25	26.25	24.75	17.25	27.5	21	18.75	17	9.75	17.5
							fly 26	2.25	20	27.75	14	13	3.75	23.5	20.5	22.75	23.5	23	25.25	21	20.25	21.25	30	24.25	29.25	20	18	21.25	12	4.5	2.25	2	5.25	23.75	30	30	30	30	30	21	23.5	18.75	22.25	22.75	23.25	25.5	18.5	14.25	14.5
							fly 27	0	4.5	9.25	19.75	21	13.5	26.25	24.5	23.75	22	25.25	28.25	25.5	27	27.75	26.5	20.75	28	19.75	14.5	5.75	0	2.25	0	0	8.25	27.5	29	23.25	28.25	28.75	20	27.5	30	24	25	25.5	25	19.75	12.5	12.75	14.25
							fly 28	0	6.5	12.75	25.75	20.25	26.75	24.75	12.25	18.5	26.25	24.75	26.25	27.25	27.25	29.75	17.25	15	22	23.5	20	26.5	23.5	9.5	3.5	3	14.5	25	18.5	27	30	23.25	25.25	23.25	26.25	23.25	29.5	28	25.75	27.25	20.75	15.25	21.5
							fly 29	0	0	2.75	15	26.5	23.5	21.75	17	17.5	17.25	7.5	8.25	27	22	25.75	18.5	22.75	17.25	8.5	2.5	0	0	0	0	0	0	3.75	23.75	25.25	27.5	17	18.5	21	18.5	12.5	10.25	14.5	13	15.75	11.5	9.25	5.25
							fly 30	0	4	19	23	23.5	18.25	18.5	23.25	21.75	16.75	28.5	25.25	23.5	23.25	21.25	15.5	18.25	18.75	12.75	10.5	15.25	9.25	3.25	0	0.5	20.75	30	30	30	30	29.5	26	27.5	30	29	25.75	20.75	14.25	17.25	24	23.25	18.25
							fly 31	1.5	1.5	6.5	14.5	20.25	23.5	14	22.5	23.25	26.75	23.25	26	25.25	28.25	27	29.25	29.5	22.75	15.75	19.5	20.25	11.5	7.5	9	0.5	1.25	13.5	24.25	21.25	24.25	29.75	26	25.5	28	22.75	18.5	8.5	20.5	21.25	13	21.5	7
							fly 32	0	0	0.5	4.5	7.5	14	8	11.25	21	18.25	19	16.5	23	21.75	17.25	18.25	14.25	26.25	27.25	15	10.25	2.5	0	0	0	4	5.25	19.5	17.75	17.75	16.75	22.25	18.75	22.75	13.5	10.75	12.5	9.25	9.5	7.75	3	7.75
							fly 33	0	0	4.25	17.5	10	12	19.25	16.25	18	16.75	24	21.25	18.25	26.75	20.25	18.25	25	24.25	19.75	24.75	17	18.5	6.25	3	13.75	24.25	27.75	29	26.25	27.5	27	26.25	28.25	24.25	27.25	25.5	18.75	24.75	20.25	14.75	24.25	26.75
							fly 34	0	0	0	3.25	5.5	13.75	13.5	18	24	21.25	20.75	21.25	17.75	24.75	24.25	26.5	24.5	26.5	15	6.25	10.25	1.25	0	0	0	6	21.5	27	24.5	20.25	24	24	10.5	8	14.5	14.25	10	14	9	9	3.5	2.5
							fly 35	0	0	0	5	7.5	6.75	12.5	15	10.75	11	8.75	7.5	10.5	7	6.75	12.5	11.5	2.5	2	2	0	0	0	0	0	0	0	2.75	2.25	6.25	9.5	14.5	4.5	10.5	4.75	7.25	3.25	0	1.5	0	1.25	2.5
							fly 36	0	4	8	14	14.5	11.5	14	22.25	14	23.75	24.75	25	26	26.5	22.5	16	14.5	18.75	14.75	0	4.5	6	1.25	1.5	1.75	5.25	9.25	16.5	27.5	23.5	16	15.75	15.75	9.25	21.25	17.5	16.25	11	11.5	15.25	9.75	6.75
							fly 37	0	0.25	1	0	7.25	4.75	14.25	16.75	18.75	25.75	25.25	20.5	23.75	22.75	21.75	23.75	16.75	14.5	22.75	15.75	5	0	1.25	0	0	0.5	13.25	13	16	27.75	20.75	17.5	13	13.5	8.75	16	10	10.5	10.5	20	3.5	4.75
							fly 38	0	0.25	10.5	7.5	10.5	14	11.25	10.5	15.25	25.75	26.75	18.25	10	23.25	22	24.75	21.75	22.25	11.25	9.5	2	0	0	0	0	0	4	12.75	16	20	12.75	10.75	13	12.25	16	5.5	12.5	8.75	10	3	0	0
							fly 39	11.25	18.25	12.5	7	9.25	14.5	27.75	17.75	27.75	27.5	20.75	21	21.5	29.5	26.75	28.75	22	24.75	25	17.75	16.5	14.25	8	5.25	5.5	7	23.25	29.25	28.5	27.25	23.75	28.25	23.75	16	12	16	13.25	10	15.25	14.5	15.25	7.5
							fly 40	0	2	5.25	0	3	7.25	13.75	8.75	16.5	16.75	19.25	20.5	19.25	18.5	22	12.75	14.25	16.75	5.25	2.25	1	0	0	0	0	0	2	2.75	7.75	9.75	14.75	14	5.25	8.25	4.5	3.5	4	5.25	1.25	2.75	8.25	1
							fly 41	0	0	0	0	0	0	2.5	7	4.5	7.75	16.75	18.25	13.75	22	23.75	22	22.25	17.25	13.75	8	1.25	0	0	0	0	0	3.25	7.75	9.25	16.25	16.25	17.75	13.5	7.5	3.75	9	9.25	2	1.25	8.75	4.75	0
							fly 42	0	0	0	11	19	15	7.5	12	16	19.25	22	27.25	26.75	28.75	18.25	22.75	21.75	22.75	20.25	25.5	20.5	7.75	3	0	0	2.5	19	25.5	27.75	25	18.25	16.75	12.5	17	11.5	14.75	8.75	10.5	11.75	13.25	5.5	0
							fly 43	0	0	3.75	10	15.75	27.25	25.75	22.5	21	26.25	20.75	22.5	29.5	30	23.5	27	25.5	27.75	20.75	21.25	17.75	21	12.5	6.5	9.25	29.5	29.5	30	24.25	22.75	21.5	26.75	28.75	26	30	30	28	23.5	24.75	23.75	16.75	16.75
							fly 44	0	0.25	11.5	16.75	17	16.75	24.25	22.75	12.75	25	19.5	25.25	24	21.25	22.5	27.75	28	16.25	18.75	18.75	8.5	5.25	0	0	0	4.5	17.25	26.25	26	27.5	24.25	20.5	21.25	20.25	17.25	20.25	22.5	16.5	17.75	4.5	16.5	13.25
							fly 45	0	0	0	3.75	7.75	0.75	1.25	12.75	7	7.5	13.75	19.75	27.5	24.25	22	25.5	19.75	24.75	24.75	24.5	15.5	0.75	1.25	0	0	0	0	2.75	2.5	9.25	10	19.25	18.5	27.75	24	7.5	14.25	11.25	12.75	9.5	4.5	0
							fly 46	0	1.75	3	9.25	12	24.5	16.25	23.75	22	14.5	18	22.25	23.5	28.25	27	24	21.5	19.25	14.75	19.25	10	0.75	0	0	0	5.25	19.5	29.25	29.5	30	29.5	29.5	30	29.5	29	23.25	19.5	23.25	25.25	19.25	24	13.5
							fly 47	1.25	0	7.25	24	25.25	22	22.25	25.75	27.25	23.5	25.25	28	26.25	27.5	25.25	26.75	21.5	20.25	17.5	13.5	2	1.25	1.25	0	0	7.25	15.5	20	24.75	25	20.25	23.5	26.25	19	12.75	17	20.75	18.75	19.5	18	4.75	4.75
							fly 48	0	0	11	23.25	16	18.25	18.5	28	28.25	28.75	26.75	30	30	27.25	29.5	25.5	27.75	18.5	13.25	16.75	19.75	14.75	1.5	0	0	22.25	30	26.5	22.5	26.5	30	20.25	22.75	17.5	16	18	21.5	20	18.25	23.25	16.25	24.5
							fly 49	0	0	5	13.75	22.25	12.75	11	9.75	20	20.75	24.25	22.5	22.75	24.75	26	16.75	24	21.25	20.25	11.25	19.25	9	0	7	0	8	25.25	26.25	28	27.5	21.75	26.5	23.5	20.25	19.5	17.25	9	9.25	16.25	22.25	17.5	15
							fly 50	0	0.25	5.5	0	0	9	17.25	16	12.25	8.25	10.5	20.75	17.25	19.75	14.75	20.25	21	21.25	23	16.5	13.5	10.75	5.5	7.5	12.5	22.5	17.75	20.5	20.5	19.75	30	23.75	9.5	12.75	21	11.5	4	2.5	8.75	0	4.5	3.75
							fly 51	1.5	0.75	13.25	17.75	21.75	24.5	22	21	19.25	22.25	26.25	28.5	26.25	27	29	26.75	29	26.25	25.75	20.75	25	23.75	4.25	0	0	4	21.75	25.5	25	26.25	27.75	22.5	27.5	29.25	25	25.25	22.25	23.5	25	26	23.75	20.5
							fly 52	0	0	0	0	1.25	4.5	5	5.75	11	8	12.5	14.5	16.5	12.75	18.5	17.5	16.75	20	18	22	16.25	7.25	1.25	0	0	0	0	1.5	3.5	9	9.25	6.25	6.75	0	0	0	2.75	2.75	4.5	1.5	3.5	1.75
							fly 53	0	0	2.25	15.5	20.5	22	19.75	17.5	18.75	20	21	23.5	23	21.25	19	18	23.25	18.25	16.5	11	9.25	2.25	0	0	0	9.25	17.75	18.25	20	20.25	19	20	20.25	19.75	18.5	13.75	11.75	13	13.75	12.75	13	13
							fly 54	0	7.25	20.5	28.5	24.25	18.75	25	24	28	25.5	27.75	21.25	29.5	25	26.25	25.5	25.25	25.5	27.75	25.25	15	5.25	3	0	1	10.25	23.75	28.75	29	26.5	19.25	17.75	25.25	23.25	22.5	23.5	19	12	9.25	18.5	15.25	8.5
							fly 55	0	9.5	13.75	17.5	16.75	9	14.75	20	18.25	16.75	22.25	22	25.5	25	27	25.5	28.25	28	26.25	15.75	11.75	1	7.5	5.5	2.75	17.5	27.75	30	30	30	30	27.25	27	29	25.25	23.25	22.75	22.5	20.25	21.75	11.25	18
							fly 56	0	0	1.5	7.75	10.25	12.75	16.25	19.75	11.75	18	25	23.5	27.75	18.5	21.75	25.5	21.25	24	23	17	15.25	2.75	0	0	0	2.75	17.75	19	28.25	28.75	19.75	15	19	21.5	23	27.5	21	17	11	11	15.25	22.75
							fly 57	0	0	0	0	1.25	0	5.5	3.5	4	11.5	8.5	13.75	11.75	16.5	15.5	15.5	19.25	20.75	20.25	15.25	7.25	1	0	0	0	0	0	0.75	5.25	12.25	3.25	7.25	5	3	3.25	1.25	2.75	0	4.75	1.75	2.5	0
							fly 58	0	0.5	7.75	12.5	15.5	19.75	18	21.5	17.5	15	24	14.5	18.5	26.5	25.25	24	23.75	27.75	26.75	22.75	11.75	10.5	9.25	5.25	0	5.25	22.5	26.75	24.75	24.25	22	26.75	24.5	27.25	23	21.25	21.75	21	24.5	21.25	18	16.75
							fly 59	12	14.75	22.5	21.75	22.75	21.75	22.5	20.5	21	14.75	10	10	15	12	25.5	29.5	30	29.75	29.75	28.5	24	17	17.25	26.5	15	13.25	20.25	29.5	26.5	25.5	25	28.25	24.75	29	25	27	23.5	20.75	10	8.75	13.25	17.5
							fly 60	0	0	0	4.75	14.25	20	20.75	20.75	26.5	24.25	23.5	25.75	26	27.5	26.5	30	27.5	30	29.5	22.25	27.25	23.25	9	6	4.5	21.25	21.25	24.5	23	24.75	23	28.5	29.5	25.25	26.25	27.5	29.25	22.25	12.75	24.5	9.25	12.75
							fly 61	0	0	0	1.5	1.5	3	2.5	2.75	17.25	14.75	20	21.75	23.75	20	22	25.75	24.25	24.25	13.5	13	7.25	0.75	0	0	0	0.75	12	13.75	16.25	13	18.25	4.5	1.5	2.25	2.75	9	3	3	2.75	0.5	3	0.5
							fly 62	0	0	0	1	3	8.75	11.75	6.75	13.25	21.75	19.5	22	22.75	24	22.75	23.5	22.5	19.5	18.75	2.75	0	0	0	0	0	0	0	0	1.5	9	16.25	9.75	9.25	0.75	2.75	10.75	20.5	9.5	7.25	6.5	9	8.5
							fly 63	0	0	2.75	7	13.75	15.75	19.25	9.25	20.5	18.25	24.75	25.25	26.75	26	26.75	24	30	29.25	27.25	22.75	20.5	14.5	0	0	0	4	19	26.25	21.25	24	17.75	19	18	16	21.25	21.25	14	24	17	18	12.5	8.75
							fly 64	1.25	0	3.75	6.75	8	14	12.25	14.25	12.75	11.75	18	19.25	20.75	19.75	19.75	17.25	20.25	23.25	18	12.75	2.75	1.5	0	0	0	0	1.25	7	4.5	7.5	3.75	6.5	1.75	0	0	3	1.5	0.75	2.5	0	0	0
							fly 65	0	0	0	0	0	0	6	6	0.5	6.25	16.25	21	17.75	20.5	27.25	28.25	26.75	27.25	23.75	20.25	6.5	4.5	0.75	0	0	6	23.75	19.25	22.75	26.75	24.25	21.75	14.25	10.75	17	23	17.25	14.5	14	12.5	12.5	8
							fly 66	0	0	3.5	6.25	4	5.75	12	11.25	9.25	26	20	21.25	24.75	21.75	27.75	23.25	29	26.5	22.25	20.5	11	8.75	11.25	3	8.25	15.5	14.75	18.75	21.75	24.25	20	18.25	26.75	16	16	23.25	26.5	16.75	20.25	19.75	9	4.25
							fly 67	0	0	0	0	0	0	0	6.75	1.5	4.5	1.25	6	5	8.25	13	18	13.5	7	7.25	1.75	4.5	3.5	0	0	0	2.25	3.75	17.5	24.75	21.75	22	19.5	7.25	8.75	13.75	21.25	16	7.75	12.25	12.75	7	4.75
							fly 68	0	0	0	4.5	13	11.25	12.25	10.25	17.25	12.25	12.5	24.5	23.25	21	20.5	22	23	24	15.5	14.75	10.5	13.25	0.75	0	0	0	0	5.75	13	15	10	1.5	5.5	1.25	3	0	1.75	5.75	3.5	6.5	6.25	0
							fly 69	0	0	0	0	0.75	8	4.25	1.25	6.5	8.75	5	9	17	20	16.5	16	12.25	12.5	7	7	2.75	7.75	2.5	0	0	3	22.5	25.25	27	28.5	27	25.75	27.25	25.5	19.25	13.25	11.25	22	15.5	15.75	7.75	12
							fly 70	2	16.75	20.75	29	21	22.5	19.75	15.25	17.25	24	21	23.75	21.75	23	17.75	26.75	25.75	21.75	11.75	17.75	14.5	13.25	17.5	11	0.5	18	22.5	20.75	23	26	27.75	23.25	23.75	25.75	26.25	26.5	24	28.5	20.75	12.75	18.75	19.25
							fly 71	0	0	0	0	0	1.5	1.25	0	2.25	1.75	2.5	7	8.75	13.75	9.75	8	7.5	6.5	6	2.75	1.25	0	0	0	0	0	3.75	13.25	16.5	9.75	15.5	8	3	6.25	5.75	11.25	3.5	2.25	2	0	0	0
							fly 72	0	0	6.25	20.75	18.5	14	14	15.75	17.25	12.5	10	23	23	21.25	24	15	13.5	24.25	15.5	9	4.5	7	6.75	0	0.25	10.5	18.5	27.75	17.75	23.75	27.25	22.75	18.5	16	16.75	8	7.5	16.25	20.5	6.25	15	8.5
[truncated: 6 more columns]

## Sheet: Fig 4E
		Sleep (min)						bin 1	bin 2	bin 3	bin 4	bin 5	bin 6	bin 7	bin 8	bin 9	bin 10	bin 11	bin 12	bin 13	bin 14	bin 15	bin 16	bin 17	bin 18	bin 19	bin 20	bin 21	bin 22	bin 23	bin 24	bin 25	bin 26	bin 27	bin 28	bin 29	bin 30	bin 31	bin 32	bin 33	bin 34	bin 35	bin 36	bin 37	bin 38	bin 39	bin 40	bin 41	bin 42
		wt	1xBRP	1xBRP,Dc0H2/+		wt	fly 1	0	11.75	11.5	25.75	30	30	28.5	29.75	29.5	30	30	27.5	29.25	29.75	30	30	29.5	29.25	28.5	27.5	20.25	14.5	4	0	0	8	27	30	29.75	29.75	30	29.5	29.75	29.75	29.75	29.5	29.25	29.75	29.75	29.5	29.25	29
	fly 1	1196.75	917	802			fly 2	0	0	9.5	16	25.25	26	26.75	26.5	30	28.25	30	30	30	29.5	30	29.25	29.25	25.75	24.75	11	12.75	3.25	0	0	0	0	17.5	29.75	30	29.5	30	30	30	30	30	30	30	30	30	29.25	24.75	26.25
	fly 2	1060.5	963.75	842.75			fly 3	3.25	9.25	16.5	15.25	24.5	24.75	27.25	21.5	26.75	28.25	29.75	30	29.5	29.75	30	29.5	30	30	24	19	16.5	11.25	5.25	2.5	0	6	26.75	29.5	29.75	28.25	29.5	30	29.75	29.75	30	28.5	30	28.25	30	29.25	27.5	27
	fly 3	1117.25	636.75	853.5			fly 4	5.75	2.5	6.75	22.75	22.5	23	26.25	26.75	29	25	28.5	28.5	30	30	30	30	30	28	28.75	6.25	1.75	0.75	0	0	0	16	30	30	28	28.5	28.25	27.75	24.75	30	27.5	30	28.75	25.5	24.75	30	30	24.5
	fly 4	1072	794.5	1017.5			fly 5	0.5	7.25	4.75	25	28	29.5	29	30	30	30	30	30	30	30	29.5	30	30	29.25	30	24.25	20	19	5.75	0	0	0	1.25	25.25	30	30	30	30	30	30	30	29.75	29.75	30	30	30	30	30
	fly 5	1166.25	833	959			fly 6	2.5	6.25	7.5	19.75	19	25.75	22.25	26	28	28.5	27.5	29.75	28.75	30	30	30	30	30	29.5	30	26.75	19	3.5	0	0	13.75	27	29.75	29.5	29.25	29.75	29.75	30	28.25	28.5	29.5	29	29.5	29.75	30	30	30
	fly 6	1146.5	601.75	781.75			fly 7	0	0	0	8.25	12	21.25	26.25	27.75	27.75	26.75	26	28	29.5	29.75	28.75	29.75	26.25	27.5	25.75	11.75	14.75	9.75	2	0	4	27	28.75	29.75	30	30	28.5	29.5	29	29.5	30	29	28.25	30	28	29.5	25.5	25.25
	fly 7	1062	1062.5	1003.75			fly 8	0	2.75	23.25	22	28.75	29	25	29.25	30	29.25	29	30	30	27.5	30	27	27.5	29.75	22.25	23.25	17	11.75	4	0	0	16.75	29.5	30	29.5	29.75	29.75	29.75	30	29.25	29.25	30	29.75	27.25	29.75	28	28.25	27.5
	fly 8	1148.25	831.75	982.25			fly 9	3.75	9.25	18.75	26.75	29.25	28.75	29	27.75	28.5	29.75	30	30	30	30	29.75	29.75	30	26.75	26	27.25	19	12.75	6.5	1.5	0	2.5	22.25	28	30	30	30	30	30	30	30	30	30	30	30	30	30	30
	fly 9	1195.25	733.5	934.5			fly 10	0	0	0	3.75	16.75	25.25	24.5	24	28.75	30	29	29.5	27.75	28	24.25	29.5	29	25.75	28.25	24.25	23.25	11.25	3.25	0	0	0	17.75	30	30	30	30	30	28.75	29	29.5	30	30	30	30	30	28.75	27.5
	fly 10	1072	750.5	963.75			fly 11	1.25	0	0	5.75	14.5	19	25.5	22.25	29.25	26.25	25.75	30	29.25	29.5	30	30	29	29.75	26.5	18	20.5	14.5	12.25	0	0	18.25	29.75	30	29.75	30	30	30	30	29.75	29.5	30	29	30	29.25	29.5	30	29.5
	fly 11	1107.5	1048	880			fly 12	0	0	0	1.25	1.25	2.5	15.75	21	21.25	22.5	26.25	28.5	21.5	28.5	27	27.75	25.75	25.5	19.25	16	2.5	2.25	1.25	0	0	0	5	24.5	30	29.75	30	30	29.75	30	30	30	28.75	28.25	29.75	28.25	23.75	26.5
	fly 12	874.5	991.75	1056			fly 13	0.25	0.25	3.75	7.5	14	22.25	18.5	25.75	29.25	28.75	28.75	30	27.5	30	29	28.5	28.75	27.25	27.75	28.75	27	26.5	13.5	3.5	4.25	21.75	27.5	29.75	29.75	28.25	30	30	30	30	30	30	27.25	25.75	27.5	29.75	29.5	25.75
	fly 13	1140.75	976.25	1014.25			fly 14	0	3.5	15.75	22.75	20.75	25	29.25	26	26.5	30	29.75	30	30	30	27	28.25	30	23.5	17.75	17.75	15	3	0	0	0	0.25	23.5	29.5	30	30	30	30	30	30	30	30	30	30	30	30	30	28.25
	fly 14	1061.5	774	914			fly 15	0	0	1.25	7.5	15.25	13	28.25	22.5	26.25	29	29.25	28.75	29.25	23.5	29.25	28.5	30	23.75	25.25	17.75	4.75	0	0	0	0	12	25.5	29.75	30	30	30	30	30	29	29.5	30	30	30	28.75	18.75	24.75	19.5
	fly 15	977	894.75	1000.75			fly 16	5.25	10.75	9.25	15	23.75	14.75	20.75	22.5	19.75	28.75	30	29	23	28	30	26	29.25	27.25	21	15.75	14.25	12.25	13.5	7	1.25	12.25	30	30	30	29.75	29	29.75	29.75	29	30	30	28.75	29.75	29.75	27	29.25	29
	fly 16	1080	854	986			fly 17	6.75	11	23	24.75	27.25	25.25	24.75	25.25	30	26	27.25	27.25	29.5	30	29.25	29.5	29	30	25.75	27.25	24.25	25	9.5	3	0.75	3	24	30	30	30	30	30	30	30	30	30	27.75	29.25	29.25	29.25	27	30
	fly 17	1151	755	777.75			fly 18	0	1.25	0	5.75	17	20	20.25	24.75	24.75	26.75	28.5	30	30	30	26.25	30	29.75	30	24.5	17.75	7.5	5.5	0	0	3	19	18.75	28.5	30	27.75	26.25	29.75	25.75	30	28.75	29.75	27	27.5	25	26.75	29.75	30
	fly 18	1026.25	720	869			fly 19	1.25	2.75	5.25	11.5	13.5	13.75	15	15	23.25	24	26.25	22.5	21.75	27.75	27.75	26	27.5	28.5	25	24.5	17.25	7.5	0	0	0	0	8.75	20.5	30	28.75	28.25	30	29.75	29.5	29.5	29.75	28	30	30	29.25	24	27.75
	fly 19	982	941.75	999.25			fly 20	0	0	0	3.75	12	23	25.5	28	29	30	30	30	28.75	29.75	30	30	29	15.5	17.25	12.75	3	1	0	0	0	0	3.5	11	24.75	27.5	28.25	30	29.5	30	30	29.5	29.75	28.25	30	29.5	27.25	26.75
	fly 20	905.75	829	1042			fly 21	0	2	16	22	26.75	25	29	26.5	27.75	29.5	30	27.75	29.25	29.5	30	29.5	30	29.5	29.25	28.75	26.5	22	14	8.25	0	1.5	15.25	29.75	30	30	29.75	29.5	29.25	30	28.25	29.25	29.75	30	28.25	28.5	30	30
	fly 21	1173.5	967.75	970.25			fly 22	0	0	10.75	21	27.25	25.5	26.75	30	29.5	26.25	29.25	28.25	30	30	30	26.5	30	30	26.5	21.25	11.25	6.5	0	0	0	0	2.75	20.25	25.75	30	29.75	30	29.75	30	29.75	29.5	29.75	30	28	28.5	24.5	28.25
	fly 22	996.25	1125.75	1043.5			fly 23	0	0	0	0	2.75	21.75	27.75	29.25	27.5	29.25	29.5	26.25	28.75	28.25	28.5	27.5	26	29	25.25	20.75	12	2.75	0	0	0	0	8	28.25	29.5	28.75	29.75	26.25	28	29.5	28.25	27	29.5	30	28.25	29.5	30	26
	fly 23	913.5	1022.25	915			fly 24	0.5	1	17.75	23.5	26.5	29.25	26.25	30	30	28.75	28.75	26	28.25	30	30	29	28.75	30	29	27	23.5	17.25	6.5	0	0	1.25	18.25	30	30	30	30	30	30	30	30	30	30	30	30	30	30	30
	fly 24	1164.25	903.25	890.5			fly 25	0	0	5.5	6.5	25.25	25.25	28.5	28.5	26	28	28.75	29	30	30	30	27.75	29.75	21.75	20.25	12	13.75	3.75	0	0	0	2.25	22.5	30	30	30	30	30	30	30	30	30	30	30	30	30	29.5	29.5
	fly 25	1053.75	1101.75	915.25			fly 26	12.5	25.25	20.25	29.75	25.75	30	29.25	28.5	29.75	30	30	29.5	29.75	29.75	29.25	29.5	28.5	27.75	25.5	19	13.75	5.75	1.25	2.5	1.25	7.25	21.75	27	29.75	30	30	29.5	29.75	29.25	29.5	29.25	29.25	30	29.5	30	29	29.75
	fly 26	1161.5	942.75	1057.75			fly 27	0	0	0	0	4.5	7.25	15.25	16	25.25	28.25	29.75	28	29.75	30	29.5	30	28.25	24.75	21.75	17	9.25	3.5	0	0	0	1.25	22.75	29.75	30	30	30	29.5	30	30	30	30	30	30	30	30	27.5	29.75
	fly 27	980.5	989.25	1047.25			fly 28	0	8.5	17.5	24.5	25	29.75	26.25	29.25	25.25	27.75	27.75	28.75	26.5	26	28.75	30	28.5	28.5	29.75	29	24	20.25	22	9.25	0.75	18.25	29.75	30	30	29.75	30	29.75	30	30	30	30	30	30	30	30	30	30
	fly 28	1227.75	946.75	1080.5			fly 29	0	0.75	6.75	22.25	22	21.25	29.25	26.25	26	24.5	27.75	30	30	27	25.25	30	30	30	30	24.25	22.5	11.25	14	2.75	0	10.75	25.75	22.25	27	28.75	19	29.5	29.5	29.25	30	29.25	26	24.25	28.25	30	28.25	28.25
	fly 29	1113.75	721.75	990.25			fly 30	0.5	0.75	3	5	13.25	20.5	15.5	25.5	27	23.5	24.5	26.75	26.75	28	30	29.25	23.25	28.25	12.75	16.5	7.75	6.25	3.5	2.75	0	1.75	17.5	28.25	30	30	30	27	29	28.5	27.5	30	30	30	30	30	30	30
	fly 30	1039.5	1173	782.5			fly 31	0.25	2	7.25	18.25	18.25	24.5	19.25	25	27.25	27	28.5	27.75	27.5	28.75	30	30	30	20.5	17.5	12	5.25	0.25	0	0	0	1	16.5	29	29.25	30	30	30	29.75	30	30	30	29	30	30	30	30	30
	fly 31	1019	964.5	839.5			fly 32	0	1.75	5.75	9.75	12.75	23	21	19.25	15.5	24.75	29.75	29.5	22.25	24.5	28.75	30	25	19.25	7.75	7.75	3.25	3	0	0	0	1.5	18	26.75	30	29.5	30	29	30	30	30	29.25	30	28.5	29.5	28.75	30	30
	fly 32	925.5	979	1009			fly 33	0	0	3.75	12.75	16.25	26.75	27.25	27.5	27.5	28	30	29.75	25.5	26.25	27.25	30	18.25	19	6.5	2	1.75	0	0	0	0	0	0	5	23	28.5	29.75	29.75	30	30	29.5	30	30	28.5	30	26.5	26.75	27.75
	fly 33	879.5	963.5	1024			fly 34	3.5	5.75	22.25	27.75	21.75	18.5	23.5	26.75	28.75	25.5	25	27.25	30	29.75	29.25	24.75	29.5	30	25.25	20.25	27	9.25	11.5	1.5	0.5	3	0	14.5	28.25	30	30	29.75	29.75	30	30	30	30	29.5	29.75	29.75	29.25	29.25
	fly 34	1087.75	946.5	1076.5			fly 35	0	0	7	20.5	20.75	28.5	27	22.5	24	23	27.25	27.5	26.75	30	30	30	30	29.25	24.5	26.75	26.5	29.75	10.75	8.75	0	0	17	29.5	30	30	29.75	30	30	29.5	29.5	27.25	29.5	30	30	30	30	29.5
	fly 35	1119.5	1072	956.25			fly 36	0.75	7.25	16	21.5	26	26.75	29.5	28.5	28.75	29.25	25.75	29	28.75	30	30	30	30	29.5	29.5	30	24.25	21.5	10.25	6	1	22.25	27	29	29.5	29	28.25	30	29	29.25	29.5	29.75	30	29.5	29.25	29.75	29.5	28.5
	fly 36	1226.75	1179	967.25			fly 37	1.25	4	9.75	21.25	27.25	27.75	28.75	29.25	28.75	28	29.25	29.75	30	29.75	25.5	30	29.25	27.5	25.75	14	16	3	1.5	0	0	1.75	12.5	18.5	26	29.75	30	30	29	25.75	28.25	29.75	30	29.75	29.25	29.75	29.75	27
	fly 37	1035.5	1113.25	934.5			fly 38	0	1.75	9.5	18.75	26.5	25	28.25	25.25	27.75	27.5	30	30	26.5	30	30	30	28	29.75	26.75	22.5	25.25	15.5	7.5	3.5	0	3.25	25	29.5	30	30	30	30	30	30	30	30	26.75	30	29	30	29	24.75
	fly 38	1152.75	1046.75	1072.75			fly 39	1.25	1.5	12.5	24.75	27.25	28	30	29.25	27.5	30	29.75	30	30	29.75	29.75	26.75	29.75	30	27.5	23.5	19.5	12.5	0	0	0	5.25	27.75	30	30	30	30	30	30	30	30	30	30	30	30	30	30	28
	fly 39	1180.25	924.5	916.5			fly 40	6.5	21.25	16.75	28	23.5	25.5	30	24	29.75	26	26.25	30	26.75	29.5	30	30	27.75	30	23.5	27.5	23.5	16	11.75	1.5	0	0	8	29	29.5	29.5	29.75	29.5	30	30	29.5	30	29.75	29.5	30	29.75	30	30
	fly 40	1169.5	1088.25	905			fly 41	3.25	16.25	18.5	21.75	25.5	27	29.25	30	26.5	25.25	29.5	29.75	29.75	30	29.25	30	30	22	15.5	20.75	5	0	0	0	0	5.75	27	30	30	29.5	30	29.75	30	30	30	30	28.75	28.25	30	29.25	30	26.75
	fly 41	1106	989.75	921.5			fly 42	0.5	0	5.5	2.75	9.75	9.75	12.75	19.5	27.75	24.75	26	28.75	29.5	29.5	29	29	28	27.25	25.5	11.75	12.25	1.75	0	0	0	3.5	12.25	19.75	27.25	25.75	26.5	25.75	27.25	18	24.5	26.75	29.5	30	26.25	29.75	28.75	20.75
	fly 42	909.5	875.75	1109.5			fly 43	0.5	0	0	5	17.5	26	26.5	27.25	29.5	29	30	30	30	30	30	30	30	30	25.75	26.25	12.25	0	0	0	0	3.75	21	28.75	29.25	30	29.75	29.25	30	30	29.5	29.75	30	30	30	30	30	30
	fly 43	1081	1123	912.75			fly 44	0	1.25	0	2	9.75	20.75	24.25	26	29.25	26	29.5	28.75	28.5	30	30	30	28.25	18.75	22.5	18	9.25	3.75	4	1	0	0	10	25.5	29.75	30	30	28.75	29.5	28.75	30	30	30	30	30	27.5	30	24
	fly 44	959.5	1122	1043.5			fly 45	0	2.25	10	8.25	5.5	16.25	21.5	15.25	28.75	28.75	29.75	25.75	24.5	28.25	30	29.5	30	26.5	16	17	15	4.5	0	0	0	4.5	18.75	23.5	28.75	30	30	30	30	30	30	30	30	30	24.75	26	28.75	25.25
	fly 45	962.75	917.75	950.75			fly 46	0.5	7.5	2.25	11.5	8.75	25	17	27.25	29.75	29.25	28.5	29.25	30	29.75	27.25	29.25	30	30	30	28.25	17.25	12.5	2.5	2	0	10	27.75	28.25	30	29.25	29.75	29	29.75	29.75	30	30	28.5	30	29.5	30	29.5	30
	fly 46	1123.5	764.5	1104.5			fly 47	0	2.25	17	25.5	24.5	27.25	25.25	23.25	24.75	30	25.75	28.25	29.25	26.25	28.5	27.75	29	20.75	19.5	19	18.25	7.75	1.5	0	0	3.75	9.5	25.75	30	30	30	30	30	30	30	30	30	30	30	30	30	30
	fly 47	1081.25	615.75	1015.25			fly 48	6	16.75	24	20.5	21	25.75	23.5	26.75	28.25	27	19.25	24.25	26.75	30	30	28.25	29.75	26	27.5	23.5	16	14.75	8.25	3.5	0	2.25	25.5	29	30	30	30	29.75	30	27.25	29.75	29.75	29.5	29.75	29.25	30	28.75	26.25
	fly 48	1160.5	1094.75	887.25			fly 49	0.25	2.5	10.75	16	16	26.75	25.75	26.5	26.25	24	29.75	26.25	20.75	26.25	30	30	26.5	17.5	26.5	26.25	19	7.75	1.5	0	0	0	11	29.5	30	30	29.75	29.75	30	30	29.75	30	30	29.75	30	29.75	29.75	16.75
	fly 49	1023.25					fly 50	0	1.25	9.25	23	25.25	26.25	28.75	30	30	28.25	28	29.25	29.25	29.75	30	30	25.75	24.75	21	16.5	15	9	4	0	0	0	0	9.75	29.25	30	30	30	30	30	30	30	30	30	30	30	30	30
	fly 50	1070.75					fly 51	3.5	19.25	24.5	26.25	28.25	25	29.75	28	30	29.75	30	30	30	30	30	30	30	21.5	25	18.5	15.5	7.5	0	0	0	0	4.25	23	28.25	29	29.25	30	30	30	30	30	29.75	30	30	30	30	30
	fly 51	1122.25
								bin 1	bin 2	bin 3	bin 4	bin 5	bin 6	bin 7	bin 8	bin 9	bin 10	bin 11	bin 12	bin 13	bin 14	bin 15	bin 16	bin 17	bin 18	bin 19	bin 20	bin 21	bin 22	bin 23	bin 24	bin 25	bin 26	bin 27	bin 28	bin 29	bin 30	bin 31	bin 32	bin 33	bin 34	bin 35	bin 36	bin 37	bin 38	bin 39	bin 40	bin 41	bin 42
						1xBRP	fly 1	1	4.25	3.25	6	10	13.25	9.75	22.5	18.75	23.25	17.75	25.25	18.25	23.75	21.5	26.75	24.25	21.25	19.5	21.75	14.5	6	5	0	0	12	19.5	17.75	20.25	24.75	28.5	27	26.5	22.75	26.75	29.75	29.75	22.25	23.25	25.5	23.5	29.5
							fly 2	0	0	2.5	9.25	13.25	20	21.25	23.5	26	21.25	25.75	27	23	25.5	20.25	27.5	30	30	27	23.5	15	15.75	12.25	3.5	0	0	9.5	29.5	30	29	26.75	27.5	27	30	30	26.25	27.75	23.25	22	28.5	28.25	27.75
							fly 3	0	0	0	0	0	1.25	0.5	16.25	14.25	23	23.75	25.5	25.75	23.75	25	26.25	29.25	26.75	14	9.25	3.5	0	0	0	0	0	13.25	27.5	30	28	24.25	23	26.75	28.25	21.75	25	22	24	22	19	7.25	3.5
							fly 4	0	0	1.5	5.75	4.75	7	12.25	16.25	20	18.25	22	23.25	24.25	27	29	25	25.75	13.5	17.75	7.75	3.5	0	0	0	0	0	4.75	18	25.75	24.5	26	28.5	20.75	15.75	21.25	28.5	26.75	25	20.5	17.25	22	27.75
							fly 5	0	2.25	0	1.5	7.5	8.5	17.5	18.75	16	19.5	26.75	21.5	27.75	24	25.5	17.75	15.25	22.5	10.5	11.75	2.5	1.5	0	0	0	0.75	24.5	28	29	29.5	28.75	29.25	29.25	20.75	27.5	26.75	28	26.25	24.75	24.5	26.5	18.75
							fly 6	0	0	0	0	0	5	15.25	14.25	22	18.25	18.75	21.5	22	23	25.75	15	18.75	15.75	20.75	8.75	5.75	0	0	0	0	0	10.25	16.5	18.5	23.5	13.25	22.25	16.75	17	13.25	21.25	12.75	19.25	12.75	25.5	15.5	17.75
							fly 7	0	0	1.75	16.5	19.75	23.5	24.25	21.25	19	27.25	27	28.75	28.25	29.5	29.5	27	28.75	25	22.25	13.75	16.25	5	0	0	0	12.5	27.25	29.75	30	29.5	29.25	30	29.5	30	28.5	29.25	29.25	29.5	28.75	28.25	29	29.5
							fly 8	0	0	0	1.75	4.25	10.5	21.25	22.25	23.5	24	27.75	19	28	27.5	29.5	27.5	27.5	16.25	15.25	8.5	4	0	0	0	0.5	9.75	14.75	20.5	23.5	23.75	18	19.25	25.75	27.5	28.75	19.25	23.5	28	30	30	25	28.25
							fly 9	0	0	0	1.25	4	4.25	5.75	13.25	10.5	21	25.25	25	28.75	28.75	26.75	19.5	18.75	19.75	14	6.25	1.75	0	0	0	0	8	25.25	28.25	24.5	26.25	24.5	25.75	27.75	20.75	26.25	22.75	22.5	24.5	22	17.75	27.25	27.5
							fly 10	0	0	0	0	0	0	4.5	16	14.25	23.75	21	25.75	25	30	24.75	11.75	21.5	21	19.25	6.5	2.75	1.25	0	0	0.25	15.75	25.25	20.75	23.5	25.5	26.75	24	20.25	25.5	24.75	21.5	29.25	26	23.25	24	25.75	17.25
							fly 11	0	2.75	11.25	13.25	24	26.75	26	24	26.75	29.25	24.75	30	29.75	29.75	30	28.25	26.75	27.5	23	15.75	11	0	0	0	0	16	28.75	30	30	29.25	28	28.25	29	29.25	30	30	30	30	20.75	24.75	25	29.75
							fly 12	1.25	1.5	6.5	11.25	16.75	16.75	22.5	24	24.5	26.5	21.75	20.75	22.5	25.25	27.5	29.75	26.75	22.5	26.5	23.5	8	3.75	0	0	1	27	29	29.25	29.5	29.5	26.75	29	26.5	29.5	29.5	28.75	25.75	29.75	30	30	29.75	29.25
							fly 13	0	0	0	3.5	22.75	22	21.5	22.75	27.5	28	26.5	27.5	27.75	26.75	26.25	29	18.5	23	22.5	11.25	5.75	5.5	0.75	0	0	16.75	28.75	28.75	29.25	28.5	27.5	27.75	28.25	28.25	29.75	27.5	30	28.25	25.5	25.5	24.5	26.75
							fly 14	0	0	0	0	0	19.25	19.25	28.5	28.25	28.75	28.25	27.75	28.25	30	30	29	26	23	17.5	8.5	3	0	0	0	0	0	4.5	22	26	27	24.75	25	23.5	24.75	22.25	26.75	26.25	18.25	12.5	14	18.25	22.5
							fly 15	1.25	0	3.75	4.75	6.75	20.25	22.5	23.5	19	24	21.75	26.5	29.75	29.25	28.5	24.75	22.75	20.5	21	17	11.5	8	3.25	0	0	3	20.5	28.75	28	25.25	27.75	20	24.5	24.75	18	23.5	28.5	25.5	27.25	25.75	28.75	25.25
							fly 16	0	0	0	3.75	14.75	18.25	22.25	27.5	27.25	30	25	28.25	28.75	29.75	20.5	24.5	25.75	26.25	9.5	19.75	8	0	0	0	0	1.25	22.5	20	22.25	21.75	24.75	30	29.5	26.25	17.5	23.75	27	27.5	28.25	28.75	30	24.25
							fly 17	0	0	0	0	0	0	5.75	3	19.25	20	24	25	25.5	23.25	25.75	21.25	22	21.25	13.75	9	3.75	1.75	0	0	0.75	5.25	15.5	15.75	19.25	14.5	27.5	16	27.75	20	17.25	26	23	23.25	29.5	24.75	23	26.75
							fly 18	0	0	0	0	0	0	0	6.25	17	22	20.5	18.75	26.25	25.5	24	20.5	22	18.5	19.5	18	0.25	2.5	0	0	0.75	5.25	19.25	22	14.5	19.75	18.25	22.5	27	22	25.75	25	30	25.5	16.25	25.25	28	23
							fly 19	0	0	1.25	12.25	18.5	14.25	20.5	23	24.5	25.5	24.75	29.25	23.25	22.25	26.75	26.75	24.75	27.5	18	15.75	7.25	0	0	0	0.25	9	15.5	22.75	24.25	26.25	25.5	27.5	27.5	29.75	23.75	25.25	24.25	27	25.75	29	26.25	29.75
							fly 20	0	0	0	0	4.5	18.25	21.25	17	18.5	21.75	25.5	26.25	25.25	25.5	26.75	30	23.5	19.5	16.5	13.5	2.25	2.25	0	0	0	12	22.5	22.75	18.5	18.5	24.25	23.5	22	20	22.75	22.75	29.75	28	24.75	26.5	20.5	22
							fly 21	2	9.5	9.25	5.5	9	9.25	18.25	27.25	24	28.75	19.75	29.5	27.75	26	30	26.75	29.25	23.75	18.5	16.5	15.75	9.75	5	4.75	0	12	24.25	27.25	25.5	29.5	27	26.5	28	28	22.5	29.75	30	27.5	30	26	22.75	29.5
							fly 22	0.25	10	22.5	20.75	25	20.5	24.5	24.75	26.25	25.75	26	26.75	26	27	28.75	28.75	28	24	20.25	22.75	24.25	18.25	15.5	4.75	0	10.25	29	29.25	27.25	29.25	29.75	30	29.25	30	29.75	28.25	26.75	24.75	26.75	29.5	26.25	30
							fly 23	0	0	11.75	19.75	22	24.5	23.75	17.5	21.75	25	24.25	26.5	27.5	25.5	29.5	29	28.5	28.5	25.75	23.5	9.5	2	0	0	0.5	10.25	19.25	18.25	23.5	24.75	27.5	28.25	29.75	23.5	24.5	30	28.5	26.25	28.75	27.25	28.25	21.25
							fly 24	0	0	1.25	9.75	14.5	18	16.75	23.25	18	26.25	22.5	19.5	30	23.25	24.25	19.25	11.5	15.75	10	14	6.75	0	0	0	0	12	29	29.75	29.75	29.25	27.5	29.5	28	24.5	29.75	27.25	20.75	29.5	28.25	25.5	25.25	26.5
							fly 25	3.75	2.25	9.75	14	19	24	22	26.5	27.75	29.5	22.75	28.5	29.25	27	27	28	25	25.5	24.5	27.5	17.25	5.75	4.75	1.25	3.5	16.5	28.25	26.25	27	24.25	29.25	28.5	28.75	26.5	28	26.75	29.75	28.5	28	26.75	29	26.25
							fly 26	0	2.75	0.5	2.75	1.5	2.5	16.75	19.25	21	20.25	26.5	26.5	26.5	22.25	26	25.5	27.75	28	21	21	20	12.25	6	1.25	0	0	15.25	29.5	30	27	28.75	29.75	29.75	30	30	29.75	28.25	26.75	25.5	27.25	23.75	28.5
							fly 27	0	0	1.25	8.75	15.75	26.5	28	27.25	29.5	28.75	29.25	29.25	30	30	30	30	30	30	29.5	13	3.75	10	0	0	0	13.25	25.25	27	27.25	26	29.5	30	26.75	26	26	22.75	29.5	28.75	25.5	29.5	29.75	29
							fly 28	0	0	8.5	14.5	17.25	24.25	25.75	26	27.5	27.5	24.5	22.75	27.25	30	28.25	28.5	27	26.5	24	23.5	15.75	10.25	3	0	0	0	0	16.25	25.25	29.75	26.75	29	25.5	22.5	29.5	24.5	21.25	23.75	28.5	30	29.75	21
							fly 29	0	0	0	0	0	2	3.5	13.75	14.75	12.75	18.75	26	22.5	27.5	27.25	27.5	18.5	18	15	6	0	0	0	0	0	1.5	1.25	14.5	18.25	20.5	23.75	24	19.75	23.75	22	23.25	24.5	21	26.5	22.75	22.5	22.5
							fly 30	0.25	4	18.75	18.5	27.25	26	29	29	27.5	29.75	29	29.25	29	29.75	28.75	30	30	30	28	25.75	20.5	14.75	1.25	1.25	0	12.75	21.25	27.5	29.75	29.25	28.5	30	30	28	28.5	29.75	28	27.75	25.5	28.75	25.75	27.75
							fly 31	0	1.25	4.25	17.5	21	20.25	24.25	22	22.75	29	27	26.25	27.25	25.75	26.5	27	27.25	26	28.25	28	20.25	8.75	5.75	0	0	0	16.75	29.75	27.5	28.75	30	25.25	21.75	25	23.25	25.25	25.5	30	27.25	26.5	20.5	16.5
							fly 32	0	0	0	8.5	14	25.25	22.75	24.75	25	22.75	24.75	24.5	25	24.75	27.25	27.5	25.75	18	16	16	11	2.5	0	0	0	0	12.25	29	30	30	26.5	25.25	29.75	30	26.25	25.75	29.75	30	30	30	24.5	27
							fly 33	0	0	2.25	8	9.75	19.75	21.75	22.25	23	25.25	24.75	23.25	24.5	26.75	28.25	23.5	29.25	24	25.25	14.75	9.75	6.5	1.25	0	0	19.75	26.25	30	28.25	23.25	28.25	25.25	25.5	29	30	28	26.75	19.75	26.5	29.25	18.75	24
							fly 34	0	1.5	11	9.5	8.25	13.5	10.5	15.25	16.25	18	21.25	25.75	22.5	27.5	22	29.5	30	29.25	20.25	16.75	15.5	7.75	1.75	0	0	0	19.25	22.5	28.5	28.25	30	30	27.5	30	29.5	26.75	28	18.75	28.75	30	28	27.25
							fly 35	11.5	11.25	16.25	15	17.25	16.75	19.75	26.25	29.5	25	27.75	27.5	29	23	26	27	25	17.75	19	9.5	4.25	11.5	6.25	4.25	1.25	12	25	28.75	29	26.25	26.25	27.5	29.25	27.75	28	30	29.25	22	29.25	26.5	29	29.75
							fly 36	0.5	1.5	12.5	18.75	21.75	26.75	20.5	24	24.25	27.5	29.5	30	30	30	29.75	30	28.5	28.25	27.5	20	17	7.5	4.75	1.25	5.25	26.25	29	30	30	30	30	30	30	30	30	28.25	30	30	30	30	30	30
							fly 37	3.5	0	6.5	5.25	24	21.75	25	27	21	29	27.25	27	29.25	27.25	27.75	29	27.5	29.5	25.5	24.75	19	15.25	1.5	0	0	6.5	26	29.5	29.75	29.75	30	30	29.75	30	28.75	30	30	29.25	30	30	30	30
							fly 38	1.25	3.25	3.5	16.25	12	15.5	15.75	22.25	24.25	29.5	26.75	24.5	27.5	28.5	30	30	29.75	30	27.75	13.75	7	0.5	0	0	1.25	15	16.75	25.5	28.75	25.5	27.75	28.75	29.5	30	30	29.5	25.75	30	29.25	29.75	29	30
							fly 39	0	0	0	0	0	2.5	15.25	16.75	20.75	25.25	27.75	28.5	21.25	29.25	28.75	27	27.25	23.25	15.75	14.75	10.75	3.5	0	0	0	3	23	22.25	28.25	26.25	25.75	30	26	22.75	30	30	26.5	30	27	30	24.75	27.5
							fly 40	0.75	3.5	4.25	9.5	15.75	22.25	24.75	25.5	29.75	27.25	28.25	29.5	29.25	29	29	30	25	23.75	20.5	21	19.5	10.5	9.75	7.75	0	19.5	29.75	29	26.75	30	30	29.25	29.25	27.5	27	26.5	28.75	30	30	28.5	23	27.25
							fly 41	1.25	0	0.25	2.5	14.75	19.75	22.25	21.5	26.75	24.75	27.75	27.25	29.5	29.5	29.75	29.5	24	22.75	25.75	26	20.25	18.75	4.5	4.75	0	7	17	24.25	25	28	27	30	28.25	26.75	29.5	29	29.75	30	30	27	20.75	23.25
							fly 42	0	2.5	0	0.75	9.5	12.75	21.5	21.75	25	18.5	23	25.25	25.5	25.75	23.25	29.5	22.5	23.75	18	15.75	9.25	8.5	0	0	0	1.25	21.25	29.25	29.5	29	27.5	28.75	29	25.25	28.75	29.5	29	29.25	26	24	14	25.75
							fly 43	0	0.5	13.5	11	24	18	16.75	25.75	26.75	27.5	25.75	25.5	30	29.5	30	30	30	30	30	29.75	25.75	17	1.75	0	0	7	27	27.25	26.5	25.75	30	29.75	27	27.75	28	26.75	29.75	29.75	25.5	28.25	26	29.25
							fly 44	3.25	4.75	13.25	21	22.5	22.25	18	22	17.75	28	23	24	28.25	30	30	28.5	27	26.5	29	26.25	15.75	14	9	3.5	0	17.25	26.75	26.5	25.75	30	26.25	30	28	26.75	26.5	27	29.25	29.75	30	26.5	29.25	30
							fly 45	0	0.75	10.5	14.5	21.5	18	18.25	17.75	19	22.75	24.5	25.25	28.25	25.5	28.75	26.75	28.5	22.75	23.5	14.25	4.25	1.5	0	0	0	5.25	20	25	20.5	20	21.25	26.5	27.75	25.5	29	27.25	26.25	27.25	27.5	29.5	29.5	21.25
							fly 46	0	0	0	1.5	2.75	7.5	15	17.75	17	17	22.25	20	22.75	24.5	28	27.25	24.5	10.75	7.5	2.75	1.75	5.25	0	0	0	7.5	20.75	20.75	24	22	24.5	23.25	25.25	25	18.25	26	23	24	26.25	25.5	26.5	28.5
							fly 47	0	0	0	0	0.5	5.75	13	13.5	24.25	18.25	20.25	24	20.75	26.75	20	21.5	23.75	20.75	14	9.75	8	0.5	0	0	0	0	2.75	3.25	10.75	10.5	11.5	17.75	12.75	20	18.25	19	14.75	19.5	21	20	10.5	23.75
							fly 48	2.5	5.5	15.75	17.5	20.5	18.25	25.25	26.5	28.75	25	29.25	28	28.25	29	30	28.25	28.75	24	24	12.25	6.75	2	0.75	4	0	16.75	26	27	28.5	29.5	30	29.75	30	26	30	29	30	29.25	27.75	30	30	26.25
								bin 1	bin 2	bin 3	bin 4	bin 5	bin 6	bin 7	bin 8	bin 9	bin 10	bin 11	bin 12	bin 13	bin 14	bin 15	bin 16	bin 17	bin 18	bin 19	bin 20	bin 21	bin 22	bin 23	bin 24	bin 25	bin 26	bin 27	bin 28	bin 29	bin 30	bin 31	bin 32	bin 33	bin 34	bin 35	bin 36	bin 37	bin 38	bin 39	bin 40	bin 41	bin 42
						1xBRP,Dc0H2/+	fly 1	0	0	0	0	0	3.75	4	5.75	12	18.25	13.25	26	22	28	26.25	16.75	21.5	10.75	6	4.25	1.75	0	0	0	0	16.75	27.25	25.25	25.75	28.5	24.5	30	25.5	18.75	28.5	24.5	21.5	23.25	20.75	29.5	27.75	26.25
							fly 2	0	0	0	0	0	0	0.75	10	16	18.25	13	26.25	20.75	24.75	27	29.5	26.25	22.25	13	8.5	4.25	3.5	0	0	0	13.75	23.5	26.25	27.25	30	26.75	26	29.25	24.75	26.5	24.5	22.75	27.75	24.75	28.25	24.5	30
							fly 3	0	0	0	0	3.5	6.25	17.25	23	15.75	22.5	23	18.25	22.75	24.5	24.5	28.75	24.25	11.75	7.5	2	6.75	0.75	0	0	0	0	11	24.25	29.75	26.25	29.5	30	29.75	22.25	29.75	27	30	29.75	30	27.75	28	20.5
							fly 4	0	1	6.5	11.25	10.25	21.5	26	25	26	27	29.25	29	26.25	29.25	27	26.25	27	23.25	9	12.25	6.5	5	0	0	0	11.25	26.5	30	30	28	29	25.5	27.75	28.5	28.25	28.5	29.5	26	27.25	27.25	28.5	29.5
							fly 5	0.25	0	0	0	4.25	8.75	15.75	23.5	25	25.5	28.5	27.25	25.5	30	29.5	23.75	21	11	11.75	7.75	1.5	0	0	0	0	7.25	28	29.75	29.5	26.75	30	28.75	27.5	28.75	25.75	29	30	30	28.5	29.5	27.75	26.5
							fly 6	0	0	0	0	0	10.25	13	17.75	19	19.25	24	23	23.5	25.75	19.5	20.5	27.25	21.5	20	3.75	6	1.75	0	0	0	0.5	26	25.75	19.75	27.75	22.5	24.75	28	23.75	27.75	27.5	8	15.75	24.75	24.5	22.25	17.5
							fly 7	0	0	0	2	9.75	14.75	21.5	22.75	27.5	28.25	29.5	23.75	24.25	18.25	30	30	30	21.75	19	11.25	6.75	4.75	0	0	0	9.75	29.25	28.75	28.5	24.5	30	29.5	28.25	26.75	26.25	29	29	28.5	29.75	28.5	30	30
							fly 8	0	0	0	0	0	11.75	24.5	12	22.25	23.25	15.75	24.75	25.75	30	30	30	30	24.25	15	8.25	19	3.25	0	0	11.25	27.5	26.5	29.5	26	26.75	26.75	27.5	26.5	29.75	30	30	27.25	27.25	30	29.75	28.5	23.75
							fly 9	0	0	0	3.25	7.5	16.25	24	20.75	24	25.25	25.5	28.5	27	22.75	27.5	28.25	25.5	22.75	8	10.75	4.25	3.25	1	0	0	15.75	28.25	30	30	30	28.5	26.5	25.25	22.25	23.25	19.5	29.5	28.5	29.75	29	23.5	29
							fly 10	0	0	0	0	3	16.5	21.5	19	18.5	25.25	27	29.75	27.5	28.75	28.25	26.75	26.25	19	14.75	16.5	13.75	8.25	1.25	0	0	5.5	25.25	29.25	28.5	25.25	28.5	25.75	29	29.75	29.75	29.25	28.5	27	29.25	28.5	28.5	25.25
							fly 11	0	0	0	0	0	1.25	8.5	18.75	21.75	23.25	24.75	28.75	26	29.25	22	28.5	21.75	14.25	8	13.5	2.5	0	0	0	0	5.75	30	26.5	28.75	28.75	28	25.25	27.75	27.25	29.75	29.5	28.25	29.25	30	28	25.25	23.75
							fly 12	0	5.25	23	21.5	28.25	26.5	28.75	25.25	26	26	24.25	22	24.25	27.75	25.25	24	23.5	21	21	24	21.75	11.25	3.75	1.25	0	0	4.75	24.75	24.5	26.75	24.25	25.5	30	20.25	29.5	25.75	29.75	29.25	30	29.5	30	28.5
							fly 13	1.25	1.5	3.25	2	7.25	11.5	22.5	25.5	21.75	28.25	24.5	22.5	25.25	28	24.5	29.25	28.5	23.75	13.5	19	19.5	5	5.25	0	2.5	23	28.5	28.5	26	28.75	26	28	24.25	26.5	26	30	30	28.5	28.5	27.5	22	19
							fly 14	0	0	0	1.5	0.25	16	25.5	24	24.5	25.5	20.75	23.5	25.75	22.75	26.25	19.5	22.5	10.75	14.25	9.75	3	0	0	0	6.75	28	25.5	24	24.75	26.5	29	28.25	27.5	23	27.25	24.5	28	28.5	27.25	27.25	26.25	25.25
							fly 15	0	0	1.25	9.25	19.25	21.25	20.25	24.25	28.75	29.5	27	24.25	29.75	28.25	28.75	19	21.25	9.75	12.75	5.5	3.25	0	0	0	0	9.25	28.5	28.75	29.25	29.5	28.25	29.75	29.25	30	29.75	28.25	24	29.25	27.75	26.75	30	30
							fly 16	0	0	4	8.5	17.25	18	20	27	20.25	27.5	27.5	27.25	26.75	30	27.25	30	20.75	20.25	16.25	11.25	7.25	6.5	0	0	0.25	18.5	28.75	27.75	26.5	25.5	29.5	30	18.75	22.75	29.25	27.25	30	25	29.75	22.5	30	26
							fly 17	0	0	1.25	0	0	3.75	9.25	12.25	17.25	23	23.5	16.75	29.5	29.5	19.75	20.25	15	17.5	7.25	5	6.25	0	1.25	0	0	8.25	24.75	21.5	21	24.5	24	27.5	27.5	24.25	28.25	23.25	25.5	28.25	23	19.75	29.25	28.5
							fly 18	0	0	0	0	0	7	15.75	14	20.25	20.75	22.75	27.25	25.75	28.25	30	26.5	28.25	27.25	14.75	5.5	5.25	4.25	0	0	0	0	8.5	28.5	29.25	26	26.75	26	29	27.75	29.25	28.5	29	26	22.5	24	26.5	27.75
							fly 19	0	0	0	1.5	0	3	0	6.75	9	16.75	25.75	29.5	30	30	30	30	30	30	27	18.75	6	0	1.25	0	8.5	28.5	28.75	30	30	30	30	30	30	30	30	30	30	30	30	30	30	30
							fly 20	0	0	0	5.75	21	22.5	25	28	28	26.75	29.75	29.25	30	29.75	29.75	25.25	29.5	24	19.75	12.75	11	2.75	2.5	0	0	4.75	29.25	29.25	30	29.5	28.75	29.25	28.5	29.25	28.5	30	28.75	29.5	28.75	26.5	25.75	23.5
							fly 21	0	0	0	0	0	2.75	19	13.5	22.5	20.5	20.75	23.25	24.25	24.25	27.25	27.25	24.25	27.25	17	15.75	5.5	3.25	1	0	0.75	26.25	28.75	28.25	29.25	29.75	29.25	26.25	27.5	28.25	28.25	28.75	29.5	24.75	28.75	27.5	30	28
							fly 22	0	0	0	4.25	15.5	20.75	20.75	26.25	25.75	28.75	27.25	26	29.25	28	28.25	28.75	27.75	24.25	13.25	17.75	15.25	5.25	1	0	0	11.5	27.5	27	27.75	30	28.5	29.75	29.5	29.5	30	30	24.75	28.25	28.25	26.75	28.5	29.25
							fly 23	1.25	0	0	0	0	6.25	6.25	14.75	23.5	20.25	28.25	25.5	24.75	27.25	26.5	21.75	18	13	15	3.5	0	1.5	0	0	1.75	20.5	27	29	28.5	26.75	26	26.75	26.25	29	27.75	27	30	28.25	26.75	30	29.25	27.5
							fly 24	0	0	0	0	0	3	16	13.5	18.25	25.75	22.75	25	23.75	27.25	25	25.75	10.25	22.75	21	15.75	4	1.25	0	0	5.25	23.5	19.25	22	25	28.25	28	18.75	23.25	24.75	27	25.75	28	27.25	25	27.25	29.75	27.5
							fly 25	0	0	0	0	0	0	0	4.75	16	13.75	16.25	27.5	19.5	28	29.25	15.5	25	21.5	17.5	20.75	8	5.75	0	0	0	20.75	25.75	29.25	26.75	29.25	28.5	27.75	28.5	29.5	30	30	23.5	29.5	27.75	26.75	30	29.5
							fly 26	0	0	0.75	6.25	15.5	17.5	21.25	27.25	28.75	28	27.75	25.5	29	26.5	29.25	28.75	28.5	27.5	20.5	17.75	15.75	10.75	0	0	1.25	24.5	26.5	28	22.5	26.75	26	24.5	28.75	29.5	27.75	27.25	24	28.5	29.5	29.25	26.5	28.75
							fly 27	0	2.5	6.5	17.75	19.75	19	24	25.5	26	23	28.25	29.75	26.5	30	20.5	28.25	21.5	25.5	24.25	23.75	21.25	16.75	2	0	4.75	15.75	23	25.5	28.5	23	28.75	25	24.25	26	23	26.25	27	29	27	23.75	25.25	28.5
							fly 28	0	2	0.75	16.75	20.75	26.5	27.5	26.75	24.5	25.75	29	27.5	27.25	28.5	28.25	28	27.5	23	19.25	11.25	4.5	0	0	0	1.25	20.25	30	30	29.75	28.25	30	27.5	30	28	30	28.75	30	27	24	28	29.25	29.75
							fly 29	0	0	0	0.25	13.5	18.5	20.75	22.25	25.5	24.25	24.25	24.5	27.25	29.75	28.5	23.5	27.75	20.5	24.25	16.25	10.75	1.5	0	0	2.5	21.75	27.75	21.75	22	24.25	27.75	25.5	29	25.75	24	27	22.75	29.25	30	28.25	29.75	22
							fly 30	0	0	0	0	1.25	2.25	5.5	6.25	13.5	20	11.75	10.75	19.75	19.5	10	11.75	1.25	4	1.5	0	0	0	0	0	1.75	17.25	27.5	28	30	30	27.5	29	28.5	29.5	28.75	30	29.5	30	30	30	30	30
							fly 31	0	0	0	0	1.25	9	10.75	16.75	17.5	16.25	21.5	25.25	20.75	28.25	22.25	20.5	22.75	18.5	19.75	14.25	7.25	0.75	1.5	0	0	11.5	30	27.75	22.75	22.75	23.25	25.75	24.5	25	26.25	16.5	19.75	22.5	23.75	25	22.75	23.75
							fly 32	0	0	0	2.25	11	13.25	19	20.5	27.5	25.5	24.75	23.25	29.75	28.75	29	26	23.5	24.25	18.75	19	11.75	3.25	0	0	0	7.75	29	29.5	29.75	29.5	29.75	29.5	30	30	28.75	29.5	26.75	26	28.75	28.5	28.5	30
							fly 33	0	0	3.75	12.5	14.75	22	20.25	23	25.5	26.5	23.75	20.5	20.25	19.75	24.5	26	27.5	27.5	21.5	18.5	10.25	8.75	2	0	1.5	17.5	25.5	28	28.75	29	27.5	25	28.25	29.5	29.5	23.75	26.75	27.5	28.75	27.25	25.75	29.25
							fly 34	0	0	1.25	12.5	18	23	28.5	25.25	27.25	27.75	27.5	28.75	26	25.25	23.75	28.75	28	28	21.75	24.5	11	9	2.25	0	0	20.75	29.5	28.5	30	27.75	30	28.5	27.5	27.5	26.25	29.5	28.75	25.25	22.75	27.75	29.75	29.5
							fly 35	0	0	0	0	1.75	9.75	12.25	20.25	27.75	18.5	27.5	24	29.75	30	30	24.5	28.5	21.75	18.5	15	5	1	0	0	0	13	27.75	27.5	29	29.75	28.25	28.25	29.5	28.5	29.5	28	28.75	28.5	29.25	27	27.75	9
							fly 36	0	0	0	0	6	5	21	12.75	22.25	22.5	26.25	23	24.25	24.25	26	29.75	22.5	23.75	14.75	14.5	7.5	2.5	0	0	0	12.75	25.75	28.75	26.5	28.25	28.5	26.25	28.25	29.5	29	27.25	28	30	29.75	29.5	28.5	29.5
							fly 37	0.25	0	0	2.5	9	15	15	23	23.5	25	25.25	24.5	30	24	24.75	24.5	29.25	24.75	6.25	9	2.25	0	0	0	0	20	25.5	20.5	27	25.75	27	27.25	21.5	26	25.75	23.5	27	28.5	29	25.25	28.25	28.5
							fly 38	0	4.5	4	13.75	18.75	19.25	24.25	21.5	22.25	25.25	29.5	30	29.75	24.75	29.25	27.75	29.75	28	9.25	11.5	5.75	1.5	0	0	2.75	29.5	29.75	30	29	30	30	29.5	29.25	30	30	30	30	30	26	26.25	26	29.5
							fly 39	0	0	0	0	4.5	11	13.25	25	17.25	27	22.5	25.25	29	29.75	27	21	19	13	9	1.25	2.5	1.5	0	0	0	0	17.5	29.5	28.75	30	28.75	30	30	30	29.5	29.75	28.25	29.75	27	26.75	28.5	28
							fly 40	0	0	0.5	8.5	18.25	19	21.5	19.25	26.75	26.5	22.25	20.5	23	27	24.25	22	17.75	20	18.75	9	3	0	0	0	0	0	12.75	19.5	17.75	25.75	24.75	26.5	29.25	28.75	24.75	15.25	20.25	30	30	24.5	30	30
							fly 41	0	0	0	0	8.75	14.25	18.75	19.5	22.75	19.25	22.25	24.25	22	22	22.75	24.25	20.5	20	21.25	16.5	11.5	0	0	0	0	6	24.25	27.25	25.5	30	30	26.75	30	30	21.25	30	24.5	28.25	29	25.75	26.25	19.25
							fly 42	2.75	7.75	13.25	16.25	15.75	25.25	19.5	20.25	19	21.25	23	23.25	24.75	25	28.5	24.25	25.5	29.5	21.5	26.75	16.75	8.25	0	0	6.75	22.5	27.25	27.75	29	28.5	29	29	29.25	30	29.25	27	30	30	29.75	30	30	30
							fly 43	0	0	1.5	1	6.75	6.25	13.25	12	19.5	22	24.25	27.5	27	26.5	29.75	27.5	13	26	15.5	10.75	4.25	3.75	0	0	1.75	19.25	24.25	21.25	27.75	28	27	25	27.25	28	20	25	27	21	28.5	28.25	25	25.25
							fly 44	0	0	0	6.25	19.75	19.75	22.5	27.75	18.5	25.5	29	27	29	29.25	28.75	28.75	29	29.5	27	24	14	3.5	0	0	1.25	28.5	27.25	28.75	24.75	28.75	26	23.5	27	26.5	26.75	27.75	28.5	25	26	22.5	27.5	27.25
							fly 45	0	0	0.25	9.25	13	18.25	19.75	22	24.75	21.75	27.5	27.5	25.75	28	28.25	24.5	24	22.25	12.5	8.75	3	0	0	0	0	6.75	24	24.25	23.25	25.75	28	24	24.25	22	28	28.5	26.25	27.75	27.25	26	28.75	29.75
							fly 46	0	2.5	5.5	14	15	20	22.5	28.25	25.75	24.75	29	29.75	27.5	27.75	30	26.5	28.5	20.5	20.5	17.5	18.25	4.25	0.25	0	1	22.75	30	29.75	30	30	30	29.75	29	30	30	30	30	29.75	26	29	30	30
							fly 47	0.75	0	0	3	17	18	24.5	24.5	26.25	20.25	24.5	27	27.75	30	29.75	26.25	29.75	12.5	25.25	11.25	12	4	0	0	0	5.25	29.5	30	29	30	29	30	29.5	29.75	30	30	27	25	28.25	24.75	24.25	30
							fly 48	0	0	0	7.5	9	13	15.5	23.75	19	22	19.25	27	21.5	21.25	26.25	17	25.5	24.75	22.25	11.5	2.5	0	0	0	0	3.5	26	23.75	24.25	22	24	29.25	22.5	24.75	22.25	23.25	21.5	24.75	27	27.25	26.75	23.5
[truncated: 6 more columns]

## Sheet: Fig 4F
		Sleep (min)						bin 1	bin 2	bin 3	bin 4	bin 5	bin 6	bin 7	bin 8	bin 9	bin 10	bin 11	bin 12	bin 13	bin 14	bin 15	bin 16	bin 17	bin 18	bin 19	bin 20	bin 21	bin 22	bin 23	bin 24	bin 25	bin 26	bin 27	bin 28	bin 29	bin 30	bin 31	bin 32	bin 33	bin 34	bin 35	bin 36	bin 37	bin 38	bin 39	bin 40	bin 41	bin 42
		wt	cacH18	cacH18;Dc0H2/+		wt	fly 1	0	6	17.75	10.5	15	18.25	16	22.75	25.75	27.25	30	28.25	28.5	30	30	29.75	29.5	28	24.75	18	11.75	6.25	6.5	7	1.75	22.25	25.25	23.5	29.5	29.75	30	25.25	27	26.5	26.5	28.75	26.75	24	29.25	19.75	28.5	29.5
	fly 1	1049.25	1044.5	838.75			fly 2	1.5	1	1.5	2.75	12.25	17.5	24.75	20.5	23.25	26	27.75	27.5	26.25	30	29	28.25	27.75	27.75	27.25	16.5	8.25	5	1.75	6.5	2.75	21	29	30	30	29	29.25	28.25	28	28.75	30	29	25.75	27.25	23.25	29.5	25.5	27.75
	fly 2	1049	1107	926.5			fly 3	0	4.5	17.75	22.75	21.75	24	29.25	26.75	24.75	30	26.75	30	29.25	29.75	29.5	22.75	27	20.5	20.75	10	10.5	3	7.75	6.25	5.25	25	27	27.75	28.25	28.25	29.75	30	29.5	29.25	29.75	30	26.75	27.75	14.5	16	23.5	29
	fly 3	1058.5	1169.5	909.5			fly 4	2.25	6	12.75	26	27.5	23	28.5	29.75	30	29.75	30	29.75	30	29.5	30	28.75	29.75	23	18.5	16	4	1.25	1	11.75	3.5	15.25	28	27.25	22.75	28.5	28.5	29.5	30	29.5	27.5	26.5	27.5	25.75	29	28	30	27.5
	fly 4	1138	838.75	767.75			fly 5	0	12	18.25	19	28.25	28.5	30	24.75	29.75	30	30	30	30	30	30	30	29.75	29	24	13.75	12	6.5	10.25	15.5	5.25	29.25	30	30	30	29.75	30	30	30	30	30	30	30	30	30	30	30	29
	fly 5	1210.75	910.5	1102.75			fly 6	1.5	7	11.25	23	27.25	25	27.5	29.5	29.5	29.25	30	30	30	30	29.75	29.25	30	26.25	25.75	25.75	16	8.75	2	0	2.5	16.5	23.25	25.5	29.75	30	30	30	30	30	30	29.75	30	30	28.5	27.5	27.75	29.75
	fly 6	1150.25	817	765			fly 7	5.25	12.25	19.5	20.25	14.25	24.75	27	29.5	27	26.5	25.25	28	30	29.75	27.75	27.75	24.25	25.5	19.75	20	13.25	7.75	17.75	7.25	6.25	29.75	27.5	30	30	30	30	29.75	30	30	28.75	26.25	30	28.5	28.5	29	28	30
	fly 7	1180.25	769.5	656.25			fly 8	5	4.75	10.75	24.75	20.75	21.25	25.25	21.75	27.5	29.5	28.75	30	30	30	29.5	29.5	29	29.5	20.75	14.75	7	12	4	5	5.5	29	23.75	22.75	29	28.75	28.5	30	29.25	30	30	29.75	30	29.5	30	29.75	30	29.5
	fly 8	1153.25	859.75	743.5			fly 9	6.75	14	24	25.25	25.5	20.75	27	26.5	29.75	30	28.5	30	30	29.75	29.75	29.75	27.25	23.5	28.25	27	17.5	14	9.75	2.5	0	0	24.25	28.25	30	30	26.75	28.5	27.5	30	26.5	17.5	21.25	28.75	28.75	23	28.75	23.5
	fly 9	1063.5	828.5	842.5			fly 10	0.25	3.5	11.5	19	26	21.75	26.5	23.75	29.25	28.25	27	30	29.5	28.75	30	29.75	23.5	24.5	20.25	18.5	16.5	6.25	13.25	7	0.5	14.75	28.25	29.5	30	29.75	29.75	30	30	29.5	30	30	30	30	29.75	30	30	29.5
	fly 10	1160.5	952	979.25			fly 11	7	19	27.75	21.75	28	26	26.5	29.75	27	26.75	29.75	28	30	29	29.25	29.5	28	27.75	27.25	22.75	27	20.75	19.5	7	0	1.25	17	28.75	26.75	29.75	30	30	30	28.25	25	29.5	25.75	30	30	28.5	26.75	28.5
	fly 11	1191.75	976	880.25			fly 12	1.25	2.75	16.75	20	25.75	25	26.25	28.5	29.25	28.75	29.75	29	30	29.5	27.75	30	29.5	29.25	27	16	13.75	4.25	9.25	4.5	0	3.5	20.75	30	30	30	27	29.25	29.75	30	29	29	29	29.25	30	29.75	24.25	26.75
	fly 12	1104.75	1056.5	263			fly 13	7	18.75	21.25	20.75	20.75	18.25	22.5	27.5	27.25	26.25	24.75	25	29.25	29.5	26.75	29.5	22	28.5	26.25	26	25.75	17.75	12.5	4.25	0	0	15	26.75	29.75	30	30	29	30	24.5	27.75	25.75	26.25	21.5	21.5	22.25	24.5	27.5
	fly 13	1070	1090.25	583.75			fly 14	2.5	13.75	11.5	9.5	17.25	23.5	23.25	27.5	27.5	28	24.5	26.75	29	27.75	24.75	25	25.5	25	19	16	13	5	4.25	0	0	23.25	29	24.75	26.75	29.25	29.75	25.5	29.75	30	28.5	30	30	30	25.5	28.75	28.75	28
	fly 14	1088.25	710	698.5			fly 15	2.75	18.25	27	19.5	24.5	30	30	29.5	29.75	29.75	29	30	30	30	30	29.25	30	29.25	16.75	11.25	5.75	1.75	1	6.25	0	16	24.75	27.25	30	30	27.75	30	30	29.25	30	26.75	28.5	24	27.5	27.25	25.25	30
	fly 15	1132	1118	779.25			fly 16	3.5	7	11	21.5	24.5	30	28.25	28.75	29.5	29.5	28.5	29.75	28.25	28.25	29.5	29.5	30	27	28.25	21.25	20	5.5	10.25	5	10.5	23.5	27	28.25	29.5	29.25	27	28	28.25	30	30	30	25.75	28.75	29.75	29.5	29	28.25
	fly 16	1194.5	889.5	694.25			fly 17	1.5	1.5	9.5	23.5	22.75	29.25	25.5	22.5	28.5	27.5	22	26.5	30	27	21.25	29.25	22.25	25.25	17.5	20.75	8.75	9.75	12	6.75	0	6	28.75	30	30	28.25	29.25	29.25	29.75	30	30	30	29	29.75	29.25	29.5	29.5	26.25
	fly 17	1093.75	516.5	879.75			fly 18	6.75	9.25	11.75	9.75	16.5	19.5	24.5	25.75	28.5	27.5	29.75	30	30	30	28.75	29.75	28	25.75	23	21.5	12.75	9.5	3	7.75	0	1.25	18.25	25.75	26	28.25	29.5	28.75	29.75	30	30	30	30	25	30	30	30	30
	fly 18	1108.5	713	986			fly 19	1.75	2.5	9.25	15.75	24	22.5	28.25	25.75	28.75	28.5	29.75	29.25	29.5	29.75	22.5	28.5	29.5	26.75	26	20.5	16.5	4.25	8	12.5	0.75	13	24.75	29.25	28.25	27	30	25.25	29.75	30	29.75	29	24.25	23.75	30	29.75	30	27.25
	fly 19	1127.5	1039	560.75			fly 20	0.75	2.5	13	8.75	19.25	17.75	14.25	27.75	25	26.75	29	22	20.5	27.5	24.25	25.75	24.25	16.75	20.75	14.5	15	4	4.25	0	1	20.75	28	30	30	30	30	30	29.75	29.75	27	12.5	24.5	28.75	26.75	25	22	21.5
	fly 20	983.75	1134.5	203.25			fly 21	5.25	14	23	19.25	24.5	26.5	29	26.75	29.25	29	27.5	29.5	28.25	27.75	29.5	29	29.75	29.5	27	23.5	20.75	16.25	10	6.75	6	29.75	25.75	23.75	27.5	29.75	30	30	30	30	29.25	30	30	30	30	29.75	30	30
	fly 21	1238	946	586.5			fly 22	0.5	3.5	5	13.25	14.75	18.5	24.75	22.75	24.75	14.5	25.25	29	28.25	29	24.25	29	26.75	20.75	17.75	17.25	14.75	5.75	2.25	0	0	20	26.5	22.25	23.75	27.25	25.25	27.25	27.25	27.25	27.25	26	24.75	30	23.75	26.5	27	24.5
	fly 22	1003.25	578.5	428.75			fly 23	0	0	0	0	0	0.25	4.5	12.5	15.25	18.5	18.75	18.25	22	21.75	16.75	16.5	16	7	7.5	2	1.25	1.25	0	0	7.25	26.75	28.25	26.75	28.5	27.5	28.25	27.75	25.75	27.25	28.5	22.25	26.75	27.75	28.75	29.25	25	25.5
	fly 23	782.75	961	558.75			fly 24	4.75	19.25	20.75	19.25	24	25.5	24.5	19.25	26.75	24.25	24.5	22.75	25.25	27.25	27.5	29.75	19.75	20.75	19.25	17.25	15.25	5	11.5	13.25	0	10.75	29	29.75	29.75	29.75	30	29.5	30	29.75	29.25	30	29.5	27.5	28.75	29.25	28.5	29.5
	fly 24	1091.5	723.75	302			fly 25	0	7	11.75	15	24.5	29.5	28.5	27.75	30	30	30	28.5	29.25	28	30	28.75	28.75	27.75	22	20.25	14	10	13.75	8.75	3	29	30	30	29.75	30	30	30	30	30	30	30	30	29.75	29.75	29.25	30	25.75
	fly 25	1187.5	916.25	808.5			fly 26	3	11.5	18.75	25.75	28	27.5	22.75	22.5	28	27.25	30	29	28.5	24.25	28.5	29	27.5	24.25	27.25	23	19.25	13.75	14	9.25	0	23.5	29.5	30	29	29.5	30	29.75	29	30	30	29	27.5	23.75	26.5	27.25	23	27.25
	fly 26	1163.25	995.25	636.75			fly 27	0	1.5	10	19.5	23	22.25	25.5	26.75	28.75	28.75	30	30	30	30	28.25	30	30	28.5	17.25	21.25	13	2.25	0	1.25	0	14	28.5	30	30	30	30	29.5	27.25	29.25	29	23.5	21	22.75	30	24.5	22	22.5
	fly 27	1068	744.25	990.25			fly 28	2.25	14	13.75	20.75	20.5	28.5	24.75	28.75	29	29.5	30	29.75	29.75	26	30	29.75	25	23.5	23.5	20	19	11.75	0	0	0	3.5	29.25	30	30	30	30	30	30	30	30	30	30	30	30	30	29.75	30
	fly 28	1167.25	1034.25	811			fly 29	3.75	15.5	23	30	29.75	29.25	27.5	29.5	28.25	30	28.25	30	30	29.75	27	29.25	25	26.25	25	22.25	5.75	11	2.25	1.25	0	9.75	29	30	27.25	29.5	30	25.75	29.75	30	30	29.75	30	29.75	30	21.25	21.25	28.75
	fly 29	1168	766.75	607.25			fly 30	6.5	15.5	15.5	20.5	28.75	27.5	24.25	21.75	26.5	30	28.75	28	28.75	29.75	27.25	29.25	27.25	26	25	19.75	19.25	11.75	12.25	2	0	13.25	30	30	30	30	30	30	29.75	29	30	27.5	30	30	30	30	30	30
	fly 30	1184.5	887.75	438.25			fly 31	2.75	12	8.25	6.25	3.75	7	17	22.75	24.5	26	26	29.5	22.5	22.5	27.75	28.25	25.25	28.5	21.5	26.25	11	4.75	1.25	0	0	3.75	11.5	21.75	20	20.25	26.25	22	25.75	21.25	20.75	23.5	27.75	21	26.5	23.25	27.25	23.75
	fly 31	884.5	1023.75	853.75			fly 32	0	1.75	0.75	9.75	9.75	10	10	9.5	20	12	22.5	22.5	21.5	19.5	17	17	13.5	12	13	13.5	6.25	1.5	0	0	0	21.5	23.5	27.75	28	29.75	30	28	26.5	29.75	30	28	30	24.5	25	27	21.25	16.75
	fly 32	831.75	1036.75	520.75			fly 33	0	4.25	4	13.25	23	17.75	23.5	24.5	27.25	29.5	22.75	27	29.5	30	28.25	24.5	25.5	23.25	15.75	11.25	3.25	5.75	2	3.25	3.5	16.5	16.25	23.25	30	29.25	26.5	24.75	24.25	24.75	23.25	25.75	25.75	22.5	23.75	24.25	26.25	18.25
	fly 33	962.5	668	628.75			fly 34	1.5	9.25	6.5	5.5	15.75	11	15.5	24.5	24.75	26.5	28.5	29.5	27.25	29	26	30	30	23.25	20	26.75	17	9.75	2.75	0	2	21.5	28.75	27.25	30	29	29.75	30	30	30	30	30	30	29	29.5	30	30	30
	fly 34	1097.75	1024	825.75			fly 35	1.25	7.25	12.75	22	23.75	23.25	29.25	30	26.75	27.5	30	30	30	30	28.25	24.5	21	16	16.5	11.75	11.75	13.25	5.25	1.25	9.75	25	26.5	28.25	28.25	29	28.75	28.5	27.25	27.5	29.75	30	30	29.75	29.5	30	27.5	24.75
	fly 35	1129.5	1176.25	926.25			fly 36	3.5	20	23.75	27	28.25	28.25	29.25	30	29.5	30	30	30	27.75	30	29.75	27	29.25	29.5	25	25.25	19.75	19.25	10.25	4.5	0	19.5	29.75	30	30	30	30	30	30	30	30	30	30	25	26.75	26.75	29.5	30
	fly 36	1226.75	832	900.5			fly 37	0	5.75	18	22.5	27	24.25	26.75	23.75	27.25	28.5	29	30	27.75	30	24.75	28.5	21.5	25.25	24.25	15.75	9.75	4	0	0	0	17	29.75	29.5	29.5	30	29.25	29	28.75	26.5	30	29.75	30	30	22	27.5	20.5	29.25
	fly 37	1051.75	1007	714.25			fly 38	1.75	8.5	5	10.5	23.5	27.75	30	29.75	29.5	30	30	30	30	30	30	30	27.5	16	10	10	5.75	7.25	8	3	0	8.75	26.5	29.75	30	30	30	30	30	29.5	30	29.75	29.75	30	30	30	25.25	28.25
	fly 38	1099.5	926	739			fly 39	3.75	6.25	18	13.5	17.75	26	21.75	27.25	26.75	30	30	30	28.5	28	22.5	27.75	26	24	21.5	15.75	14.5	12.25	9.5	7.25	0	0.75	17.5	27	30	30	30	30	30	30	30	30	30	30	30	30	28.75	27.25
	fly 39	1124	565.5	932.5			fly 40	0	5	16.25	8.25	17.5	14.25	20	23.75	26.5	25.75	30	30	27	28	25	19	13.75	18.75	12.25	1.75	7.5	8.75	10	6	5	28.25	27.75	27	28.75	29.25	29.5	29.25	29.75	30	29.5	29.5	29.75	30	29.75	30	30	26.25
	fly 40	1067	923.75	842.75			fly 41	8	21.75	23.25	28.75	26.75	28	29.25	29.25	28.75	29.75	30	30	30	30	29.75	29	28.5	29.25	24	23.75	19.75	15.5	5.5	11.5	0	22.5	30	30	30	30	30	30	30	30	30	30	30	29.75	30	30	30	30
	fly 41	1268	722	1098.5			fly 42	4	19.5	18.75	21	25	27	28.5	25.5	27.25	29.75	30	28	28.75	29	24.5	30	28.75	26.75	26.75	25.25	21.5	17.75	12.75	11	1.5	26.75	28.75	29.5	29.75	29.5	29.5	30	29.75	30	29.5	29.75	29.25	30	12	27.75	30	26.5
	fly 42	1199	705.5	937			fly 43	3	10	16.5	26	27.25	29.25	29.25	26	26.5	29.75	28.75	30	30	30	27.5	28.75	26.25	27.25	9.25	15.75	15.5	16.25	13	1.25	0	14.75	28.75	30	30	30	30	30	30	30	30	30	24.25	29.25	25.75	30	30	23.75
	fly 43	1149	690.75	1022			fly 44	1.75	12	19.25	25	20.5	16.75	25	28.5	29	28.25	29.75	29.75	30	29.25	28.5	30	28	28.5	26.5	21.25	17.5	12.5	9	4.25	0	19.75	28	29.25	28	29.5	30	29.5	30	28.5	29.25	21	25.25	30	29.25	30	25.5	30
	fly 44	1179.25	900.5	755.5			fly 45	5.25	14	17	8	21.5	23.25	19.25	27.5	27.25	23.25	24.75	29	28.5	27.5	26.75	23.25	19.75	23	19.25	13.75	8.75	8.75	4.25	3.75	0	0	0	13	28.75	29.75	30	29.5	29.75	30	26.5	28.5	30	26.75	25.5	29.75	29.5	27.25
	fly 45	1030.75	931.25	216.75			fly 46	5.25	16.25	19.25	18	18.5	21.5	19.75	29.5	27.25	24.5	29	28.5	23.75	28.5	28	25.75	22	25.25	23	12.75	16	2	3.5	6.5	1.5	20.75	29.75	29	30	30	30	30	29.75	30	25.25	26.5	28.75	29.75	23.5	28.5	25.25	25.75
	fly 46	1106.5	495.5	622.5			fly 47	0	3.25	13	15.5	19	18.75	20.5	24.75	25.75	21	28	25.75	21	30	25.75	24	16.75	10.25	5.75	5	0	2.75	4.5	1.25	0	3.5	20.75	28.75	29.75	25.75	28.5	30	30	30	24.5	30	27.75	29	25	28	30	30
	fly 47	976.25	1040.25	1070.75			fly 48	0	1.75	6.75	10	13	11	16.75	20.75	17.5	19.25	27.75	25.5	23.75	26.5	23.75	27	18.5	17.25	11.75	8.75	6	0	0	1.25	11.75	29	30	30	30	29.75	30	30	30	28	30	30	28.25	30	29.25	27.75	26.5	25
	fly 48	977.5	833.5	740.25
								bin 1	bin 2	bin 3	bin 4	bin 5	bin 6	bin 7	bin 8	bin 9	bin 10	bin 11	bin 12	bin 13	bin 14	bin 15	bin 16	bin 17	bin 18	bin 19	bin 20	bin 21	bin 22	bin 23	bin 24	bin 25	bin 26	bin 27	bin 28	bin 29	bin 30	bin 31	bin 32	bin 33	bin 34	bin 35	bin 36	bin 37	bin 38	bin 39	bin 40	bin 41	bin 42
						cacH18	fly 1	1.5	5.75	7.75	18.5	19.25	26.75	23	23	20.5	24.25	28.75	27.75	30	29.75	30	30	29.75	25.5	15.25	8.5	15.5	7	4	0.25	0	11.25	28.25	30	30	29	27.5	29.75	28.5	24.75	29	30	29.75	30	29.5	30	30	30
							fly 2	0	5.5	13.75	20.25	20.75	23.75	22	24.25	24	23.75	22	29.75	29	26	27	22.5	24.5	19.25	20.5	14	9.5	6	1.5	0.75	3.5	28.75	30	29.5	30	30	30	30	30	29.5	30	30	30	28.75	30	28.5	27.5	30
							fly 3	0	14.5	19.75	22.25	25.75	21.75	27	26.5	28	28.25	30	30	27.75	30	30	24.75	27.75	27.5	26.5	24.25	22.5	21	10.5	8.25	4.25	26.25	29.75	27	28.75	28.5	28.25	28	30	25.75	27.75	29.5	26.75	27.25	24.25	27.25	29.75	27.25
							fly 4	2.5	1.75	5.75	10.25	14	13.75	18	18.25	17.75	16	20.5	26.75	25.5	21	12	21.25	21.5	22.25	21	24.5	17	10.25	1.75	0	0	2.75	14.75	28	22	24.75	21.75	18.25	26.75	25.5	20.75	26	28.25	29.75	26	22.5	26	25.5
							fly 5	0	0	10.25	17	21.75	24.25	27.5	22	28.75	30	30	30	30	30	30	30	30	20.75	14.25	18.75	16.25	11.25	5	0	0	0	18.75	29	29.75	27.75	28.25	28.75	19.75	13.75	28.25	30	30	30	26.25	26.5	18.5	23.25
							fly 6	0	4.25	2.75	10	11.75	15	11.75	15.5	20.25	23.5	25.75	18.25	23.5	22.75	23.25	21.75	14.75	12.75	5.25	8.25	0.25	0	0	0	2.25	22.25	23.25	27.25	25.75	24.5	22	28.25	27.25	29	27.75	19.25	16.5	23.5	24.25	25.25	26	27.5
							fly 7	0	0	0	2	5.5	13.75	16.5	18	20.25	20.5	22.25	24.25	27.75	18.75	25.5	20	10	13	13.5	8.25	5.75	3	0	0	0	15	27.25	30	30	29.5	29.75	28	26	27	27.75	28.5	28.5	26.5	19.5	15.75	22.75	20.75
							fly 8	1.25	2.5	7.75	11.75	15.5	20	16.25	19	23.5	24.5	23	24.25	27.5	28.75	24.75	24.75	16.75	8.5	14.75	8.5	3	2.25	0	0	0	2.5	18.75	28.75	30	30	29.5	28.5	30	29.5	29	29.25	28.75	30	23.25	26	27	25.25
							fly 9	0	0	3.25	10.5	25	28.75	24.75	25.5	25.5	25.5	28.25	30	30	30	30	30	24.5	19.5	8.25	14.25	16	5.25	1.5	0	0	1	7.5	14	24.25	24.25	19	21.25	15.5	23.5	19.25	22.75	18.25	22.5	24.25	25.25	26	22.5
							fly 10	1.5	8.25	9.25	14.5	18.75	18.75	21.25	19.5	19.5	25.75	23	27	20.25	22.75	24	25.5	26.25	24.5	22.5	25.5	16.75	14	1.25	1.5	0	7.75	24.5	28.25	30	27.75	26.5	27.75	26.5	26.5	22.25	26.25	28	23.75	28	27.75	26.5	24.75
							fly 11	3.25	13	16	25.5	25.5	26.5	28	28	24.25	29.5	29.5	29.75	29.25	30	30	30	29	17.75	14.25	17	18.75	12.5	11.25	1.5	0	6.5	24	24	25	26	25.75	28.75	30	26.5	27.75	28	27	22.75	26.75	22.25	18.75	16.5
							fly 12	2	8.75	18	19.75	24.25	24.5	29	28.5	28.25	26.25	29.5	29.75	29.75	29.75	30	30	30	26.25	16.25	12.75	5.5	1.25	0	0	0.25	21.75	25.5	24	23.5	26.25	27	28.5	30	28.75	25.25	29	28.75	29.25	29	29	29.75	29.5
							fly 13	5.5	13.75	23.75	18.75	25.25	20.5	25.25	28.25	29.25	28.75	30	30	30	29.75	30	27.5	26	25.5	18.75	15.25	11.5	4.75	2.5	1.25	4.25	27.5	29	29.75	29	30	29	29	26.75	29.5	28.25	30	29.5	30	28.5	24	29	28.25
							fly 14	2.75	4	14.5	6.25	8.25	10	5.25	15.75	16	16.5	15.5	16.25	19.5	12	15.75	19.5	12.75	14	10.25	5.25	4.25	0	0	0	0	0	0	20.25	29.5	28.75	29.25	29.25	30	30	30	29	30	29	28	21.25	22.25	21.75
							fly 15	7.5	14.25	22.5	26.25	22.25	25.5	22	27.25	26.5	28.25	28.75	29.5	29.25	25	27.75	19.5	28.25	23.5	14.75	16.25	16.25	12.25	9.5	0	0	12	30	29.75	30	28.25	23.75	29.5	29.5	29.5	30	28.75	28.5	30	27	29.5	30	29.25
							fly 16	1.5	3.25	13.5	11.75	13.5	15.5	19	22.25	25.75	18.25	22.5	26.25	24.75	25.5	26	27.75	15.75	13.75	10.75	6.75	6.5	5	0	0	0	4.5	26.5	29.75	29	27	22.25	24.75	23.75	29.75	29	26.5	30	29	30	28.5	30	30
							fly 17	0	0	0	1.25	2.5	8	7	7.75	8.5	12.5	16.5	12.25	16.5	19.5	20.75	13.5	10.25	6	4.75	5.25	6.25	4	0	0	0	4.25	19.25	21.25	27	24	13.25	21	23.5	13.5	22.25	19	16.25	17.25	14.75	11.75	10.75	16
							fly 18	0	0	0.75	3.25	2	6	11	14.5	12.25	10	8.5	24.25	15.75	12.75	16.5	17.75	17.75	4.75	4	0	0	0	0	0	0	2.5	16.25	29	29.5	28.75	30	30	27.75	28.5	30	30	30	26.25	20.5	28.75	24	19
							fly 19	3.75	11.5	14	24.5	18	24	23	26.5	23.75	25.75	26	27	26	29	23.75	27.25	21	21.75	15	27.75	18.5	13.25	9	1.75	0	7.5	29.25	27.25	28.5	26.5	29.25	27.5	24.25	27.5	24.5	24.75	28.5	29.5	26.25	28	23.25	22.5
							fly 20	6	12.25	19.25	17.5	20.5	25.75	22.75	25	24.5	29.5	27.5	30	27.5	25.25	25.25	27	27.5	22	20	25.75	23.75	21	21.5	15.5	1.25	21	30	30	30	30	29.25	29	29.75	29.75	30	30	25	27.5	28.25	29.75	29	29
							fly 21	0	0	3.5	14.5	18.5	19	16	23.25	21.25	22	23	26.5	24.75	29.5	21.5	26.75	22	17	20.25	19	17.5	6.75	3.5	0	1.25	23.25	30	29.5	29.75	29.5	29	29.5	29.75	27	25.75	26	27.75	30	29.5	29.75	28.25	18.5
							fly 22	0	0	0	2.5	1.25	5.75	2	7.5	5	13.5	14.5	15	12.5	9	6.5	4.5	1.5	3.25	0.5	0	0	0	0	0	0	0	1.5	24	29.5	29.75	30	30	30	29.25	22.5	20.75	17.5	21.5	26	26.25	26.5	30
							fly 23	4.25	9	20.75	22.25	21.25	25	23	23.75	17.25	18.75	24.5	28.25	22.75	24	23.75	23	13	8	4	9	5	3.5	0.75	0	6.75	17.5	28.25	28.25	30	30	30	30	29.75	29	29.5	30	30	30	28.5	28.75	25.75	27.75
							fly 24	1.5	0	1.75	7.25	3.25	3	7.25	9.5	5	5.75	12.75	10.25	11	11.5	8.75	14.25	13.25	11.75	9.25	7.25	7.75	3	0	0	0	25.25	28.5	29.25	28.75	29	29.5	30	30	30	30	30	30	24.75	16.5	20	28	23.25
							fly 25	0	5	20.75	20.75	24.25	25	23	23.25	22.75	24.5	30	25.25	30	27.25	24.5	29.75	25.75	23.25	15.25	19.5	17.75	11.75	9.25	3.75	0	0	6.5	19.5	27.75	26.5	24.75	29.75	22	23.25	25.75	25.25	17.5	21.5	18	24.25	24.75	23.75
							fly 26	0	6.75	11	11	21.25	25.75	24	23.5	21.75	20.5	26	22.5	21.75	27	27.5	23.25	19.25	25.75	26.5	17.5	17.25	14.25	8.25	0	0	6.75	21.75	30	30	30	30	30	30	30	25.5	28.25	27.75	28.75	23.5	27.75	26.75	18.25
							fly 27	0	0	0	1	9.25	13.75	13.25	12.5	13.75	16	20.75	19.75	21.25	20.25	13.5	9.5	10.5	13.75	8.5	13.75	2.75	3.75	0	0	0	11.25	25.25	28.75	28.75	30	29.5	29	29.25	21.75	19.5	17.5	18	21	22.75	25.75	24.25	23.5
							fly 28	2.75	10.5	14.75	16.5	19.25	18	24.75	25.25	26.25	28.5	30	29.25	30	29	20	21.75	25.75	24	21.75	25.5	18.75	15.75	5.5	4.5	0.5	9	25	30	30	29.25	29	29	30	30	29.75	29.25	29.25	24.25	22.5	15.5	20	25.75
							fly 29	0	1.25	3	3.75	10.25	19.25	16.75	9	18.5	8.25	11.25	9.75	18.5	28	24.75	6.5	4.25	4.75	6.25	6.75	1.5	3.5	0.5	0	5.5	28	30	29.5	30	30	30	30	30	30	29.75	30	29.5	30	30	26.25	28.5	22.25
							fly 30	0	1.5	5	18.25	15.75	15.5	20	17.5	11.25	22	25	22	15.75	14.25	19.25	19.75	14	16.5	10.25	5.25	6.5	5.5	1.5	0	0	10	30	30	30	30	30	30	30	30	30	30	30	30	30	27.5	25.25	29.5
							fly 31	1.25	3.25	12.5	21.75	21.5	20.25	22.5	24.25	25.75	27.25	28.5	26.25	29.25	28	17.75	17	22.5	21	22	17.5	22.25	16.25	4.75	0	4.25	29.5	29.75	29	29.75	25.25	27.75	27.75	26.25	29.25	26.5	28.75	26	25.25	30	27.75	22.25	27.5
							fly 32	4.5	15.25	12.25	19.25	22.75	22.5	25	25.25	26.5	23.75	26.25	26.5	19.75	23.5	22.5	26.25	22	22	20.5	23.5	19	19	6	0.5	0	0	7.5	30	30	30	30	30	30	30	30	30	30	30	29.5	30	30	27
							fly 33	1.25	0	0	0	0	8.25	4.25	11	14.5	19.25	15	21.75	17.25	12	18	14.25	10.75	10.75	13.25	15	7	0.5	0	0	0	0	0	7.25	25.25	29.25	29.75	30	29	29.75	29.75	29	29.5	30	28	29.5	30	22
							fly 34	2.75	3.25	6.5	13.25	14.75	26.75	25.25	22	23.25	29.5	24.25	26.25	25.5	24.5	24	24.5	20.5	26.75	25.25	19.75	21.25	10.5	3.75	0	0	6	26.5	29	30	29.5	30	30	28.75	27.5	30	22.5	27	30	27.25	21.75	25.75	30
							fly 35	3.5	16.25	19.75	25.25	22.75	25.75	24	24	27.25	26.75	26.25	28	29	28	25.5	20.5	28.75	28.75	29	18.25	24.75	14.5	7.75	1.25	3.25	30	30	30	30	30	30	30	30	30	30	26.75	28.25	30	30	30	28.25	30
							fly 36	0	1.25	4	5.25	12.75	16	19.75	18	18.75	22.25	14.25	9.5	20.5	27.5	25.5	20.5	20	15.5	16	18.25	13.75	7.25	3	1	0	0	7.75	24.25	29.5	29.75	28.5	28.75	25.5	25	29	27.25	27	28.5	28.25	29	28.25	28.25
							fly 37	0	0	0	7.75	13.25	21.75	23	17	21.25	27.75	23.75	29	27	29	24.5	25.5	21.25	12	18	10.25	5.75	4	0	0	3.25	28.75	29.75	30	30	28.5	30	30	30	30	29.5	26.5	26.75	27.25	27.25	29.5	29.25	30
							fly 38	0	0	0	8	12.5	16.75	15.75	20	20.25	17.5	21.75	15	24.5	24	23.75	18.25	16.5	26.25	19	12.75	14.25	9.25	0.5	0	0	5	26.5	29.75	29.5	30	29	29.25	29.25	29.25	28.5	29.25	30	29.5	30	28.75	22.5	26.5
							fly 39	0	1.25	0	4.25	7.5	8.25	8	7.75	16	11.25	16	16	14.25	4.25	5	5.25	6.25	0.75	0	1.25	0	0	0	0	0	11.25	21.75	25.5	28	26.25	25.25	21	23.25	21.75	22.75	14.5	12.5	19	18.75	23.25	26.75	29.5
							fly 40	6.75	10.25	13.5	16	22	16.75	25.5	22.5	17.25	18	22	15	21.75	16.75	23	22.5	21	24.25	21.25	22	20.5	8.75	9	13.25	5	15.75	15	24	22.25	24.75	23.75	26.5	26	25.5	26.5	15	22.5	19.5	21	21.5	24.25	24
							fly 41	0	1.5	0	2.5	9	5.75	10.25	15.5	20.25	20	18.5	27.75	25.75	22.5	12	14.25	29.25	14	6.75	13	1.5	0	3.25	0	0	0	0.5	12.5	21.25	27.25	28.75	29.75	28.25	22	23	23.5	19.75	23.25	25	20.75	23	23.25
							fly 42	0	0	0	3.75	4.5	10	14	17.5	18.75	17	24	19.5	17.75	17.75	16.25	24.25	14.25	16.75	13.25	9.25	6.75	2.5	1.25	0	0	5	22.75	27.75	27.25	26.25	17	24.5	25.5	29.5	22.5	24.75	20.5	18.25	22.5	25	26	19.75
							fly 43	0	0	0	0	5.75	0.75	6.5	3.5	8	16.25	15.75	9	12.75	13.25	15.75	19	16.25	16.75	10.75	8.75	5.25	4.75	0.25	1	0	19	27.5	28.25	29.5	28.5	29.25	30	29.25	30	29.75	24.25	26.25	23.75	29	21.25	23	13.25
							fly 44	0.25	2.5	10	9.5	13.25	23.25	22	23.25	26.25	29.25	29	30	27.75	30	27.5	30	20.25	19.75	28	24	20.75	7.75	0	1.25	0	2.75	14.5	23.5	24.25	27	22.5	30	29.25	20.5	17.25	15.75	11	20.75	19.5	23.75	24.75	25.5
							fly 45	0	7	8.5	9.25	18.5	13.25	13.25	14.5	21	17	22.75	19.75	21	19	25.5	18.5	20.75	24.5	19.25	16.5	12.25	10.25	2.75	1.25	0	1.5	21.25	29.75	29.5	30	29.25	30	28.75	30	29.75	29.25	28	30	30	28	23.75	28
							fly 46	1.5	2.25	0.5	0	0	1.5	0	3.75	9.5	9	9.75	10	14.5	11	8.75	4.25	5.5	3.25	6	1	5.75	4	5	2.25	0	0	3.25	20	27	27.5	26.75	27.25	18.5	16.25	10.75	26.75	24.75	29.75	29.75	29.5	22.75	11.5
							fly 47	1.5	1.25	4.75	8.75	13.25	16.25	20.5	21.25	24.75	28.25	25	28.5	23.75	26.25	28	27.75	27.75	22.75	22.75	23.75	19.5	18	2.75	1.25	0	13.5	20.75	25.5	25	27.75	28.25	30	30	29.25	30	29	30	24.75	25.25	28	29.25	29.25
							fly 48	0	0	2.75	2.5	7.25	15.25	11.75	16	25	24	26.5	23.25	24.75	22.25	25.5	26	25.5	26.25	20.75	16.5	8.75	2.5	0.5	0.75	0	14.75	27	24.5	28	30	28.25	23.75	26.5	21.75	24	28	24	21.25	16.5	25.5	21.5	18.25
								bin 1	bin 2	bin 3	bin 4	bin 5	bin 6	bin 7	bin 8	bin 9	bin 10	bin 11	bin 12	bin 13	bin 14	bin 15	bin 16	bin 17	bin 18	bin 19	bin 20	bin 21	bin 22	bin 23	bin 24	bin 25	bin 26	bin 27	bin 28	bin 29	bin 30	bin 31	bin 32	bin 33	bin 34	bin 35	bin 36	bin 37	bin 38	bin 39	bin 40	bin 41	bin 42
						cacH18;Dc0H2/+	fly 1	0.25	0	0	0	0	5.5	10.25	19.25	18	25.75	20.5	19	25.5	24.5	21	26.75	12	18.75	16.25	3	7.5	0.75	0.5	0	0	2.5	23.25	30	29.75	28.5	30	30	29.5	30	30	29.75	30	27.75	27	29.5	24.5	28.25
							fly 2	0.25	2.75	7	5	14.25	14.25	14	18.5	24.25	22.5	27.5	26.25	30	22.75	28	29.25	29.75	29.5	20	15.5	15.5	9	15	6	0	3.75	21.25	30	29.5	30	30	29.75	27.75	28.25	28.75	30	30	27	15	16.25	15.75	16.75
							fly 3	0	0	0	0	0.75	3.5	5.5	13.75	17.5	21.75	27.25	29	30	23	27.25	30	25.25	11.25	12.75	9.5	7.5	1	1.5	0	0	12.5	29.75	30	30	29.75	30	30	29.25	30	26	29	28.75	30	30	30	29.25	29.25
							fly 4	2.25	3.25	6	11.25	10.5	17.5	17.5	24	22	24.75	23	26.5	18	25.5	28.75	21.25	15.75	12.5	18.75	11.5	6.25	7.25	3	0	0	0	0	0	3.25	10.75	14.25	13.75	17.25	30	30	30	30	29.75	23.25	27.25	30	28.25
							fly 5	1.5	3.5	11.5	26	29	28.5	23.25	25.5	26.75	21.25	26	23.5	30	27.25	28	26.75	26.25	19	18.5	17.75	22.25	15.75	3.75	0	0	3	28	29.75	29.5	30	28.5	29	29.75	27	27.5	30	26.5	30	28	29.75	29.5	28
							fly 6	0	0	0	1	5.5	7.75	9.75	11.5	12.75	13.25	19	21	21.25	15.25	16.5	10.5	11.75	4.5	6	7.25	1.5	0	0	0	0	0.75	17.75	30	29.75	30	30	30	30	29.75	30	29.75	28.25	30	30	28.75	29.75	24.5
							fly 7	0	0	0	0	0	0	1.75	5	8.25	9.5	6.25	9	18.75	20.75	19.75	21.5	10.25	9.75	6.25	11.5	7.75	5	2.5	0	0	0	2.5	15	27	27.75	28.5	27	30	28.25	23.5	29.5	30	28.25	30	30	30	23
							fly 8	0	0	1.25	1.25	5	4.75	9.25	5.5	11.25	21.75	19.75	21.5	19	20.5	18.25	18.75	15.25	9.5	9	7	8.25	2.25	3.5	0	0	0	0.25	21.5	30	30	30	27.75	29.5	29.5	26.75	29.25	28.75	29.5	30	30	30	28.75
							fly 9	0	0	1.25	4.75	3.5	6.5	13.25	16.25	18.25	22.25	24.5	27.75	26	25.5	28.75	25.5	28.25	18.25	14.75	14.25	10.25	4.75	0	1.5	0	0	9.5	27.25	30	30	29.5	29.5	30	29.25	28	23	30	29.25	27	25.5	23	17.5
							fly 10	0	0	0	0.75	13.75	19.25	20.5	22	29.75	22.25	24.75	23.5	24	24	27.5	24.25	19.25	17.25	17.5	9.5	10.75	6.5	2.75	0	0	4.75	28.75	30	30	30	30	30	30	30	30	30	30	30	30	30	30	30
							fly 11	0	0	0	0	1.75	6.25	6.75	10.5	18.5	23.25	21.5	29	25	28.75	24.25	17	24.75	22.75	18.5	8.5	12.5	3.5	2.5	1.25	0	2.75	22	29.75	29.75	29	30	27.75	30	29.5	26.5	28	27.25	28	26.25	27.75	30	24.75
							fly 12	1.25	0	0	2.25	3	3	2.75	0	3.75	3	2.25	5.75	10	8.75	10.75	7	0	0	1.25	0	1.75	4.5	2.25	5.75	0	0	0	17.75	23.5	23.25	23	23.25	13.25	3.75	0.75	5.75	4	1.25	1.5	5.25	5.75	5.5
							fly 13	0	0	0	0	0	3.75	7.75	5.25	17	13.75	19	17	22.5	15.5	13.5	16	13.5	3.25	4.25	1.75	0	1.25	1.25	0	0	0.5	6	12.25	21.25	29.25	29.25	23.75	27.5	28.5	20	18.75	17.75	14	7.75	10.5	23	22.25
							fly 14	0	0	0	0	0	0	2.5	4.75	12	17.25	19.25	22.25	24	19.75	21	14.25	21.5	17	16.5	14.5	11.5	1.75	0.75	1.25	0	0	0	14.25	27.25	28.25	28.25	28.5	23	28.5	28.5	20.75	13.5	19.75	14.25	27.25	25.75	28.25
							fly 15	0	0	0	0	0.25	6.25	7.5	12.75	8.25	15.25	17.75	17.5	17.75	15.25	23.75	17.75	16	10	15.75	9	9.5	6.75	2.25	1.5	0	1.25	17.5	28.75	28.25	29	27.25	27.25	28.25	26	28.5	23.75	29	25.75	27	30	30	29.25
							fly 16	0	0	0	0	0	2.5	4	12.75	15.25	9	14.75	13	26	18.25	13.75	11	7.75	11.75	1.75	6.5	5.5	0	0	0	0.25	13.25	17.75	30	30	29.75	29.5	27.5	23.5	25.75	22	19.25	29	29.5	24.5	24.75	25.75	27.75
							fly 17	0	3	1.75	10.25	10.75	19	21.5	14.5	17.75	20.5	17.5	15	15	13	18.75	22.75	10.5	17	23	17.25	19	10.5	6.25	4.25	0	14.25	30	29.5	29.75	29.75	29.75	30	29	30	30	28	25.25	30	28.25	28.25	28	29.5
							fly 18	0	0	2.75	12.75	18.75	24.5	22	22	24	22.75	22.75	25.75	24.25	26.75	22.25	22	23.75	21.25	21	23	9.5	10.75	10.5	1.25	0	4.75	23.75	30	30	30	30	30	30	30	30	30	30	29.75	29.5	27.5	22.75	22
							fly 19	0	0	0	1.25	0	0	0	0	1.25	1.25	1.25	0	0	7	14.75	10.75	4	7	5.5	3.75	1.75	0	0	0	0	0	0	3.25	20.5	29	29	29.25	29.75	27	30	28	29	29.5	28.25	27.75	28.5	26.75
							fly 20	0	0	0	0	2.75	0	0	1.25	1.25	1.25	0	1.75	0	1.25	3.5	2.5	0	0	1.25	0	0	1.25	0	0	0	0	7.75	16.25	19.75	19.75	20	23.75	17.25	15	12.75	13.5	6.75	5.5	0	0	0	0
							fly 21	1.5	0	0	0	0	0	0	0	1.5	3	5.5	6.25	3.25	5.5	4.25	6	0.5	0	1.25	0	0	0	0	0	0	0	8.5	24.5	29.5	29.75	29.75	29.5	29.75	29.5	29.25	30	29.75	30	30	29.25	28	29.75
							fly 22	0	0	0	0	1.25	0	1.25	0	0	1.25	1.25	0	0	0.5	3.5	0	1.5	1.25	0	0	0	0	0	0	0	0	7.75	22.5	27.75	16	27.5	28.5	24.75	22.75	25.25	16	15.25	18.25	18.5	21	19.75	20.5
							fly 23	0	0	0	0	0	1.25	1.25	3.75	6.25	6.75	9.5	10	5	6	10.25	4.5	2.5	4.25	4.5	2.75	0	0	2	0	0	0	0.75	23.25	28.75	29.5	25.5	26.5	29.25	21.5	28.5	27.5	26.25	27.25	23.5	25	27.5	28
							fly 24	0	0	0	0	0	0	0	1.25	1.5	0	1.25	2.75	2.5	1.5	2.5	1.25	0	0	0	0	0	0	0	0	0	2.75	14.75	28.25	29.25	28.5	25.25	27.5	23.5	28.5	19.5	12.75	9.25	6.25	5.25	0	4.5	0.25
							fly 25	0	0	1.25	0	4.75	8.5	20.25	21.25	26.75	30	24.5	22.5	28.25	29.25	29.75	18	21.75	20.5	22	12.75	19.5	7.25	10	1.25	0	0	3.5	18	27.25	30	30	30	25	24.75	25.25	27.5	22.75	25.75	23.5	23	24.25	16.75
							fly 26	0	0	0	0	0	0	0	1.5	1.25	3.75	0	6.75	13.5	16.75	14.75	17.75	9.25	5.25	2.25	1.5	7	2.5	0	0	0	0	4	19.25	30	30	30	30	30	30	30	30	30	30	29.25	19	17.75	21.25
							fly 27	1.5	1.25	1.25	8.5	9.25	18.25	20.5	23.75	22.25	28.5	24.75	26	28.75	30	28.75	30	28.75	9.5	19.25	20.25	20	15.75	7.75	5.75	0	0	10.75	27.25	30	30	30	30	30	30	22.5	29.75	30	30	30	30	25.75	30
							fly 28	0	0	0.75	1.5	3.25	7.5	14.75	17	13.5	28.25	23.75	25.25	17.75	25.5	20	14.5	12.75	10.5	12	9.75	9	4.75	0	1.75	0	0	7.75	23.75	30	30	30	27.25	27.25	27.75	28	27.75	29.5	27.5	30	27	30	23
							fly 29	0	0	1.25	0	1.5	2	4.5	7.25	4.75	7	7.25	6	16.75	19	10.75	6.75	2.75	1.75	4.5	2.25	0	1.5	0	0	0	8.25	23.5	28	30	29.5	29.5	29.5	29.75	29.75	29	27	28.5	28	30	21.75	17.5	17.5
							fly 30	1.25	0	0	0	0	0	1.5	1.5	2.5	0	2.5	1.5	3.25	4.75	7.75	6.25	0.75	2	1.75	3.5	0	1.25	0	1.25	0	0	0	0	7.75	26.5	27.75	26.25	26.25	25.25	25.5	25.75	27	26.5	27	23.5	28.5	28
							fly 31	0	0	0	0	0	5	7.25	12	13	17.75	19.75	23.5	27.25	18.75	23.5	22.25	20.25	16.75	9.5	4	4.25	6.25	1.25	0	0	2.5	23	30	30	28.5	30	27.25	29	29.25	29.5	29.75	29	28.25	30	29.25	30	28.5
							fly 32	2.75	0	1.75	1.25	0	2.75	1.75	3.5	5.5	9.25	10.75	7.5	14.25	13.75	10.75	9.75	7.75	8.75	5.75	5	3	0	1.25	0	0	0	6.75	21	29.25	26.5	27.5	25.75	23	21.75	19	17	19.25	13.5	21.25	23	18.5	24.25
							fly 33	0	0	0	0	0	0	2.75	2.5	4.75	6.25	8	5.5	12.25	11	11.5	15.5	10.5	15.75	9.75	4.75	2.75	1.25	0	0	0	0	0	3.5	23	25	26.75	29	28.5	28.75	28.5	28.25	30	29	28.75	28	27.75	29.75
							fly 34	12.5	0	4.75	0	2.75	2.5	8	12.75	12.75	8.75	18.25	21.25	18.75	22.5	19.75	23.5	17.5	17.75	15.5	14.75	9.25	7.75	7.25	1.25	0	15.75	27.75	30	30	30	29.75	30	30	30	28	28	22.5	20.75	24	28.25	28.75	28
							fly 35	0	0	1	14.75	16.25	20.25	20.5	18.5	18.5	23	22.5	20	19.5	22.5	23	21	22.25	19	20.75	18.25	9.75	10.5	2.75	0	0	9	26.25	29.5	28.75	29	30	30	29.25	30	29.75	30	29.5	29	25.75	22.75	30	26.5
							fly 36	13.25	2.75	5.75	4.5	13.25	22	12.75	14	20.25	19.25	28	23.75	21.5	29.5	22	18	17.5	16.5	16	10.75	10.75	6.75	3.5	3.75	0	0	12	23.75	30	30	30	30	30	29.25	30	30	27.75	30	30	29.75	30	30
							fly 37	0	0	0	0	0	0	4.25	2.25	14.25	14.25	23.5	16.25	15.5	22.5	19.5	24	25.25	12	8.75	4	1.5	0	0	0	0	0	4	28.5	30	30	30	30	30	29.25	28.75	27.75	27.5	27	24.75	29	28.5	28
							fly 38	9	2	2.75	3.5	7.75	10	9.5	17	15	17	18	19	26	20.75	22.5	22.75	13.75	7.5	14.75	12.75	6.5	2.5	3.75	0.5	0	0	16.5	30	30	30	29.75	23	21.25	19	29.75	26.25	25	19.75	23.75	24.5	25	17.75
							fly 39	0.25	1.75	0	4.5	11.25	19	18.75	25.25	20.5	22	24.25	29.75	24.75	27	30	25.75	15.25	13.5	8	9.25	2.25	0	1.25	1.25	0	21.5	28	29.75	27	29.75	29	29	30	28.25	27.75	26.75	29.25	26.25	28.5	30	29.5	30
							fly 40	2.5	0	0	0	8.25	15.5	20.25	19.75	20.25	23.25	24.75	18.75	21.5	18	26.5	26.75	13.75	20.75	10	14	10.25	0	0	0	0	1.25	11.25	28	30	30	30	29.5	30	30	29.75	30	23.25	25	29.5	30	29	29
							fly 41	0	5.5	8.5	11.5	18	26	26.5	22	26.75	27	24.5	26.25	29.75	26.75	27.5	23.75	24.75	27.75	22.75	22	21.75	19	5.25	3	11.25	30	30	30	30	30	30	30	30	30	30	28.75	27.5	27.75	29.25	26.25	25.5	29.25
							fly 42	0	0	0	1.25	9.25	10.5	17.75	23.5	22.25	27.25	29	26.25	25	29.25	27.75	25.5	25	27.5	22.5	17.25	11.75	10.5	0	0	0	14.5	27	29.5	28.5	28	28.5	29.5	23.5	26	28	26.75	28.25	24.25	18	23.25	21.75	29
							fly 43	3.75	2.75	8.25	15.5	21.5	24.25	24.25	23	27.5	27.75	24.5	27.75	26.75	26.75	29.75	24.5	21	19.75	25.25	12.25	17.5	12	5	1.25	0	2.25	20.25	29.5	30	30	30	29.75	27.5	30	25	30	30	30	30	30	28	29.25
							fly 44	0.25	1.5	0.5	5	5.25	7.25	10	13	12.75	19.5	11	21.75	13.5	18.5	15.75	15.5	14	8.75	5.75	3.75	8.5	3.75	1.25	0.5	0	3.5	13.5	25.75	28.5	29.5	29	25	23.5	22.5	26.75	28.5	24.25	25.25	25	29	28.75	29.5
							fly 45	0	1.25	0	0	0	0	0	0	0	1.25	1.5	1.25	6.5	8.5	9.25	7.75	0	0	0	1.25	0	0	0	0	0	0	0	0	2.5	7.25	7.5	11.25	14	16.25	13.75	12.25	11.25	9.25	13.5	12.5	11.25	4.25
							fly 46	11.5	4.5	2.25	7.25	4.25	2.25	5.5	10.25	8.5	8.75	7	8	10	10.25	8	4.5	5.5	10.75	4.25	5.75	4.75	4	8	5	0	0	0	5.75	20.5	26.5	29.75	30	26.75	30	29	26.75	25.5	22.5	22.5	25.75	27.75	29
							fly 47	3.25	5.25	5.5	19	20.75	23.75	21	24.75	24	24.75	28	26.75	24.25	28.25	28.5	23.75	23.75	13.25	20.75	18.75	17.75	15.75	3	0	0.25	18	30	29.75	30	30	30	30	29	30	30	30	30	29.75	26.25	29	28	21.25
							fly 48	0	0	0	0.5	4	8	1.5	9.25	12.75	19.5	23	18.25	18	20.25	20.75	12.75	7	12.25	9	8.75	6	0	0	0	0	17	27	23.75	24.75	29	26.5	27	26	29	27.75	28.75	24.75	25.5	24.75	26.75	30	29.5
[truncated: 6 more columns]

## Sheet: Fig 4G
		Sleep (min)						bin 1	bin 2	bin 3	bin 4	bin 5	bin 6	bin 7	bin 8	bin 9	bin 10	bin 11	bin 12	bin 13	bin 14	bin 15	bin 16	bin 17	bin 18	bin 19	bin 20	bin 21	bin 22	bin 23	bin 24	bin 25	bin 26	bin 27	bin 28	bin 29	bin 30	bin 31	bin 32	bin 33	bin 34	bin 35	bin 36	bin 37	bin 38	bin 39	bin 40	bin 41	bin 42
		wt	wake	Dc0H2/+;wake		wt	fly 1	27.25	27.5	29	26.5	28	28.75	30	30	29.75	30	30	30	30	30	30	30	30	29.25	29.75	28	24.25	15.5	15.5	4.25	17.5	24.5	28.75	28	28.75	29.5	29.25	29.75	27.75	27.75	29.25	27.5	29.25	30	28.5	30	29.5	28.75
	fly 1	1299.75	952.25	610.5			fly 2	11.5	6.75	19.75	19.25	22.75	23.75	24.25	24	23	24.5	29.5	29.75	27.75	28.25	29.25	29.25	30	30	28	28	23.25	7.5	2.5	0	0	16.25	28.75	30	30	30	26.5	29	27	30	30	28.25	29	30	28.75	29.75	29.75	27.25
	fly 2	1156.5	850	794			fly 3	0	10.75	19.75	19.75	29.5	27.75	23	27.75	29	28.25	28.5	28.75	30	30	30	30	30	30	29.5	29.75	30	26.75	12.25	4.5	0	3.25	26.25	28.25	30	30	30	28.75	30	30	30	30	30	28	30	27.5	28.25	25.25
	fly 3	1137.75	857	546.25			fly 4	0	2.5	11.5	7.5	18.75	17.75	21	21	27.75	23.75	28.5	25.5	26.25	30	29	19.5	12.25	15.75	11.75	6.75	6.75	5.75	0	0	0	4.75	18	29.25	28.75	29.75	30	29.25	29.5	28.25	29.25	29.25	30	30	30	29.25	29.25	28.75
	fly 4	985.75	657	495			fly 5	1.75	2	0.25	10	13.75	13.25	18.5	21	18.5	26	22.5	24.75	24.25	25.5	25	29	30	25.75	26.75	27	6.5	7.25	9.5	3.75	0	3.25	24.5	27.75	21.75	28.75	29	30	29.25	26.5	27.5	27.25	29.25	30	29.75	27.5	23.25	28.5
	fly 5	1002	932.25	595.25			fly 6	0	1.25	1.25	5.5	10.75	20.5	19	21.25	18.75	29.75	28.5	25	29.75	29.75	26	29.25	30	28.75	28.5	27	20.5	6.75	3.25	1.75	4.75	22.25	24.5	27.25	28.75	30	27.5	30	30	30	30	30	30	24	22.75	30	30	30
	fly 6	1094.5	1064.5	754.5			fly 7	1	1.5	0	3.25	11.25	13	14.25	23.5	30	17.75	21.75	30	28	28.5	28	29.25	30	25.25	22.75	14.75	4.5	8.25	0.75	0	0	0	23	26.5	27	30	30	28	28.5	28.5	29.75	26.75	28.5	29.75	30	27.5	24	26.5
	fly 7	974.5	666.5	915.25			fly 8	13	25.75	27.5	29.5	28.25	25.5	29.25	26.25	29.5	27.75	27	30	28	27.25	26.25	23.5	23	25.5	20	24	14	11.75	3.5	0	10.75	27.25	25.75	26.75	22.25	20.5	24	24	29	24.25	19.75	23.75	28	22.25	24	24.25	23.5	25.25
	fly 8	1097.5	551.75	872.75			fly 9	0	0	0	3.5	11	20.75	23.25	27.75	28	28	30	29.75	30	30	30	30	29.75	29.75	28.25	26	26.25	14.5	3.75	0	0	4.5	22.75	25	24	26.75	27.5	27.25	23.75	27	27.75	27.25	27	28.25	29.5	26.25	27.75	28.25
	fly 9	1067.75	773.75	1018.5			fly 10	25	22	23.75	26.25	22.25	28.5	27.75	28.75	28.75	27	29.5	30	29.5	30	30	30	28.25	26	29.5	10.5	16.25	4.75	0	0	1.25	1.25	4.5	16.25	29.75	30	30	30	29.75	30	21.25	9.75	20.25	26.5	22.75	18	14.5	16.5
	fly 10	991.5	965.25	759			fly 11	0.25	0	3	9.25	24	24.75	29.5	27.25	30	30	30	30	30	30	30	29.75	30	26.5	29.75	20.75	9.75	0	1.25	0	0	0	7.5	30	30	30	30	30	30	30	30	30	30	30	30	30	30	30
	fly 11	1084	788.5	919			fly 12	0	0	0	0	10.5	18	24.5	25.25	21.25	30	30	30	30	30	30	30	30	30	20.75	10.25	0	0	0	0	0	0	0	14.5	23.25	28.75	29.25	29	29.25	29.5	26	29.5	23.25	22.75	20.5	19	18.25	22.75
	fly 12	803	923	726.25			fly 13	6.75	15	8	7.25	15	14.75	14	14	22.25	24.5	17.25	29.75	30	29.75	29	30	29.75	21.25	27	6.5	0	0	0.75	5.25	1	16.5	20	26.5	25.75	27.5	27.75	28.25	29.25	30	29.75	29.25	29.25	24	24	30	19.25	22.5
	fly 13	915	337.5	803.5			fly 14	17.25	19	20.25	26	27.75	26.75	27.5	23.25	30	30	26.25	25	29.75	30	29	28.75	28	12	21.5	4.5	0	0	0	0	0	5	25	30	30	30	30	30	30	30	30	30	30	28.75	30	29.75	29.75	26
	fly 14	1079.75	829.75	509.5			fly 15	0.5	2	16.5	16.25	27	26.5	29	26	25.75	30	27	27.5	29	29.75	29.25	25	26.5	27.75	28	9.25	19.5	13.75	6	0	0	0	18	30	30	30	30	30	30	30	30	30	28.5	30	30	30	27.5	26.5
	fly 15	1113.75	489.5	958.75			fly 16	0	0	0	0	7.5	22.25	17.5	26	27.25	21.75	24	29.75	26	30	29.5	26	29.25	24.5	17	13.75	8.25	0.75	0	0	0	0	0	9.75	30	30	30	30	30	30	28.25	30	30	30	30	26	21.75	19
	fly 16	889.25	939	891.5			fly 17	7.5	7.5	3.75	14.75	24	25.25	27.75	27.25	30	30	30	30	30	30	30	30	29.5	28.25	28.75	22.25	11	4	1.25	3.5	0	0	25	30	29.5	28.5	28.75	29.75	29	29.75	29.5	27.25	25.25	29.75	30	26.25	26.25	19.5
	fly 17	1048.75	587.75	1031.25			fly 18	8	19.75	23.25	21.5	17.5	21.5	27	21.25	24.75	29.75	29.25	28.5	30	29.25	27.75	30	30	30	25.75	19.75	8.75	6.75	8	9.5	6	20.5	29.5	29.75	30	27	29.75	30	29.75	30	30	30	30	29.75	25.5	30	28	28
	fly 18	1118.25	1004.25	420.5			fly 19	2.5	7.25	18.75	19.75	17.5	12.25	22	24.25	30	27.25	27.75	29.25	29	28.5	28	28.75	29.5	28.75	26	19	9.25	7.75	2	4.5	0	3.25	21.25	28.25	30	30	30	30	30	30	28	29.75	26.75	25.75	29.75	26.75	24	26.5
	fly 19	1063.75	1010	964.25			fly 20	1.75	2.5	5	4	10	15	15.25	29.75	29.5	30	30	28.25	30	30	30	30	29.5	30	30	27.5	4.5	1.5	0.5	2.25	0	3.25	27.25	30	30	30	30	29.75	30	30	30	29.5	30	26.5	28.5	23	27.75	24.25
	fly 20	994	504	743.25			fly 21	3	8.5	11	10.5	20.5	20.5	25	20.25	27	26	28.5	27.75	28.25	27.25	29.75	23.75	28.25	26	15.5	17.75	6.25	8.5	5.5	1.5	2	21.25	30	29	28.75	30	30	30	30	27.25	29.5	29	30	27.75	22	29.5	30	30
	fly 21	1079.25	1067	722			fly 22	0.25	12	22.25	28	23	30	30	29.75	29.25	30	30	30	30	30	30	30	30	30	30	30	30	26.75	4.5	0	0	5.75	26	30	29.75	30	30	28.75	30	28.25	30	30	30	30	28.25	30	30	26.5
	fly 22	1232.25	956.25	831.5			fly 23	11.75	14.75	10.5	8.75	22.25	16.75	24	23.75	29.5	30	29.5	27.25	30	30	30	30	27.5	29.75	17.25	18	13	3.75	1.25	1.25	1.5	8	9.25	21	28.75	30	30	29.5	30	29.75	30	29.25	29.25	26.75	30	30	26.75	28.5
	fly 23	1053.25	1087.75	923.5			fly 24	18.25	10.5	6	17.75	19	26	29	29	26.25	28	28.25	30	29.5	30	30	30	30	30	28	18.75	13.5	7	0	0	0	0	0.75	19.75	29.75	30	30	30	28.75	29.5	29.75	29.5	30	29.75	28	25.75	26.75	23.5
	fly 24	1041.5	652.75	1012.25			fly 25	0	0	1.25	4	15.5	22.75	25.25	26.75	28.25	29.75	27.75	30	28.75	30	30	30	30	30	29.75	17.75	19.75	8	0.75	0	0	0	7.5	28	28.25	27.75	30	29	29	29.25	30	30	30	30	29.75	30	30	30
	fly 25	1048.75	918.5	785.75			fly 26	0	0	0.25	13	12.25	19.75	18.5	27	25.75	22.25	23.75	30	30	25.5	29	29.5	29.5	29	21	17	14.75	6.25	0	0	0	3.75	29	29.25	30	30	30	30	28.5	29.25	30	29.75	29.5	24.25	30	30	27	21.5
	fly 26	963.75	983.75	924			fly 27	0.5	3	11	21.25	25.5	26.25	30	30	30	30	30	30	30	30	30	30	30	29.5	26.25	25.75	18.5	12.75	0	0	0	0	4.25	28.25	30	30	30	30	30	30	30	30	30	30	30	30	29.25	28.5
	fly 27	1127.25	536.75	817.75			fly 28	4.75	15	11.5	19.75	17.25	21.25	28.5	24.75	29.75	27.75	30	30	30	30	30	30	29.5	27.5	28.75	17.5	7.75	1	4	1	8.75	17.5	27.75	27.25	30	30	26.5	30	29.5	29	30	30	27.75	28.75	28.75	27.75	24.5	25.25
	fly 28	1066.5	755	1003.75			fly 29	0	2.5	6.25	10.75	26.75	23.75	19.5	30	27.5	28.75	29.75	30	27	30	30	30	30	24	23.25	23.5	12.75	7.5	0	0	0	0	15	30	30	30	30	30	29.5	30	30	30	30	30	28.5	30	29.5	27.5
	fly 29	1018.75	993	599.25			fly 30	9.75	10.75	12.5	16.75	20	22.5	25.5	25	25.5	22.5	27.5	30	29.75	30	30	26	24.5	27.25	13.75	12.5	6	0	5.5	1.25	4.75	22	29.75	30	29.75	30	29.25	30	30	30	30	30	27.5	28.5	29.75	27	29	25.5
	fly 30	1095.5	705	907.75			fly 31	0.5	14.75	21.25	13.5	19.5	20.25	23.25	28.25	28	29.5	27.5	25.75	29	29	29.25	29.75	30	30	26.5	23	14.25	0	0	0	0.5	7	28.5	28.25	30	30	30	30	30	30	27	30	28.25	30	30	30	30	25.75
	fly 31	1105.75	904.75	690.5			fly 32	7.5	2.75	11.25	17.25	14	20.75	28	27	29	29.25	26.25	29.5	30	28.5	29.75	29.5	20.75	14.75	18.25	5.75	1.25	6.5	1.25	0	8	28.5	30	30	30	30	30	30	30	30	30	30	30	30	30	30	30	30
	fly 32	1085.25	773	1025.75			fly 33	6.25	16.75	15	23.5	27	26.75	26.75	25.25	23.5	27.5	29.75	29.75	29	30	30	29.75	30	30	30	30	9.75	5	0	0	0	0	17.25	26.75	30	29.5	30	28.25	29.75	29.75	29.5	29.75	30	27	27.75	28	28.75	21
	fly 33	1102.25	650	934.75			fly 34	1.5	1.5	11	13.5	23	26.5	27.5	28.5	26	28.25	24	26	28.25	30	30	30	30	30	27.75	20.25	8.5	0.25	0	1.5	0	6.75	28.25	29.5	30	29	30	29.75	30	30	30	29.5	30	30	30	30	30	25.25
	fly 34	1098	704.25	735.5			fly 35	0	0	0	3.25	21	18.5	24.75	25	29.75	30	30	28.25	30	30	30	29.5	28	30	30	19.5	13.5	0	0	0	0	5.25	27.5	30	30	29.5	29.25	29	30	29.75	30	29.25	30	29.75	28.25	19	30	30
	fly 35	1016.75	934.75	797.75			fly 36	0.75	5	8.25	10.75	16.5	27.5	25.75	27.5	28.25	18	27.5	29.75	30	30	29.5	30	29.25	29	28.5	24.75	25	22.75	8.25	4.5	6.5	22.25	27	29.25	29	30	30	27	28	30	30	30	29.25	25.5	21.5	21	24.75	26.25
	fly 36	1102	863.25	1068.75			fly 37	15.5	8.75	6	13.25	20	22.5	26.5	24.5	30	29.25	30	30	29	30	30	30	29.5	30	29.75	22.5	13	4.5	7	0	0	1.75	14.5	26.5	29	30	30	30	30	27	29.75	29.5	30	29.5	27.75	29.75	25	22.5
	fly 37	1070.75	884	540.5			fly 38	0.25	8	3.25	8.5	8.75	15.25	15.5	24.25	27.75	25.75	28.25	30	27	29.75	28.75	29.75	25.75	30	30	30	19.75	8.25	0	1.5	0	0	14.25	27	30	30	30	26.75	29.75	30	30	30	30	30	30	29.75	30	30
	fly 38	1049.25	696.75	981.75			fly 39	0	1.75	2.5	3.5	5.5	9.5	15	18.5	19.5	24.25	17.75	25.75	27.25	30	28	28.75	28.5	28.75	30	30	28	9	0	3	8.5	14.25	19.5	27.5	25.75	20	28	30	27.25	26.25	26	27	26.5	22.75	29	28.75	27	28.75
	fly 39	1009.5	1080.5	881			fly 40	1.75	5.75	6.25	14.25	19.5	21	14.5	23	28.5	29.75	28.25	26.25	27	30	30	30	30	25.5	23	12	3.5	6.25	1.25	4.75	3.75	25.5	29	29.5	28.25	30	30	29.5	30	30	30	24.25	30	30	30	27.25	14	23.75
	fly 40	1001.25	630	1020.25			fly 41	0.75	0	2	12.75	17.75	24.25	28.5	30	30	30	29.25	29.25	30	30	30	30	30	28.5	30	27.5	10	8	5.25	2.5	0	8	29	30	30	29.75	29.75	30	29.5	29.75	30	30	30	30	30	29.75	25.5	20
	fly 41	1054.5	972.25	861			fly 42	4.5	0	4.75	12.25	17	25	20.5	21.75	28.75	26.75	26.25	29.75	28.75	30	28.5	30	30	30	29.25	28	16	8.25	0.5	0	0	16.25	25.5	21.75	26	29.25	28.75	30	29.5	30	29.75	26.5	30	26.75	30	29.5	25.75	30
	fly 42	1111.75	776	845			fly 43	1	7	16.5	18.25	21.75	25.25	24	26.25	27.75	29	30	27.5	30	29.75	30	30	30	30	28.75	30	26	14.5	6.25	3.25	0	0	14.25	24.75	29.5	30	26.75	28.25	27	30	30	29.75	30	30	30	30	27.5	30
	fly 43	1162.25	812	799.75			fly 44	21.5	23.5	27	26.75	27	28.25	27.25	30	29.25	30	28.25	29.5	29.5	29.5	30	29	27.25	29.5	25.75	27.5	22	6.25	2.25	4	1.25	2.5	9.75	25	30	30	29.75	30	30	29.75	27.5	30	30	29.75	27.25	25.25	29.75	29.75
	fly 44	1196.5	1155.75	789.5			fly 45	2.5	4.75	9.25	18.25	29	26.75	25.25	30	30	30	29.25	29	29.5	30	30	29.5	30	30	30	14	1.75	0	0	0	0	1.5	18.75	29.75	30	30	29.75	29.25	30	30	29.5	29.75	30	30	30	30	28.5	26
	fly 45	1094	717.75	890.5			fly 46	1.25	12.75	7.5	14.25	14	20.5	13.5	17.5	28	27.75	24.75	27.5	30	30	27.25	30	30	27.75	29.5	26	7	0	0	0	0	9.75	25.75	30	29	30	27.25	29.25	29.75	30	27	30	30	28.75	30	27	27.5	27.5
	fly 46	1061.75	1054.5	823			fly 47	16.25	18.25	8.75	19.75	16.5	17.5	27.25	26	27.5	25.5	29	30	30	30	30	30	30	29.75	30	29.75	19	0.25	1.25	0	0	0	4	15.5	25.5	29	30	30	29	29.5	30	27.75	26.75	28.5	29.25	27.25	29	24.75
	fly 47	1061.25	712	764.75			fly 48	0	1.25	1.25	4.25	4.25	7.5	6.5	7.75	18.25	12	21.5	17.75	22.5	29.5	30	30	30	24.75	15.75	4.5	1.75	0	0	0	0	1.75	29	29.25	30	27.5	25.5	29.25	26.5	29.25	28.75	29	29.5	30	30	25.25	22.75	24.75
	fly 48	837	1016	989.75			fly 49	2.75	15.75	12.5	21.75	26.75	25.25	29.5	28.75	28.5	24.75	29.25	29	28.5	29.75	29.5	28.75	29.5	30	29.75	27.75	17.5	4.75	1.25	1.25	0	9.5	27.25	26.5	29.75	29.75	28.5	30	30	30	30	30	30	30	30	30	30	30
	fly 49	1178.5	757	832.5			fly 50	1.25	10	14	12.75	15.75	22.75	27.25	26.75	26.5	30	29.25	29.75	30	30	30	29.75	30	30	30	26.5	26.75	15	1.5	4.25	0	0	10.5	28.75	30	29.5	30	30	30	30	30	30	30	30	29.75	30	27.5	30
	fly 50	1139.75	972.5	864.25			fly 51	1.5	0	10.25	10.25	21	13.5	28.5	29.5	30	29	29.25	29.5	29.75	30	30	30	30	27.25	25.25	23	12.25	6.75	4	1.75	2.25	12	28	29.75	28.5	30	29.75	29	30	30	30	30	28.25	30	29.5	29.75	30	30
	fly 51	1132.25	916	469.75			fly 52	7.75	14.5	18.25	17.75	15	21.75	27	28	28.5	27.5	28.5	29.75	28.75	30	30	30	30	30	29.75	18.25	21.25	6	2.25	2.75	0	4	25	26	29.5	29.5	29.25	29	30	29.25	29.75	30	27.75	27.75	30	28.75	24.25	19.5
	fly 52	1069	732.5	758.75			fly 53	0.75	13.5	10.25	11.5	20	24.25	28	28.5	28.75	30	27.5	30	29.75	29.75	28.75	30	29.5	29.5	26	24.5	22.25	8.5	5.75	4.75	0	0	8.25	27.5	30	30	29.75	30	30	29.75	29.5	30	30	30	29	30	30	30
	fly 53	1099.5	861.25	654			fly 54	17.25	18.25	12.5	9.5	8	23.5	23.75	25	21.25	21.5	29	26	29.25	29.25	29.5	29.75	29.25	28.25	27.75	24	10.75	6.25	3.75	1.5	1.25	7.75	18.5	28.5	28.5	30	27.75	30	29.75	30	30	29.25	30	30	27.5	29.75	26.75	25.25
	fly 54	1091.75	716.5	587.5			fly 55	0	0	9.25	16.5	25.75	27.75	22	28	26	25.25	26.5	29	27	25	30	30	26.75	29.75	26.25	13.5	8.5	0.75	0	0	0	6.5	29	29.75	27	30	30	30	29.75	30	30	29.75	29	28	29.75	28.5	26.25	20.75
	fly 55	993.5	453.5				fly 56	6	11.5	9.5	19.25	19.5	18.25	17.25	18.25	22.5	23	23.75	29.75	29	24	28.5	30	27.5	24.5	20.75	21.75	9.75	9	6	1	3.75	16.5	28.25	30	29.25	29.5	30	30	30	30	28.75	30	28.75	30	29.75	29.5	28.5	27.75
	fly 56	1086.5
								bin 1	bin 2	bin 3	bin 4	bin 5	bin 6	bin 7	bin 8	bin 9	bin 10	bin 11	bin 12	bin 13	bin 14	bin 15	bin 16	bin 17	bin 18	bin 19	bin 20	bin 21	bin 22	bin 23	bin 24	bin 25	bin 26	bin 27	bin 28	bin 29	bin 30	bin 31	bin 32	bin 33	bin 34	bin 35	bin 36	bin 37	bin 38	bin 39	bin 40	bin 41	bin 42
						wake	fly 1	0	9	5.25	12.75	17.25	21	25	27.75	25.5	26	28.25	26.75	28.25	29.25	30	18.5	18.25	29.5	18.75	20.5	7.75	10.25	0.75	0	0	0	0	12.25	28	27.75	30	30	27.75	30	30	29.75	30	30	30	30	29.75	29.75
							fly 2	10	11.5	15	12	17.5	13	19.5	15.75	18.25	21.75	20.5	26.5	23.75	28	22.5	23	27.75	20	20.5	20	12.75	9.5	3.25	1.25	0	0	0	2.75	12.25	15.5	25.5	24.5	27.25	29	28.5	27.5	27.5	29.25	25.25	26	22.25	20.5
							fly 3	0.75	0	0	0	1.25	5.5	3.25	1.5	18	17.5	27.25	30	22	28	21.5	28.75	22	20.75	8.25	16.5	8.5	4.5	0	0	0	0	1.5	17.5	29.5	28.25	29.5	29.75	30	29.25	29.25	22.75	30	27	29.5	30	29.25	29.25
							fly 4	0	1	1.5	0.5	6	4.25	1.5	8	11	13	24.25	20.25	19.75	20.25	18.75	24.25	21	11.5	6	0	0	0	0	0	0	0	0	0	13	28	28.5	27.75	28.75	30	29.5	30	29.75	28	29.5	30	29	25.25
							fly 5	0	1.25	1.25	8.75	14.5	17.75	19.5	24	25.25	21.75	26	29.75	28	27	29	29.25	24.5	21.75	19.5	7.25	4	0	0	0	0	0	3.5	21	29.5	29.75	30	29.75	30	29	29.25	28	30	29.75	30	29.5	27.75	29.75
							fly 6	5.5	8	11.75	16	13.75	22.25	25	23.75	22.75	24.75	27.25	28.5	25.5	29.25	29.5	28.25	29.75	28.5	30	12	4.5	7.5	1.5	8.5	2	0	7.75	22	29.25	28	29.5	29	29	29.25	29.75	29.75	29.25	29.75	29.75	30	29	27.5
							fly 7	0	0	1.75	0	3.75	2.25	8	10	13.25	14.5	19.5	14	27	14	17.5	11.75	15.75	14.75	15	12.5	3.5	1	0	0	0	0	0	0	3	13.5	22.75	28.75	28.75	29.5	28.75	29	28	26	28	25.25	22	28
							fly 8	0	1.25	1.25	0	1.25	2	1.75	7.5	6.25	8.5	14.5	17.5	15.5	25	24.5	20.25	12.5	14	2.5	3.75	0	0	0	0	0	0	1.75	14.25	18.75	28.75	29.25	29	27	30	27.25	28.5	22.5	22.25	23.75	13	15.75	19
							fly 9	2.75	7	3.25	2.75	2.5	11.5	10	18.25	17.5	20.25	22	28	24.5	28.5	25.75	25.25	24.5	23.5	22.75	17.25	4.25	0	0	0	0	0	0	0.75	15	21.25	25	27.75	28.75	29.5	27.5	29.25	26.25	27.75	23.25	27.25	28	23.5
							fly 10	10	18	15.75	20.5	21	19.25	25	23	26.75	23.5	28.25	25	24	27	26.5	28.75	24	27.25	25	22.75	15.75	13.75	0	0	0	0	0	2.75	10.5	15.25	22.75	25.5	27.5	28.25	29.25	30	28.5	28.75	28	26.75	26.75	29.5
							fly 11	0	3	1.5	5	17	22	28	24.75	29.5	29.25	28.75	30	30	29.25	28.5	29	29.25	29.25	26.5	28.5	3.5	0	0	0	0	0	0	0	1.25	4	16.75	22	23.5	26.75	29.5	26.5	30	29.25	28.75	26.5	28.25	23.5
							fly 12	14.75	12.75	9.75	11.25	13.75	14.5	9.25	11	16.5	17	21.5	21.75	25	25.75	29.25	26.5	30	19.5	18	16	10	8.75	5.5	1.5	1	4.25	10.5	28.75	28.25	28	29.5	28.5	28	28.5	28.5	28.5	26.25	29	24	30	21.75	28.5
							fly 13	0	0	0	0	0	0	0	0	5.5	6	5	7	13	12.75	15.75	20.5	13	8.75	0	0	0	0	0	0	0	0	0	1.5	5	5	5.75	9.25	16	18.5	15	18	22.75	29.75	20.25	25.25	19.5	11.75
							fly 14	5.5	3.75	2.75	8.5	17	15.75	24.25	23.25	24.25	22.75	28.75	29.5	28.5	29	28.75	26.5	24.5	23	19.25	10.75	13.75	2	0	0	0	0	0	2	19.5	25.5	27.75	25.5	26.75	27.25	28	23.75	27	25.5	27	23.75	23.75	23.5
							fly 15	0	0	0	0	1.25	0	7.5	17.25	21	15	11.25	18.75	22.5	14.5	13	13.25	16.75	7	3.5	2.75	0	0	0	0	0	0	0	0	1.75	4.75	13	13.5	25	26.25	29	25.75	25.75	25.25	19.5	26.25	17.25	15.5
							fly 16	0	0	0	1.5	0.5	10.5	6.75	10.75	18	25.25	23.5	29.75	29.75	28.75	28.25	29.75	30	24	21.5	11.5	2.75	1.25	0	0	0	0	18.25	29.75	30	29.75	30	30	30	30	29.5	29.5	30	29	29.5	28.75	29	29.75
							fly 17	0	0	0	0	0	0	2.75	3.25	5.25	14.75	7.75	10.25	13	21	21.75	16.5	18.75	23.5	11	8.75	4.75	0	0	0	0	0	2.75	19.5	28.5	29.75	29	29.5	26.5	27.75	28.25	27	25.75	22.25	23	16	20.25	19.75
							fly 18	0	0	2	12	15.75	13.75	20.5	22.5	23.25	24.75	25.5	28	22.5	29.25	25.75	26.25	28	28.5	26.25	24.25	19.5	15.75	9.75	3	0	0	3.5	25.75	28.5	28.75	30	29	28.25	28.5	29.75	27.75	28	28	28.25	28.5	29.25	28
							fly 19	4.75	2	17	22.5	19.25	25.5	26.75	23	23.25	25	22.75	29.5	26.5	27	22.75	28.75	27	14.25	19.75	16.25	10.25	1.25	3.25	0	0	3.75	0.25	15	25.75	29.5	30	29.75	29.75	29	30	30	28.75	30	30	30	28.5	29
							fly 20	1.25	0	0	0	2.5	1.5	1.75	2	5.5	6.75	9	16	24.25	23	20	17.5	18	8.25	4	1.5	0	0	0	0	0	0	0	2.5	6.25	9.75	18.75	23.75	25.75	28.5	26.75	24.75	26.25	22.5	22.5	19.5	16	22.5
							fly 21	0.25	1.5	8	16.5	16.75	23	25	24.5	26	26.75	28.25	28.25	29.25	30	28.75	29	29	25.25	16.75	15.5	9.25	8.75	5	2	0	0	21	29	29.75	30	30	28.5	29.75	30	28.75	29.75	30	30	30	29.5	29.5	29.75
							fly 22	0	2	2.5	4.5	9	12.75	17	17.25	20.75	24	24.25	20.25	26.75	24.5	25.75	26	25.25	19.75	16.5	8.25	5.5	4.75	5	0	0	0	5.75	24.75	30	28.5	30	30	29.75	29.75	29.5	30	28.75	28.5	29.5	29.75	29.75	29.75
							fly 23	4.5	5.5	11	19.5	21.5	24.5	22.5	24	14.75	22.75	28.25	29.75	29.75	29.5	28.75	30	24	23	20.75	15.5	8	7	5.5	0.75	0	1.25	25.5	30	30	30	30	30	30	29.5	30	29.75	30	29.75	30	30	30	30
							fly 24	8.25	9	8	5.5	7.75	9.75	10.75	18.75	15.75	16	26.25	25.5	22.25	20.75	24.25	19	13	4.25	5.75	1.25	0	0	0	0	0	0	0	0	0	9.5	19.75	29.25	30	29	30	30	28.75	28.25	27	20.5	22.75	26.75
							fly 25	0	1.25	0	2.25	5.5	8	16.25	17	23	18.75	24.5	28	29.25	28	29.25	29.5	25.75	26.25	25.25	11	5.25	0	0	0	0	0	15.25	28.5	29	29.75	29.5	28.75	30	29.5	29	30	30	26.75	29	29.5	24.5	29.5
							fly 26	11.75	8.25	16.75	20.75	15.25	27.75	21.25	27.75	21.5	18.25	23.75	24.5	27	28.5	30	24.5	26.75	22.75	30	25.75	20.25	6.75	7	4.75	1.25	1.25	3.25	9.25	16	27.75	27.5	28.5	30	30	30	27.5	28.75	30	30	25.75	20.5	22.5
							fly 27	0	0	0	0	0	1.25	7.5	7.25	15.75	17	19	23.25	24	21.5	21.25	26.25	19.75	18	10.25	16.5	7.25	0.75	0	0	0	0	0	0	0	4.5	19	27.5	25.25	22	24.25	22.25	23	20	14.75	7	9.75	17.75
							fly 28	0	0	0	0	0	1.75	8.75	18.75	25.25	28.25	28	29	24.25	27.75	27.5	23.75	23	26.5	17.5	14.25	5.75	0	0	0	0	0	0	2.5	19.25	23.25	28.25	29	27.75	29	30	28.75	26.5	25.5	25	25.75	24	21.25
							fly 29	6.75	11	10.75	15.75	22.75	20.75	24.5	24.5	27	23.75	28.75	29.5	29.5	30	30	29.25	30	24.5	15.25	15	25.25	10	1.25	1.75	0	2	0	13	26	29.5	30	30	29.75	29.5	28.25	29	27.25	30	28	30	29.75	26.5
							fly 30	0	0	0	0	0	1.25	1.25	7.75	8.75	20.75	20.75	27.25	23.5	29.75	28	27.5	29.25	21.5	9.5	5.25	3.75	1.25	0	0	0	0	0	4.75	27.5	29.5	28	28.75	29.75	28.25	27.25	29	28.5	27.25	27.75	25.25	27.25	17.5
							fly 31	7.25	8	11.25	12	18.75	17.25	17	19.75	18	24.25	22.5	24	25.25	23.25	22.75	21	19.25	24.25	9	7.75	3.5	0	0	0	0	4.5	18.5	28.75	29	29.75	28.5	28.25	27.5	28.5	30	30	30	30	30	29.5	30	30
							fly 32	10.25	9.75	0	5.75	11	20	22.5	18	14.5	18.25	22.25	20.25	22.5	22.5	23.25	22	27.25	18.5	10	0	0	0	3.75	7.5	2.5	0	2.25	2.5	18.75	30	26	28.75	26	30	26	27.75	21.5	29	26.75	26.75	23.25	19.5
							fly 33	5.5	9.75	7.25	5	6.5	6.5	15.25	17.5	11	15.5	19.25	14.25	24.5	21.25	22.25	23.5	24.25	19.5	24.75	12.25	2.5	0	0	2.75	1.25	0	0	2.5	22.75	24.25	21.5	24	27.5	23.75	22.5	18.25	20.75	23.75	20	13.5	17	19.25
							fly 34	0	0	0	1.5	2.5	6.5	3.25	7.5	10.25	13	19.5	23.25	28	24	28	28.5	30	28.5	25.5	17.75	25.5	15	2.25	0	0	0	0	4.25	22.25	28.25	29.5	29.5	24.25	28	27.5	21.75	23	23.5	22.25	13.5	4	8.25
							fly 35	6.5	7	4.5	1.5	1.75	19	19	20.75	20.5	27	25.25	28.5	27.5	27.25	29.75	26.75	25.25	27	26.25	15	9.25	7.5	1.75	0	2.75	1	8	15.25	22	29	24.75	26.5	26.75	30	30	29.75	29.75	24	28.5	25.25	25.25	26.5
							fly 36	10.25	5.5	12.75	9	13.75	12.75	17.25	24	21.75	24.75	24	22	27.5	28.5	29	25.5	27.5	24.5	17.75	3	4.75	4.5	0	0	0	0	0.5	12.25	20.75	27	29.25	27.25	29.75	28.5	23.5	28.75	25.25	29.25	29.5	25.25	29	26.5
							fly 37	0	7.75	16	5.75	6	5.25	18.75	16	12.25	13	19.25	26	28.75	29	28.25	30	29.5	24.75	27.75	16.5	0.5	1.25	6	2.5	0	0	0	8.75	23	30	30	30	29.75	30	29	29.25	30	29.5	30	30	29.5	29.25
							fly 38	0	3.25	3.5	3.5	7.5	7.25	8.5	14.75	19	24	25.25	19.5	27.75	27.5	22	20.75	20.25	23.25	23.5	12.5	6.5	1.25	0	0	0	0	1.75	14	20.5	25.75	22.75	25	21.25	18.75	17.25	23.75	25	20.75	19.75	22	24.25	23.25
							fly 39	11	13	17.25	19	15	23	22.5	27	27.75	25	26.5	26.25	28.5	29.5	29.25	26.5	27.5	25.25	24.5	18.75	9	2	0	0	0	0	14.75	24.75	29.5	29.5	29.5	30	30	30	29	29.25	29.25	29.5	30	29.75	29.5	29.25
							fly 40	5	2.25	8.25	9.5	6.25	12.5	9	14.75	15	13.75	23	22.25	28.25	27.5	27.5	27	20.75	23.75	21	14	5	0	0	0	0	0	0	0	1.25	9.5	13.75	20.25	21.5	22	22	26	15	23.75	24.75	19.75	14	15.5
							fly 41	13	9.75	21.75	20	17.75	20.25	18.25	24.25	21.25	26.5	23.75	26.75	24.75	29.5	27	29.5	29	27	18.5	9.75	17.5	3	0	2	0	0	0	11.5	27.5	30	29.25	28.5	30	29.75	30	30	30	30	28.75	29.5	29.75	26.75
							fly 42	12.25	10.75	13	20.25	17.75	11.75	5.75	7	10.5	26.75	28.75	25.25	24	22.75	25	27.75	29.5	28	23.75	18.5	8.25	11.25	15.25	2	0	1.25	2.5	0	3.5	21	19.75	26.5	30	27.25	26.75	28	28.5	23.5	25.75	21.75	15.25	6.25
							fly 43	4.25	20.5	9.75	0	7	8.25	2.5	14.5	13.25	17.25	13.25	19.5	23.5	25	29.25	25.25	21.75	19.25	24.25	13.25	13.75	4.25	4.75	0	0	0	0	9.75	25.75	29.75	25.75	29.5	29	27	26.5	27.25	23	29.25	28.5	26	18.25	24
							fly 44	19.25	25	21.25	19.25	24.75	19.75	17.75	26.25	26.5	29.25	27.25	26	29.25	26.25	29	29.5	29.75	29.5	29.75	27.25	23.75	21.5	9.75	7.75	0	0	4.75	10.5	27.75	29.5	29.25	30	29.5	29.25	29.75	30	29.75	29.5	30	29.5	26.25	29
							fly 45	0	2	8.5	6	10.75	11.75	9.25	14	25.25	20	25.75	25.5	24.75	22.5	23	24	18	22	21.75	3.25	1.5	0	0	0	0	0	1.25	9.75	22	20.75	26.75	24.25	27.25	24.25	26	28.5	25.25	22	23.5	28.75	26.25	23.5
							fly 46	5.75	5.5	13.25	19	15.5	25.75	19.5	23.5	26	27.75	27	28.5	27.5	28.75	29	26	26.5	27.25	22.25	16.75	14.25	3.75	0	0	0	0	11	28.75	28.75	29.25	29.75	30	27.5	30	29.75	30	29.75	30	30	29.75	30	30
							fly 47	5.25	4	7.5	4.25	10.5	3.25	9	12.5	4	11	12.25	18.75	17.75	24.25	26.25	29.75	26.25	27.75	18.25	19.25	3.5	10.75	0.5	0	0	0	2	13.5	27.25	29.5	25	26.75	27.25	25	27.25	24	25.25	23.75	17	11	20.75	20.5
							fly 48	2.75	18.75	13.25	13.5	10.75	12.25	16.75	24.75	22.5	24.25	30	30	29.75	30	29	30	26.5	28.75	30	14	8.5	1	3.25	1.25	1	0	0.25	14.5	26	29.75	26.25	29	28.75	30	29.25	30	29.5	29.75	29.75	30	30	30
							fly 49	3.25	9.25	6.25	6.5	6.75	7.25	15	20.75	26	27.5	29.75	27.25	29.25	27	28.25	27.25	25.25	24.25	17.75	5.75	4.75	0.25	2	0	0	0	0	0	10.5	14.75	23.5	21.25	29	29	29.25	26.25	28.25	28.75	25.75	23	21	24.75
							fly 50	17.5	22.75	17.25	6.5	17.25	8.75	15.25	22	25.5	27.25	27.25	29	28.75	28.75	29.75	30	27.5	26	30	28.5	29	21	1.75	0	0	0	0	0	8.75	22.5	26.5	29.5	29.5	28.75	29.5	29.25	29	25.25	29	27.5	30	25
							fly 51	0	3.25	8.25	10.75	14	15.25	17.25	18.25	21.5	25.75	23.5	26	27.5	27.75	28.5	29.75	23	28.75	25.25	22.25	2.75	0	0	0	0	0	7.25	22.25	23.5	29.75	30	28.75	30	29	29.25	29.75	30	30	30	30	28.25	28.5
							fly 52	0	0	1.5	1.25	4.5	8.5	11.75	16.75	24.25	23.5	27.75	25.75	30	26	28.5	27	27.75	17.75	11	7.25	3.5	0	0	0	0	0	0	2.75	14.25	26.25	27.75	29.25	28.75	30	29	27.25	27	29.75	28.25	28.5	26.5	28
							fly 53	6.75	19.25	13.5	6.5	6	9	7	14.25	17.5	12.75	18	18.5	23.75	29.25	24.25	26.75	29	28.75	26.75	22.25	7	4	3.75	1.5	0	1.25	8	21.25	26.75	28.5	29	28.25	30	30	30	30	29.5	29	20.75	20.5	27.5	22.75
							fly 54	0	0	0	0.5	3	0	0	7.5	8	16.25	15	17	15.25	21.5	15.25	22.75	18.25	16.25	18.75	5.25	0	0	0	0	0	0	14.25	27	29	30	27.5	29.75	30	30	29.5	29	28.25	29.5	29	22.75	29	28.5
							fly 55	0	0	0	1.25	0	2	0.75	1.5	4.75	6.75	7.25	11.75	12.25	14.5	14.5	6.25	12.25	26.25	16	5	3.75	1.25	0	0	0	0	0	0	0	8.75	24.5	28.75	29.75	29.5	26.25	27.75	29.25	29	20.5	21.25	20.25	7.5
								bin 1	bin 2	bin 3	bin 4	bin 5	bin 6	bin 7	bin 8	bin 9	bin 10	bin 11	bin 12	bin 13	bin 14	bin 15	bin 16	bin 17	bin 18	bin 19	bin 20	bin 21	bin 22	bin 23	bin 24	bin 25	bin 26	bin 27	bin 28	bin 29	bin 30	bin 31	bin 32	bin 33	bin 34	bin 35	bin 36	bin 37	bin 38	bin 39	bin 40	bin 41	bin 42
						Dc0H2/+;wake	fly 1	0	0	0	0	0	0	0	0	0	0	0	2	5.5	1.25	3.75	0.75	5.25	0.25	0	0	0	0	0	0	0	0	1.75	19.75	29.5	29	30	30	30	30	30	28.75	29.5	30	30	30	30	30
							fly 2	0	0	0	0	0	1.25	2.75	8	14.75	16.25	18	26	29	24.5	29.75	29	26.25	14.25	13.25	4.5	0	0	0	0	0	0	1.5	18.75	29.25	27.75	29.25	28.75	29	29.5	20.75	28.25	29.5	28.25	29.5	27	28	26.25
							fly 3	0	0	0	0	0	0	0	0	0	2.75	4	7.5	13.25	18.5	17.5	10	10	2.25	0	0	0	0	0	0	0	0	0	0	15	27.5	29.5	28.75	30	29.5	28.75	30	30	30	30	29.75	27.75	29.25
							fly 4	0	0	0	0	0	1.25	0	0	0	2.5	0	3.75	0.5	0.75	2	2	3	1.5	1.25	0	0	1.25	0	0	0	0	0	0	1.25	7.25	20.5	26.5	29.5	30	30	30	29.75	30	28	27	27.5	30
							fly 5	0	0	0	0	0	0	1.25	0.75	0.5	1.25	4.5	20.25	28	28.75	29.5	28.5	29.25	13	0	0	1.25	0	0	0	0	0	0	0	12.5	27.25	27.75	29.75	29.75	28.5	29.25	30	25.75	28.25	28.5	25.5	26.5	16
							fly 6	0	0	0	0	0	0	3	6	4	13	20.75	28	30	29.75	29.5	29.5	28.25	11.75	0	0	0	0	0	0	0	0	10.75	27	27	28.75	30	26	28.75	26.75	28.5	26	28	27.25	27.5	28	26.5	25.25
							fly 7	0	0	0	0	0	8.75	17.5	24.25	24.25	26.25	29.5	30	27.5	29.5	27.5	29	26.5	17.5	17.5	6.25	0	0	0	0	0	0	7.25	28.25	29.75	30	30	28.5	30	29.5	29	30	29.5	30	30	29.5	30	26.5
							fly 8	0	0	0	0	0	3	8.75	9.5	24	29.75	27	27.25	28	28.75	29.75	28.25	26.25	18	15.25	15.5	5	0	0	0	0	0	1.5	19.5	29.25	29.5	30	30	30	29.75	29.75	29.5	30	30	29.5	30	30	28.25
							fly 9	4	2.25	2.25	9.5	7.5	12.5	12.5	22.5	10.25	27.75	28.75	25.75	25.75	30	30	30	27.5	24.5	27	13.25	7.5	1	0	0	0	0	12.25	29	30	30	30	30	30	30	30	30	30	30	30	30	30	28.75
							fly 10	0	0	0	0	0.75	2	1.5	3.25	7.25	13.75	22	24.5	23	30	28.5	29.25	25.5	20.5	9.25	2.25	4.5	0	0	0	0	0	0	5	23	28.75	30	28.25	28	30	29.75	28.25	30	29.75	29.5	29.75	29.5	28.5
							fly 11	0	0	0	0	0.75	0.75	2	12	20.75	27.5	23.75	29.75	29.5	29	27.75	28.75	27.5	28.25	21.25	10	1.25	0	0	0	0	0	10	27.5	29	29	29	29.75	30	29	29.25	30	30	30	30	30	30	30
							fly 12	0	1.5	1.25	1.25	0	0	0	0.75	2.5	11.5	19	28.5	30	27.5	30	30	29.75	29.25	16	2.25	0	1.25	1.25	0	0	0	0.25	12.5	23.5	29.5	29.25	29.25	29.5	30	30	29.75	28.5	30	25.25	28	27.5	26.5
							fly 13	3	5	7.25	5.5	10	10	11	7.5	13.75	8	20.25	19.25	14.5	18	11.75	11.5	13.25	12.75	13.25	12	4.25	4	3.5	1.25	4.5	10	7.25	13.75	18.75	23.75	22.75	20.5	22.75	27	27.75	28.5	30	29.25	30	29.75	29.5	28
							fly 14	0	0	0	0	0	0	1.25	1.25	10.25	10.75	1.75	13.5	16.5	22.5	22.5	19.75	22	14	4.25	1.5	0	0	0	0	0	0	0	0	1.5	7.25	22.25	25	26.25	22	28.75	27.25	24.75	26.25	19.75	13.25	16.5	18
							fly 15	2	4.5	5.25	14.75	12.75	18	18.75	23.75	25.25	24.25	25.75	27.5	27.75	26.75	28.25	28.5	21.5	18.5	20.75	11.5	2	1.25	0	0	0	0.25	9.5	16	26	25.5	30	30	30	30	30	29.75	30	30	30	29.75	26.25	29.5
							fly 16	0	0	0	0	0	1.5	9.75	17	23	28.25	30	29.5	30	30	30	30	30	30	29.75	27.75	9.75	0	0	0	0	0	0	13.5	28.5	29.25	30	30	30	30	30	30	29.75	30	30	30	29.25	30
							fly 17	0	0	4.25	4.25	8.75	4.5	20	22	23.25	25.75	26.5	27.25	28.25	30	29.75	27.5	30	30	29	20.75	8.25	3.25	0	0	0	1.5	14.75	26	30	29	29.25	29.75	27.75	29.75	29.5	28.75	30	29.5	30	30	29.25	30
							fly 18	0	0	0	0	0	0	0	0	0	3.25	3.5	13.5	25.75	28.5	27.5	29.25	27.5	19	10.5	0	0	0	0	0	0	0	1.25	5	15.5	26	26.5	26.25	25.5	24.75	27	20	11.25	5.5	4.5	9.75	3.5	0
							fly 19	0	0	0	0	6.75	15.5	19.25	23.25	17.25	28.5	29.25	30	28	30	30	30	28	22.25	20.25	12.75	1.25	0	0	0	0	0	4.5	29.5	28	28.75	27.5	30	28.75	30	29.25	29	28.25	29.75	30	28.25	30	30
							fly 20	0	0	0	0	0	0	0	0	0	1.5	1.25	10.75	12	23	19	20.5	12.5	8.5	0	0	0	0	0	0	0	3.25	26	29	28.75	27.75	29.75	28.25	29	29.5	29.25	30	29.75	29	29.5	29.25	29.75	26.25
							fly 21	0	0	0	0	0	0	1.25	0	0.25	3.5	10	6.25	13.75	12.75	13.5	13.75	5.25	3.25	2.75	0	0	0	0	0	0	8.25	20.25	28.75	29	30	29.5	28.5	29.5	29.25	30	29.25	30	29.75	30	30	30	30
							fly 22	0.25	0	0	0	0	0	0	5.5	8	19.25	24.75	22.75	15.5	18.75	17	21.25	15.75	11.75	6	2	1.25	0	0	0	0	0	18.5	29	30	30	30	30	30	30	30	30	28.5	29.75	29.75	29.75	30	30
							fly 23	0	0	0	0	2.75	15	20.25	23	20.75	22.75	25	29.25	23.75	29	29	26.75	29.75	22.75	18.25	11.5	1.75	0	0	0	0	2.75	26	29	29.5	29.75	29.25	29.25	30	29.5	29.75	28.5	29.75	26.25	27	28.5	27.75	26.25
							fly 24	0.5	0	1.25	7.25	8	12.5	14.75	19.75	17.25	21.75	26	26	26.75	24.75	25.5	28.5	29	30	23.75	21.75	12.5	0.75	1.5	0	0	0	13.75	29	28.25	28.5	29.75	30	29.5	27.75	29.75	30	29.75	29.25	30	29.25	29.75	29.5
							fly 25	0	0	0	0	0	0	0	5	13.5	18.75	22.25	25.25	27.75	29.25	27.75	28.5	28.25	17.25	13	3.75	0	0	0	0	0	0	1.5	17.25	27	29	29.25	29.75	30	29.5	29.75	29.75	29.25	29.5	29.5	28	30	28.25
							fly 26	0	0	0	0	0	0.5	12.75	17.25	21.5	23.25	29.25	27.5	30	28.75	28.5	29.25	28	30	22	10.25	3.75	0	0	0	0	0	2.75	27	29.75	30	30	29	30	29.75	29.75	30	29.75	29.25	29	30	29.25	30
							fly 27	1	1.25	2	3.25	3.5	3	11.5	9.75	16.75	14.5	18.5	26.25	27.5	24.75	19.5	15.75	21	26.5	14	4.25	1.5	0	0	0	0	0	0	10	17.5	23	22.5	30	30	30	30	30	30	29.5	30	29.25	29.25	28.5
							fly 28	0	0	0	1.25	10	8.5	21	27.25	21.5	21.25	21.25	25.75	27.25	28.5	29.75	29	29.5	30	26.25	12	6.5	0	0	0	0	3.5	24	29	29.25	29.25	30	30	30	28.75	30	28.5	29.5	29.75	29.5	29.5	30	30
							fly 29	0	0	0	0	0	0	0	0	0	1.25	9	14.75	18.5	9	18.75	16	18.25	20.25	2.75	0	0	0	0	0	0	0	0	2.75	22.25	29.75	28.5	29.25	28.25	28	29	29.5	29.25	29.75	28.25	29	28.5	27
							fly 30	0	0	0	0	0	0	0	8	12.25	15.75	27.75	29.25	30	29.75	30	29.5	29.75	28.5	12.5	5.75	1.5	0	0	0	0	0	6.75	21	29.75	30	30	29	30	29.5	29.25	30	30	29.75	30	29.75	30	30
							fly 31	0	0	0	0	0	0	0	0	0	5.75	17	18.5	29.25	30	28.5	28.75	19.25	20.25	13	7.25	4	0	0	0	0	0	0	2	17.25	26.5	29.25	30	29.5	28.75	29.75	29.5	29.75	27.5	29.75	29.25	29.25	28
							fly 32	1.5	0	5.25	7.75	8.5	15.75	18	22	23.25	26.75	29.75	23.25	29	26.75	26.75	27.5	24	30	29.25	24.5	9	2.25	1	2	0	0	12.25	23.75	29.5	29.25	29.75	29.75	29.25	29.75	28.75	28.75	29.5	30	30	29.5	29.5	30
							fly 33	0	0	0	0	0	0	2.5	14	23.5	27	29.75	29.25	30	30	29.5	29.25	30	29	28.25	21.5	4.75	0	0	0	0	0.75	25	29.75	29.5	29.75	28	29.25	29.25	29.75	30	28	26.75	28.5	29	29.5	27	28.25
							fly 34	0	2.25	8.5	2.5	1.5	0	0	4.5	10.75	18.75	9.5	2.75	27.5	26	28.5	29.25	29.5	22	22.5	2.25	7.5	0	0	0	0	6.25	8.75	13.5	26.5	29.5	29.75	27.75	29.75	29.5	28.75	29	29.75	27.75	27.75	15	14.25	22
							fly 35	0	0	0	0.5	2.5	6	13.5	20	27	29	29.25	29.5	29.5	29.5	29.75	28.25	22	21.25	25	8	7	0	0	0	0	0	0	14.75	26.25	30	30	29.75	29.5	29.5	29	29.5	29.5	29.25	27.25	27	24.5	15.75
							fly 36	0	4.5	3.75	13	17.75	19.25	23.5	28	27.25	28.75	29.75	28	29.25	28.25	29.5	27.75	27.25	27.5	27.75	18.75	10	2.25	0	0	0	0	3.5	18.25	29	30	30	30	30	30	30	30	30	30	30	30	30	30
							fly 37	0	0	2.25	0.5	0	0	0	0	0	1.5	0	2	8	13	14.75	14.25	10.25	1.25	2.75	0.25	0	0	0	0	0	0	0	4.5	20.5	30	29.5	29.75	28.75	29	28.5	29	28	28.25	29	28.25	27.75	25
							fly 38	0	0	0.75	0.5	2.25	8.25	15.5	20	24.5	29	29.25	27.25	29	29.5	30	29.75	29.75	29	25	18.25	2.75	1.25	0	0	0	0	9.75	27	29.5	29.25	29.25	29	29.5	29.75	29.75	30	30	30	29.5	29.5	29.75	30
							fly 39	1.25	0	1.25	0	2.5	8	13.75	12.25	19.25	23.75	23.75	21.25	26.5	28.75	25.5	24	19.5	26.25	21.75	17.25	6	1.25	0	0	0	0	0	6.75	24.25	30	30	29.5	30	30	29.5	28.5	27.75	29	29.75	30	30	30
							fly 40	0.25	1.25	2.25	5	13	25.5	23.75	23.75	25.75	27.5	28.5	28.75	27	29.5	26.75	28.75	27.75	25	25	14.75	2.5	0	0	0	0	0	12.75	22.5	30	29.75	30	30	29.75	29.25	30	29.5	29.5	29.75	30	29.5	29.75	30
							fly 41	0	1.5	1.25	0	0	0	3	4.75	14.5	13.5	22	16.25	26	24	23.75	25.75	23	30	22.25	13	7.5	0.25	1.25	0	0	0	10.5	24.25	29	30	30	30	30	30	30	29.25	30	30	29.25	30	29.25	29.5
							fly 42	1.5	5.5	5.75	3.5	11	10.5	20.5	15.75	25.25	21.5	24	20.25	24.25	26.5	21.5	29.75	23	16.5	17.75	12.5	8.25	1.75	1.25	1.25	0	0	0	8.5	16	17.5	26.25	23	22.5	24	28	29.75	25.5	30	30	28.75	26.25	23
							fly 43	0	0	3.5	3	0	3.75	1.25	8.5	18.75	17	23.25	25	29.5	28.75	23.5	28.25	24.75	17.25	13.75	3.25	1.75	0	1.75	1.75	0	0	0	0	8.25	22	29.5	28	29.75	30	29.25	29	30	29.5	29.25	29.5	30	29
							fly 44	0	0	0	0	0.5	2.5	4.5	10.25	17.75	14.25	18.5	25.5	25.25	20	24.75	29.25	24.5	20.75	16.75	16	6.75	1.25	0.75	0	0	0	0	11	19.75	27.5	29.5	27	29	27.75	27.25	29.25	28.5	30	27.25	28.75	29	29
							fly 45	0	1.5	1.75	8.5	1.75	20	14.75	17.25	16	22.5	23.75	23.75	26.75	29.75	29.25	26.75	27	26	26	15.75	4.25	1.25	0	1.25	0	1.25	1.25	5.5	18.5	29.75	28.5	28.25	30	30	30	30	30	30	29	29	29.5	30
							fly 46	0	1.25	0	0	4	2.5	0	3	10.25	9.25	21	19.25	22	24.25	25	22.75	22.25	27	17.75	5.5	2.75	0	0	0	0	0	0	10.25	27.25	30	30	30	30	28.75	30	29.75	30	30	28.75	30	30	30
							fly 47	0.25	0	0	0	0	0	1.25	3.25	2	6.25	3.5	17.5	15.75	12	16.75	23.25	13.5	21.75	8.75	6.25	5.75	0	0	0	0	0	1.25	17.5	29.75	29.75	30	29	29.75	30	28.75	30	30	28.25	29.25	29.75	30	30
							fly 48	0	0	0	0	2	2.5	10.5	20.25	17.75	23	23.75	23.25	26	24	22.75	27.75	23.5	27.75	27.75	14.75	7.75	3	0	0	0	21	27.5	29.75	29.75	30	30	29.25	29.5	29.75	30	29.75	29.75	30	28.5	28.25	30	29.75
							fly 49	0	0	0	0	0	1.75	3.75	7	22.25	28	30	26.5	30	29.75	29.25	29	28	30	21.5	15	9.5	0	0	0	0	0	1.25	16.25	29.25	29.5	30	28.75	28	29	26.25	27.75	28.25	29.25	22.5	25.75	29.5	26.25
							fly 50	0	1.5	0	0	1.25	3.25	8.75	17.25	20.25	21.25	23.5	26	27.25	26.75	27.5	29.5	26.75	26.75	26	15.25	10.5	2	0	0	0	0	0	22.75	29.75	29.75	29.5	30	29.75	30	30	29.75	30	30	29.75	29.5	28.75	27.75
							fly 51	0	0	0	0	0	0	0	0	1	4.25	13	16.25	23.25	23.25	28.75	24.5	7	3.75	9.75	1.25	0	0	0	0	0	0	0	0	4.5	22	29	29	27.25	28.5	27.5	28.25	27.75	24.75	7.5	10.75	11.25	8.75
							fly 52	0	0	0	0	0	0	0	2.75	15.5	21.75	20	26.25	27.5	28.5	28.5	26.5	21.5	21.25	26	16.5	1.25	0	0	0	0	0	0	0	10.5	25.5	27.75	29.5	29.5	30	30	29.5	29.25	30	29.75	28.25	29	28.5
							fly 53	0	0	0	0	0	0	0	0	0.75	6.75	18	16	24	22.75	15	19.75	18.75	16.25	10.5	2.25	0	0	0	0	0	0	4.75	19	29.5	29.75	29.5	29.25	28.75	29.25	29	29.75	29.75	28	29	28.25	27.25	25.75
							fly 54	0	0	0	0	0	0	0	0	0	7.25	4	13	24.75	18	21	17.5	14.75	9.5	1	0	0	0	0	0	0	0	0	0	2	15	23.5	28	28.25	28.25	30	29.25	29.25	28	27.5	27.75	26	28.25
[truncated: 6 more columns]

## Sheet: Fig 4H
		Sleep (min)						bin 1	bin 2	bin 3	bin 4	bin 5	bin 6	bin 7	bin 8	bin 9	bin 10	bin 11	bin 12	bin 13	bin 14	bin 15	bin 16	bin 17	bin 18	bin 19	bin 20	bin 21	bin 22	bin 23	bin 24	bin 25	bin 26	bin 27	bin 28	bin 29	bin 30	bin 31	bin 32	bin 33	bin 34	bin 35	bin 36	bin 37	bin 38	bin 39	bin 40	bin 41	bin 42
		wt	mld	Dc0H2/+;mld		wt	fly 1	0	3.5	6	14.75	15.25	24.75	21	24.5	28.5	30	29.5	28.5	30	30	30	30	30	30	30	26.5	25	11.75	0	0	1.25	25.5	28.5	29.75	30	30	30	30	30	30	28.75	30	30	28.5	27.75	29.5	28	30
	fly 1	1161.25	819.25	1152.5			fly 2	8.25	11.5	17	17.75	28.25	28	28.25	28	28.5	28.25	29.75	30	29.75	29.5	30	28.75	26.75	30	30	30	18	9.25	9.75	2.75	0	0	2.75	4.75	19.75	29.75	30	30	30	30	29.75	30	30	29.75	27.25	30	29.25	29.25
	fly 2	1114.25	727.25	969.5			fly 3	4.5	2.25	0	1.25	12.75	19.75	20.5	22.25	21.5	26	19.5	23	21.5	27.25	30	24.75	20.75	14.25	7.75	4.75	0	0	0	0	0	4.5	21	28.5	30	29.25	28	30	27.5	30	29.5	26	30	26.25	29.5	29.75	18	26
	fly 3	820.75	919	843.25			fly 4	0.5	1.25	1.25	4.75	9.5	14.25	15	23.75	24	28.75	30	30	30	26.75	28.75	29.5	29.5	20	12	7.75	4.25	4.5	3.25	4	1.25	5.25	24.25	30	30	30	29.25	29.75	30	29.75	29.5	29.75	30	30	30	30	29.75	30
	fly 4	1041.75	804.75	1030			fly 5	0	0	0	11.75	15	4.25	13	19.75	28.75	27.5	20.75	26.25	30	30	29.5	20.25	27.25	29.75	17.75	18.75	5.5	2.75	0.5	0	0	0	8.5	25.5	28.75	29.75	29.75	29.75	30	30	30	29.75	30	30	30	30	30	30
	fly 5	906.25	451.5	1025.75			fly 6	0	3.25	4	4.25	8	7.25	6.5	20.75	24	24.25	18	21.75	28.25	30	29.5	23.5	26	22.25	19.5	15.25	15.25	2	1.25	0	0	7.75	16.75	24.5	25.5	28.25	30	29.25	28.5	29.5	28.75	29.5	29.75	30	29	30	28.75	28
	fly 6	964.5	466.25	840.75			fly 7	0.5	0	1.75	12	12.75	16.25	20	13	16.5	19.25	26.5	24.75	26.75	23.5	30	29.75	30	27.75	28.75	15.5	3.5	0	0	0	0	7.5	17.5	19	25.5	25	24.75	26.75	28.5	28.75	30	28.75	23.25	26.5	27.75	29.5	29.5	26.25
	fly 7	977.75	1072.5	855			fly 8	7.25	9.5	12.75	17	22	22	25.5	29.5	28.25	28	28.75	25.5	23.25	27.25	29.75	29.5	27.25	29.75	24.75	19.25	5.25	5.25	1.75	0	0	0	5	24.25	28.25	29.5	29.75	29.75	30	30	29.75	29.75	29.75	29	29.5	30	27.75	26.25
	fly 8	1064.25	814.25	529.5			fly 9	8	1.5	8	6.75	12.75	10.25	9.5	15	15.5	22.75	24.25	29.5	27.75	22.75	18.5	27.75	30	29.75	27.25	29.25	21.5	8.25	2.75	0	0	0	4.5	13	24	29.5	28.75	26.5	27	30	30	30	25.5	21.75	29.25	30	23.75	25.5
	fly 9	878.5	1053.75	1014.75			fly 10	0	0	1.5	4.75	4.75	13.5	10	21	23.5	25.5	25	25.25	30	30	29	22.5	28.75	27.5	21.5	7.5	0	0	0	0	0	12.75	14.5	29	29.75	30	30	29.75	29.75	29.75	30	30	30	30	30	28.5	27.5	30
	fly 10	955	932.5	1129			fly 11	1.25	0	5.75	6.75	13.75	15.75	22.25	24.5	22.25	23.75	25.25	30	25.5	28	25.75	28.5	29	30	26	25	26.75	10.75	6.5	0	1.75	16.5	25.25	29.5	27	30	30	29.5	30	30	30	27.5	28	25.5	24.25	23.5	28	29.75
	fly 11	1065	949.75	947.5			fly 12	4.5	4	13.5	26.5	23.25	25.5	29	30	26.5	27.75	30	30	30	25.5	27.5	30	21.5	20.25	19.25	8.75	5.25	0.25	0	0	0	0	12.25	27.75	30	27.75	30	30	28	30	27.75	28	30	29.5	30	28.5	29.75	25.25
	fly 12	1000	974.5	1019.5			fly 13	0	0	1.5	4.75	14.25	19.25	22	21.75	24.5	26	19.75	24.5	28.5	28.75	27.25	26.75	21.25	14	14	14.75	6	3	3	3	0	7.5	16.75	29.5	29.5	29	30	30	30	30	26	30	30	29.75	29.75	30	30	29.5
	fly 13	929	922.75	897.25			fly 14	4.25	19.25	14.25	12.25	19.5	26.25	23.5	27	27.75	27	26	27.25	27	29.5	27.5	25.75	24.75	27	19.25	8.25	5.25	3.5	2.75	2	0	3.5	12	26.5	29.5	29.75	30	28.75	29.75	29.75	29.5	27.5	30	29.25	28.75	28.5	27.75	24.5
	fly 14	1013.75	940.75	789.25			fly 15	0	2.5	11	18	25.25	29.25	30	27	30	29.25	27	29.5	30	30	25.5	30	29	28.5	27	25	24	19.25	16.75	7.5	0	15.5	28.75	30	30	30	30	30	30	30	30	30	30	30	30	30	30	30
	fly 15	1188.5	878.75	1102			fly 16	9.75	17.5	17.5	18.75	22.75	22.75	21.75	27.25	29.5	29.25	29.5	29.75	27.75	26.75	29.5	26.25	26.25	16.75	19	9.25	0	0	0.75	1.25	1.25	11.5	26.75	30	30	29.5	30	29.5	30	30	29.75	29.75	30	30	30	30	29.5	29.25
	fly 16	1080.25	931.25	735.25			fly 17	3	1.5	4.25	6.75	4	9.5	6.25	15.5	13.25	13.5	21.5	22.25	20.5	21.25	22.5	24.5	23.75	24	26.5	18.5	13.75	4.25	0	0	3.5	10	19.75	21	27	28	24.75	30	26.75	30	28.75	26	28.5	26.5	18.5	22.75	26.5	21.25
	fly 17	844.5	721.75	849			fly 18	10	14.25	20.75	15.25	17.25	20.75	29.5	23.25	23.25	27	28.25	28.5	28.75	28	27.5	29.75	29.5	25.75	30	28.75	16.5	12.75	5.75	1.25	2.25	25	26.5	28.5	28.75	30	30	28.5	30	26.25	29.5	30	30	30	29.75	29.75	30	30
	fly 18	1189.75	1053.75	1064.25			fly 19	0	0	1.5	5.25	13	20	23.5	20.5	24.5	26.5	26.25	26.25	29	28.75	28.25	30	30	27.25	29.5	25.5	19.5	5.5	2	0	0	1.75	25.25	30	30	30	29.5	30	29.5	29.75	30	29.5	30	30	30	30	30	30
	fly 19	1076.75	1119.75	1057			fly 20	0	0	16	9.25	12.5	22.25	28	25.25	27	27.5	27.75	29.25	25.25	28.5	28.25	30	30	30	30	28.75	16	15	4.25	1.5	0	8.25	26.5	28.75	29.75	29.5	26.75	26.75	28.25	28.75	30	28.25	30	28.75	28.25	30	29.75	30
	fly 20	1118.25	1033.5	909.75			fly 21	2.75	15.5	14.25	22.75	23.5	28	22	25.75	28	29.5	28.75	24.25	26.5	25.25	30	30	29	23.5	27	18.75	17.25	6.25	0	0	0	3	26	26.75	29.5	29.5	29.75	29.75	30	30	26.25	30	28.75	24.25	28.5	24.25	29.75	26
	fly 21	1078.25	1119.75	910.25			fly 22	0	0	2.75	14.75	14.75	20	18.5	26.25	27.25	30	24.5	23.75	23.75	29	28.5	27	22.75	26.25	22.75	21.25	19.5	4	0	0	0	0	8.75	28.25	28.5	28.5	30	30	30	29.5	26.5	29	26.5	29.25	30	29.5	29.25	28
	fly 22	1019.5	1016.25	1038.5			fly 23	1.75	7.5	8.5	3.5	10	10.25	5.5	16.75	26.25	24.75	28.25	25.5	28	25.5	23.25	29.75	27	28.5	27.75	27	21.75	2.25	0	0	0	1	6	15.25	24.5	23.75	26.25	30	30	30	30	23.5	20	28.75	25.75	24.5	30	20.5
	fly 23	856.5	904	960.5			fly 24	0.25	0	7	17.5	7.25	2	11	15.75	8	15.5	17.25	20.25	18	22.5	22.25	29.75	27	27.25	21	19.25	13.75	0	0	3.25	1.25	2.25	4.5	14.25	21.25	17.75	17.75	19.5	29.25	24.5	29	24.75	19.5	26	24.5	19.5	21.25	19.25
	fly 24	700.25	698	943.75			fly 25	0	0	0	9.5	13	17	28.5	21.5	27.75	28.5	27.5	27.75	26.75	28.75	28.25	30	28.25	23.25	25.5	23	23.5	11.5	8	4.5	0	1.5	24.75	30	30	30	30	30	29	29	30	23.75	23.25	29.75	29.75	30	29.75	30
	fly 25	1053	393.25	1116.75			fly 26	5.25	13	16.5	18.5	15	21.75	23.25	27	26.75	24.5	25.75	25.75	30	24	29.5	30	27.25	23	27	23.5	19.25	11.75	3.5	1.5	5.5	18.25	17.5	23.25	23.75	20.5	28.5	29.5	29.75	25.75	30	30	28.5	26.5	28.5	30	30	30
	fly 26	1096.75	924.25	1022.75			fly 27	0.25	0	12.75	21.5	27.5	28.75	27.5	30	29.5	30	28.5	30	29.5	29.25	30	29	29.5	30	28	28.5	20.5	10.5	0	0	0	10.75	29.25	30	30	30	30	30	30	30	30	30	29.75	30	30	30	29.75	26.5
	fly 27	1153	917.25	655.75			fly 28	2	5.25	7.25	10.25	17.75	23	26.5	28.5	30	29.75	28.5	28.5	30	29.75	30	30	29.75	30	28	28.5	17.25	7	2	1.25	0	9.25	23.75	29.75	30	28.75	30	27.25	28.25	30	30	30	28	28	26.75	28	29.75	23.25
	fly 28	1099.5	751.5	669.25			fly 29	0	8.75	16	27.5	24.5	22.25	25.5	29	27.5	27	25.25	24.5	28.5	27.25	23.5	21	27.25	29.5	21	20	14	2	0	0	0	1	16	24.5	29.5	24	28.75	25.5	29.75	28.75	27	27.5	29	28.5	25.75	26.25	25.5	25
	fly 29	994.5	901.25	780.5			fly 30	3.5	2	9.5	14.75	19	26.25	26.75	27.5	29	30	30	29.25	29	29.75	30	29.5	30	30	24.5	30	23.25	0	0	0	0	0	0.75	23.25	30	30	30	30	30	30	30	30	29.75	29.75	29.75	27.5	28.5	23.5
	fly 30	1038.5		710.5			fly 31	0.75	5.5	10.5	18.5	20.25	26.5	29	26.5	28.5	30	29.5	29.75	29.5	30	30	30	30	28.5	29	28.25	24.75	8.5	2.5	0	2	21.75	29.75	29.75	30	30	30	29	30	30	30	29.5	30	30	30	30	29.75	30
	fly 31	1202.75		213			fly 32	13.25	5.75	9.25	18	20.25	16.75	20.25	23	21.25	25.75	26.25	29.5	29.75	30	30	29	25.75	27	30	26	14.25	3.75	2.75	5.5	3.75	6	10.5	23.5	29.75	29.75	29.75	30	30	29.75	30	29.75	28.75	30	28.75	30	30	28.5
	fly 32	1073.75		964.75			fly 33	12	21	29	23.5	20.75	25.25	26.25	28.5	29.25	24.5	28	30	28.5	30	28	29.75	29.75	26.5	27.5	21	18.25	14.75	0.5	1	4.25	9.5	20.75	30	30	30	30	28.75	30	30	28.5	30	30	30	30	29.5	30	26.75
	fly 33	1179.25		1122			fly 34	2.25	3.25	0	0	1.25	20.75	20.25	22.5	21.25	25.75	23.75	29.5	29	28.75	30	30	28.5	25.5	18.25	5.25	1.25	0	0	0	0	0	6	28.75	30	30	30	30	30	30	29.75	30	30	30	30	30	27.5	24.5
	fly 34	888.25		972.5			fly 35	0.25	0	0	0	3.75	10	18.5	17	20.5	23.75	26.25	18.25	28.75	27	30	30	29.5	30	26	16.5	2.25	4	0	0	0	1.25	16.5	26.75	26.5	29.75	30	29.75	29.75	29.5	29.75	28.5	28	30	30	30	30	30
	fly 35	994.5		975			fly 36	4.25	1.5	9.5	22.25	28.25	25.5	29.75	29.75	29.75	29.75	30	30	29	29.75	29.75	30	29.75	30	28.25	25.5	19.5	3	2.75	1.75	0	0	4	21.25	30	30	30	29.5	30	29.5	30	30	27.75	29.5	29.5	26.5	29.5	29.75
	fly 36	1076		816.75			fly 37	0	6.75	11	19.5	12.5	22	24.5	24	24	26	26.5	25.25	29.25	28	26.5	30	26	19.25	21.25	13.5	3.5	1.25	0	0	0	4.25	28.5	30	30	30	30	30	30	30	30	30	30	26	25.25	30	28.5	24.5
	fly 37	1003.25		1071.25			fly 38	0	0	0	0	2.25	6.5	17.75	16.75	19.75	21	21	30	27.75	26	23.75	28.75	25.75	25	15.75	18.5	11.75	9.25	0	0	0	0	10.25	21.75	24	25.75	27.75	20.75	20.75	22	26.5	24.75	21	25.5	22.25	21.5	26.75	28.25
	fly 38	774		953.25			fly 39	0	0	9.25	14	19.75	26	19	26.25	25	30	26.25	25.5	28	28	30	30	21.25	22.75	28.25	20.75	22	15	10.5	0	0	7.25	24	29.5	30	29.75	30	29	29.25	30	29.25	25.75	30	29.75	28.75	27.5	29.75	29.75
	fly 39	1074.75		994.25			fly 40	0	4	11.75	15.5	13	18.25	21.5	23.75	22.5	24.5	23.5	27.5	26.5	29.75	29.75	28.75	29.75	29.75	26	20.5	14	11.5	1	1.25	0	4	13.25	24.75	29	30	30	30	30	30	30	30	30	30	30	30	30	28.75
	fly 40	1079.5		1144.25			fly 41	10.25	11.5	18.75	19.5	25	27.25	22.75	24.75	28.75	26.5	29.5	29.25	29.75	29.25	29.5	29.25	29.5	29.75	30	30	29.25	17	4.5	2.75	0	1	18.25	25	30	30	30	30	30	30	30	29	30	30	27.25	29.75	30	27.75
	fly 41	1140.75		790.5			fly 42	2.5	13.25	20.25	24.5	26.5	25.75	27.5	27.5	30	30	30	30	29.25	30	29.25	30	30	27.5	28.75	22.25	22.25	16.75	5.25	0	0	7.5	26.25	30	30	30	30	30	30	30	29.5	30	30	30	29.5	30	28.75	26.75
	fly 42	1170					fly 43	0	4.25	10	17.75	21.5	23.25	25.5	29.75	26.5	30	29.5	28.25	29.75	29.5	30	29.5	27.25	26.25	24	10.75	1.75	1.5	0	0	0	11.75	30	30	29.75	30	30	29.25	30	29.75	30	30	29.5	30	30	30	30	25.75
	fly 43	1075.75					fly 44	0.75	5	12.5	21	18.25	28.5	25.5	29.75	26.5	30	30	29	30	30	30	30	30	30	24	21.5	20	15.25	4.5	1.25	0	4.5	29	30	30	30	30	30	30	30	30	30	30	30	30	30	30	30
	fly 44	1136.5					fly 45	0	0	0	8.75	18.75	16	22.75	26.75	29.75	29.25	29.75	30	25.25	29.75	30	29.5	29.75	27	11.75	3	0	0	0	0	0	0	6.5	25	30	30	30	30	30	30	30	30	30	30	30	30	30	30
	fly 45	931.75					fly 46	4	6.75	9.75	17.75	26.5	27.5	29.75	28	30	29.75	29.75	30	30	29.5	30	29.5	30	30	25.75	19.5	19	15.25	8.5	3.75	0	1.25	3.75	24.25	29.75	30	29.75	30	29.75	29.75	29.25	29.75	30	30	30	30	30	26.75
	fly 46	1127.25					fly 47	0	0	3	4	5.75	13.25	17	18.5	23	25	22.25	23.75	25.25	26.75	29.75	26.75	29.5	27.75	26.5	15.5	8.75	1.25	0	0	1	26.25	27.25	29.75	29.25	30	30	30	28.75	29.75	30	29.5	27.75	30	30	30	28.75	28.75
	fly 47	1016					fly 48	17.25	20.25	24.5	27.25	26.75	26.75	23	25.25	27.5	30	30	30	29.75	30	28.5	30	30	30	30	25.5	21	3.5	2.5	0	0	13	25.75	30	30	30	30	30	30	30	30	30	30	30	30	30	29	27.75
	fly 48	1167
								bin 1	bin 2	bin 3	bin 4	bin 5	bin 6	bin 7	bin 8	bin 9	bin 10	bin 11	bin 12	bin 13	bin 14	bin 15	bin 16	bin 17	bin 18	bin 19	bin 20	bin 21	bin 22	bin 23	bin 24	bin 25	bin 26	bin 27	bin 28	bin 29	bin 30	bin 31	bin 32	bin 33	bin 34	bin 35	bin 36	bin 37	bin 38	bin 39	bin 40	bin 41	bin 42
						mld	fly 1	2.5	10.25	16.5	25.5	27.5	26.25	24.5	28.25	30	28.5	28.5	28.25	29.5	29.25	26.5	29.75	28	28.5	22	23	9	9	9	8	1	0.5	1.5	6.75	16.75	18.75	18.5	16.25	19	11	17	10.5	15.75	19	19.5	14.25	13.25	11.75
							fly 2	1.5	8	15.75	21.25	22	28.5	29.75	20.5	23.5	30	30	26.75	23.75	28.75	30	25.75	27	29	25.25	26.5	10.5	2.75	0	0	0	0	1.5	1.5	9.75	14.5	13.75	9	11	13.5	15.25	17	11.75	18.5	23.25	25.5	17.75	15.75
							fly 3	9.75	12.5	19.75	18.75	28.5	22.75	29.5	25	29.75	30	25.25	25.5	28.75	29	30	29.5	30	29	26.25	8	7.5	2.75	4.75	0	0	0.5	11	10.25	16.5	20.75	20.5	25	24.5	24	21.75	27.75	22.25	28.25	23.5	27.5	18.25	22.25
							fly 4	7.75	18.25	18.5	15.5	20.25	19	20.25	18.75	25.75	19.5	21.5	27.5	26.5	28.25	28.25	26	27	29.25	18.25	26	8.25	4.75	5	4	1.25	0.75	1.5	9.25	12.25	16	20	18	20.75	17	19	11.75	20.25	13.5	23.75	23	18.5	24
							fly 5	2	4.75	7.75	6.5	10.25	9	21.5	21	13.5	19.25	18.25	22.5	21.5	22.25	22.5	22.5	22.5	13.5	12.25	9.5	13.25	0	0	0	0	0	0	0	0	0	4	1.25	5.5	5.25	3.25	7.5	12	17.75	11.5	19.75	11.25	8.75
							fly 6	0	0	3.25	4.75	13.5	11.75	13.75	22.25	28.75	27.5	28	27.5	27	28.75	30	24	13.5	13.25	11.75	6.5	2.75	0	0	0	0	0	0	1.5	1.75	4	13	8.75	5.5	5.75	6.5	10.25	9.25	16	15	16.5	11.25	2.75
							fly 7	7.25	12	11.25	19.5	26.75	23.75	24.5	26.75	24.75	28.75	28.5	28.5	24	27.5	30	25.25	27.5	20.25	15.75	12.25	18.25	8.5	2.5	1.25	1.25	11.75	23	29.25	29.75	30	29.5	28.25	28.25	29.25	28.75	30	26.5	28.5	28.5	28.25	28.75	24.5
							fly 8	0	0	2.25	7	12	16	19	21	15	26.5	28.25	29	23.25	29.75	30	24	27.5	19.25	7.75	5	1	1	0	0	1.25	10	19	23	24.5	21	26.5	20.5	27.75	28.5	27.25	21.75	23.5	28.75	24.25	23.5	29.5	20
							fly 9	15	14	24.5	19.25	19	26.5	29	26.25	27	27.75	28.75	30	27.5	30	29.75	25.25	29.25	19	13	9.75	8.25	7.5	14.5	6.5	3	23	27	29.5	28.5	30	27.5	26.75	27	28.5	29	28.75	22.25	30	29	28	26.25	26.5
							fly 10	7	20.75	21.75	16	25.75	26.25	28	24.75	29.25	28.5	30	28	30	30	28.25	30	23.25	29.25	15.75	11.5	4.25	2.25	0	0	0	5	13.25	18.75	21.25	27.25	25.75	23.75	25.5	24.25	25.75	25.5	28	27.25	27.25	25.75	25.75	18.75
							fly 11	3.25	10.25	14	27.75	17.75	20.25	27.25	29.25	26.75	29.75	30	30	30	29.25	25.5	26	27.5	25	3.75	2.25	8.25	1.5	1.5	0	0	3.25	23.25	29	29.75	30	30	27.75	28.5	28.5	26.75	29.25	28.5	28.25	25	27.5	25.25	21
							fly 12	13.25	18.25	23.75	23.25	20.25	27	24	25.5	29.5	29.75	30	26.25	29.25	28.25	29	26	26.25	23.75	6.75	0	5	0	0	0	0	5.25	16.75	22.75	27.5	24.75	25.75	23.5	26	26.25	24	25	28.5	26	27	30	27.25	27
							fly 13	7	16	20	18.25	23.25	28	21.5	27	24.5	28.75	29.75	27.75	27	25	27.5	30	22.5	23	10.5	2.75	1.75	0	0	0	0	1.5	13	21.75	30	27.25	28.5	29	26.5	28.5	24.25	23.75	28.25	27	26.5	27	26.25	25.75
							fly 14	24.5	23.25	25	23.25	24.5	30	29.25	29.5	29.75	27.5	27	29.75	30	28.75	29.5	29.25	28.25	17.75	11.75	14.25	5.75	0	0	0	0	0	5.75	14	21	28.25	26.25	24	22	22.5	22.25	27.75	28.5	29.75	28	27.75	24.5	19.5
							fly 15	0.5	2.75	5.5	16.75	21	17.75	14.5	22.25	25	27	29.75	30	24	23.75	29	27.5	26.25	25.75	10.75	5.25	7.25	5	0	0	0	0	5.5	8.75	23.5	27.25	28	27.5	27.25	28.75	27.75	25	25	30	30	24.75	26.5	23.25
							fly 16	2.75	5.75	15.5	16.5	22	24	28.5	26.5	25.5	26.75	29.75	30	28.25	28.5	30	30	24.75	19.5	10.75	16.5	6.5	0	3	0	0	0	13.25	20	29.5	29.5	26.5	30	26.25	26.25	24.5	29	27.25	28.75	23.5	28.5	27.25	25.75
							fly 17	7.75	14.25	16.5	20.25	18.5	16.75	22	26.75	29.5	28	26.75	23.25	29.75	28	29.75	30	30	28.25	27	12.5	4.75	11.75	8.5	5	0	1.25	2.25	2	1.25	3	3.25	5.25	9.75	3.75	7.75	15	18.25	21.25	10.75	11.75	10.25	11.25
							fly 18	17	14.75	22	24.5	21.25	29.75	28.25	27.5	29.5	28.5	30	30	29.5	30	30	30	27	23.75	20.5	26	20.5	11.5	9.25	0	0	0	3	19	20	18.5	28.5	26	27	26.75	23.5	25	28.75	25.75	29	28	26.25	24.25
							fly 19	19	22.5	19.25	25.5	26.75	27.75	25.75	25	27.75	28.25	29.5	26.75	30	26	29.5	28.25	27.5	23.25	26.5	24	12.5	6.25	7.5	0	1.75	24.75	30	30	30	29.75	30	28	30	29.5	29	29.5	29.75	28	30	28.75	29	30
							fly 20	3.25	16.25	22.25	25.25	17.25	26.5	28.5	25	26.75	30	30	28.25	25.25	29.5	28.5	24.5	29.5	23	17.25	20.5	13.25	6.25	1.75	1.25	1.5	9	15	23.75	25	27.25	29.25	29	27.5	30	29	29.5	26.25	24.5	25.5	27.25	28.5	29
							fly 21	8	19.75	18.25	25.25	24.75	29	28.5	29.25	28.5	29.75	29.5	30	29.75	28.75	29.5	24.75	27.25	26	29	21.75	15	7.5	0.25	1.25	2.25	10.5	21.5	27.75	29.75	26.75	26.75	29.75	26.25	29.25	29.5	28.25	27	22.75	28	29	26	26.5
							fly 22	4	18	28.75	30	24	28.75	30	30	25.75	30	30	29.5	30	28.5	30	26.25	30	21	24	19	9.25	3.5	1.5	0	1.25	7.5	6.75	15.75	25	25.75	24	26.5	26.75	26.75	29.25	30	29.75	29.25	27	24	29	22.5
							fly 23	9	13.25	11.75	18.25	27.75	23.75	21.75	21	25.75	29.75	30	30	30	26.25	27	30	22.75	9.25	3.25	5.75	1.5	0	0	0	1.5	9.25	15.25	25.25	27.5	27.75	28.25	29.75	24.25	29.25	25.25	29.75	26	25.5	26.75	22.25	23.5	23.5
							fly 24	1.75	0	2.5	3.25	7	16.25	21.5	25.75	29.75	30	30	28.25	30	30	30	29.25	29.25	22.75	6.75	0	0	0	0	0	0	0	1.5	2	16.75	20.5	19.25	26.75	22.25	25.5	13	13	19	23.5	17.5	21	17.25	17.75
							fly 25	0	4.5	5	5	16.75	11.75	19	23.75	26.75	26.5	29.5	29.75	26	24.25	20.75	21.25	26.5	12	5	0.25	0	0	0	0	0	0	0	3	3	3.25	0.5	3.5	3.25	0	4.25	2.25	0	5.5	2.25	5.5	10.25	6.5
							fly 26	1.75	7.5	10.75	14	21	16	27.25	30	30	30	30	30	30	29.75	30	30	30	30	27.25	10.5	8.25	2.5	0	0	0	1.25	4	16.75	21	24.5	21.5	27.75	27.25	28	22.75	29.25	26.25	25.25	27.75	30	27.5	25.25
							fly 27	1.5	17.25	28.75	24	24.75	25	26.25	27.5	30	23.5	28.25	25.25	27.5	23.25	28.75	21.5	24.25	25.75	26.25	15.75	13.75	7	1.25	0	0	7.75	17	10.75	12	22.5	20.75	20	24.25	27.75	22	24.75	23	15	16.75	22.25	24.5	22.5
							fly 28	0	2	5.75	14	20	14.25	26	29.5	25	25.75	28.5	29.75	29.5	27.25	30	30	30	23.5	10.25	0	0	0	0	0	0	0.25	4	6.75	10.5	13.5	16.5	13.75	21	19	16	20.5	20.5	23.5	23.25	22.75	25	20.5
							fly 29	2.75	4.75	12.5	20.75	22.5	27	28.5	26.25	28.75	27	29.25	29	30	30	26.25	29	21.75	17.25	13.75	5	4.5	0	1.25	0	0	1.25	1.25	12.25	19.5	23.5	24.25	26.25	23	26.25	24.75	25.75	24.75	25.75	29.75	30	27.5	28.5
								bin 1	bin 2	bin 3	bin 4	bin 5	bin 6	bin 7	bin 8	bin 9	bin 10	bin 11	bin 12	bin 13	bin 14	bin 15	bin 16	bin 17	bin 18	bin 19	bin 20	bin 21	bin 22	bin 23	bin 24	bin 25	bin 26	bin 27	bin 28	bin 29	bin 30	bin 31	bin 32	bin 33	bin 34	bin 35	bin 36	bin 37	bin 38	bin 39	bin 40	bin 41	bin 42
						Dc0H2/+;mld	fly 1	4.75	15.25	24.75	24.25	27.25	28.5	30	29.75	30	29.25	30	30	28.75	24.25	30	29.5	30	28.5	24.5	24	21.5	9.25	0	0	0	4	19.5	25.5	29	27.5	30	29.75	27.25	30	30	29.5	30	27.5	23.25	27.75	30	27.5
							fly 2	6	12.75	11.75	14	9.75	20	18.75	21.75	26.5	26.5	29	28.5	29.75	29.25	29	29	28.75	29.5	30	25.75	5.5	9	10.75	9	0	1.75	4.25	11	13.25	15.75	23.5	23.25	19.75	23.5	27.5	29.25	29.5	28	29.5	29.75	25.75	30
							fly 3	0	0	0	0	0	8.25	14.75	24.75	27.25	28	29.25	26.75	26.5	28.25	30	28.25	30	24	28.25	22	5.25	3.5	0	0	0	0	1.25	15.75	17	27.75	21.75	24	26.5	29.75	29.25	30	26.75	28	29.75	27	24.25	26.75
							fly 4	0	2	5	11.5	21	24.25	26.5	29.5	27.5	28.25	27.25	27.75	30	29.75	30	30	29.75	28.75	20.25	13.75	7	5	0	0	0	0.25	6.75	20.25	29.25	24.75	28.25	27	28.75	30	29.25	29.75	30	30	25.75	29.25	29.75	30
							fly 5	2.75	8.5	13.5	15.25	16.25	27.25	26.75	29	24.75	24.5	29	29.75	30	20.75	30	30	27.75	26	19	19.75	12.5	3.75	0	0	0	6.75	14	20	23	28.75	27.5	30	29.5	28.75	30	30	30	29	24.75	24.25	29.25	30
							fly 6	2.75	4	7	10	20.25	22.5	25.5	22.75	19.5	18.75	29.75	30	29	20.75	30	26	21.25	13.75	19.75	4.25	10.75	4.5	0	0	0	1.25	6.5	9.5	14.75	11.75	13	10.25	15.75	14.25	21.25	25.75	24	29.75	30	30	29.75	26.75
							fly 7	0	0	2	4.75	4.5	10.25	14.5	16.75	17.25	22.5	27	24	29.5	29.75	29.5	30	23.25	20	10.75	5.5	0	0	0	0	0	8	7.75	24	23.25	30	29.75	30	30	30	30	28.75	29.75	30	29.5	28.75	26.25	20
							fly 8	0	0	0	1.75	1.25	1.5	9.5	14.25	24.5	28.75	27.25	30	29.5	30	30	29.5	19.25	15	0.75	2.75	0	0	0	0	0	0	0	0	0	0	1.25	0	7.25	6.25	18	14.75	17.25	20.5	22.25	26	22.5	24.5
							fly 9	3	5.5	8.5	12.75	19.75	12.75	25.25	27.25	29	21.75	22	26.75	29.75	30	27	30	27	20.75	13	23	13.75	4.75	2.75	0	0	7.25	26	27	26.75	27.25	26.75	23	24.25	26	27.25	26.75	28.25	23.25	30	27.75	29.5	29.75
							fly 10	2.25	11.5	15.75	18.5	27	28.5	30	30	26.75	28.25	30	30	27.25	30	30	30	29.5	30	28.75	30	16.75	5.75	1.25	2.5	0	0	9.5	23.75	29.25	29.75	29.25	30	29	29.75	30	30	30	30	30	30	30	30
							fly 11	1.25	2	8.25	8	7.5	18.75	15	29.25	29	25	27.25	27.75	29.5	26.75	26	30	30	24.75	16	26.5	5.25	1.25	0	0	0	0	6	21.75	26.5	28.5	27.5	25	25.25	24.25	27.75	28.25	28.5	30	30	29	30	29
							fly 12	0.25	0	4.5	17.25	18.75	21	29	26.5	26.75	26.75	30	30	30	30	30	30	30	26.5	29	22.75	13	3.25	0	0	0	2.5	6	16.5	21.75	22.5	22.25	25.75	27.75	27.5	26.5	28.25	26.75	30	30	30	29.75	30
							fly 13	0.5	2.75	10.75	13.75	12.25	20.25	22.25	23.75	28.5	27	29.25	28	30	26.75	26.25	26.75	22	20.5	20.25	17.5	13.75	3.75	3.75	4.25	0	0	8	16	22.5	22.25	24.25	24.5	16.25	22	26.25	24.75	26.25	22.25	20	21	24.25	27
							fly 14	0	0	0	0	2.5	3.75	16.25	24.25	24.25	29.5	27.25	24	26.25	23.25	30	20.75	25	23.5	11.5	7	3.25	2.75	0	0	0	1.25	4.5	18.75	14	22.75	25.5	23	24.75	21.25	18.75	19.5	25	26.75	29.25	29.5	29.75	22.25
							fly 15	5.5	6	4.5	14.75	24	27.75	29.5	28.5	30	30	29.75	26.5	30	27.75	28.5	29.5	27.5	26.25	22.5	14.25	8.25	0	0	0	0.5	17.25	29.25	27.5	28.25	30	27.5	28	28.75	28.25	27.75	30	30	30	28.75	30	30	28.5
							fly 16	0	0	1	8.25	12.75	14.5	21.75	25.5	24	25.5	25.25	24.5	30	30	30	23	18.5	22.25	15.75	20.5	6.5	2.75	0	0	0	0	7.75	9.5	15	14.75	21	13.25	27	24	24.25	27.5	26.75	23.75	24.25	22.5	17	22.25
							fly 17	0	1.25	2.75	4.75	9.75	17.25	21.25	22	21.75	25	22.5	25.5	27.25	30	30	24	15.25	11	8	3.25	1.25	1.25	0	0	0	0	8.5	15.5	11.5	16.75	20	25.75	26.25	29.5	28.75	26.75	29.75	29.75	30	30	30	28.25
							fly 18	1	1.5	5.25	14.75	14	20.75	25.25	22.5	27.25	28.5	22.25	30	29.25	27.5	26.25	29.75	26	20.75	19.75	16	4.75	2.5	0	0	0.25	8.25	27.5	25.5	30	29	29.75	30	29	28.75	29.5	30	30	29	28.5	30	30	28.5
							fly 19	2.75	1.25	5	15.25	20.25	23.5	24.25	26.5	26.25	28.5	29.5	21.25	29	29.5	29.25	26.75	22.75	23	15.25	17.25	7.75	1	0	0	0	10.75	29	23	26.5	28.5	29.75	29.75	26.75	29	29.75	29.75	28.75	27.75	30	30	27	28.5
							fly 20	0	0	0	3.75	13.75	22.75	21.25	24	24	30	29.5	30	29	27.25	27.25	28	19	10	3.25	7.25	8.75	0	0	0	0	0	7	12.5	16.5	24.5	28.5	29.75	30	30	30	30	30	30	30	30	30	30
							fly 21	0	0	0	1.25	2.75	6.25	11.25	15	22	26.5	30	30	29.25	29	29.5	28.25	25.75	17.5	20	11	0	0	0	0	1.25	20	26.5	27.5	29.5	30	30	30	28	29.75	28.75	29.5	27.25	29	26.5	23.75	27.25	18.5
							fly 22	0	0	0	7.5	9.25	19.25	18.5	19.5	17.25	24.75	24	24.75	27	23.25	30	28.5	30	28	23.5	20.25	19.5	16.25	1.25	1.75	0.75	2.5	7.75	26	26.25	28.75	30	30	30	30	30	30	30	30	30	29.75	27.25	30
							fly 23	0	3	4.5	11	18	21	19	21.5	23.75	23.75	25.5	27	27.5	29.25	26.25	28.5	24.25	22.75	11	13	4.75	2.75	0	0	0	0.5	10.75	12.75	23.5	23.75	29	28	25.25	23	29.75	30	30	30	30	30	29.25	28
							fly 24	1.75	5.75	7.25	7.5	10	10	11.25	19.5	22.75	25	27	30	30	27.75	30	29.5	24	16	21.75	20.5	5.25	0	0	0	0	2.75	24.25	27.5	27	28	28.5	29.25	25.25	27.75	29.25	25.75	28.5	26.75	29.75	25.25	25.5	29.25
							fly 25	0.25	3.75	6	18.25	23.75	25.5	28	25.25	28.25	28.75	27.75	29	28.75	29.75	29.75	27	30	28	18.25	14	11.75	2.75	2	1	1.5	13.25	22.75	29.25	28.75	29.5	29.75	30	27.25	29.25	29.5	30	30	30	30	29.5	30	30
							fly 26	1.25	8.25	6.75	15	17.75	21.25	23	23.25	26	29	27.5	26.75	28	26.25	26.75	26.75	24.25	11	15	9.5	4.75	0	0	0	3.5	25.75	26	29.25	30	29.75	29.5	29.25	27.75	29.75	30	29.5	29.75	30	29.25	30	30	30
							fly 27	0	0	0	0	0	1.5	8	7.5	14.5	25.75	30	30	30	30	30	28.5	25.25	15.25	10.75	5.5	0	0	0	0	0	0	1.5	0.25	12.75	10.5	12.5	19.75	19.25	20.75	18.25	26	22.25	24.25	26.25	29.75	29.75	28
							fly 28	0	0	0	0	3.25	4.25	13	20.5	27.75	30	30	30	28.75	28.25	30	30	29.5	13.5	6	0	0	0	0	0	0	1.25	7	4.5	11.5	8.5	14.25	17.5	14.5	13	8.75	6.25	13.25	26	19	24.25	28.5	26
							fly 29	0	0	8.75	23	20.5	25.75	23.5	28	30	27	27.5	30	29.5	23	24.75	25.5	26.5	15	14.5	12	8.25	0	0	0	0	0	0	4.5	7.5	10	12.5	9.5	12	18	21.75	24	26.75	29.25	28.25	28.5	30	26
							fly 30	1	0	0	0	0	2.5	12.75	22	30	30	30	30	30	28	19	24.5	24.5	11.75	6.5	0	0	0	0	0	0	3.5	16.5	17.25	21.75	14.25	21	24.75	23.75	14.75	15	21.25	23.5	26.75	19.25	30	27.5	20.5
							fly 31	0	0	0	0	2	1.25	1.5	10.75	4.25	11.5	10.75	18.75	16	18.25	18.75	20.75	19.25	12.75	7	1.75	0	0	0	0	0	0	0	0	0	0	2.25	1.5	3.25	1.75	7.5	8.25	0	2.75	2.5	1.75	3	0
							fly 32	0.75	7.25	12.5	14.75	19.5	24.5	25.75	30	30	30	30	30	30	30	25.75	29.5	29.75	25.25	17.5	11.25	2.5	0	0	0	0	13.75	17.5	22.5	27.5	25.75	30	23.5	25.75	25.75	24	28.75	22	25	29.25	25.25	26.5	19.25
							fly 33	1.75	8.5	15.75	18.25	11	20.5	23	24.5	19.75	29.5	27.5	29.5	30	30	23.25	27.75	25.25	25.5	26	21.5	13.75	5	3.75	4.25	11	25.75	28.75	30	30	30	29.75	30	28.75	30	30	30	28.75	28.5	30	28.25	25.75	29.5
							fly 34	0	5.75	6.5	15	20.25	20.5	27.75	27	26	29.5	30	30	30	29.75	26	30	29	23.25	7.25	15.25	1	0	0	0	1.25	5.75	17.5	19.25	18.75	26.25	25.75	28	30	25.5	24.75	25.75	23.75	27.5	29.5	29	30	27
							fly 35	0	0	0	2	16.25	25	28.25	30	30	30	30	30	30	30	30	30	24.75	23.75	22	24	27.5	6.75	2	0	1.25	14	24	26.75	27.5	26.5	27	27.75	28	29.25	26.25	27.75	26	26.25	28	24.75	20.5	19.75
							fly 36	0	0	0	0	2.75	9.25	17	28.75	30	30	30	30	30	30	29.5	26.25	25.25	30	19.5	2	0	0	0	0	5.5	28.75	27.25	26	25.75	28.25	28.75	22.75	22.75	22	22.5	13.75	25.5	27.5	11.25	21	20	22.5
							fly 37	2.75	6.75	14.25	21.5	23.25	24.75	26	27.25	29.25	30	26	27.5	28.75	27.5	30	23	24.5	22	24.75	14	8.75	3.5	0	0	11.25	25.75	28	29	29.5	29.75	29.5	30	25.25	28	25.75	22.75	24.25	25.75	23	24.5	28.5	26.75
							fly 38	0	0	0	5	6.75	11	23	21.5	27	28.5	29.75	29	28.5	28.5	27	27.75	30	22	13.25	17.75	6.25	0	0	0	0	9.25	27.25	24.75	25.75	29.25	30	28.5	28.25	30	27	29.75	29.5	29.75	27.75	30	24	24.25
							fly 39	0.75	3.5	2	13.25	20.75	21	26.25	27.75	30	28.25	28.75	27	30	30	29.75	24.25	23.5	20.5	19.75	17.25	12	3.5	0	0	0	14.75	19.25	26.75	25.5	26.5	29	30	25	27	27.5	29.75	30	30	28.75	30	26	16.75
							fly 40	1.75	11.5	22	18.5	28.25	29.5	28.75	30	26.75	30	30	29.75	27.75	28.5	30	26.5	27.5	24.25	23.5	12.25	5.25	0	0	0	9.75	29.75	29.75	30	29.75	28.5	29	30	30	30	28	30	30	30	28.5	29.75	29	27
							fly 41	0	0.75	6.25	13	12	14.75	16.5	19.25	22.25	25.5	26.5	25.75	29	30	27	25.75	23.5	8.75	1.75	0	0	0	0	0	0	0	6.25	11.75	19.25	20.75	24.25	25.75	28.5	23.25	23.75	24.75	25.75	29.75	29.75	29	28.75	29.5
[truncated: 6 more columns]

## Sheet: Fig 4I
		Sleep (min)						bin 1	bin 2	bin 3	bin 4	bin 5	bin 6	bin 7	bin 8	bin 9	bin 10	bin 11	bin 12	bin 13	bin 14	bin 15	bin 16	bin 17	bin 18	bin 19	bin 20	bin 21	bin 22	bin 23	bin 24	bin 25	bin 26	bin 27	bin 28	bin 29	bin 30	bin 31	bin 32	bin 33	bin 34	bin 35	bin 36	bin 37	bin 38	bin 39	bin 40	bin 41	bin 42
		TH-Gal4/+	TH>NaChBac	Dc0H2/+;TH>NaChBac		TH-Gal4/+	fly 1	0	0	3.25	0	0	6.5	2.5	4.25	19.25	26.25	24.25	18	26.75	18	27.25	29.5	23.75	17.5	3.75	0	1.75	0	0	0	1.75	7.75	10.75	18.75	21.75	25.25	27.25	19.25	18	20.5	21.75	21.75	18	9	18.5	23.75	28.5	18.25
	fly 1	677.5	979.5	649.25			fly 2	0	2	1.25	1.25	3.25	10	9	8.75	11.5	16	13.25	22.75	29.5	29.5	30	28	30	30	29.75	28.25	18	7.5	0.5	0	7.5	8	15.5	16.25	20	19.5	24.75	18.75	23.25	28	28.25	29.75	27.75	27.5	29.25	25	30	29.75
	fly 2	924.75	948.5	1048.75			fly 3	0	0	3	14.75	20.5	20.75	26.75	25	26	26.75	29.25	29.75	28	29.5	27	29.5	29.75	26.75	28	17	14.25	3.25	3.5	1.5	0.5	8	14.25	20.5	22.75	24.5	25.5	27.75	29.5	26.5	22.5	23.75	23.75	26	30	28.25	25.25	23.75
	fly 3	1004.5	949.25	877.75			fly 4	2.75	3.5	13.25	9.25	8.25	12.75	22	20.25	22.5	24	29.25	30	30	30	30	30	30	30	28	22.5	19.75	7.75	3	1.25	5.5	13.5	27	28.75	29	30	28.25	28.5	30	30	29.25	30	20.5	24	30	29.75	30	26
	fly 4	1062.25	1193.25	831.5			fly 5	0	4.25	6.5	9.25	13.25	14.25	10.75	18.5	23.25	22.75	25	28.75	28	28.5	30	27.75	30	27.75	25.25	14.75	8.75	8.5	0	0	0	15.25	23.5	26	29	27	25.75	27.25	30	17.75	30	25.25	30	30	30	25.5	30	25.25
	fly 5	1004.75	1025	1013.25			fly 6	1	3	8	8.5	12.75	12.75	17.75	24.75	26	29.25	28	28.5	30	29.75	29.75	29.75	30	29.75	29.75	29.5	23	17	8.25	0	1.5	7	10	16.75	20.25	22	23	27	24	26.5	30	29.25	30	29.75	28.5	21.75	27.5	28.5
	fly 6	1057.5	1046	931.75			fly 7	0	0	0	8.5	9	28	27.25	26.75	28.75	28	30	30	30	30	30	30	30	26.25	21.25	12.5	5.5	5.25	0	0	1.25	12	24.25	25	29	30	30	29.5	30	29.75	30	30	30	30	30	26	28.25	27.75
	fly 7	1055.5	774.25	475.5			fly 8	0	0	0	3	16.25	19.25	28	28	28.5	29.75	30	30	30	30	30	30	30	30	18	18.75	8.5	0	0	0	0	2	22.75	30	30	30	26.75	29.75	30	30	28.5	28.25	30	30	28	29.75	29.5	29.75
	fly 8	1030	1170.25	1099.5			fly 9	0	0	4.25	18.75	11.75	24.5	26.5	25.25	24.5	24.75	27.75	28.75	30	28.5	29	30	30	30	25.75	22	14.5	9	2.25	0	1	18	20.25	24.5	29.5	30	30	29.75	29.25	30	28.5	30	30	27.5	30	30	30	29.75
	fly 9	1072	888.5	720			fly 10	0	3.25	18.5	15.5	19.5	27.5	27.75	24.5	29.75	29.75	29.25	29.5	30	30	30	30	30	26.5	29.75	23.5	16	8.25	0	1.25	0.75	21	24.25	29	28.25	27.75	27.5	30	30	30	30	30	30	29.5	30	23.5	25.75	30
	fly 10	1123.5	534.5	1119.5			fly 11	0	0	2.25	4.25	9.25	15.75	27.75	23.75	28	27.5	30	30	30	30	30	30	30	23.25	5.25	11.5	5	4.25	0	0	2.25	13	20.75	23.25	26	22.25	25.25	27.75	17.25	24.5	29.75	26.25	27.5	29.5	25	28.25	30	30
	fly 11	980.25	835	1019.5			fly 12	0	0	0	8	13	19.5	20.75	26	26.75	26.5	27	26.75	29.5	28.5	30	30	29.5	24.25	22	9.75	4.25	2.75	0	0	0	2.25	22.5	24.25	30	28	28.25	30	25	29	26.75	20	16.25	25	30	30	24.25	25
	fly 12	933	563	780			fly 13	0	1	12.25	18.75	21	19.75	23	26	18.25	23	22	26.75	27	28.5	30	29.75	30	13.75	7.25	9	8	1.75	0	0	0	10.75	25.5	30	30	29	30	21.5	19.75	30	30	30	24.75	29.5	21.5	25	30	30
	fly 13	928.5	799.75	819.25			fly 14	0	0	8.75	15	16	18.75	24.5	26.25	26.5	29.75	26.75	28.75	29.25	30	29.75	29.75	29.75	30	29	25.75	24	10.5	9	8.75	0.25	13.5	22.75	28.75	29.75	26	29.25	28.75	24	26.25	29.25	29.25	25.5	28.75	30	30	30	26.25
	fly 14	1130.5	988.75	957.75			fly 15	0	9	20	23.75	27.5	25	27	28.25	27.25	27.75	28.25	30	29.75	23.5	30	30	30	27.25	20	17.75	10.5	5.25	0	0	0	5.5	29.5	30	30	30	30	30	30	30	29	28.5	27.25	27	30	28.25	26	16.25
	fly 15	1051.75	638.25	1148.75			fly 16	0	0	1.75	0.25	0	4.75	15.5	22.5	22.5	22.5	22.5	22.5	29.5	28.5	23.25	28	29.75	23	21.25	18	4.25	0	0	0	1.5	22.25	23.25	27.25	22.25	28.5	30	25.25	22.5	22.5	24.5	29.25	23.5	26.5	29.5	19.75	10	14.75
	fly 16	829.25	912.75	1124.5			fly 17	0	0	1.25	5.5	9.25	16.75	18.25	18.75	28.75	24.5	23.75	27.5	30	26.5	28.5	29.25	27.75	20.75	20	10.75	5.5	8.75	1.25	1.5	1.5	21.75	21.75	26.5	29	29.5	28.5	29.75	29.75	29	30	29.75	30	29.75	30	24.5	29.25	23.75
	fly 17	1001.5	963.5	822.75			fly 18	0	0	1.5	2	6	12.25	15	10.5	13.75	13	18.25	21	26.5	24	29	27.75	21.25	18	9.25	9.75	4.75	0	0	0	0	5.25	20.75	27	29.25	29.75	30	30	30	30	30	30	30	27	20.25	17.5	14.5	10.75
	fly 18	748.25	704	798.25			fly 19	0	0	0	0	1.5	9.75	15	22.75	25.25	30	28.25	29.5	28.5	26.75	29.75	29.75	30	29.75	30	24.75	13	10.25	0	0	0	0	3.75	20	22.25	24.5	28.75	28.25	27.75	27	28	23.75	30	30	26.75	29.75	28.5	28.5
	fly 19	970.25	774.25	785			fly 20	0	0	0	6.25	14.75	13	15.25	21.5	18	23	20.25	28.5	26.5	28	29.5	26.75	27.5	23.25	20.5	16.75	3	1.5	0	0	0	0	2.25	19.25	23.5	26	29.25	29.5	30	30	27.25	28	30	30	30	30	30	28
	fly 20	922.25	676	915.5			fly 21	0	0	0	4.5	4.25	14.25	17.5	16	18.25	21.75	23.5	28	29.5	30	26.5	30	30	29.5	20	10.25	9.25	3.75	0	0	14.5	21.25	26.75	29.5	26.25	24.75	27.75	28.75	27.25	23.75	29.75	30	28.75	30	29.75	28.5	30	30
	fly 21	996.5	802.25	911.75			fly 22	0	0.5	8.25	14.25	22	22.5	23.75	25.25	26	30	27.75	30	30	30	29.75	30	30	30	30	30	20	4.25	0	0	6	22.5	30	30	29.25	30	30	29.5	30	29.75	29.5	30	29.75	29.75	30	27.75	29	28.25
	fly 22	1164.25	887.25	976.25			fly 23	0	0	1.25	9.5	9.5	9.5	16.5	22.75	22.5	21.5	26.5	27.5	26.75	27	28.5	24	18.25	10	5.5	2.75	5.5	4.25	0	0	2.5	17.25	25.75	22.75	22.75	22.5	23.75	22.75	26.5	25	29	29	19.75	21.5	21.5	18.25	18.75	17.5
	fly 23	814.5	759	980.75			fly 24	2.5	11.25	20.25	21	28.75	26	27.5	29.75	29.75	27.75	30	29.5	30	29.5	29.5	30	30	28.75	29.75	26	18.25	13.5	0	1.25	9.25	28.5	29.75	30	29.5	29.25	28.75	30	30	28.75	30	30	30	30	30	29.5	29.75	30
	fly 24	1221.75	1018.25	979			fly 25	0	0.5	5	12.75	7.25	9	17.25	26.25	24.75	27.75	29.5	30	30	30	29.75	30	29.75	30	26	9.25	12.75	8.25	2	1.5	1	15	26.75	22.75	29.25	27	29.75	29.25	27.5	24.25	26.75	30	27	24.25	29.5	29.5	29.25	28.5
	fly 25	1032.75	947	755.25			fly 26	0.25	2.5	6.75	11	19.5	22.5	26.75	28	30	30	29.25	24.25	29	30	29.5	30	30	22.5	10.75	17.75	16.75	7.25	5.5	1.75	0	0	12.75	22.75	26.5	17	14	29.75	29.5	29.75	29.5	24	27.75	24.75	30	29.75	28	29
	fly 26	1019	584.25	1051.5			fly 27	1.5	0	0	5.25	11.75	8.75	18.5	13	15	24.75	20	26.5	26.75	23.5	30	26.75	24.5	15.5	18.25	4	7.5	5.25	1.75	0	0	2.75	28.5	29	30	30	30	30	30	29.75	30	30	29.75	26	28	29.75	30	29.5
	fly 27	933.5	884	844.75			fly 28	0	0	1.5	6.75	11	11.75	18	22.25	16.25	23	27.5	23.25	27	29	29.5	30	29.5	27.25	24	18.75	10	2.25	3.5	2.75	1.25	1.75	8	18	20.5	19.5	16.25	22.25	21.75	22.25	23.75	24.25	19	27.5	22.75	22.25	23.25	22
	fly 28	854.25	741	949.75			fly 29	0	0	0	5.25	9.25	21.25	21.25	21.75	25.25	20.75	28	25.25	28.25	28.5	28	26.75	29	20	13	10.25	8	3	0	0	6	25.75	25.75	27.25	29.75	29.25	29	30	30	30	30	30	30	29.75	30	30	30	25.5
	fly 29	970.75	845.25	838			fly 30	0	1.25	0	5.5	19.25	21.5	26.5	28.75	29.5	27	25	29.75	28.5	28	28	30	29.25	28.5	29.5	15.5	6.25	1.25	1.75	0	1.25	9.75	14.5	17.75	23.75	19.25	24	21.75	23	23	28.75	26	27.5	29	28.25	28.5	30	29.5
	fly 30	962.75	1041	1011.75			fly 31	3	1.75	2.75	6.5	4.75	5	15.25	16	15.25	25.5	25.75	27.25	23	29.5	29.75	23	25.5	12.25	10	9.75	2.5	0	0	0	0	10.75	26.5	29	29	30	23	29.75	28	24.25	29.25	30	28.75	26.75	30	23	28.25	26.25
	fly 31	906.25	931	787.75			fly 32	0	1.5	2.25	11.75	10.25	12.25	16.25	22.5	22.5	21.5	22.5	24.5	28.5	28.5	28.25	26.5	28.75	22.75	17.75	12	0.5	0.75	0	0	1.25	14	17.25	16.5	22.5	20.5	19	23.75	30	27.5	19.25	24.25	30	30	23.75	26	23.75	30
	fly 32	905.5	1018.5	803.5
	fly 33		695	975.25				bin 1	bin 2	bin 3	bin 4	bin 5	bin 6	bin 7	bin 8	bin 9	bin 10	bin 11	bin 12	bin 13	bin 14	bin 15	bin 16	bin 17	bin 18	bin 19	bin 20	bin 21	bin 22	bin 23	bin 24	bin 25	bin 26	bin 27	bin 28	bin 29	bin 30	bin 31	bin 32	bin 33	bin 34	bin 35	bin 36	bin 37	bin 38	bin 39	bin 40	bin 41	bin 42
	fly 34		784.75	742.25		TH>NaChBac	fly 1	8.75	19.25	9.75	17.5	17	19.75	21	18.75	20.75	25.5	22	27.25	26.25	26	27.75	28.5	29.25	23	26.75	26	28	28	28	28.25	6.25	18.5	26.25	28	25.5	28	26	24.5	18	22	21	26	16.25	16.25	13	13.25	13.5	15.5
	fly 35		754.5	702.75			fly 2	5.75	14	9.75	14.75	20.25	16	22	14.25	20.5	21	20.75	23.75	21.5	22.5	22.75	23.75	21.5	19.25	20.25	21.25	22.75	28.75	21.25	18.75	13	22	24.75	24	16	22.75	25.5	25.5	17	27.25	27	25.75	23.25	25.5	25	20.5	21.5	11
	fly 36		311	449			fly 3	11	14.75	17	9.75	11	14	19.25	14.5	11.5	16.5	18	16.25	25	23.5	23	24	24.5	23.25	30	26.5	30	29.5	29.25	27	16.5	25.5	28	28.5	28.25	23	26	28	23	21.75	28	22.5	25	26.5	16.25	11	18.5	12.5
	fly 37		872.5	544.75			fly 4	15.75	21.75	23.75	21.75	21.5	23	24	24.75	26.75	25.5	25.5	25	27	29.25	27	28.75	26.5	28	29.5	29.5	28.75	30	28.5	28	14.5	21.75	23.75	21.5	18	23.75	22	27.75	24.25	28.25	24	26.25	26.5	27.75	23.25	25.5	26.75	26
	fly 38		555.75	202			fly 5	14.5	26.5	27	24.25	25.75	28	27.75	26	28.25	27.5	28.75	28	26.75	26.5	26.25	30	28.75	20.75	21.75	25	22	27	26.75	24.5	6.75	15	25	24.5	20.25	25	24.5	23.25	24.75	16.5	15.5	11.75	18	19.25	19	18	15	14.75
	fly 39		719.25	515			fly 6	20.5	23.5	23	24	24.25	21.25	29.25	22.25	26	27.25	28	27	28.5	24.75	26	26	28.5	27	24.5	28.25	26.25	28.5	27	26	7	16.75	22	21.25	26.75	27.5	23.75	23	23.75	21.25	21	18.75	16	13.75	14.75	14.75	13.75	16.75
	fly 40		435.75	413.75			fly 7	11.75	18.25	17.5	17.5	16.5	19.75	18.25	21.25	19.25	17.75	25.5	24	25	21	27	26.5	23.5	24.75	21	18.25	25.25	27	28	27.5	1.5	19	22.5	23.5	26.75	21.5	23.5	16.75	10.75	19.75	7	4.5	9	5	6.5	2	5.25	5.25
	fly 41		557.25	967.75			fly 8	22.5	22	24.25	22	27.75	24	22.75	21.25	30	28	25.75	27	29.75	26	22.25	27.75	26.25	26.75	28	29.25	22	27.5	29.5	24	9.25	15	21.75	24.75	29.5	30	23.5	18.75	25.5	26.25	27.75	29.75	28.25	27.75	25	24	26	16
	fly 42		150	306			fly 9	4.25	12.25	14.25	12.25	14.75	20.25	21.75	18.25	18.25	19.25	21.5	25.25	23.75	26	22	28.5	26.75	24.5	26.25	26.25	21.25	25.75	27.75	18	0	16	21.5	26.25	21.5	23	22	19.75	20.75	24.5	24	20.5	19.5	11.5	13.75	15	12.75	7.5
	fly 43		1042.75	582			fly 10	0	4.5	2	1.75	2	6.75	7	12	13.25	15.75	20	19.25	20.75	21.5	19.25	23	22.25	26.25	26.5	23.75	27.5	21.75	22	23.75	2.25	8	15.5	15.5	17.25	19.5	16.5	12.75	13.5	5.5	8	6.75	3.75	2.25	1.5	0	2	0.25
	fly 44		878.75	751.5			fly 11	12.75	12.75	15.75	15	16	18.75	19.75	20	21.25	23.75	23	23.5	27	28.5	30	28.25	21	20.25	29	29.5	27.5	30	27.5	23	0	9	14.75	26.75	21	23	23	19.75	27.5	25.25	18.25	17	16.25	20	8	6.25	7	2
	fly 45		1071	597.5			fly 12	0.5	10	12	18.5	5	20	22.5	20	24.25	23.5	23.75	22	25.5	25.5	23	22.25	24	22.25	27.25	26.75	23	24.25	21	7.75	0	4.25	5.5	13.5	11.25	14	14.75	9	6	6.5	1	1.5	0	0	0	0	0	0
	fly 46		809	856.75			fly 13	2	3.5	5.25	6.25	9.5	21.75	21.75	23.25	23	22.5	24.25	25	27.5	29.5	28.25	23.25	27	24.75	29.25	28	27.5	26.25	22	6.75	1.25	16.25	25	24.75	26.5	24.5	23.75	17	22	20.75	15.25	14.75	9.25	14.75	10.75	7.75	10.75	9
	fly 47		251	218.5			fly 14	3.25	8.75	15.5	17	27	27.25	22.5	23.5	23.25	25	26	28.75	28	28	25.25	25.75	23.5	25	25.75	27.5	29.25	26.25	25.75	23.25	6.75	19.5	25	24	23.25	24.25	25	22	24.5	18.25	17.75	26.75	23.25	13.5	16	14.75	20.5	13.25
	fly 48			922.25			fly 15	7	7.25	2.5	12	8.25	7.5	11.5	13.25	19.5	14.5	21.75	18.25	24.75	21.25	25	21	21.75	25.25	20	22	16.25	16.5	7.25	0	0	3.75	17.25	22.25	23.75	20.75	22	20.5	20.25	20.5	15.5	10.5	9.75	4.5	9.25	7.25	4	10
							fly 16	12	16.5	24.5	22.5	24.75	26	20.25	21.25	25.75	26.5	26	21.5	27	23	25	26.75	25.5	27	28	28.75	27.75	27.75	25.25	24.75	0.75	4.25	23	20.5	22	26.25	21.75	20.5	22	18.5	19.5	23.25	18.5	18.25	15.5	16.5	8.5	10.5
							fly 17	10.75	21	11.75	19.25	15.5	13.75	15	21.5	24	17.5	19.25	20.25	25.5	26	28	27.75	25.75	25.25	23.5	26	25.5	28.5	26.25	17.25	9.75	24	24.25	14	24.5	22.75	21.75	24.25	24.75	22.75	25.25	23	19	23	22.75	12.5	18	14
							fly 18	2.75	6	9	8	8.5	17.25	7.5	11	14	12.25	15.75	26.75	24	29.5	25	24.5	29.75	29.5	27.75	23	28.25	30	26	25.5	1.75	10	24.5	16.75	20.25	21.25	17.25	15	17.5	13.5	13.5	11.25	16	7.5	6.25	4	9.5	5.25
							fly 19	2.25	13.75	14.25	13.75	19	19	15.75	26.25	23.5	19.25	23.5	25.75	23.25	22.25	27	24.5	24.75	25.75	28.25	25.5	29	26.5	25.5	18.5	3.75	8	19	14.25	16.25	20.5	22.5	16.25	12.25	12.25	15.25	13.5	18.5	5.25	7.75	7.75	10.75	11
							fly 20	7.5	14.75	15.5	15.75	6.75	15	23.5	16.5	16	16.25	18.25	22.25	23.5	25.25	24	22.25	24.5	25.25	16.25	17	27.25	26.5	26.75	13	4.75	8.5	15.25	20	19.5	18.5	17.25	18.25	13.25	9.25	6.25	7	8.75	13.5	7	10.25	3.25	1.25
							fly 21	10	11	14.5	17.25	21.75	19.75	18.75	17.5	19.5	13.25	21.25	22.75	20.75	17.75	26.25	25.25	24.75	26	25.75	26	25	21	22.5	15.5	6	12.75	25	25	25	24.25	26	21	24.75	19.5	15	15	11.5	6.5	10.5	5.75	3	4.75
							fly 22	5.25	17	19.75	20.5	19.5	19	22.75	19.75	21.25	15.5	25.5	18.75	20	22.5	24.75	29.25	24	23.25	24.75	23.5	24.75	28.5	24.25	22.75	7	20.25	21	22.25	19.25	21.5	21.5	23.25	15.75	14.75	19.75	18	18.25	19.75	14.75	14	7.25	5
							fly 23	13.5	13.5	17	19	14.75	19.25	19.25	24.25	22	22	20.75	20.5	25	22.25	27.75	25.5	26.75	27.5	26.25	27.5	24.75	27.75	21.75	15.75	2	9.75	13.25	15.5	18.25	11.75	21.25	18.75	15.5	13.25	16	20.5	11.25	13.25	7	7	9.25	4.5
							fly 24	3.5	16.5	16	10.25	12	19.25	21.25	21.75	20	24	22.75	16.5	23.75	24.25	26.75	25.5	28.25	25.5	29.25	27.5	28.25	27	22.5	17.25	9.5	28	23.5	28	22.5	27	22.25	22.25	25.5	25.5	20.5	22.75	24.5	25.25	24	15.75	19	12
							fly 25	4.5	5	14.25	18.5	21.25	26.25	24	24.25	25.75	26	23.25	26.75	25.75	26	26.25	24	25	26.5	25.25	25.5	26.25	26.5	25	21.25	8	13.5	21	23.75	26.25	22.75	24.25	16.25	19.75	20.5	21.75	18	17.75	18.5	21.5	16.75	15.5	16.25
							fly 26	3	2.5	7	8.5	6.75	8.5	11	16.75	18	18	19	19	21	22.5	21.25	24.75	26	25.25	17	24.5	26	27.75	25.5	19	0	11	10.75	12.5	17.75	16	24	19.25	13	4.25	7.75	5.25	2.25	3.75	1.75	2.75	3.5	1.5
							fly 27	9.25	15	14.75	12.25	17.5	19.75	20.25	24	23.75	19.75	24.5	26.5	24	22.25	22.5	26.25	24.75	21	23.25	28.75	22.75	22.5	20	11.75	10.75	17.75	19	18.5	18.75	23.5	20.75	20.5	17.75	22.25	16	17.75	15.25	20.25	14.5	18.5	15.5	16
							fly 28	5	12.25	14.5	12.5	21.5	22.25	21.75	23	14.25	20	27	25.5	27.5	23.5	25	25.75	25	19.75	21.5	18.5	28	23.25	21.5	14.25	12	21	22	19.75	21	20	25.5	22.25	12.25	10	12.25	7	9.25	5	6	5.5	1.5	1.25
							fly 29	12.75	18.75	19.5	19.5	17.5	26.5	24.75	22.5	23.5	23.5	22	19.75	27	24.75	25.75	24.5	28	25.75	24.75	28.75	25.75	27.25	29.5	28.5	1.5	6.25	12	12.75	12	15	16.5	19.25	10.5	13.25	13.5	16.25	11.25	14.75	8	12.75	7.5	10
							fly 30	19.75	22.75	21.5	20	14	20.75	23	22.25	24.75	29	24	21.25	27.25	24.25	27.75	30	28.75	27	27.5	23.5	25	25	23.5	11.75	13.5	17.5	21.75	20	14.5	25.75	25	25.5	17	22.25	27.5	28	27.25	27	21.5	20.25	21	8
							fly 31	7.5	20.5	12.5	11.25	12.75	15.75	18	11.75	23	24.5	22.5	23.75	26.5	26.5	27	28	27	30	25	27	28	27.25	25.75	9	7	20	19.75	19	23	24.25	26.5	28.5	26.75	22.5	25.75	23.5	18	20.75	15	9.5	12	14
							fly 32	3.5	19	14.25	18.25	13	24	17	15.25	23	17.25	19	23	20.75	23	23.25	24.25	25	20.5	27.75	28.25	24	21.75	29.25	27.25	15.75	19.25	25.5	22.75	24.5	22.5	22	23.75	22.25	23.25	22.75	19.5	22.25	17.5	17.75	20.25	24.5	25
							fly 33	1.5	6.5	6.25	3.5	8.75	5.25	12	14	17.5	17.75	13.25	17.5	22.5	26.5	25.25	28.75	25.75	26.75	17.5	23.25	21.75	21.75	19.25	14	1.5	21.5	22.25	21.75	24.25	22.5	21.5	17.25	21.25	18.25	19	6.5	12.5	8.5	9.5	9	2	3.25
							fly 34	4.75	14	8.75	7.5	11.75	12.5	14.25	14.25	14.75	16.5	17.5	23.25	25.5	18	22	25.25	24	23	23.5	24.75	21.75	22.5	21	15.25	1.5	17.25	21.5	26.5	27.5	26	22.5	27.25	20.75	23.75	21	7	14.5	11.75	12	5.75	8.5	9.75
							fly 35	4.75	10.5	16	14	9	17.5	16.75	17.5	19.25	21.5	18.5	21.25	15.5	21.75	20.25	21.75	24.75	23.75	23	22.75	24	18.5	21.75	21.75	0	9	14.25	17.5	17.5	22.5	19.25	18.75	24.25	17	13.5	16.75	11.75	8	10.5	11	13.25	14.5
							fly 36	1.25	0	1	0.25	1.25	1.25	5.25	6.5	6.75	14	10.75	11.5	4.75	17.25	15.5	15.5	18.75	18.5	16.75	13.75	7.75	11	4.75	1.5	1	8.5	13	12.5	10.75	17	7.75	12.5	9.25	3.5	4.5	0	0	0	0	2.5	0	0
							fly 37	5.25	8.5	6	14	12.25	10.5	18.5	18	14	21.25	22.75	22	22.25	22.75	29	28	22.5	29.5	28	27	27	30	29.5	27.25	1.5	12.75	28	24.75	27	26.5	27.75	27	27.25	15.5	16	14.75	20.75	10.25	10.5	10	5	7.75
							fly 38	4.25	5	8.75	7.25	12.25	12	7.25	8.5	9.25	8.5	14	13.75	17	17	19	20	22.75	20.5	26	18	20	25.5	26	19.5	0.25	5	10.75	17.75	17.25	19.5	14	15.5	3.25	6	17.25	8.5	12.5	4	3.75	7	3.5	3
							fly 39	0	1.25	9	5.5	10.75	16.25	20.75	20	23.5	25.25	27.25	25.75	26.25	20.75	24.5	27	28.75	29	27.5	28.5	23.5	25.25	21	7	0	11.75	16.75	14.5	22.75	21.75	13.5	19.25	16	18.5	18.25	12.5	11	4.25	8.75	1.5	3.25	3
							fly 40	0	1.5	3.75	1.75	4	1.5	6	5.5	4.75	10	11.5	9.75	13.25	13	8.25	16.5	17	13.25	16.25	22	18.75	15.25	9.5	8.25	3.25	12	13.75	19.25	20	16	15	11.25	8.25	17.25	17.75	2.25	7.75	4.5	3.25	7	2	3.75
							fly 41	0.75	2.25	0	1.25	6.75	5.25	6.75	10	13.5	19	18.5	24.75	20.5	18.75	21.25	21.25	27	24.5	24.5	24.75	24	18.25	14.5	4.5	1.5	13.5	16.5	13.75	20	15.5	16.75	19.25	11.75	7.25	10.75	6.75	9.75	12.5	7.75	9	2.25	2.75
							fly 42	0	0	1	0.25	0.25	1	1.5	0	1.5	4.25	4.5	3.75	6.5	6.75	5.5	7.75	6.25	11.75	7.5	11	3	0	1.25	2.75	0	1.25	4	12	5.25	7	10	5	4.25	2.5	3	0	0	1.5	0	1.25	1.5	2.25
							fly 43	15.25	21	17.25	20.75	21.25	16	15	17	21.25	21	22.25	22.5	24	26.5	19	21.5	21.5	24.5	24	20.75	24.75	19.5	21.25	26.5	15	24	26	24	25.75	25	25.75	20.75	21.25	23	24.25	23	26	25.75	23	25	20	19
							fly 44	8.25	19	14.75	22	14.5	23	22	23.25	21.25	23.25	24.75	23.25	27	23.25	27.25	27	29.75	27	23	26.75	25	29.5	28	23.5	3	8	8.5	22.25	20.75	21.5	26	22.5	19.5	24.5	17.25	15	14.25	16.5	11.5	10.75	4.75	7.25
							fly 45	16.5	21.75	24	24	25.75	24.25	26.25	27.25	29.25	24.5	28.5	26.25	28.25	23.25	23	27	29.25	28	27	30	27.75	28	29	25.25	12.25	25	27.5	27	23.25	23.5	26.25	21.5	25.75	23.25	23.75	16	12.25	13	14	12	12.25	11.25
							fly 46	9.5	12.75	13	19.75	13.75	18	19	25	23.25	23.25	22	26.25	25.75	23.5	23.75	23.25	28	27.25	28.5	27.25	27.5	26.25	20.5	16.5	0	8.25	15.75	21.5	21.25	20.75	20.5	22.75	19.75	17	12.75	11.75	10	7.75	8.25	8.25	6.5	3.25
							fly 47	4.5	0.75	1.25	0	0	1.25	0	0.75	3	2.5	7	12.5	12.25	6.75	9	12	7.25	9.75	4.25	8.25	7.25	5.75	5.5	5	2	7.5	16.5	16.25	8.75	10	18	4	3.5	8	0.75	2.75	0	1.5	1.25	0	2.5	5.25
								bin 1	bin 2	bin 3	bin 4	bin 5	bin 6	bin 7	bin 8	bin 9	bin 10	bin 11	bin 12	bin 13	bin 14	bin 15	bin 16	bin 17	bin 18	bin 19	bin 20	bin 21	bin 22	bin 23	bin 24	bin 25	bin 26	bin 27	bin 28	bin 29	bin 30	bin 31	bin 32	bin 33	bin 34	bin 35	bin 36	bin 37	bin 38	bin 39	bin 40	bin 41	bin 42
						Dc0H2/+;TH>NaChBac	fly 1	1.75	9	5.75	6	8	11.5	4.75	7.75	10.5	9.25	14.25	15	22	28.25	22.75	19.25	26.25	23	28	27.5	24.75	28.25	22.25	12.75	10	21.5	26.75	25.25	19.75	21.5	19.75	18.75	21.75	11	20.5	7	16	8.75	5	0.5	4	0
							fly 2	17.75	24.5	20.5	23.25	26.25	23.5	23.75	25.5	23.5	25.75	24.25	28.25	24.75	29.25	24	29.5	29	29	25.25	27.75	28.75	29	29.75	27.25	5.75	20.25	21.5	21.25	23	29	22	25.5	20.5	20.75	24.25	24	25	23	19.25	20	18.5	15.75
							fly 3	15.25	23.75	23.5	20.75	18.5	14.75	24.75	16.75	25.25	24.25	25.25	25.75	24.75	24.75	25.75	26.75	24.75	24.5	21	25.25	28	26	22.25	29	0	21.25	17.5	17.25	23	19	22.75	22	20.75	20.5	23.75	19.5	20.75	16.25	7.25	4.5	12.75	8.75
							fly 4	3	7	15	16.75	16	10.75	12.25	13.5	20.25	23.75	20.25	26.25	25	27.5	24.5	21	22.5	27.5	24.75	20.5	26	26.25	25.75	18.25	12.75	24.5	26.5	25.75	24.75	28	25.25	25.25	21.25	24	20.75	21.25	13	16.5	12.5	14	11.5	5.25
							fly 5	13	21.25	20.75	15.75	21.5	27.25	23.5	28	24	22.75	17.75	26	23.5	22.5	27.75	26.5	24.5	24.75	26.75	25.5	24.75	26	24.5	25.75	6.5	22	23.25	17.75	20	27.25	25.5	20.25	28	22	25	21.25	20.75	21.5	20.75	23.5	25	21
							fly 6	7	17	12.75	17.5	18.5	19.25	25.25	16.5	21.5	22.5	28.25	21.75	19.5	21.5	26.25	24.25	23.75	25.25	26.5	23.5	24	17.25	22.5	10.75	13.5	28	27.5	24	27	21.75	26	24.25	27.75	23	22.25	17.25	11.5	20.25	22.5	12.25	20	16.25
							fly 7	1.25	0	0	4.25	3.75	1.5	5.5	10.25	7.25	20	17.5	23.5	22.5	25.5	26.5	23.5	25.75	22.25	23	17.75	14	13.75	7.75	1.25	2	13.75	16	14	18.25	17	19.75	9.5	19	12.75	8.5	4.5	0	1.75	0	0	0	0
							fly 8	19	23.75	23	23.75	21.25	23.75	25.5	23	24.75	25	25.75	22.5	24	25.25	25.25	28.5	25.25	27.25	27	24.75	25.75	28.5	24.75	15.5	10.75	29	21.75	24.25	28.75	24.75	27.5	28	23.75	26.25	27.5	25.5	22	20.5	23.75	22	21.5	17.5
							fly 9	1.5	1.75	7.5	2.25	10.75	11	9.75	11.75	5.25	14.25	11.5	19.75	13	17.75	21	23	27	25.75	26.5	26.5	25	25.25	24.25	19	0	5.25	20	14.25	17.5	22	20	16.75	20.5	25.25	24.75	22.75	25.25	20.5	12.5	11.75	13.25	9.25
							fly 10	10.75	19.75	22.25	25.5	25	25	19.75	23.5	24.5	27.75	25.75	25.25	25.75	24.75	27	26.5	27.5	26.75	27.25	26.75	27.5	27	29	25.25	13.5	25.75	24.5	23.25	29.25	29	27.5	26.75	25.5	27.5	30	25.75	26.75	25	21.75	25.25	24.5	20.5
							fly 11	12.75	19	13	11.75	20	21.5	17.5	18.75	20.75	25.75	23.75	26.75	27.25	23	20.75	22.25	27.75	27	29	29	27.75	26	25.75	24	9.5	24.75	23.5	22	24.75	25.25	23.25	23.25	23.25	25.75	23.5	24.75	23.75	25.5	22	21.5	19	15.25
							fly 12	0	2	6	8.25	14.75	14.25	19.75	18	21.25	18	22.5	24.25	26.75	25.25	27.25	26.75	23.75	25	28.25	27	22.75	21.5	17.5	8.75	9.25	23.25	18	28.25	27	28.25	23.25	25.5	22	20.25	24.75	20.25	15.5	10.75	10.25	12.75	6	3
							fly 13	1.25	0	3	3.5	8.25	11.25	16.25	17.25	17.75	21	21	22.75	21.25	22.75	23.25	28	24.5	27.5	23	24.5	28.25	24.25	23.5	19	10.5	20	23.25	23.75	24.75	18.25	26.25	23.25	26	24.25	23.25	23	23.75	24.75	26.25	18.75	16.25	8.25
							fly 14	15	20.75	18.25	15.5	19.25	21.75	16.25	18.5	27	25.25	24	25.5	25.75	26.25	22	23.5	29.75	25.25	23.25	25	21	24.75	12.25	8	2.75	10.5	23.5	20.75	20.5	22	23.5	27	24.75	22.5	25.25	25	21.75	25.5	28	14.75	14.75	17.25
							fly 15	13	21	26	22.25	24.5	24.75	24	22.75	25.25	28.75	29	26.75	29	27.25	24.5	29.5	29.5	30	30	28.5	29.5	29.75	28.25	25	16.25	29.25	28	28	26	27.5	23	28.25	28.75	30	27.5	27.75	27.5	27	26.75	26.5	25.75	24.5
							fly 16	20	22.25	18.25	18.25	22.75	23.5	23.25	19.5	27	25.5	22.75	27.5	28.75	28.25	28.25	22.75	29.5	29.5	27	28	28.75	27.25	28	25.25	13.5	23.5	25	28.5	27	26.5	25.75	26	23.75	27	28.5	29.5	29.75	28.5	28.25	26.25	26	22.75
							fly 17	1	6.5	9.25	11	9.5	12.75	7.25	16.75	20.5	20.75	21.25	24.75	25	29.25	26.25	26.5	30	30	30	26.75	27.75	26	24	14.5	3	15.25	24	25.5	27.25	19.75	21	29.75	29.75	25.25	23.5	25.75	17	16.75	16.25	3.25	8.5	3.75
							fly 18	2.5	11.25	15.75	14	20.5	19	12.25	22.5	17.25	16	14	16.75	19	21.5	16.5	28	27.5	24.5	25.5	27.75	27.75	28.25	24.5	23.75	9.5	23.75	10.5	19.25	21.5	17	18.5	21	21.75	22	16.75	13.25	13.25	15	8.5	14.25	11.5	6.5
							fly 19	1.5	7.5	8.75	7.5	6.25	11.5	11.75	14.75	10	13.25	9	14.5	15.5	16.75	18.5	23.5	22.75	29	25.5	19	17.25	19.75	24.5	19	12.5	21.5	25.5	25.25	24.75	24.5	24	23	16	20.5	23.5	17	21	12	23.5	17.75	17.25	19
							fly 20	5.75	7.5	8	14.25	11.25	19.25	23.75	20	23.5	23.25	23.5	22.5	27.5	28	28.25	29.25	21.25	25.25	22.25	28.5	21.75	25.25	21	20	15.5	23.75	26.5	24.5	25	22.25	25.5	20.5	26.5	25.25	24.75	28.5	25	19.25	19.5	7.75	6	10.5
							fly 21	7.5	16.25	13.5	17.75	19.75	21.25	23.75	20.5	22.75	26.5	26.25	24.5	27	23.25	29.25	27.5	24.75	26	29	26	28.75	29	28.25	19.5	11	24	20.25	20.25	17.25	21.5	21.5	23.75	21.75	17.5	16.75	20.75	13.75	18.25	15.75	16.75	11.25	12.25
							fly 22	18.75	17.25	24.75	23.75	22.75	23.25	26	22.5	21.25	26.75	23.75	29.75	22.75	25.75	24.5	27.75	26.5	28.75	29.25	23.75	30	28.75	26.25	22.75	6.5	9.5	22.75	20.25	19	22	23	19.25	22.5	16.75	25.25	20.5	16.75	22.75	10.25	6	6.5	16.5
							fly 23	1.5	3.25	11.5	8	13.25	13	20	18.5	22	15.75	24.75	24.25	26.25	25.75	25	28.5	24	26.75	26.5	28	27.5	25.75	26	11.75	18	22.25	28	29.25	27.5	28.75	24.75	29.25	28	21.75	26.5	25.25	21.75	26.5	27	26.25	20.75	21.5
							fly 24	3.5	9.25	18.5	23.75	17.25	17.5	21.5	17	19.25	24.75	24.5	28.5	28.75	27	25.25	26.75	29	25.75	30	29.5	29.75	26.5	27.5	23.25	4	19.75	19.5	27.5	24	26	25.75	23	27.75	23	24.25	24	24.75	23.5	25.75	26.75	17.25	18
							fly 25	0	0	3.25	2.25	7.25	13	13	15.5	22.25	22.75	17.5	19.25	23	26.5	25.5	25.25	24	27.5	28	28.5	26.75	28.25	22.75	8.75	10	22	24	27.5	20.25	26.25	23.5	21	20.5	15.75	14.5	11.5	11.25	18.25	13.5	14	17.25	8.75
							fly 26	6.25	14.75	15.5	13.5	21.5	19.5	19.5	22.5	25.75	17.75	21.25	23.75	25.25	24	25.25	26	29	27.25	25.5	27.5	23.5	27.5	25.75	17.25	18.75	28.75	25.75	27	29	24.75	29.25	28.5	30	22.5	21.5	19.5	27.75	21.5	22	24.5	26.5	21.5
							fly 27	8.25	14.25	17.25	17.5	19	18.75	17.5	24.75	25	24.25	24.75	26.25	23.75	20.75	26.25	26.5	27	28.5	27.5	25	24.25	24.25	20.5	9.5	4.75	11.75	22.25	21.5	16.25	20	22	16	21.75	23.25	16.75	19.75	18.75	16.25	10.25	10	10.5	10
							fly 28	8.75	13.75	18	16.75	20	24.25	20.5	22.5	23.5	19	27	19.25	30	25.25	22.75	25.75	21.5	26.75	26	23.5	20	23.25	20.25	9.25	17.75	13.75	23.25	22.75	16	25.25	24.25	19.25	23.5	28.75	23.75	17.75	16.25	20.25	20	20	22.25	16.25
							fly 29	7	16.25	14.25	18.75	14.25	20.25	24.25	22.25	26.25	22.25	25.25	24.75	25.25	24.5	28.25	23.5	24.5	27.75	28	20	27	25	29	20	2.25	18.75	16.25	18	18.25	18.75	14.25	22.5	20	18	22.5	12.75	15.75	13.5	11.5	12.75	13.5	8
							fly 30	3.75	15	15	17.25	16.5	22	25.75	24.5	19	24.5	26	23.75	21	23.75	28.75	24.25	28.25	25	20.5	27.75	27.25	23	26	19.5	13	21.75	25.5	26.25	27.5	23.5	24	24.75	24.25	22	24.5	22	23	23.75	21.75	19.25	23	13.75
							fly 31	8.5	15.25	11.75	17	15.75	25	22.5	20.5	20.25	19.5	18	20.75	20	23.75	24.5	20	22.75	25	19.75	21.25	22.5	13	9	0	12.25	23.75	20.75	20	19	19.5	25.75	21.25	19.75	21.5	13.25	12.75	8.25	17.75	17.25	13.25	16.25	9.5
							fly 32	5.25	8	9.25	13.25	15	17.75	19.25	16.25	23	21.5	21	24.75	25.5	22	28	24	23.25	25.75	27.5	22.5	23	26.75	21.25	8	10.75	20.5	22.75	24.25	26	25	24.25	18	23	18.25	18	16.25	19	11.25	11.5	8.5	4.25	1.5
							fly 33	9	9.5	12	11.25	13.25	12.5	16.75	13.5	20.25	13.25	14.75	22.25	19	25.25	24.5	25.75	28	27	28.5	28.75	27	25.25	23.75	27.25	8.25	25	27	24.25	25.25	29	28	28	20.5	20.5	22.5	22.75	26.5	24.75	25.5	20.5	18	17.5
							fly 34	1.5	3	3.25	3.25	1.25	6	9	11.75	7	10	8	15.25	10.25	19.75	17.75	23.75	21.75	20.75	21	23.75	21.75	23.75	22	19.25	4.75	18.25	15.5	21.75	22.75	24.75	25	27.5	25	24.25	22.75	17.5	16.5	22	20.25	17	13.5	13.25
							fly 35	9.25	7.5	7.25	17	11.75	12.25	19.75	15.75	15.75	20	18.5	21.5	16.5	20.25	21.25	18.75	26	29	26.5	26.75	26	27.25	24	18.5	6	17.75	24.75	16.75	28.25	18.25	20	17.25	21.75	17	13.25	10.5	16.75	12	2.75	1.5	0.75	0.5
							fly 36	0	0	0	2	0	1.5	4	3.25	5.75	10	14	12	16.25	16.75	20.25	22.5	18.25	19.75	15	23.5	17	11.75	2.75	0	1.25	9	16.25	15.75	22.5	20.75	17.75	20.5	21.75	10.5	16.25	16.5	11.75	6.75	3.5	0.25	1.75	0
							fly 37	2.5	4	12	10	15.5	9.25	5.25	8.25	6.75	9.5	15.25	11.5	9.75	22.25	16	21	19	21.25	19.25	25.5	21	15.5	12.25	7	0	15.5	17.5	24.5	25	22.25	19.5	24	12.75	12	8.25	11.75	9	13	0.75	0	3.5	1.25
							fly 38	5.75	4.25	2.75	4	5.25	5.75	4	5	8.75	2.5	7.25	2	11.5	12	9.25	4.75	11.25	7.75	11.5	10.75	4	6.25	7.25	3.75	0	3.25	8.25	7.25	6	3	1.25	3	4.75	6	0.25	0	0	0	0	0	0	0
							fly 39	1.25	1.5	1.5	4.5	4.5	7.25	9.5	5.5	13.5	10.75	19.25	16	18.5	18.25	22.5	22.75	23	23.25	25	19	16.75	17.5	11	5	3.25	4.75	14.5	11.75	16	18	11.75	11.5	12.25	11.75	10	12.25	6.75	6.25	4	10	11.5	0
							fly 40	5	8.5	3.75	1.75	5.25	4.5	5	8.25	8.25	10	9.5	15.75	8.25	7.75	10.75	4.75	8.75	12.25	13	12.75	7.5	5	6	3.5	9	16.25	14.75	18	19.5	19.75	17	16.75	12.5	11.25	10.25	11.75	5.75	2.5	8	2	2.75	6.5
							fly 41	4.5	7	17	18.25	10.75	14	19	14	18.25	23.75	27	26.5	27.25	25	27	29.75	26.75	28.25	23.25	22.5	24	26.5	24.5	15	11	25	24.25	27.5	28.25	22	30	23	28.75	21	21.25	22.75	19.75	21	22.5	20.75	18.5	12.5
							fly 42	5.5	1	3.5	1	6	1.25	4.5	1	2.25	3.75	4.5	0	6.25	5.25	13.25	9	8.25	5.75	9	8.75	13.75	9.5	12	15.25	0.25	7.25	9.5	15.25	15	14.25	13.25	11.5	14	8.25	8.5	5.25	6.25	3.75	5	3.25	2.75	1.25
							fly 43	0	5.5	3.25	5	6.75	7.5	6	5	1.5	6.5	9.75	9.25	8	9.75	15.25	13	18.5	21.5	11.75	21.25	19.5	23	24	15.25	6	14.5	24.75	26.5	22.5	18	18.25	20.75	27.75	20	16.25	15.5	14.5	17	10.5	12.75	8	8
							fly 44	13.5	17.25	20.75	16.75	15.25	20.5	15.25	19	19.25	16.75	19.75	17.25	21.25	24.75	26	19	14.75	23.25	17.5	22.75	19	14.5	12	9.5	6	19.75	15.75	25.25	9.5	21.75	12.5	22.75	18	14.25	11.5	13.75	14.5	10	16.25	8.25	8	11.25
							fly 45	4	7.5	11.75	6.5	8.5	9.25	15.25	16	12	17	21.25	24.75	22.25	18.25	21.75	23.25	21.25	27.5	17.25	25.5	19.5	11.5	8.25	2.5	1.5	11	21.5	21.5	14	16	21	11.75	13.5	10.25	5	7.25	8.5	4	16	14	1.75	2.5
							fly 46	12.25	15	19.5	17.5	18.75	15.25	20.25	24.75	22.25	21.5	25.25	24	26.5	30	29.25	28	27.75	24.25	27.5	29.25	23.5	29	23.75	15.25	4.25	22.25	28	22	27.25	29	27.75	21.25	16.5	19.25	11.75	13.25	14.75	9.5	5.5	10.75	10.75	2.75
							fly 47	2.5	1.25	1.75	0	1.5	3.5	3.25	8.75	0.25	10	11.75	11.5	10	8.5	13.5	12	12.5	10.25	8.25	18.25	12	13.5	11.25	5.25	0	0	1.25	0	0	2.25	3.25	5.25	5.5	0	0.75	5	0	0	0	0	1.5	0
							fly 48	8.75	11.5	16.25	12.75	16	15.75	22.5	26.25	26.5	25.25	25.25	27.75	26.25	27.5	27	29.25	26	29.25	28	29.5	29.75	29.5	27.25	23.75	7.25	15.75	24.5	24	25	23	26.75	21.75	24.25	25.5	23.25	22.75	22	19.75	12.75	10	11.25	5.75
[truncated: 6 more columns]

## Sheet: Fig 4J
		Sleep (min)						bin 1	bin 2	bin 3	bin 4	bin 5	bin 6	bin 7	bin 8	bin 9	bin 10	bin 11	bin 12	bin 13	bin 14	bin 15	bin 16	bin 17	bin 18	bin 19	bin 20	bin 21	bin 22	bin 23	bin 24	bin 25	bin 26	bin 27	bin 28	bin 29	bin 30	bin 31	bin 32	bin 33	bin 34	bin 35	bin 36	bin 37	bin 38	bin 39	bin 40	bin 41	bin 42
		R24B11-Gal4/+	R24B11>NaChBac	Dc0H2/+;R24B11>NaChBac		R24B11-Gal4/+	fly 1	0	0	0	0	1.25	20	20.5	27	30	29.75	30	30	30	29.75	26	29.25	26.5	24.75	19	6.5	7.25	1.25	0	0	6.25	23	22.5	26.75	24.5	27.25	28.5	30	28.25	24.5	28.5	27	29	30	26.25	24.5	29.75	23.75
	fly 1	884.5	735.5	900.75			fly 2	1.25	14	25.75	25.25	25	27	27.75	30	28.25	30	30	28.5	30	30	30	29.75	30	30	30	26.25	13.75	6.5	0	0	12	21.25	18	24.75	30	30	30	29.5	29	28.25	30	26.5	26.75	29.25	30	29	29	27.25
	fly 2	1145.5	769	926.25			fly 3	0	5.25	17.5	20.75	23.75	25.25	26.25	22.25	28.25	25	26	29	29.25	29.5	29.75	28.5	27.75	28	27	25.25	20.25	10.75	3.5	0	4.75	23.75	24.5	25	28.5	29.5	30	29.25	30	30	30	30	30	30	29.75	30	29.75	29.5
	fly 3	1174	1003.5	989.25			fly 4	0	3	14.75	17.5	22	28.25	27.75	27.25	24.25	29	30	30	30	29.5	26.5	29.25	25	23.5	21.75	19.75	14.5	9.75	0	0	3	23.25	25.75	25.25	29.75	29.5	29.5	27.25	30	28.5	23	28	29.5	29.5	28.25	27.5	29.25	29.25
	fly 4	1084.25	1104.25	1017.75			fly 5	4.25	5.25	13.5	19	20.5	23.75	27.25	28.75	24.75	29.5	29.75	29.75	30	30	30	30	30	29.5	27.5	28.25	28	8	2.5	10.75	8.25	22.5	22.75	29	25.5	29	29.25	29.5	29.25	26.75	29	23.75	25.5	28.75	23.75	20.25	24	29
	fly 5	1126.25	978.5	950.25			fly 6	0	7.75	17	16.75	17.5	25.25	24.5	22.5	23.25	29.25	26.5	29.75	30	29.5	30	28.75	29.75	28.5	27.5	16	12.5	3.25	1.25	0	0	4.75	20	18.75	27	26	24.25	24.5	26.5	28.5	29.5	29.75	29	28.75	27	17.5	20.25	27.75
	fly 6	1018.5	821.75	953.25			fly 7	23.25	25.75	30	30	29.75	30	29.25	30	30	30	30	30	29.5	29.75	30	30	30	25.5	27.25	20.5	9	6.75	0	8.25	26	24.5	30	26.5	29.25	30	28.75	30	30	30	29	30	30	30	30	30	30	30
	fly 7	1276	734.5	1164.5			fly 8	2.25	5	1.75	10.75	11.5	13.25	17.5	15.5	10.5	21	16	23.25	28.75	30	23.25	24	21.75	19	18	2.75	2	1.5	2.5	0	0	5.5	18	24.25	26.75	26.75	28.5	24.75	26.75	29.25	25.5	28.25	30	29.5	28.75	28.25	30	29.75
	fly 8	923.75	817.75	1120.5			fly 9	0	0	0	0	3.5	19	25.75	28.25	23	30	28	30	30	29	30	29.25	22.75	17.75	12.75	24.75	12.5	0	0	0	3.25	3.75	9	13.5	24.75	15.75	13	20	23.25	29	14.75	23.75	22.5	22.25	27.25	24	28.25	20
	fly 9	820.75	818.5	961.5			fly 10	0	0	6	12.5	17.5	15	15.75	26.5	25.5	30	30	30	30	30	30	26.25	28.75	30	23	13.25	11	2.25	1.75	1.5	0	4.5	13.25	19.5	21.5	27.5	28.75	26.25	30	30	27.75	22.75	28.25	29.75	17.75	12.5	22.5	29
	fly 10	945.25	485.75	876.25			fly 11	0	0	9.75	18	20.25	15	15	21	24.25	30	30	30	30	30	30	30	29.75	26.5	23.25	12.5	0.75	0	0	7	20.75	30	30	28.75	29.5	30	29	28	29	29.5	30	30	30	30	28.25	30	29.75	29.75
	fly 11	1111.5	1088.75	1002.25			fly 12	1.75	9.5	7.5	6.75	5	11	18.5	22.25	25.5	27.5	28.25	30	25.5	29	28.75	29.25	29	29	29.25	24.75	22	19.25	9	1.5	0	9.5	20.5	23.25	25.25	28	29.25	29	29	28.75	24	28	24.25	28.5	30	28.75	29.25	26.25
	fly 12	1071.25	1215	940			fly 13	5	11.75	23.5	24	24	24.5	27.75	29	29.5	28.25	28.25	29.75	30	29.25	30	30	30	30	30	28.75	23.75	9.25	7.5	2.25	10	25.75	27	29	28.5	28	29.75	30	29.75	29.5	29.5	29.25	28.25	28.75	29.75	29.5	29	28.75
	fly 13	1233.5	1008.25	1001.5			fly 14	2.25	4.5	8.5	8.5	8	7.75	12.5	21.25	26.25	29.5	29	28.75	30	29.25	30	30	30	30	29.25	26.75	21.75	5	0	0	10.25	15	22	24	26.25	23	28.75	27.5	29.25	30	28	27.25	28	29	29.5	28	26.5	27.5
	fly 14	1075.5	967.25	1102			fly 15	0	10	20.75	26.25	27.5	29.75	28	27.5	30	30	29.75	29.5	29.75	30	29.5	30	27.75	23.25	24.25	19.5	20.25	9	2	0	0	16.75	26.75	29.25	29.75	29.25	30	27	27.5	29.25	29	28.75	30	30	30	30	30	30
	fly 15	1188.25	812	893.75			fly 16	0	1.75	12.25	15	23.25	24.75	25	26.25	27.25	28.5	25	24.75	24.5	29.75	26.75	25.5	26.5	22.5	23	14.75	19.5	9	3	1.25	6.75	18.25	26.25	24.25	23.5	27.25	23.75	29	28	28	30	30	29.25	29.25	30	30	30	30
	fly 16	1095.5	869.5	863.5			fly 17	0	0	2.75	7	13	20	22.75	27.75	28	28.75	24.25	29.5	28.75	26.75	29.75	29.25	30	29.5	29.5	28	24.25	5	0	0	2	10.75	16.25	16.5	21	21.25	26	27.75	30	30	30	29	29.75	30	30	30	28.75	29
	fly 17	1057.75	1047.25	1018.5			fly 18	1.25	1.5	1.75	5.25	7.75	9.75	20.75	21.25	28.75	22.75	21.25	29.75	28	29.5	22.5	27.5	26.5	25	13.25	7.25	12	0.25	3.25	0	1.75	17.25	30	30	29.75	30	30	30	29.25	30	30	27.25	30	28.5	27.5	30	30	30
	fly 18	1021.5	740.75	860.25			fly 19	0.25	0	0.5	0.75	5	12.5	15.25	19.75	19.25	25.75	29.75	26	30	25.25	30	26.75	29	25.75	28.25	22.75	24.25	12	0.75	0	0	3	10.75	20.5	28	29.5	28.5	29.75	30	27.5	30	30	30	26.75	28.75	29.5	30	30
	fly 19	982.25	927.5	1061.25			fly 20	1	5.75	2	5	20.75	22	23.25	27.5	27.5	30	30	28.25	26.5	30	29.75	30	28.25	29	18.75	22.5	16.75	11.75	4.75	0	5.5	22	29.5	30	30	30	30	29.5	29.75	30	29.5	30	30	28.75	26.75	29.75	29.75	30
	fly 20	1140.75	816.25	1068			fly 21	1.25	0	0	6.5	10.75	8.5	14	17.25	24.25	24.75	25.75	30	30	30	30	29.25	29.5	29.75	28.25	20	10.75	1.25	2.5	1	3.25	12.5	18	23	28.75	30	30	25.75	29.5	27.5	30	28.25	29.75	30	28.75	30	30	30
	fly 21	1042.75	805.25	1066.75			fly 22	0	0	0	0	7.25	18.75	22.75	25.5	29.5	27.25	27	30	29	29.75	28	14	16	12	1.5	1.5	0	1.25	0	0	6.25	23.5	28.75	27.5	29	29.5	30	29.75	30	30	30	28.75	30	29.5	29.25	30	30	30
	fly 22	1002.5	832.25	1009.25			fly 23	0	3.75	12.5	14.25	27	24.25	21.75	30	30	29.75	30	30	30	30	30	29.5	29.5	28	22.25	10.75	18.5	6.75	0	1.25	1.25	23.75	29.5	30	30	30	30	30	30	29.75	30	30	30	30	30	30	30	30
	fly 23	1146.5	1029.75	1040.25			fly 24	1.25	0.25	9.75	6.25	17.5	19	25.5	26.5	26.5	29.75	29.25	28.25	29	30	30	29.75	30	29.75	30	16.25	4	0	0	0	5.5	18	24.25	26.75	23.5	29.25	30	30	30	30	30	30	30	30	30	30	30	30
	fly 24	1080.25	1089.25	1024.5			fly 25	2.25	6	9.5	11.75	19	15.75	30	24	26.5	25.25	30	30	29.75	30	30	30	30	30	28.25	28.75	18	10	5	4	6.5	20.75	25.5	23	28.25	29.25	24.5	29.25	29	30	30	27.25	27.75	25	28	28	27	28.75
	fly 25	1120.25	828.75	1107.75			fly 26	0	0	0.25	4.75	15.25	22.5	25.75	22.5	28.5	29.5	30	30	30	29.5	26	28.75	30	28.5	27.75	28.75	16.25	11	0.5	1.25	0	14	22.5	30	30	30	27.25	28.5	30	30	22.25	18.5	13.5	20.5	26.25	25.25	23.75	29.25
	fly 26	1015.75	1213	1086.75			fly 27	2.5	9.75	19.5	21.75	25	26.5	27.75	27.5	26.25	27.5	29.75	29.5	30	30	26.25	28.25	28.75	27.25	20.25	18.75	5.75	12	4.75	1.25	6.75	29.75	30	29.25	28	30	30	30	29.75	30	30	30	30	30	30	30	28.5	30
	fly 27	1179.25	909.5	860.25			fly 28	0.5	0	3.75	6	9.75	16.5	24.25	22	24.5	23.75	27.75	24.5	26.5	29.75	27	25.5	24.25	16.25	17.5	8.5	2.75	0	0	0	0.75	21	28.5	30	30	30	30	30	30	30	30	30	30	30	29.5	30	30	29.75
	fly 28	1033	998.5	982.5			fly 29	3.25	5	1.75	8	27.5	28.75	29.25	29.75	29.75	30	29.75	29.5	30	30	30	30	30	30	30	27.5	14	0.75	1.75	2.5	14	28.25	29.25	29.75	30	29.75	30	30	30	30	29.75	29.25	30	30	30	30	30	30
	fly 29	1207.5	1117.25	914			fly 30	0	1.75	1	7	16.75	13.25	17	27.75	20.5	25	24	24.5	26	22	26.5	23.25	25.5	7.75	11.75	4.5	0	0	0	0	0	6.75	16.5	21.25	27.5	30	29.75	30	28.25	22	27.25	29.25	26.25	26.75	30	30	29.75	29
	fly 30	909.5	1031.75	979.75			fly 31	1.25	17.5	12.75	9	28	23.75	26.75	22.25	27	30	30	29	30	29	28.5	27.75	28.5	17.25	11.5	14.75	7.5	1.5	0	0	1	15	22.25	28.75	30	29.5	27.75	29.75	30	26	28.5	26.75	27.75	29.25	29.75	29.75	29.75	26.75
	fly 31	1089.25	917	1181.75			fly 32	4	7.75	1.25	4.75	2.5	15.5	25	29.25	29	27	28.25	27.25	28.25	29.25	30	30	30	29.5	26.75	24.5	9.5	5.25	2.5	2	11.25	20	24	27	27	27.25	29.5	30	28.75	28.25	28.5	30	29.5	29.25	29	27.5	29.5	27.25
	fly 32	1102.5	1114.5	898.25
	fly 33		1126	825.5				bin 1	bin 2	bin 3	bin 4	bin 5	bin 6	bin 7	bin 8	bin 9	bin 10	bin 11	bin 12	bin 13	bin 14	bin 15	bin 16	bin 17	bin 18	bin 19	bin 20	bin 21	bin 22	bin 23	bin 24	bin 25	bin 26	bin 27	bin 28	bin 29	bin 30	bin 31	bin 32	bin 33	bin 34	bin 35	bin 36	bin 37	bin 38	bin 39	bin 40	bin 41	bin 42
	fly 34		872.75	774.25		R24B11>NaChBac	fly 1	0	0	0	0	1.5	4.25	18.5	17	24	27.75	28.75	30	29.75	28.5	29.75	28.25	28	10.5	10.75	13	8.25	0	0	0	0	0.5	11	23.25	29.5	27.25	27.5	24.25	28.5	18.75	14	17	21.25	20.25	19.5	21	25.75	29.5
	fly 35		798	772.75			fly 2	0	0	0	0	3.25	18.25	27.5	27.75	29.75	26.25	29.75	30	26	29.25	28	30	30	28.5	27.5	23.75	8	4	0	0	0	0	0	4.25	19.5	28.5	29.75	28	30	29	28.75	23.25	26.75	25	24	14.5	21.25	9
	fly 36		723.75	943.5			fly 3	0	0.5	8	2.75	16.5	23.75	21	23.25	29.75	29	29.75	30	30	29.25	29.75	28	29.25	30	28.25	23.75	18.25	2	0	0	1.5	8.75	23.5	25	26.75	30	30	30	30	26	25.25	21.75	21.75	26.5	18.75	28	28	18
	fly 37		1035.25	1239.5			fly 4	0	0	1.25	7.25	24	30	30	30	30	30	30	30	30	29.75	30	30	30	29.25	29.75	27.75	24.5	14.75	13.75	0.5	0	0	16.5	30	30	30	30	30	30	30	30	30	29.5	29	29.75	30	29.75	30
	fly 38		821.25	1074			fly 5	0	0	9.5	9.5	20	21.75	25	29.75	30	29.75	30	23	28.5	30	30	26.25	25.75	22.75	28	17	10.25	6.25	3.25	0.5	1.75	13.5	27	26.75	25	29.75	27.75	29.75	26.5	26.75	28.5	24.25	23.25	22.5	25.5	23.75	20.75	28.75
	fly 39		630	782.25			fly 6	0	0	1.5	1	6.25	10.25	11.5	21.75	21.75	19.75	28.75	20	29.5	25	28	24.75	25	18.75	11.75	3	5	2.5	0	1.25	1.25	6.25	22.5	29.75	29.5	28.5	29.5	29	25	24.75	28.25	24.5	23.75	23.5	24.5	25.5	25.75	28.25
	fly 40		1029.5	691.25			fly 7	0	0	0	0	3	4.75	16.5	18.5	11	21.25	22.75	27.25	25	26	22.75	23.5	22.5	23.75	8	19.75	8.75	2	0	0	0	1.25	23	28.25	26.5	28	27.5	17.5	24	21.5	22.75	23.5	26.5	18.75	16.75	22.5	24.75	29
	fly 41		988.5	785.25			fly 8	0	1.25	3	1.25	13	19.5	19.75	27	30	30	29.75	30	30	30	30	30	29.75	30	25	20.25	6.75	11.25	0	0	0	0	3.5	22	29.5	29.25	25.75	25.75	26.5	27	23.5	25.25	24	20.5	24.5	20.5	14	15.5
	fly 42		847.75	847.75			fly 9	0	0	0	1	19.75	23.25	29.25	28.25	28.5	27.5	28.75	26.25	25	26.25	25.5	27.75	25.75	28	25.5	13.25	20.25	3.5	1.5	0	0	0.75	11	28.5	29.5	25.5	26.75	28.25	27.5	26	23.25	21.25	16.75	15.75	21.5	26.5	17.75	15.5
	fly 43		676.75	846			fly 10	0	0	0	0	0	4	18.25	16.25	17.5	21.25	20.25	27	23.75	25.25	30	26.5	26.25	8	11	17.25	9.75	13.5	0	0	0	0	0	1.25	7.75	9.25	23	8.75	4.5	10.25	5.5	4.25	8.75	14.75	5.25	8	11.25	10.25
	fly 44		670	869.25			fly 11	0	0	12.25	20.5	28.25	30	30	30	30	30	30	30	30	30	30	30	29.5	29.75	29.25	25	18.5	13.5	6	0.75	1.25	24.5	25.75	29.5	30	29.5	28.25	30	24.5	24.75	23.5	30	26	26	28.5	23.25	28	24.25
	fly 45		889.75	756			fly 12	2.5	10.25	16.25	25.75	24	29.75	30	28	28.5	30	30	28.5	29.5	30	30	29.75	30	29.5	28	30	28.5	15.75	8.5	0	0.5	13	30	30	30	29.5	30	30	30	30	29.5	30	30	30	29.25	30	29.5	26.5
	fly 46		840.25	1126			fly 13	1.5	0	0	9	9.5	20.5	26	26.75	28	29.75	30	30	30	29.75	28	28.5	30	29.75	28.75	28.5	20.25	14.5	3.25	0	0.5	10	21.25	27.75	30	29.5	29.75	29.5	30	29.75	30	25	22.5	26.75	30	30	30	28.5
	fly 47		777.25	948			fly 14	0	2.5	7.25	9.75	15.75	13.25	27.25	27.25	30	30	30	28.5	27.5	29	30	30	30	30	25.5	18.5	14.75	14.25	16	1.5	0	4.75	16	28	29.75	30	27.75	26	30	28.5	25.25	29.25	24.5	26.75	29.25	28.75	27.25	21.5
	fly 48		950.5				fly 15	0	0	0	0	1.25	6.25	9.75	5.5	23.5	28.75	22.5	30	28.5	25	30	29.75	30	27.5	29.75	22.25	9.75	5	1.25	0	0	5.25	13.25	19.75	26.5	28	29.5	29.75	29.5	29.25	30	27.25	27.75	24.75	25.75	19.25	25.5	23.25
							fly 16	0	0	0	2.25	9.75	17.75	24.25	17.75	24	29.75	27.75	24.25	28.5	30	26.75	27.75	27.5	28.75	17.75	8.5	12.25	8	0	0	5	23.5	22.25	22	18	24.25	24.75	24.25	25.5	26.5	25	23.75	26.5	22.5	18.75	24.75	24.75	15.25
							fly 17	1.75	16.75	19.25	19.25	23.75	26.75	26.75	27	28.5	29.25	29.25	30	29.5	29.75	30	28.5	29.5	28.75	25.5	17.75	16.5	13.25	7.5	1.25	1.5	23.75	27	30	25.25	21.25	23.5	23	18.5	22.75	28.25	19.25	25.25	23.75	28	27.25	26	24.25
							fly 18	0	0	0	0	0	4.5	5.5	6.25	19	25	30	22	29.75	28.5	27.75	20	27	19	8.25	16.25	4.25	3.25	0	0	0	0	8.5	21.75	27.75	30	29.75	30	30	28.5	29.5	30	30	23.75	19.75	22.75	20.75	25
							fly 19	2.25	0	2.5	15.5	22.5	21.75	26.25	30	26.5	29	29.25	29.5	29.5	30	29.5	29	29.75	27.75	28	25.5	18	7	3	0	1.75	3	10.5	20.5	24.5	26.5	29.75	29.5	30	28	24.5	27.5	27.25	26.25	22.5	22.5	25.5	28
							fly 20	0	1.25	3.75	6.25	23.75	23	26	20.25	26.5	28.75	30	28.25	29.75	27.75	26	29.25	20.5	25.5	15.75	13	12	0.5	0	0	0	0	2.25	26.75	30	30	26	25.5	24	21.75	21	7.25	21.5	17.5	18.5	29.75	30	22.5
							fly 21	0	0	0	0.75	11.5	21.75	23.75	27.75	27.75	17.25	23.25	23.25	23.5	24.25	24	26.25	23.75	26	21.75	15.5	12.25	1.25	0	0	0.75	15.5	22	28.5	25	21.25	26.75	22.5	21.5	23	20	23.75	24.5	24.75	24.75	24.75	27	26
							fly 22	9.75	3.25	8	11.5	11	20.5	26	26	25.25	29.75	30	30	30	27	30	30	30	29	29.5	22.5	11	6	3.5	0	2	0	4.25	17	29.75	30	30	30	30	30	26.75	22.5	16.75	8.5	13.75	18	9.75	9.75
							fly 23	4.75	15.75	8.5	19	21.5	26.75	29.75	29.75	28.75	28	28.5	26.75	28.5	29.75	30	28.75	29	29.25	20.5	26.75	10	13	3	1.75	0	8.75	25	29	29.5	28	29.75	27.75	29.75	29.75	30	25	22.75	28.75	28	27.5	30	23.5
							fly 24	0.25	8.5	3.25	22.5	25.75	26.75	29.5	23.75	28.5	29.5	27.75	29.75	30	29.25	29.75	30	30	29.5	25.25	16.25	11.5	2.5	18.25	12.75	2	13.5	24.5	27.25	25.25	29.75	30	29.25	28	29.5	27	29.25	28	27	22.5	21.25	29.75	28.75
							fly 25	0	0	1.5	5.25	6.75	9.25	15.75	26.5	25.5	28.25	28	26.25	27.5	30	30	28.5	27.5	30	24.25	22.75	20.5	11.25	14	5.75	2.25	6.75	16.75	20	20.5	25.75	28.25	28	23.25	15.75	14	12.25	18.25	20.5	20	22.5	21.5	21.75
							fly 26	3.75	17.75	24.25	27.75	26.25	29.5	30	30	30	30	30	28.25	29.75	27.25	28.5	30	29.75	30	29.25	30	30	28	16.5	1.75	4.25	11.75	29	30	30	30	30	30	29.75	30	29.5	29.5	28.75	23.75	29.75	28.5	27.75	28.25
							fly 27	1.25	0	0	0.75	8.5	5.75	17.75	25	30	30	28	30	29.75	29.75	28.25	27.25	28.25	29.25	28.25	26.5	19.25	8.75	2.25	0	0	2	27.25	29	27.25	25.75	29.25	28	25	26.75	25.5	26	21.25	20.75	20.75	25.25	26.75	25
							fly 28	1	0	0	4.25	16.5	25.5	28.5	30	28.5	30	30	30	30	29.75	30	30	30	30	29.5	23.5	17	18.25	8.75	0	0	19.75	30	30	29	28.75	28.25	29	28.5	25.75	23	25.5	26.25	22.25	29.75	25.25	27.75	23.25
							fly 29	1.5	2.5	7.75	12.5	18.25	13	23.75	20.25	30	29.75	30	30	30	30	30	30	29	29.75	30	29.75	24.25	15.25	9.5	0	14.25	24.75	24.5	29.75	30	30	29.5	29.5	30	29.5	29.75	29.5	28.75	27.75	29	27.75	25	25.75
							fly 30	0.5	6.25	4.25	6	16	21.25	20.25	28.75	20.75	29	30	26.5	27.75	28.5	29.75	30	28	26.75	22.75	18.75	18.5	18.5	8.25	3.75	1.75	14.5	21	30	30	30	29.5	28.75	29.5	27	27.75	28	29.25	27.25	29.25	26.5	26.5	25
							fly 31	0	3	15	15	11.25	12.5	20.5	24	29.5	25.75	29.25	27.75	26.5	29.5	29.75	29.75	21	25.25	12.25	25.75	20.25	4.25	1.5	0	8	12.5	27	25.75	23.75	24.75	27	25	25.25	28.5	29	26.5	26	28.5	27	20.5	26	21.25
							fly 32	0	1.75	11.5	18.75	19.5	19.5	29.75	29.75	27.25	30	27	29.5	29.5	27.75	26.75	28	25.75	21.75	28	22.25	12.25	11.25	9.25	7	8.5	29.75	29.75	29	29.75	28.5	29	29	29.5	29.75	24	27	23	26.25	30	23.25	28.75	28.25
							fly 33	0	4.25	6.5	13.5	20.25	26	22.25	27.5	27	21.5	28.25	28	27.75	30	26.25	29	25.25	27.5	26.75	23	22.75	19.5	21.75	3.75	6.5	26.75	27	28.25	28.75	26	29.25	30	29	29.5	29.25	29.5	27.5	27.75	27.5	29.5	28	26.75
							fly 34	0	0	1.25	1.25	3.75	8.5	16.5	26	24.25	29.25	27.25	27	30	27.75	27.75	29.75	29	19.75	19	19	15.25	1.25	0.25	0	0	0	20.5	30	30	28.5	27.75	28.25	25.25	28.25	28.75	27.5	28	30	30	29.5	23.25	14.75
							fly 35	0	0	0	2.75	8.5	12.25	18.25	22.25	25	25.5	26.5	27.75	27	27	29.25	25.25	29.5	24.25	20	18.5	9	6.25	1.25	0	0	0	1	26.75	28.75	30	27.75	23	26.75	23	22.5	23	26.25	22.75	21	24.25	13.5	13.25
							fly 36	0	0	0	1.5	3.75	5.75	14.25	20	19.5	25.75	24.5	28.5	20.75	24.75	30	24	23	14	24.75	19.25	5.25	7.25	4.75	0	0	0	3.25	24	27.5	28.25	28	25	22.25	22.25	23	23.25	17	11.75	19.5	19.5	13.5	19.75
							fly 37	0	6	23.5	18.75	27	28.75	28	23.75	23.75	23.25	25.75	26	27	27.75	28.75	25	26.25	26.25	27.75	21.75	22.25	23.25	10	0	0	0	7.75	30	30	30	30	24.75	24.25	27.5	29.25	27.5	30	26.75	26.5	19.25	25	28.75
							fly 38	0	1.25	2.75	11	23.75	22.25	25	29	26.5	22.5	29.5	27.25	20.75	24	21.75	25.5	26.5	19	24.25	22.25	15.25	11.75	0	1.25	0	0	10.5	22.5	19	20.25	20	20.5	23.25	21.5	20.25	21	23.75	25.75	19.5	17.75	11	17
							fly 39	0	0	1.25	1.25	0	2.5	7	10.75	16.75	22.25	26	27	22.75	24.75	21.5	24.5	21.5	17.75	7.75	13.25	0.75	2.5	1.25	1.5	0	0	5.5	22.5	27.5	29.75	24	26.25	23.75	12.25	7.5	18	18	20	27	29.5	30	22.75
							fly 40	0.25	0	6.25	5.5	17.25	17	29.75	23.25	25.25	29.5	25.25	25	30	26.5	28.5	29	29.75	21.25	27.75	18.5	12.75	6.25	2.25	1.25	0	15.5	17.75	27.75	26.75	28.25	29.75	30	27.75	30	30	28.5	30	25.25	25.75	29	21.25	28
							fly 41	0	0	4	18.5	27.25	26.5	27.75	30	28.75	30	30	30	30	30	28.75	30	30	29.75	29.75	14.75	14	4	1.25	0	0	0	1.5	23.25	29.5	29.75	29.75	29.5	29.5	26.25	27.5	26	27.5	28	28.25	28.25	29.25	27.25
							fly 42	1.25	0	0.25	1.25	15.5	27.5	28	27.5	28	29.5	27.75	28.5	29	28.5	27.75	28	28.25	20	8	23	4.75	0	0	0	0	4.75	26	26.25	28.5	26.75	23.75	21	28	25.75	21	27.5	20	20	26.25	24	27.75	20.5
							fly 43	0	0	0	0	3.5	13.75	14	25.25	22.25	24.75	25.25	24	21	19.25	25.25	21.5	15.75	18	15.25	13.75	9	5.75	4.25	0	0	0	11.5	22	22.25	25	24	24.75	20	16.5	14.75	20.75	19.25	24.25	15.5	20.75	14.5	19.5
							fly 44	0	0	0	0.5	1	0	1.25	11.25	20.25	28	29.25	23.25	18	21.75	24.25	20.75	15	11.25	7.75	6	0	0	0	0	0	9.25	7.75	11	13.75	12.5	14.75	18.25	13	21	18.25	22.25	23.25	22	21.5	23	25.5	23.25
							fly 45	4.25	0	0.5	0.75	4.75	15.75	25.25	25.5	26.25	27.75	29.75	30	27	29	29.75	19.5	24.5	20.5	22.75	19.5	14.75	8.25	4.75	0	1	10.25	28.75	27.5	29	28	28	29.25	23	27.5	24	21.75	25.5	24.5	24.5	20.75	21	20.75
							fly 46	0	0	0	0.5	3.75	5.25	12.75	15	19.75	24.5	24.25	26	26.25	28.25	26.75	23.75	25.5	21.5	21.75	16	7.5	0	0	0	1.75	14	28	29.75	27	28	25.25	26.25	25.75	24.5	25.5	21.5	24	25.25	29.75	28.25	27.75	30
							fly 47	0	0	0	1.5	4.5	7	13.75	22.5	23.75	25	27	24	25.75	21.75	22.5	18.5	18	14.5	11	5.25	1.75	0	0	0	0	3.25	24.75	29	27.5	29.25	25	26.75	26.75	27.25	28.25	25.5	27.75	26	29.75	30	23	23
							fly 48	0	0	2.75	23.25	14.5	28.75	23.75	26.75	29.25	25.75	27.75	29.25	27.5	30	29.25	27	26.5	24	25.75	28.75	16.5	15.25	2	5.5	0.25	0.75	25.5	26.75	28.75	28	29.5	28.25	29.75	28	28.75	26.25	20	23.25	29	28.25	18	21
								bin 1	bin 2	bin 3	bin 4	bin 5	bin 6	bin 7	bin 8	bin 9	bin 10	bin 11	bin 12	bin 13	bin 14	bin 15	bin 16	bin 17	bin 18	bin 19	bin 20	bin 21	bin 22	bin 23	bin 24	bin 25	bin 26	bin 27	bin 28	bin 29	bin 30	bin 31	bin 32	bin 33	bin 34	bin 35	bin 36	bin 37	bin 38	bin 39	bin 40	bin 41	bin 42
						Dc0H2/+;R24B11>NaChBac	fly 1	0.5	0.75	1.25	0	1.75	4	10.75	10.75	16.25	21.5	19.25	23.75	21.75	25.25	29.5	30	29	24.25	23	12.5	24.5	9.25	3.5	1.75	4.75	29.5	30	30	30	30	30	30	29.5	30	28.75	29.75	30	23.5	22.5	28.5	29.5	24.75
							fly 2	1	0	0	0	0	5.75	17	27.75	30	30	30	30	30	30	30	30	30	30	30	28.25	22.25	9	1.5	0	0	17.75	26.75	29	29.75	28.75	29.5	28.5	27.5	29.75	25.5	26.5	29	25.25	22.25	15.25	21.75	23.25
							fly 3	0	0	0	0	4.25	15.25	17.75	28	30	30	30	29.75	28	28.75	29.25	29.5	30	26.75	28.5	27.25	6.75	4.75	0	0	0	6.75	28	29.5	29.75	29.75	28.75	30	30	27.5	27	28	27.5	24.75	26.75	28	28.75	26.25
							fly 4	0.25	11.25	13.5	19	20	18	24.25	15.5	19.75	24	29.25	30	30	30	29.75	28.5	21.75	9.75	14.75	10.5	9	5.25	4	1.25	0	7	28.5	30	30	30	30	30	30	30	30	30	30	30	30	30	26.75	27.5
							fly 5	0.25	7.5	3.75	11.75	15	16.25	11.5	8.5	11.5	13.75	19	27	29.25	25.75	8.75	24.25	23.5	28	16	19.25	10.75	11.75	4.75	0	3.5	7.5	24.75	27.25	28.5	30	29.5	27.75	30	29.25	27.5	27.75	25	26.5	30	29.25	30	29
							fly 6	0	6.75	1.5	11.5	10.25	12.75	14.25	23.75	26.75	22.5	17.75	22.5	26.75	29.5	29.75	25.5	25.25	23	14.5	10.25	2.5	3	0	0	0	17.5	26	29.25	29.75	27.5	27	28.25	29.25	30	25.75	28.5	27.25	30	29.5	28.75	30	25.75
							fly 7	1	10	16	16.5	25.75	27	19	20.75	23.75	28.75	28.5	29.25	30	30	30	30	30	25.75	11.5	17.25	19.75	8.5	10.75	5.25	3.25	21.75	29.5	30	30	30	30	30	30	30	29.5	30	30	30	29.5	29.5	30	30
							fly 8	0	0	2.25	20.75	26	25.5	28	29	28	30	30	30	30	29.75	30	26.25	22.75	24.5	26.25	17.75	10.75	6.5	1	0	0.25	23.75	28	30	30	30	29.25	30	30	29.5	28.5	30	30	30	30	29.25	29.5	26.75
							fly 9	0	0	3	10.5	7.5	13.25	14.75	22.5	26.25	27.75	26.5	29.25	28	29.75	28.75	29.5	30	16	17	6.25	5	1.25	1.25	0	1.75	18	15.75	24	28	26	29	22.5	27	22	23	23.5	26.25	27.25	29.25	30	30	30
							fly 10	4.25	4.75	1.75	2.5	6.5	7.75	11.5	11	24.25	27.75	26.5	23.5	24.75	21.25	26.5	27.75	28.25	17.25	16	11.75	12	6.75	4.75	2.5	1.25	9.75	17.75	27.5	29.25	26	30	24.25	24.5	19	29.25	27.75	30	30	29.5	17	8.25	14
							fly 11	0.5	0	0	0	0	10.5	27.5	30	30	30	30	30	30	30	30	27.75	29.25	27.5	30	29.75	25.75	17.75	0	0	0	1.5	7.5	18.75	28	29.5	29.5	30	27.75	30	29	28	30	27	29.5	23.25	28.5	25.25
							fly 12	0.75	2	5.5	14.25	15.25	18.75	25.25	25.25	29.75	29.5	30	30	30	30	30	26.25	29	28.25	20	10.75	9.25	6.5	2.25	0	4.25	23.5	29.5	30	29	30	29.75	29.75	29.75	22	23.25	28	17.5	18.75	15.75	22.25	22.75	10
							fly 13	0	0	0	0	2	3	9.25	19	27.25	30	29.5	30	29.75	28.75	30	27.25	29.25	27.75	30	29.75	22.5	11.25	0.5	0	0	6.75	29	28.75	30	28.5	30	28.25	26.75	27.5	27	28	29.5	30	26.25	28.25	29.25	30
							fly 14	0.5	8	5.25	5.75	15.75	16	19.25	25	22.5	29.25	27.75	30	27.25	26.25	30	27.25	22.5	23.5	30	26.5	21.75	7.5	6.25	1.25	0.25	19	30	28	29.5	29.5	28.75	30	29	30	30	29.25	28.5	30	30	28	26	26.75
							fly 15	1.25	1.25	0	0	0	2.5	12.25	23	23.5	29.75	27.25	30	30	30	29.5	29.75	30	30	29.5	11.75	1	1	0.5	1.25	0	0	17.25	29.75	29.5	30	30	29.75	30	30	29.75	28.5	29	25.5	29	28	28.25	24.25
							fly 16	0	0	0	0	0	0.5	7	7.5	23.75	22.75	29.25	29.75	24.25	26.25	24.5	25.75	30	27.5	10.75	1.75	0	0	0	0	0	17.25	28	26.5	27.5	30	28	29.5	26.5	29.25	29.5	26.75	28.5	28.25	26	30	27	24.5
							fly 17	0	0	1.25	5.5	11	14.75	22.25	27.5	27.75	29.75	30	30	30	30	30	29.75	29.5	29.75	24.75	23.75	13.25	5.5	2.25	0	0.25	15	30	30	30	30	30	30	30	30	30	23.75	26	30	28.25	25.25	28.5	27.75
							fly 18	2.5	0	0	0	0	1.25	4.75	5.75	22.5	18.75	26.75	29.5	30	30	29.75	30	27.25	27.25	19.75	9.5	3.75	0	0	0	0	2.5	25.25	29.5	30	28.75	29.75	28.25	30	30	30	30	30	24.75	20.5	15.75	21.5	12.5
							fly 19	0.25	7.25	20.75	24.25	25.75	26	30	27.25	26	29.25	29.75	25.5	29.5	28.5	29.75	25.5	26.5	29.25	19.5	12.25	19.5	1.5	0	0	3	19.75	30	29.5	28.75	29.75	29.5	29.5	29.75	29.75	27.5	24	24	17.75	21.25	27	30	21.5
							fly 20	2.75	8.25	9.25	12.5	17.25	21	20.75	21.25	27.75	24	27.5	29.25	28.5	29	29.75	30	27.75	23.5	24.5	16.25	15.75	10.75	3.5	1.75	0.5	12.25	25.75	29.5	27	27	29.75	29.25	30	29	26	30	30	29.25	25	23.25	29.75	25.25
							fly 21	2.5	5	10.25	12.75	22.5	25	19.5	27.75	29	29.5	17.25	29.75	30	30	30	27	20.5	19.25	13.25	14.75	12	5.25	1.25	0	0	22.5	30	30	30	30	30	30	30	30	30	29.5	28.5	30	30	30	29	28.75
							fly 22	0	0	10.25	23.5	30	29.5	29.5	29.75	29.75	27.5	27.25	28.75	26.25	26.25	22.25	26.5	26.75	27.5	18.5	6	7.5	1.25	0	0	2.25	25	24.25	30	24.75	27	28.75	26.75	23.75	24.5	18.75	26.25	25	24.75	28.75	28	20.75	25.25
							fly 23	0.25	0	3	5.5	13.75	18.25	25.75	27.25	29.5	27	30	27.75	30	30	29.75	26.25	26.5	22.75	24.75	16.25	7.75	3	0	0	1.5	27.25	30	30	30	30	29.75	29.75	28.25	29.25	29.25	30	30	30	28.5	29.75	30	25
							fly 24	0	0	0	17.5	25.75	23.25	28.75	30	29.75	30	30	30	30	29.75	30	24.75	28.25	26.25	10.75	2	0	0	0	0	5.25	30	30	30	30	30	30	30	30	30	30	30	29.75	30	26.25	30	30	30
							fly 25	0	0	0	7.25	20	26	30	28.5	30	30	30	30	30	30	30	30	30	30	29.5	28.25	27.25	2.75	0	0	0	25.25	29	30	28.25	30	29.75	29.5	30	30	30	30	30	30	30	23.75	21.75	26.75
							fly 26	0	5.5	23.5	25.25	15.75	26.75	23.75	28	26	27.25	27.5	29.25	29	27.5	30	26	30	28.75	19.25	13	14.75	11.25	9.5	4	2.75	17.75	23	28.25	28.5	23.5	26.75	28.5	28.5	30	30	29.5	27.75	30	26.25	27.25	28.25	29.75
							fly 27	0.75	0	3.5	2.25	9.5	9.25	7.75	3.25	5.5	14.5	20	16.5	23.5	28.5	26.75	22	16.75	19.5	6.5	8.5	1.25	3	0	0	0	22.75	30	30	30	29.75	30	30	30	29.5	30	30	29.5	29.25	30	30	23	18
							fly 28	5.75	10.75	17.75	16.5	24.25	20.25	30	29.5	26.75	24.5	29.75	30	30	29.5	29.25	29.5	30	27.75	19.75	11.75	16.25	4	0	2.5	1.75	4.75	14.25	27.75	29	29.25	28.25	30	27.75	29.5	28.75	25.25	28.5	27.75	27.5	19.5	18.25	21
							fly 29	0	0	0	5.5	12.5	19	21.75	23	23.25	26.75	29.5	30	28.5	27.75	29.75	30	30	25.25	12.25	11.75	1.5	0	0	0	0	11.25	29.25	29.25	27.75	28.5	28.75	29.75	29	23.25	30	29.5	25.75	25.75	23.25	21.25	21.75	24.75
							fly 30	1.75	4.75	10.75	9.75	17	11.5	13	20.5	24.25	30	25.5	28.75	30	30	30	30	30	30	16.75	8	5.25	7.5	5.5	1.25	2	5	22.25	30	30	30	29.5	30	30	30	29.75	30	26.75	29.5	22	26.75	16	22
							fly 31	0	1.25	10.75	22.5	26.5	29	30	30	29.75	30	30	30	30	30	30	30	30	30	29.25	28.25	10.25	1.5	0	0	10.25	30	30	30	30	30	30	30	30	30	30	30	30	30	30	30	30	23.75
							fly 32	0	0	0	0	0	2.25	7	6.25	22.25	20.25	21.5	29.75	29.5	30	30	29.75	30	18.25	7.5	7	0	0	0	0	0	20.75	29.5	29.25	29	29	29.25	26.25	30	30	30	30	30	30	30	27.5	29.25	28.5
							fly 33	0.75	1	1.25	0	2.75	9.5	22.75	22.25	30	29.75	27	29	29.75	30	28	30	24.25	15	11.5	10	5.75	2.5	1.25	10	0	0	3.5	24	29.75	30	30	29.75	28.75	28	24.25	25.75	15	17	20.5	19	17.25	26.25
							fly 34	0	0	0	0	0	2	9	13.5	18.5	26	27.75	26.25	26.75	27.5	29.75	26.25	26.75	12.5	4.25	4.25	8.75	0.5	0	0	0	4	20.75	25.5	29.5	25.5	27	26	22.25	27.75	27.5	26.75	23.25	23	24.5	25.75	29.5	18.25
							fly 35	0	0	0	4	2.25	1.5	3.75	5	14.75	16.5	25	30	29.5	30	29.25	30	29	24	23.25	15.5	9.25	1.25	0	0	0	0	0	5.75	25	25.75	29.75	27.25	28	28.5	28.25	27	29.75	27	25	27.75	28.25	24.25
							fly 36	0	3.5	0	1.25	1.75	9.75	14	22.5	23.5	23	29	28.75	29	24.25	30	23.5	28.5	26	21	16	16.5	8	0	0	0	10	30	30	30	28.5	29.5	30	30	27.5	26.75	22.5	21.25	24.75	29.25	27.5	22.5	23
							fly 37	2	10.25	22.5	30	28	24	26.5	30	30	30	30	30	30	29.5	29	30	30	30	30	30	19.5	16.25	2	0	5.5	30	30	30	29.75	30	29.5	29.75	30	29.75	29.25	29.25	30	30	30	30	30	29.25
							fly 38	0.5	2	4	10.25	17.75	23	26.75	27.25	28.75	25	30	29.75	26.75	26.5	26.25	28.5	29.75	16.75	22.25	15.5	0.25	0	0	0	2.25	26.5	30	30	30	30	29.75	30	29.75	30	30	30	25.75	25.5	30	30	30	28.75
							fly 39	0	0	0	0	2.75	6.75	12.25	25.25	21	28.75	25.5	10.5	16	28.25	26.5	14.75	13.5	6.75	1.25	5.25	2	0	0	0	0	2.5	24.5	28.25	27.75	19	27.25	26	23.25	28	21.5	28.5	22.75	27.5	23.25	29	27.75	28.25
							fly 40	0	0	0	0	0	0	0.5	5.5	13.75	25.75	29.25	30	29.25	29	29.75	28.75	27.75	20.75	5.25	0	5.5	0.5	0	0	0	2	20	20	24.5	20.25	21.75	21	22.5	26.75	29.5	22.5	14.25	16.5	20.25	20.5	21.25	24.25
							fly 41	0.5	0	0	0	0	0	2.5	2	4	8.25	15.75	20.25	23	24.75	24.25	18.25	10.5	12.75	12.5	9.75	3	0.5	1.25	0	0	0.5	16.75	27.75	29.75	29.75	28.25	29.75	28.75	30	29.75	30	25.5	30	30	30	30	28.75
							fly 42	0	0	0	1.25	5.75	12	18.5	24	25.5	30	30	28	24	28.75	28.5	28	16.75	24	22.25	16.75	12.25	0.75	0	0	0	3.25	26.5	30	30	30	30	30	30	29.25	9	25.75	30	30	30	21.75	8.75	13
							fly 43	0	0	1.5	0	7	9	11.75	14.75	12	20	21.75	22	18.75	25.25	21.25	22.5	14.5	13.75	4	3	0.5	2.5	0	0	0.5	14.25	26	24	29.75	26.75	28.75	30	29	30	28.75	24	26.75	26	28.75	28.25	27.75	26
							fly 44	1.25	0	0	8	16	16.75	20.25	25.25	27.75	21.75	29.75	29.5	22.25	29.25	30	30	30	24.5	16.75	8.5	5	0	0	0	0	11.25	27.75	29.5	29.75	29.5	28.25	26.25	27	23.25	30	25	20	22.5	16	18.25	20.25	17.25
							fly 45	0	0	1.25	0.5	7.5	10	11.5	15	17.5	28	23.75	28.75	26.5	22.75	24.5	29	24	8.25	6	16	10.75	6.25	2.75	0	0	0	3.5	26	30	30	30	30	26.5	30	24.75	19	23	21.75	25.25	28.25	20	22.5
							fly 46	1.5	4.25	8.75	15.25	24.25	24.75	28.75	27	28.25	29.5	29	29.75	29	27	30	30	23	28	24.5	17.5	12.25	10.25	2	0	0	12.75	30	30	29.25	30	30	25.75	28.25	25.75	30	29.5	29.75	23	30	30	30	30
							fly 47	1.25	0	6.25	5	8.5	14.5	16.5	18	27.25	24	20.5	27.5	26.5	28	24.25	19.75	24.25	15.75	19.5	7.25	9.5	5.25	2.5	3.5	9.25	23.75	28.5	29.5	29	30	24.5	27.75	29.5	30	29.5	24.25	24	30	26.5	23.5	28.75	29.75
[truncated: 6 more columns]

[truncated: 3 more sheets: Fig 4K, Fig 4L, Fig 4M and 4N]
