# Supplementary material for: Enhanced memory despite severe sleep loss in Drosophila insomniac mutants
Source: PLoS Biol. 2025 Mar 20;23(3):e3003076. doi: 10.1371/journal.pbio.3003076 (PMC12135902; doi:10.1371/journal.pbio.3003076)
Supplement: S5 Data — (XLSX) [file pbio.3003076.s012.xlsx]

## Sheet: Fig 5D-5F
	Fig 5D					Fig 5E					Fig 5F	number of flies
		VT30559>Dc0-FLAG	inc1;VT30559>Dc0-FLAG				VT30559>Dc0-FLAG	inc1;VT30559>Dc0-FLAG				VT30559>Dc0-FLAG	inc1;VT30559>Dc0-FLAG
	fly1	0.969059	1.1705			fly1	1.11702	3.70213			normal MB	14	7
	fly2	1.00932	1.27228			fly2	1.00532	4.75532			abnormal MB	0	7
	fly3	1.03557	1.10872			fly3	1.05319	2.76064
	fly4	1.01519	0.917267			fly4	1.02128	1.18085
	fly5	0.930492	0.959085			fly5	0.670213	1.26064
	fly6	1.04037	0.958139			fly6	1.13298	1.10106
	fly7	1.02645	0.915233			fly7	0.853526	2.86438
	fly8	0.910095	0.826842			fly8	0.983725	0.998192
	fly9	1.03068	1.07413			fly9	1.14286	1.33092
	fly10	1.10351	1.01978			fly10	1.44665	1.90958
	fly11	0.902567	1.02309			fly11	0.882459	1.49005
	fly12	0.90473	1.02225			fly12	0.520796	1.75045
	fly13	1.03916	1.00019			fly13	0.925859	1.57685
	fly14	1.08283	1.01835			fly14	1.24412	1.20072

## Sheet: Fig 5H-5J
	Fig 5H					Fig 5I					Fig 5J	number of flies
		VT30559>PKA.SPARK	inc1;VT30559>PKA.SPARK				VT30559>PKA.SPARK	inc1;VT30559>PKA.SPARK				VT30559>PKA.SPARK	inc1;VT30559>PKA.SPARK
	fly1	1.17446	0.828887			fly1	1.51475	0.482574			normal MB	16	10
	fly2	1.01869	1.17362			fly2	1.42091	2.20509			abnormal MB	0	6
	fly3	1.06592	1.2662			fly3	1.6689	2.7815
	fly4	0.888766	1.18485			fly4	0.36193	1.93029
	fly5	0.95085	1.01682			fly5	0.455764	1.32708
	fly6	1.01004	1.04495			fly6	1.05228	0.97185
	fly7	1.05848	1.11987			fly7	1.05228	2.68767
	fly8	0.89823	0.954238			fly8	0.723861	1.64879
	fly9	0.876716	1.23123			fly9	0.730563	2.10456
	fly10	1.05784	1.14111			fly10	1.01877	3.09651
	fly11	1.06814	0.755852			fly11	1.01709	0.760684
	fly12	0.994498	0.920512			fly12	0.982906	1.19088
	fly13	1.17773	0.730804			fly13	1.38462	0.712251
	fly14	0.898827	1.26986			fly14	1.08262	1.75214
	fly15	0.936479	0.928498			fly15	0.712251	0.797721
	fly16	0.92433				fly16	0.820513

## Sheet: Fig 5L
			bin 1	bin 2	bin 3	bin 4	bin 5	bin 6	bin 7	bin 8	bin 9	bin 10	bin 11	bin 12	bin 13	bin 14	bin 15	bin 16	bin 17	bin 18	bin 19	bin 20	bin 21	bin 22	bin 23	bin 24	bin 25	bin 26	bin 27	bin 28	bin 29	bin 30	bin 31	bin 32	bin 33	bin 34	bin 35	bin 36	bin 37	bin 38	bin 39	bin 40	bin 41	bin 42	bin 43	bin 44	bin 45	bin 46	bin 47
	VT30559>PKA.R1GG	fly 1	0	0	0	2.75	7.5	10	26.5	27.25	25	26.25	30	30	30	30	24.25	24.25	20	24.5	20.25	11.5	1.5	0	1.5	1.25	0	0	17	24.25	24	25.25	27	27.25	24.75	28.25	24.75	24.75	26.5	25.5	29.5	25.5	24	22.25	17.5	22.75	13	15.75	12.5
		fly 2	0	0	0	0	7	3	26.25	30	27.75	27	27.5	28.75	30	25	22.25	3.25	0	0	0	0	0	0	0	0	1.25	4	16.25	21.25	20.25	15	20.75	22.5	22.5	16.75	28.25	30	20	23.75	21.75	24.25	30	21.75	25.75	15	20	17.25	14
		fly 3	0	0	0	0	1.75	4	13.5	14	20.5	23.5	23.5	26.5	30	28	21	9	9.25	3.5	1.25	0	0	0	0	1.25	0	0	10	12	20.75	18	20.5	24.5	23.75	25.25	23.25	12.5	10.5	17	21	15	12.75	4.75	9.25	7.5	14.25	19	10.25
		fly 4	0	0	1.75	10	22.75	21.5	21.75	27.5	22.75	26.25	24.75	30	30	26.75	27	23	11.75	16	10	3.5	4.75	0	0	0	0	1	23.25	26	27.75	25	29.5	29.5	22.5	15.5	27	26	20.5	23.75	24.75	29	27	26.75	22.75	29.75	30	27	18.75
		fly 5	0	0	0	0	0	0	7.5	5	17.75	27.75	23.5	16	28	27.25	26.75	14.25	20.25	2.25	2.5	0	0	0	0	0	0	0	13.5	13	22.75	23	23.75	20.5	14.75	22.75	23	24.25	14.75	23.5	21.5	21.25	18.75	18.75	13.5	25.75	15.25	6.5	3.25
		fly 6	0	0	0	0	2.25	0.5	7.25	6.5	15.5	18.25	27.5	18	27.25	26.75	19.25	16	13	5.75	0	0	0	0	0	0	0	11.5	21.25	26.5	24.75	27.5	24.25	26.75	23.25	24.25	26.75	19.25	13.25	23.5	19.25	26.75	21.5	25.75	23.25	22.75	22.25	24.75	3.5
		fly 7	0	0	0	0	2.75	5.25	13.75	12.75	23.25	24.25	23.75	24.25	28.5	27.75	24.25	23.75	24.25	13	0.75	0	0	1.5	0	0	0	2.25	12.25	17.5	23.25	19.25	24.5	22.25	24.5	25.5	27	25.5	29.5	19.5	27.5	27	28.75	29.75	30	29.25	22.75	23.75	23
		fly 8	0	0	0	2.5	0.25	4	6.5	3	21.5	18.75	24	15.75	19.75	21.75	20	19.5	13.75	2.25	2	1.25	0	0	0	0	0	1.25	11.5	17.75	21.5	24.25	27.75	30	29.75	30	30	28.25	20.25	20.25	25.75	17	29.75	30	30	29.75	24.5	26.75	21.25
		fly 9	0	0	1.25	0	2	10	20.25	22	28	30	30	30	30	28.25	22.25	14.75	7.25	1.75	0	0	1.25	0	0	0	3	16.25	23	23.25	24.5	23.75	25	22.25	21.75	24.25	24.25	30	20.75	28.75	29.75	20.5	27	27	18.25	17.75	20.5	26	26.75
		fly 10	0	0	0	0	1	9.75	8.75	15.75	22.5	28.75	21.75	26.25	29.25	26	30	20.5	10	2.75	0.75	0	0	0	0	0	0	0	0	6.25	7.5	11.25	14.5	8	5.5	8	16.5	17.75	18	11.25	20.5	17.25	0.75	0	1.75	0	0	0	0
		fly 11	0	1.5	0	0	0	0	0	12.75	15	2.25	5.5	14	17.75	13.5	7.5	6.75	1.5	1	0	0	0	0	0	0	0	0	5.25	9.25	23.25	26.5	23.5	8.25	3	0	0	0	0	0	0	0	0	0	0	0	0	1.5	0
		fly 12	0	0	0	0	10.5	20	24.5	24.5	24.5	26.5	20.75	29	25.75	26	25.25	26	13.25	11.5	5.25	0	0	0	0	0	0	5.5	16	19.5	19.25	20.5	25.75	21.5	30	20.25	19.75	28.75	21.5	29.25	27.75	27.5	18.75	30	30	28.25	16.5	15.5	17.25
		fly 13	0.25	7	12.5	20.75	16	14.75	17.5	24	25.75	20.5	22.75	23.5	22	22.5	22.5	26.5	20.25	20.5	16	7.75	1.75	3.5	2.75	0	0	0	0	1.25	7	21.75	22.5	22.5	26.5	30	28.25	27	25.5	26	22.5	21.25	23	19.5	19.25	18.25	13.25	16.75	4.75
		fly 14	0	0	0	0	0	4	16.75	15.75	13.75	20	20.5	23.25	23	24.75	17.25	25	20.5	22.5	2.75	0	0	0	0	0	0	2.25	24.25	28.5	30	29.75	30	24	15	20.5	22.75	26.5	18.25	29.5	29	26	30	25	15.25	17.25	24.25	11.5	14
		fly 15	0	0	0	0	0	0	0	0	0	4.75	6.25	5.25	3	1.25	0	1.5	0	0	0	0	0	0	0	0	0	7.75	17	20.75	24	26.5	30	27	30	24	25.25	28.5	27.25	26.5	28.25	29.75	25	24.75	18.5	22.5	12	7.75	6.5
		fly 16	1.75	3.25	3.75	4	0	2.25	1.25	4.25	8.5	13	12	16.5	15.25	22	25	22.5	19	14.75	7.5	7.5	7.5	7.5	7.5	7.5	6.75	7.25	16	27.5	26.25	25.5	26	22.75	24.5	25.25	27	26	23.25	19	24.75	21	21.5	18	19.75	22	19.75	18.5	17
		fly 17	0	0	0	0	0	9.75	8.75	15.75	16.5	20.75	20.25	28.75	20.5	14.25	8	5.5	9.5	1.5	0	0	0	0	0	0	0	0	7.5	8.5	14	12.75	13	15	22.5	9.25	23.75	18.75	23.25	23.5	21.5	22.5	14.75	22.5	22.5	21.25	17	2.25	0
		fly 18	0	0	0	1.5	19.75	27.5	20.75	27.5	29	30	27	26.5	29.5	27.25	23.75	28	26.5	22	24.25	25	20	8.5	0	0	0	0	3.25	24	22.75	17.5	25.25	27.5	27.75	30	24.25	21.5	19	28	19	26.5	26.25	20	21.75	23.25	23.25	17	6.5
		fly 19	0	0	0	0	1.25	0	0	10	23	25.5	18.75	22.25	21.25	16.75	15	16.5	0	0	0	1.25	0	0	0	0	0	0	2.5	10.75	16.75	12	16	24.25	20.25	20.5	16.25	22.25	12.75	15	19	18	14	15	20.75	22.5	16.5	9	0
		fly 20	0	3.5	4	13.75	7.25	9.25	21.5	14	16.5	21	14	22.25	16	21	24.75	22.5	18.25	8.75	3.5	4.25	0	0	0	0	0	0	0.5	12.25	20.25	25.25	19.5	25.25	25.75	28.25	22.5	20.25	20.5	20.5	24.75	26.5	24.75	27	28	26.75	16.5	17.5	18.5
		fly 21	0	0	0	2	4	11	21.75	13.25	20.75	26.75	27.25	26.75	29.75	28.25	30	21	11	0	0	0	0	0	0	0	0	5	18.75	26.5	21.25	22.5	24	27	23.5	26.5	25	28.25	24	29	26	29	29	30	23	22.25	6.25	10	15
		fly 22	0	0	0	0	0	1.5	16.75	22.25	30	27.75	30	30	27	30	27.75	28	22.5	25	12.5	3.75	2	0	0	0	0	1	14.75	27.5	28.25	29.25	30	26.75	24.25	26	28.25	20.25	24.75	18	21.75	26	24.75	27.75	22.25	25.75	26.5	16.5	18
		fly 23	0	0	0	2.5	10.25	15.25	21	24	25.5	27.75	26	26.25	30	30	25.75	29.25	20.75	11.5	7.75	2.25	0	0	0	0	0.25	20.25	21.5	24.25	27.5	28	29.75	25.75	25.5	29.75	29.5	26	25.5	29.5	27.5	19.75	29	29	24	17	17.25	21.75	19
		fly 24	0	0	0	7.5	16.5	25	19	21.25	28.25	21.75	30	29.75	28.5	30	27.75	26.5	18.75	4	0	0	0	0	0	0	1.5	18.75	26.25	23	23.5	23.25	27	29	23.75	26	24.75	25.25	27.25	27.5	27	24.75	28	27.5	23	25.25	29.5	29.5	25.75
		fly 25	0	0	0	0	2.5	29.75	28	28	30	26	21.75	27	28.75	29.5	30	30	23.5	12	5.75	0	0	0	0	0	0	9.5	21	23	17.5	20.75	17.5	24.25	22.5	22.25	26.25	18.5	23	26	26.25	25.75	28	25.25	30	24.75	21.5	10	0
		fly 26	0	0	0	0	0	5.5	18	23	25.25	28.5	27.25	29.75	25	24.5	29.25	27.5	19.5	24.75	16	8.25	2.75	0	0	0	0	0	12.5	30	28.25	28.5	29.25	27.5	24.5	21	29.75	30	27.5	22.5	20.5	24.5	22.75	27.75	30	29	26.75	22	22.5
		fly 27	0	0	0	0	1.25	0	0	0.25	3	4.5	10.25	17	16.25	25.25	13.5	1.5	0	0	0	0	0	0	0	0	0	7.5	14.5	14.25	16	19.75	21.75	18.5	23.25	20.5	18.5	12.25	10.5	13.75	24.25	29.75	30	27.75	22.5	19.25	5.25	7.5	10
		fly 28	12.75	24.5	28.75	30	30	30	29.25	29.5	29.75	28.5	29.75	29.75	30	29	29.25	28	29	29.75	25.25	26.75	25.5	18	12.5	12.25	26.5	30	30	30	28.25	30	30	30	29.75	30	29	29.75	30	29.5	28.5	27	29.5	30	29	28.5	29.5	29.5	28
		fly 29	0	0	0	0	0	15	22	28.75	30	30	30	30	30	30	30	30	19.5	9	8.25	0	0	0	0	0	0	9.5	18	23.25	25.25	23.25	26.25	20.25	14.5	28	27.75	27.5	29.25	28.5	26.5	26.25	26	29	24.25	26	21.5	26.25	23
		fly 30	0	0	0	0	0	2.5	1.25	10	18	22.5	29	30	30	28.5	28	25.5	12	3.75	0	0	0	0	0	0	2.75	13.25	17.25	16	28.25	19.25	28.75	26.25	21.75	26.5	27.25	26.25	25	26.75	26.5	25	24.5	28.75	29.5	30	30	28.5	20
		fly 31	0	0	0	0	1.25	2.25	18.25	22.5	20.5	28.75	27.75	30	30	30	30	30	30	20.75	15.25	14.75	5.5	1	0	0	0	3	24	27.5	29.5	24.5	23.75	25.25	28.75	26.5	27.5	29.5	23.75	25	29.5	27.5	30	28	29.5	25.25	29.75	25.25	11.5
		fly 32	0	0	0	0	0	0	4.75	9.25	14.25	18	22.25	26.5	28.75	22	22	13.5	13.5	9	2	0	0	0	0	0	0	16.25	14	20.5	16.25	17	19.5	16.5	25.5	22.5	19	15.25	26.75	27	29.5	25	23	14.25	14.5	3.75	1.75	3.25	0.25
		fly 33	0	0	0	1.5	11.75	9.25	23	26.5	30	30	28	25.75	25.25	30	30	28.75	29.5	15.75	6	3.5	0	0	0	0	5.5	14.5	28	26.75	26.25	28	30	24.75	27.25	29.75	28.75	24.5	27.25	29	28.75	30	29.5	30	29.75	26.25	19.25	22.75	23.25
		fly 34	2.25	18.5	20.25	24.5	23	26.75	29.25	29	30	27.5	27	29.5	30	29.75	30	30	30	26.5	22.25	13	6.25	0	0	0	17	29.75	29.75	29	30	30	28.25	29.75	29.5	30	29.5	30	28.5	30	29	30	29.75	29.5	29.25	22.75	24.5	22.5	25.25
		fly 35	0	0	0	2.75	0.75	14.5	28.5	24.75	25.75	30	30	30	30	30	30	30	25	10.25	1.25	0	0	0	0	0	3.5	22	27.25	28.75	26.75	25.25	24.25	27	27	27.5	30	30	30	26.25	27.5	29.75	28.5	27.75	28.25	21	17.25	27	19.5
		fly 36	0	0	0	0	6.25	10.75	7.5	17.75	20.75	23	29.5	26	27.5	30	29.75	21	19.5	16.75	17.5	5.5	3	0	0	0	0	7	19.25	21.75	20.5	21.25	23.75	20	25.5	23.25	27	22.5	24.25	26.5	24.25	29.25	29.5	28.75	30	29	29	28.5	19.25
		fly 37	0	0	0	0	1.5	7.5	7	24.5	25.75	27.25	29	30	30	30	30	29.75	21.75	3.25	0	0	0	0	0	0	13.25	26	30	30	30	27.75	28.75	29.75	29.75	27	22.25	26	29.5	28.25	29.5	23.5	24.25	24.25	15	13.5	18.5	16.75	8.5
		fly 38	0	0	0	0	1.5	11.75	14.5	23	25.75	27	27.75	30	30	30	30	30	28.25	15	18.5	2.75	0	0	0	0	0	10.75	13	16.5	18.5	23	18	22.5	28.75	29.75	29.5	27	27.5	28.75	29.5	29	29	27.5	17	0	1.5	4.25	5.5
		fly 39	0.25	1.5	0	0	2	15.25	21.25	21.75	27	26	19.5	29.25	22.25	28.25	29.25	25.5	17.5	15	8	5.25	4.5	0	0	0	8.5	23	23.5	27.5	26.25	28	24	22.5	18.75	23.5	26	23.25	22.75	23	28.75	25.25	20.75	25.25	25.5	17.25	22.25	22.75	22.25
		fly 40	0	0	0	0	0	3.5	8.75	21.25	21.75	25	22.5	26.25	29.5	25.75	24.5	22.5	19.25	13.25	5.25	2.5	1.25	0	0	0	0	15.75	14	22.75	17	22.5	22	20	16.25	14.25	21.5	20	18.5	22.5	22.5	22.5	24.5	29.5	27.25	22	22.5	14.75	4.25
		fly 41	0	0	0	0	2.25	4	12.75	9.25	21.5	21.25	24.25	27.75	25	15.75	26.75	20.5	17	13.75	6.25	1.25	0	0	0	0	0	2	20.5	29.75	28.75	29.25	29.5	27.75	30	27.75	28.5	28.5	27.25	24.5	22.75	30	29.25	25.5	13.5	14.25	4.25	1.25	0
		fly 42	0	4.5	3.5	6	0	0	8.5	11.5	13.75	20.5	21.75	27	29	14.25	14.75	13	17.5	12.75	4	1.75	0	1.25	0	0	0	2.75	13.75	26.5	28.5	29.5	22.5	22.25	18.25	15	20.5	12	12.5	14.75	15	18.75	25	26.75	26.5	29.5	12.25	17	9
		fly 43	0	0	0	0	3.25	10.75	18.75	16.5	26	26	28.25	28.25	27.25	30	28.75	30	25.5	29.25	20.25	3.75	0	0	0	0	0	3	25	29.5	29.5	28.5	26.5	23.25	29.75	27	22.5	20.5	25.5	30	29.5	19.75	21.5	16.75	14.75	14.5	22.5	13.75	3.5
		fly 44	0	0	0	4.75	24.25	23.25	25.25	30	27.5	30	30	30	30	30	30	30	29.5	13.25	1.75	0	0	0	0	0	9	30	30	30	29.75	30	30	30	30	30	30	30	30	28	29	29.75	28.5	29.25	29.75	30	29.5	24	25.25
		fly 45	0.5	8.25	11	24	24.25	25.75	29.25	27.75	29.5	30	28.5	30	30	30	30	29.75	29.25	26.25	27.75	25	16.25	8.25	1.25	0	0	0	11	20.25	19.75	24.25	27	28	25.75	26.25	23.5	24.25	27	27	21.25	25	23.5	24.75	27	24.75	22.25	13	3
		fly 46	0	0	0	0	0	3	6.75	9	19.25	21.5	22.5	28	28.75	28	28.5	24.25	6	0.25	0	0	0	0	0	0	0	0.25	17.75	26.25	25.5	24.75	19.5	25.5	22.25	25.75	24	12.25	13.5	16.5	22.5	24.75	29.25	22.5	26.25	12.5	0.75	0	0
		fly 47	0	0	0	0.5	8	13	23	28.5	29.75	28.75	30	30	30	29.5	29.75	26.5	27.5	30	28.25	22.25	18.25	1.75	0	0	0	0	2	26	29.75	29.75	30	30	30	30	30	30	30	29.75	27.75	30	30	30	28.25	28.5	26.5	28.75	27.5
		fly 48	0	0	0	0.5	6.5	15.75	23.5	21.25	24.5	24.5	28.25	27.75	30	28.25	28.75	28.25	30	25.5	14.25	0	1.5	0.75	0	0	0.5	22	28	29	28.5	27.75	29.75	29.5	28.25	28.25	24.5	25.5	21.75	28.25	22.5	28.75	30	29.25	28.25	21.75	20.75	24.75	10.25
		fly 49	0	0	0	0	1.25	1	4.5	10.25	20.25	25.25	27.25	28.75	28	26	25.25	14	11	11.25	6.5	11	2.25	1.5	0	0	0	0	1.75	18.25	16.75	25.5	30	30	28.25	29.25	24.75	20.25	7.5	9.75	18.5	18.5	15	14.5	4.75	0	0	0	11.25
		fly 50	0.25	5.25	10.5	21.75	26.5	28.25	22.75	29.5	24.5	27.75	26.25	29.75	24.25	29	29.5	29.75	28.75	23.75	20.5	3.5	2.25	0.75	0	0	0	0	1.75	21.25	30	30	30	30	29.75	30	30	30	30	30	30	30	30	30	30	30	30	28.25	30
		fly 51	0	0	0	0	0	0	0	0	1.5	3	5.25	7.5	15.5	10.75	12.75	3.5	0.25	0	0	0	0	0	0	0	0	1.75	20.75	29.75	28.25	29.75	29.25	29.75	30	26.75	28.75	29	26.75	26.5	24.25	22.25	21	21.75	22	23.5	21.5	18.5	14.75
		fly 52	0	0	0	0	0	2.5	0	3.75	2.5	4.75	6.25	8.75	13	1.5	6.25	8.75	1.25	3.25	1.25	0	0	0	0	0	0	0	18.5	27.5	27	29.75	25.75	27.5	29.25	28.75	30	29.75	29.5	28.75	29.5	29.25	28.75	27.75	30	30	30	28.75	25.5
		fly 53	0	0	0	0	0	0	3.75	7.5	24.75	30	28.75	29.75	25	26.5	26.25	28.5	23	21.25	8.75	4.75	4.5	0	0	0	0	1.25	10	15.25	19	26	19	18.5	14.25	21.5	23	13.5	27	22.75	24.5	23.25	24.25	18	12	21.5	10.5	5.75	0
		fly 54	0	5.25	2	6.75	7.5	7.5	6.25	2.5	9.75	13.75	20.25	22.5	24.75	26	30	23.5	11.75	7.5	2	0	0	0	0	0	0	0	0	10.75	21.25	19.25	19.75	23	24.75	23	24.5	18.25	15	9	10.75	22.25	25.25	22.5	29.25	27.75	6.75	1.5	7
		fly 55	0	0	0	1.5	0	3.75	6.25	14.75	15.25	3.5	13.75	22.75	15.25	10	14.75	4.5	4.25	1.5	1.25	1.5	1.25	0	0	0	0	0	0	16.5	29.25	30	30	30	28.5	29.25	29.25	29.5	28	30	30	30	29.5	28.25	25	15.5	11.5	22.75	13
		fly 56	0	2.5	4.75	9.5	16.5	17.75	26.5	24.75	27.75	27.25	28.5	30	28.75	28	26.5	30	28.5	20.75	12.75	13.25	3.5	3	0	0	0	6.25	19.75	28	29.25	27.5	29	29.5	30	29.75	30	29	28	30	29.75	29.75	29.5	28.75	29.75	28.25	29	28.75	27.75
		fly 57	1.25	0	0	0	0	0	0	0	0	2.75	13.25	8.75	11.75	15	9.75	15.75	1.25	0	1.5	0	0	0	0	0	0	0	6	12.75	23.5	20.5	22.75	25	24.25	20.5	15	17.25	19.5	22.25	21.5	23	30	29	24.75	14.5	13	7.5	7.5
		fly 58	0	0	0	0	4.25	13.5	22.5	21.75	22.25	25.5	27.75	29.25	27.5	30	30	30	29.75	21	9	4.5	4	0	0	0	0	5.25	28.75	30	30	30	30	30	30	29.75	30	30	30	30	30	23	28.25	22.25	13.5	17.5	22.5	15.5	18
		fly 59	0	1.25	0	0	2	6.75	11.5	13	10.75	16	17.25	20.5	26.75	25.5	10.75	5.25	6.5	3.5	0	1.25	2.25	0	1.25	0	0	0	4.75	23	22.25	22	14.75	26	24	25	29.25	29.75	26.25	24.25	21.5	24.5	20.25	18.75	25.5	23.5	21.75	25.75	22.5
		fly 60	0	0	0	7	9.75	11.75	21.5	14.75	25	19.75	23	21	22	23	20.5	11.25	12.25	3	1.25	0	0	0	0	0	0	1.25	19.75	18.25	20	18.5	20.75	25	25.25	20	27.75	25	27.25	28	26.5	27.5	30	29.25	24.75	20.75	19.5	14.75	17.5
		fly 61	0	0	0	0	0	0.25	2	10.25	11.5	15.25	21.25	26.25	29	29.75	23.75	29.75	25.25	4.75	1	0	0	0	0	0	0	0	5	16	21	15.25	17.25	25.5	21.5	16.25	24	23.25	19.5	25	26	22.5	20.75	25.5	18.5	12	12	12.5	1.25
		fly 62	0	0	0	0	0	0	0	3.75	0.5	3.5	15.75	12.5	15	13.5	11.5	4.25	0	0	0	0	0	0	0	0	0	1	10.75	9.5	11.5	24.25	20.5	15.75	19.5	18.25	17	16	20.5	20	27.5	30	21	22.5	21.25	21	26.5	17.5	8.25
		fly 63	0	0	10.25	15.25	19.75	16.25	27.25	16.25	24.75	22.25	29	26.75	26.5	27	24	25	18.25	15.25	7.25	6.5	3	0	0	0	0	0	0.5	13.75	29.25	25	29	27.5	27.75	23.75	23.5	25.75	28.25	27.75	25.5	17	30	29.5	28.75	24.25	22.75	29	29
		fly 64	1.5	7.75	12.5	20.25	22.75	26.25	28.5	30	29.5	28.75	28.5	27	28.25	30	29.25	29	28.5	25.5	23.25	18	9.25	1.25	0	0	0	7.25	28.25	30	30	29.75	27.5	28	30	25.75	26.75	27.25	27.5	23.5	27.25	29.25	26.75	27	27.75	25	29.75	28.75	20.5
		fly 65	0	0	0	0	0	0	0	1.25	0	2.75	0.25	9.75	9.75	13.75	7.25	9.25	0	0	0	0	0	0	0	0	0	0	4.25	7	10	15.75	15.75	19.75	22.75	12.75	20.25	22.5	21	20.25	17.25	14.75	20.25	18.5	12	6.5	7.5	0.75	0
		fly 66	0	0	0	0	0	1.5	6.5	5	11.5	8.25	6.25	10.25	13	8.5	2.5	5.75	2	2.75	0	1.5	0	0	0	0	0	0	0	0	5	20.75	22.5	20.5	22.5	28	30	28.5	30	29.75	28.5	26.25	27.75	25.25	18.5	8	6.25	0.75	3.25
		fly 67	1.5	7.75	9.25	10.25	19	18.75	21.5	20	21.75	24.5	25.75	29	25.5	28	27	24	20.25	15.5	9.5	8	6	4.75	0	0	0	0	15.25	23.5	27	30	28.75	29.75	29.5	30	25.5	21.5	27	30	29.75	23.5	27.75	30	26	17.75	27	28	25.25
		fly 68	0	0	0.5	1.25	0	5.25	12.5	14.75	23.5	23.75	23	25.25	22.5	26.25	19.5	16.5	11.5	7.25	0	0	3	0	0	0	8.5	24.25	27	27.75	30	28	29.25	27.5	30	29.5	29.5	28	29.5	24.75	25.25	27.75	28.75	29.5	26.75	15.75	7	4.5	8.25
		fly 69	0	0	0	0	0	2.25	10.75	24.75	29.75	28	29.25	27.75	23.75	27.5	30	27.5	20.25	13.5	2.25	0	0	0	0	0	0	3.25	19.75	20	15	16.5	21.25	22.75	25	20.5	28.75	25.25	26	26.25	27	27.75	27.5	30	30	29.5	29.5	18.25	22.5
		fly 70	0	1.25	14.75	13.75	11	7.5	4.25	18	26	25	21.75	22.5	25.25	24.75	25.5	26.75	21.75	17.25	2	5.5	2.5	0	0	0	0	1	9.25	16.25	23.25	25.75	20.75	23.25	29.5	28.75	27.25	30	28.5	30	26	22.5	22.75	14.5	16.25	23.25	27	28.5	24
		fly 71	0	0	0	0	0	0	1.25	0	3.25	13	22.5	14.25	22.75	12.5	23.25	9.75	3.25	0	0	0	0	0	0	0	0	1.75	15.25	22.5	21	21.75	26.25	19	27	27.75	20.5	21.75	16.5	20.5	28.25	29.5	27	29	30	30	20.5	6.75	6.75
		fly 72	0	0	0	0	1.5	14	28.25	25.25	27.75	30	29.75	28	28.75	25.5	28.25	21.25	10.75	4	0	1.5	0	0	0	0	0	8	19.5	25.25	25	24.75	21.25	23.25	21	20.5	23.5	21.5	28.5	27.5	26.75	30	28.75	29.75	28.75	20	25.25	19.5	13.25
		fly 73	0	1.25	0	0	1.5	7.5	21.25	20.25	22.75	30	28.75	30	30	30	30	25.75	8	1.75	0	0	1.25	0	0	0	1	14	20	20.25	22.5	23.75	26.5	27	28	22	24.5	26.5	27	26.75	29.5	30	30	29.75	30	30	21.75	14.5	23.75
		fly 74	0	0	0	1.25	5.75	10.75	14.5	25	26.25	28.25	28.75	24.5	26.25	30	26.5	21	9	14	5.5	0	0	0	0	0	0	0	14.5	16.75	19	14.75	17.75	23.25	29.25	28.5	24.25	22.25	29.75	29.5	28.25	26.25	28.25	29	29.5	26.25	28.25	16	12.75
		fly 75	0	0	0	0	9	14.25	24.75	26.5	28.25	27.75	29.5	30	30	30	30	28.25	29.75	25.5	1.5	12.75	6.5	1.25	0	0	0	0	1.5	22.75	29.5	30	29.5	30	29.75	30	29	29.5	27.75	28.25	26.5	30	29.75	29.5	29.25	30	30	29.5	27.5
		fly 76	0	1.5	9	22.75	20	25.75	25.25	26.5	25.75	27.25	27.5	26.75	26	16.75	21.5	20.75	15	15	10.25	8.25	5.75	0.25	0	0	15.25	30	29.75	30	29.5	30	30	29.75	30	30	29.5	29	30	28.5	28.5	30	30	30	28.5	28.25	28.25	27.25	27
			bin 1	bin 2	bin 3	bin 4	bin 5	bin 6	bin 7	bin 8	bin 9	bin 10	bin 11	bin 12	bin 13	bin 14	bin 15	bin 16	bin 17	bin 18	bin 19	bin 20	bin 21	bin 22	bin 23	bin 24	bin 25	bin 26	bin 27	bin 28	bin 29	bin 30	bin 31	bin 32	bin 33	bin 34	bin 35	bin 36	bin 37	bin 38	bin 39	bin 40	bin 41	bin 42	bin 43	bin 44	bin 45	bin 46	bin 47
	VT30559>PKA.R1BDK	fly 1	0	1.5	5	10	14.75	22	23.25	25	26.5	25.25	28	28.25	28	26.25	19.25	19.75	13.5	16.5	9	5.5	6.25	2.25	0	0	3.25	23.25	29.75	30	26.25	29.75	23.75	24.75	30	30	30	30	30	24	23.75	24.25	18.25	22.25	22	26.75	21.5	25.25	19.75
		fly 2	0	0	0	0	1.25	3	16.25	28.75	26.75	29.25	29.75	29	27.25	27.25	26.5	23.75	17.75	18	4.5	0	0	0	0	0	0	13.25	20.75	19.25	23	26.25	21.75	26	26.25	25.25	14.25	29.5	30	30	19	26.75	22.75	25.5	22.5	10.25	21.25	12.5	12
		fly 3	0	0	0	0	3.5	4.75	15.5	17.75	16.25	11.25	19.75	29.5	24.75	25.5	18	14	1.75	8.25	1.25	0	0	0	0	0	4.75	18.25	19.75	22	18.5	22.5	27.25	22	16	13.25	22.25	26.25	27.5	28.5	17.25	20.5	27.25	20.25	22.5	10.5	5.75	4.5	4.5
		fly 4	0	0	0	0	2.75	11.5	19.25	24.75	24.75	27.75	18	22	28	30	22.5	25	18.25	8	5.5	0.25	0	0	0	0	0	6.25	16.25	19	22	20.25	23	26.5	26	23	17	20	29.75	29.25	23	23	30	30	11.75	6.25	3.5	10	6.75
		fly 5	0	0	0.75	1	2	7.25	9	16	20.25	21.75	25.5	27.75	28.75	25.75	17.75	20	14.75	5	8.25	4.25	4	1.25	0	0	0.25	10.5	24.25	24.5	23.75	22.75	28.5	30	30	22.5	24	23	24.75	26.25	25.5	20.75	27.75	22.5	25.5	24.5	22	25.5	25.5
		fly 6	0	0	0	0	0	3.5	10.25	14.75	21.5	19.75	29	26.5	28.75	30	24.75	26	21.75	7	0	0	0	0	0	0	0.5	15.25	20.75	17.5	27.25	16	28.5	22.75	22	19.25	24.25	21	13.75	9	9.75	14.25	16	19	19.25	14.5	13.25	14.75	8.25
		fly 7	0	0	0	3.75	3	16.75	21.75	26.5	23.75	23.25	25.25	30	29	30	24.75	30	24.5	18	16.5	12.25	10.5	0	0	0	3.25	17.25	23.5	22.75	23.5	26.75	29	30	30	28.75	25.75	30	28.25	25.5	30	24	30	25.75	26.25	24	26.25	20	25.25
		fly 8	2.75	0	3.25	10.75	16.75	20.5	24	29	25.75	28	28.75	26.5	30	30	29	25.25	18.25	6.75	2.75	2.25	6.75	2	0	0	0	6.25	14.25	14.25	21.5	20	19.5	14.75	22.25	20.5	27.5	29.5	27	25.5	23.5	20.5	27.75	30	30	24.75	23.75	10	6.5
		fly 9	0	3	0	4	4.75	16.5	19.25	18.75	24.5	26.5	23.75	25	29.25	26.75	23.75	21.25	22.75	22	19	10.25	2.5	1	0	0	0	4.5	16	18	19.75	24	12.75	24.25	21.25	25.5	22.5	27	29.5	27.75	30	30	28.5	22.5	21	27.75	23.75	25.75	19.25
		fly 10	0	3.25	7.5	10.25	17.25	28.25	26	27.5	26.75	28.25	28	26.5	29.5	30	30	30	26	22	22	17.25	12.75	12.5	5.25	3.5	4	7.75	22.25	28.25	27.75	26.5	22.5	29.75	30	30	30	29.75	30	22.5	29	29.5	27.75	30	30	25.5	30	27.75	25.25
		fly 11	0	0	0	2.5	8.75	13	26	24.25	27.75	25.5	27.5	29.75	25.75	22.75	20	27.5	22.75	19	19	11.75	1.5	0	0	0	3.75	16.25	19.75	19.75	23	24.5	30	24.5	24.25	26	20	21.75	20.25	24.75	25.5	25	26.5	22.5	21	14.75	19	9	7.75
		fly 12	0	0	0	0	0	5.25	13.25	14	23.5	25.5	24.5	28.5	27.5	27.5	28.25	26	25	16.75	5.5	2.25	1	0	0	0	6.5	25	25	25.25	24.5	30	30	26.75	29.75	28	30	26.75	29	24.25	30	28	29.25	28	28.25	25.5	19.5	16.25	25
		fly 13	0	0	0	1.25	2.75	16	23	26.5	18.25	27.25	29.25	23.75	27.75	28.5	23.5	14	6.75	3.25	8.5	3	3.25	0	0	0	0	2	11.75	19.25	15.75	23.25	21.75	24	26.5	23.25	26.75	27.25	26.25	28.75	30	28.5	22.25	21.25	25.75	21.25	12.75	5.25	4.25
		fly 14	0.25	12	15.75	20.25	21.5	23.5	21.75	27.75	28	29.25	30	28.75	30	30	26	28.75	27	21.25	17.25	22.25	10.25	4.25	0	0	10.25	30	30	30	30	30	30	30	30	30	30	30	29.75	29	29.25	29.75	30	29.5	30	30	26.75	30	28.75
		fly 15	8.25	20.75	23	21.5	23.25	27.75	28.25	29.75	23.25	27	30	28.5	29.75	28	28.25	28.75	26.25	22.25	13.5	15.75	16.25	3.25	0	0	0	1.5	12.5	21.5	17.25	18.5	23.25	16.75	26	18.5	25.25	23.75	21	26.25	26.25	25.25	26.5	30	29.25	24.25	27	27	21.5
		fly 16	0	0	2.5	1.75	9	29.75	28.5	29.25	29.25	26	29	25.25	19	28.75	20.75	21.25	11.25	21	8	5.5	6.5	0	0	0	0	6.5	15.25	23.5	23.5	24.75	24.25	20.5	27.5	7.25	20	20.5	18	20.5	20	20.25	23.75	24.5	21.25	13.5	9.25	9.5	2.25
		fly 17	0	0	0	4.25	11	22	23.75	29.25	26.75	23.5	29	25.75	28	28.75	28	29.75	23.25	23.25	19.5	13	13.5	7.75	0	0	0	8	20.75	25.75	26	18	23	29.5	25.5	27	27.75	21.5	25.5	26.75	28.5	23.75	28	25.75	30	21.75	21	16.75	20.75
		fly 18	0	0	0	6.75	19.5	22	23.75	25.5	24.75	26.5	29	28.5	29.75	25.5	16.5	23	15	17	7.75	7.25	4.75	1.25	0	0	0	6.5	15.5	25.5	20.5	24.75	16.75	13	30	30	24.25	29	30	30	30	30	30	25.5	25	9.25	19.75	16	11.5
		fly 19	1	0	0	0	3.25	19.75	25.25	29.75	30	28.5	30	28	29	29	23.5	28.5	27	18.75	12.25	4.75	0	0	0	0	0	0	10.75	15.25	18.75	26.5	22.5	16.75	17	16.5	16.5	22	23.75	28	12.5	25	14	17	17.75	2.75	2.5	7	0.25
		fly 20	0	3	6.75	15.25	25.75	23	19	27	23.75	28	26	26.75	23.25	30	24	25.5	24.25	16.25	21	20.5	14	8	3	1.25	0	0	12.75	30	30	29.75	27.75	26.75	22.5	24.5	28.75	30	25.5	25	27.5	23.5	24.5	28	25.5	29.5	24.5	10.5	18.25
		fly 21	0	6.75	16.75	20.25	25.5	26.75	27.5	27	27.75	27	28	30	29.5	29.5	29.25	29.25	28.75	20.75	12.5	8.25	1.25	1.25	0	0	1.5	0	17.75	25.75	29.75	26.5	24.25	28.25	26.75	29	25.75	22.25	22.5	23.5	27	22.75	22	18.75	19.75	12.75	0	5.25	12.75
		fly 22	0	0	0	15	18.75	23	27.5	25.5	26.75	27.25	28	30	30	30	30	30	24.25	24.25	20.25	19.75	4.75	7.75	0	0	0	4.75	24.5	24.25	22.75	23	24.5	26.5	23.25	23.5	27.5	30	29.25	29.75	19	29.5	24.25	29	28	20.25	26.5	20.5	9
		fly 23	0	0	1.5	0	8.25	12.75	21.75	23.25	29.25	22	22	27.75	30	30	30	24.5	21.25	4.5	7.75	4.5	0.25	0	0	0	2	16	27.75	28.75	29.75	28.5	27.75	27	30	28.25	19.5	22.5	20	9.5	15.75	24.25	25	22.25	11	12	7	13.25	7.5
		fly 24	0	0	0	1.25	1.75	10	7	17	11.25	24.5	28.5	26.25	22.5	25.75	25.5	28.75	22.5	19	5	0	0	1.25	0	0	0	0	8.5	19	26	29.75	22.5	30	22	28.5	25.25	19	14.75	17.5	21.75	20.25	25	25.25	23	20	10.75	29.25	20.25
		fly 25	0	0	4.25	9	16	23.75	24.5	27.75	26.5	28.25	30	30	30	30	30	30	30	13	14	7.5	0.75	0	0	0	0	1.5	10.75	20.5	26.5	26.5	25.25	24.25	26.5	21.5	17.5	28	26.25	28	20.25	28	27.25	26.5	23.75	17.75	14.25	14.5	10.25
		fly 26	0	3	15.75	16.5	23.25	25.25	23.5	27	26.25	26.5	25	30	30	28	30	23.5	20.5	15.75	6.75	10	6.75	9.5	6	3.5	0	16.5	29.75	29.75	30	30	26.25	25.25	27	23.5	27.75	27.25	21.25	19.75	28.25	14.5	13.5	22.5	26.75	18.25	10.75	6.75	13.25
		fly 27	0	0	0.75	6.5	25.25	27	30	28.5	30	26	28.75	30	30	30	30	19.25	17.5	12	2.75	8.25	2.5	0	0	0	0	0	10.75	27	29.75	29.75	27.75	29.5	26.25	29.25	30	25.75	26	30	30	27.75	22.25	23.25	19.5	23.25	20.75	25.5	22.25
		fly 28	0	0	4	13.75	18	26	28	21.25	22	29.75	29	29.75	30	30	30	30	30	24.75	11.5	0	3.25	0	0	0	0	0	6	24	24.5	25.5	26.5	24	25.25	22	23.75	15.75	20.25	20.75	23.75	21.5	24.5	24.75	20.25	25.25	20.5	18.75	16.5
		fly 29	0	3.75	6.25	5	12.5	15.5	19.75	26.25	27	23.25	29	30	30	23.75	30	29	29	24	24.5	19	10	2.25	0	0	0	1.75	6.25	21.5	26.25	28	30	29	25	17.75	16	22.75	26.25	28	25	19	27	29.5	23.75	22	16.25	21	13.75
		fly 30	0	0	13.5	17	23.75	24.5	25.75	26.5	27	29.25	27.5	30	30	24.75	29.75	30	30	22.75	22.25	13.75	10.75	1.5	0	0	6.5	25.75	30	30	30	30	30	30	30	30	30	30	30	30	30	22	25.75	29.75	29.75	27.25	26.75	21.5	21.5
		fly 31	0	0	0	8.75	19.75	22.5	25.25	28.25	27	21.75	28.5	26.25	28.75	29.75	25	28.25	21.5	21.75	14.5	14.5	3.5	3.75	0	0	0	6.25	26	30	27.25	27.75	28	29.25	27.25	29	28.75	29	20.25	24.75	20.75	27	25.25	19.25	23	20.25	13	4.75	5.75
		fly 32	0	1.25	3	5.75	14.75	13.5	22.5	24	28.25	29	30	28.75	29.25	29.5	30	30	29	26.75	19.5	14.25	10.5	0	0	0	0.75	10.75	19.5	24.5	26.5	30	26.75	28	27.75	26	25.5	23.75	17.75	20	23.75	25.5	22.5	25	28.75	27.5	28.25	21.5	21
		fly 33	0	0	0	0	8.75	22.75	30	29	30	30	30	30	30	29.75	28.25	29.5	25	18.75	5	1.75	0	0	0	0	0	0	5.5	27.75	30	30	30	30	30	30	30	27.5	30	30	29.25	25.5	28	28.75	30	24.25	25.25	24.75	20.75
		fly 34	0	10	20.5	22.5	26.75	26	27	25.25	28	28	26.75	30	30	30	30	29.75	18.5	15.75	12.5	15.75	4.75	6.25	0.25	0	3.75	15.75	29	26	29.5	28.75	29	29.75	27.25	29.5	26.25	25.25	30	27.25	24.25	27.25	27.25	28.5	26.75	28.25	21	18.75	24
		fly 35	0	0	1.25	0	6	19.25	22.5	27.25	27.25	29.75	28	30	30	30	29.75	24.75	12.5	0	2.5	1.5	0	0	0	0	0	0	7	15.25	20.25	23.5	28.5	18.25	15.5	19.5	21.75	19.5	18	26	25.25	29.5	28.75	21.75	23.5	13.25	10.5	16.75	2
		fly 36	0	0	1.25	16.25	19.75	22.75	22.5	22.25	27.25	27	28	25.75	26.25	26.25	28	19.75	22	19	13.5	14.5	2.75	0.5	2.25	0	0	5.5	28	29	28	29.75	29	29.5	29.5	30	29.75	28.75	30	30	29.25	30	29.5	30	30	29.25	27.25	25.25	28.5
		fly 37	2.5	8.25	14.75	20.5	19.5	25.75	26	23.25	27.75	24.5	27.5	26	29.5	30	28	30	30	25.5	19.5	23.25	13.5	7.75	5.75	0	3.25	16.5	30	28.5	30	30	29.5	29.75	25.5	27.75	20.25	21.75	27.5	28.25	21.5	22.5	26.75	26.25	27.75	25.75	20.75	19.75	22.75
		fly 38	0	0	0	4.75	17	25.5	20.25	28.5	28.5	27.25	30	25.5	30	28.75	24.75	26.25	20.75	16.5	7.5	6	4.75	0	0	0	0.25	14.25	20.75	25.5	28.25	18.25	18	28.5	24.5	26	22	18.25	15.5	21.5	29.75	26.75	25.75	29.5	25	13.75	14.75	9.75	10
		fly 39	0	0	6.75	11.25	22	24.5	25.25	23	28.5	27.75	30	30	29.25	30	30	27	27.75	24.75	25.5	15.75	8	2.75	0	1.25	0	8.5	26.5	28.75	30	28.75	30	27.75	28	19.75	18.5	29	29.25	27.25	23.5	29.75	28.5	26.5	30	19	23.25	15.25	5
		fly 40	0.5	0	14.5	25.75	25.5	27.25	30	28.75	27.75	29.75	30	30	30	30	30	30	30	30	30	23.75	13.25	4	0	0	0	3.25	20.5	29	29.5	30	30	29.5	29.75	29.5	29.5	27	23	28.75	29	26.75	29.25	24	26.5	24.5	19.25	18.75	22.25
		fly 41	0	0	0	0	2.75	20	27.25	29.75	29.5	29.75	27	23.75	25.5	30	30	30	15.5	5.25	5.25	0	0	0	0	0	1	8.25	11.5	24.5	21	19.25	26.5	26.5	19.75	23.5	24.75	22.75	25.25	24.25	21.75	28.25	22.25	28.25	28	18.5	7	8.25	0
		fly 42	0	0	0	2.5	11	23	28.75	22.75	29	30	30	28.25	29.75	29.5	30	30	29.5	19	18.75	16.25	2	0	0	0	3.25	23	25	27	26	29.5	30	30	29.75	29.5	27.25	27	26.25	26	24.75	28.75	29.25	29.25	22.25	27.5	23	25	22
		fly 43	3.25	8.25	16.25	13.25	23	27.75	30	28.75	30	30	30	30	30	29.25	29.25	26.5	27	25.75	18.5	18	11.5	6.25	5.25	0	0	7.25	28.75	29	30	29.5	29.25	28.75	28.5	28.5	28.75	28.75	29.75	30	29.75	29.75	29	24	29.5	25.25	26.75	29.75	27
		fly 44	0	0	3.5	10.5	21	25.25	24.25	21.5	30	28.25	29.25	29.75	29.75	25.5	26.5	25	8.25	9	10.75	2.5	7.5	0	2.5	0	1.5	18.25	28.25	28.75	29.75	30	27	22.5	29.75	30	30	30	26.5	25.5	30	28.5	30	27.5	30	30	30	30	27.5
		fly 45	0	1.75	3.5	6.75	8.25	19.5	24.25	16.75	27	26.25	29.25	25.25	29.25	19.25	14.25	28.75	27.5	20.75	6.5	5.75	7.25	5	2.5	0	5.5	15.25	18.75	23	22.75	28	29.75	30	30	30	29.5	26.75	25.25	27.5	25.5	29.75	29.5	27.75	18.75	19.75	21	13.25	12.5
		fly 46	0	0	0	0	6.5	15	17	23.25	26.75	30	28	27.75	29.75	28.25	24.5	28.5	22.75	21.5	19.5	8	7	0	0	0	3	14.5	16.75	23.75	27.25	29.25	23.5	27.5	29.25	23.25	20.75	22	29.5	24.5	26.75	28.75	20	23.75	28.75	23	23.75	16	22.25
		fly 47	0	1.25	11.75	12.75	22	22.5	25	20.75	27	23.25	22.75	27	27.5	30	30	30	27	25.25	18.25	16.75	12.75	13	2.25	2	2.5	17.25	23.75	26.75	28	24.75	26.25	30	29	29.25	26.25	26.5	18	16	22.25	23	21.5	21.75	22.5	15.5	16.75	20.5	9.25
		fly 48	0	2.5	6.75	17.75	20.5	23.25	22.75	29	24.5	23.5	25	23.5	29.5	26.25	28.75	23.5	27.75	28.25	21	9.75	5.75	3.75	0	0	0	3.5	25.75	28.75	30	29.75	30	24.5	24	18	23.5	26.25	21.5	22.25	28	25.5	16.25	21.75	15	21	21.5	13	5.5
		fly 49	0	0	0	11	19.25	24.25	25.75	29.5	29.25	26.75	30	27.5	30	29	29.75	28.25	30	29	4.5	10.5	4.75	0	0	0	0	0	0	3.75	17.25	23.25	20.25	24.25	23	17.75	14	5	8.5	29.25	25.5	18.75	27.25	19.5	14.25	15	4.5	3	0
		fly 50	4	15	23	26.75	23.75	25.75	30	28.5	29.75	29	27.5	30	30	30	30	30	30	27.25	28	22.25	16	16.75	4.5	0	3.5	26.75	29.5	30	30	30	30	30	30	30	30	30	30	30	30	30	30	30	27.5	29.25	23.75	27.75	24.25
		fly 51	0	5.5	9.25	21	27.5	26.75	22.5	28.5	28	27.75	28.75	26.5	30	30	28	24	21.5	19.75	21.75	13.75	11	8.75	1.75	0	2.5	24.25	30	30	30	30	30	29.25	30	29.75	27.75	29.25	26.5	29.5	28.75	28	29.5	29.25	29.5	26	27.5	30	29.25
		fly 52	0	0	4.75	20.25	25.5	26.25	26.25	30	28.5	29.25	29	30	30	30	29.75	25.75	30	24.25	16.5	16	16.5	6.5	0.5	0	1.5	28	29.75	30	27.75	27.5	30	29	29.5	30	27.75	27.5	29.5	29.5	25.25	24.75	28.25	30	30	28.25	29.75	30	26.5
		fly 53	0	2	17	21.75	25	22.75	27.25	27.75	28.5	27.75	30	29.25	29.75	30	30	29.5	22.75	19.5	23.5	14.5	7.5	4.5	8.25	5.25	2	18.25	24	26.5	24.5	25.75	30	30	26.5	26	20.5	27.75	30	27.5	30	28	30	25.5	22	25.5	27.25	16.25	13.25
		fly 54	0	0	9	9.5	20.75	22.5	26.75	28	26.75	29.5	30	28.5	26.5	27.5	18.75	20.5	12.25	11.5	13.25	2.75	5.5	2.5	0	0	2.5	14.75	21.5	28.75	30	30	30	28.75	28	26	30	25.25	22	26.5	29.75	26	30	30	26	25	20	27.25	22.5
		fly 55	0.25	4.5	13.75	20	15.75	19.75	29	29.5	28.75	25.25	29.5	27.75	29.25	29.75	30	30	27.25	28.5	16.5	12	6.75	5	2.5	0	4.75	26	27.25	27.75	29	30	29	30	30	29.75	26.75	26	28.75	29.75	29	27.5	26.25	28	28	29.5	30	27.5	29.25
		fly 56	0.25	1.75	5.5	8.5	12	14.75	16.25	18.75	25.5	21.5	22	26.75	29.5	24.25	22.5	16.5	11.25	10.75	8	7.5	2	5.25	1.25	1.5	0	3.75	21.5	28.75	30	30	30	29	30	30	24.5	27	27.75	23.5	23.5	15.5	29.25	26.25	25.75	26.5	21.75	20	24.5
		fly 57	0.25	1.75	4.75	6.5	14.75	16.25	18	25.25	26	26.75	24	25.5	26.75	26.5	27.25	19.5	17.5	13.25	18.75	9.5	3.75	2.75	1.25	0	1.25	9.5	23.5	27.75	25.25	28.5	27.5	26.75	22.75	22	10	17	24.75	23.75	20.75	28	21	21.75	26	18.75	16.75	11.5	9
		fly 58	0	0	0	0	9.25	12	26.75	23.25	30	30	25.25	24.5	30	28.75	25.75	15	19.25	10.75	4.25	4.5	5.5	1.25	0	0	1	8	20	17	22.5	22.5	20.5	17	11.5	10	14.75	19	24.25	26.75	22	26.75	30	30	27	28.5	13.5	2.75	2.75
		fly 59	10.5	15.75	14.75	24	21	23.75	26	25.75	26.5	24.25	23	25.5	25.5	26	27.25	27.75	26.5	24.5	23.75	22.5	17.25	19.25	15	9.25	14.25	22	29.75	26.5	28.5	30	29.5	30	22.75	27.25	30	28.75	23.5	17	21.75	23.75	19.25	29.5	26	30	27.75	27.75	28.5
		fly 60	0	0.5	3.5	17.5	18	15.25	28.25	29.5	22.5	25.5	28.75	28.25	29.25	29.5	30	25	14.25	11	6.25	3.75	0	0	0	0	2	14.75	18	19.25	21.75	24.5	26.75	29	28.25	24.25	27.75	29.5	30	27	25	29.75	29.25	29.25	30	19	18.5	17	19
		fly 61	0	0	7	9.25	11	22.5	19.5	23.25	28	27.75	29	25.25	22.75	28.75	28.5	25.5	23.25	19.75	14.5	14.25	9.75	8.5	10	3.75	9	21.75	28	29	29.25	29.75	29.5	29.5	25.5	29.75	27	27	18.75	23.5	26.25	27.5	19.25	23.75	25.25	27.25	17	23.25	20
		fly 62	0	1.25	4.5	14	19.75	18	23.75	20.5	26	24	24.75	29.5	27	30	25.25	22.5	20	19.5	18.25	10.75	6.25	1	2.5	2.75	0.25	16.5	30	30	30	30	30	30	30	30	30	30	30	30	30	30	22	23	23.75	27.75	17.5	13	16.75
		fly 63	1.25	11.5	9	15	14.75	12.25	20.25	21.75	17.75	26.75	22	24.25	22.5	27.5	19.75	20.5	23	14.25	8.5	10	5.5	5.5	7.5	1.75	1.5	17.5	23	29.75	29.75	30	30	30	30	30	30	30	30	30	28.5	22.5	24.25	27	14.75	23.5	14.5	18.75	13.5
		fly 64	0	0.25	4	14.5	9.75	18	25.5	27.5	29.75	29.75	27.25	29.5	29.75	29.5	25	24	22	13.75	5.5	5	12.5	5	0	0	3.75	7.5	11.5	23.25	28.75	29.75	29.75	29	27.5	28	29.5	29.5	29.5	28.5	30	29.25	29.25	29.75	25	28.5	27	21.25	26.75
		fly 65	0	0	0	0	4.5	14	25.75	24.75	24.25	27.5	25	24	28.5	25.25	26.75	26.25	17.75	14	11.25	7.5	1.25	1.25	0	1.25	3.5	15.5	13.5	18	20.25	26.75	29	28.75	23.5	27.5	27.75	27.25	30	29	29.75	29.75	24.5	30	29.25	26.75	15.75	18	16.5
		fly 66	0	0.75	0.75	7.25	22.25	19	27.5	24.25	27	25.75	27.5	30	25	28	29.75	19.25	14.75	18.75	9.25	6.25	2.75	0	0	0	3.25	29	29.25	26.75	30	30	27	30	30	25.75	28.5	27.5	27.75	24	27	29.25	29	28.75	25	26.25	20.25	27	22.75
		fly 67	1.75	1.75	1.25	4.25	8.75	15.25	20.25	22.75	21.75	25	26.5	26.25	24.75	27	24	19.25	28.25	19.5	17.5	7.5	6.75	1.5	2.5	0	2.5	21.5	24.25	22	24	26.5	26.25	23.5	28.25	27.25	26.25	28	21	17.25	19.25	19.5	23.25	15.25	6.75	13	13	13.5	12.5
		fly 68	0	0	5.75	8.75	17.5	17.25	22.75	17.25	25.75	23.25	18.75	23.5	29.75	30	28.75	23.25	5.5	17.75	10.25	12.25	6.5	1.25	0	3	15.5	23.75	24.75	23.75	29.75	30	30	30	29.75	28.25	28.5	28	29.5	25	29.75	28.75	29.75	30	29.5	16.5	24.75	22.75	28.75
		fly 69	0	0	0	3	5.75	15	20	18.75	23.75	30	29.75	30	28.75	25.25	29	23.5	13.5	10	5.75	1.5	0	0	0	0	0	4.25	9.25	13	20.25	28	20.25	22	23.25	23.75	24	21.75	26	21.25	24.25	23.5	20.25	22.25	19.25	19.25	12.75	4.25	1.25
		fly 70	0	0	0	4	10	11	21.5	22	23.5	26.75	25	26.75	29	25	27	29.75	21.25	23.75	12	14.5	0	0	0	0	2.25	19	28.25	29.5	29.75	28	28.5	30	27	27.75	28.25	28.75	27	21	28.5	27.75	21.75	26.25	24.5	24.5	19.5	16.5	11.5
		fly 71	0	3.25	9	13.25	22	22.25	24.25	25.75	24.5	24.25	22.25	29.5	30	30	26.25	26.5	19.5	9.5	16.5	4	6.75	3.75	1.5	3	0.75	22.75	29.25	30	30	30	28.75	27	23.75	30	30	30	23	25.5	26.25	23.75	26.25	27.25	28	20	25.25	26.25	20
		fly 72	0	0	0	4	8	13.5	23.5	26.25	27	28	30	26.5	27	29.5	28.25	22.5	20.25	20.75	15.25	5.5	1.25	0	0	0	0	1.5	19.25	30	30	25.25	21	27	24.5	30	28.25	20.75	28.5	21	21.25	28.5	26.75	20.5	29.25	17.5	29.25	14.25	22
		fly 73	0	0	7.75	17.25	21.75	20.5	26.25	25.25	28.75	26.5	29.75	27.75	28.5	28.5	29.75	21.25	19.75	17.5	12.75	13	2.75	1.25	0	0	12.75	23.75	26	28.75	30	29.25	29.25	28.75	30	30	30	29.5	29.5	30	30	26.75	30	29.75	29.25	22	24.75	24.75	24.75
		fly 74	0	0	10.25	14.75	18.5	23.5	25.25	25.25	27	28	29	29.25	29.5	28.5	26.75	22	16.75	16.5	17.25	12.5	12.25	5.75	5.5	0	13	27.5	29	30	30	30	30	30	30	30	30	30	30	30	30	30	30	30	30	30	21.75	22.5	21.75
		fly 75	0	5.25	13	16.25	24	26.25	26.5	28.75	23.5	26.75	26.5	28	29.75	29.75	30	28.25	25.5	25	21	19	16.25	8	4.75	1.5	2	22.5	28.5	29.75	30	30	29.75	30	30	29.75	30	30	27.75	28.5	30	30	30	30	29.75	30	28.25	27.75	28.25
		fly 76	0	0	2.75	15.25	20	21	21	22.5	28.5	21	23	27.75	26	28.25	21.75	18	14	13.25	11	8	11.25	1.25	0	0	0.25	7.75	17.5	19.25	25.75	26	28	25.25	22.5	18.25	15	22.5	25	15.25	17.75	22.75	21.5	26	24	12.75	10.25	13.25	6.5
[truncated: 1 more columns]

## Sheet: Fig 5M
		Sleep (min)			Latency (min)			P[doze]			P[wake]
		VT30559>PKA.R1GG	VT30559>PKA.R1BDK		VT30559>PKA.R1GG	VT30559>PKA.R1BDK		VT30559>PKA.R1GG	VT30559>PKA.R1BDK		VT30559>PKA.R1GG	VT30559>PKA.R1BDK
	fly 1	856.25	946.25		73.25	32.5		0.23193	0.33367		0.1078	0.10591
	fly 2	721	790		50	35.75		0.09594	0.15637		0.078944	0.10057
	fly 3	564.75	633.5		86.5	26.75		0.24602	0.25807		0.20961	0.19689
	fly 4	899.75	711		64.75	47.75		0.13947	0.15517		0.067058	0.1197
	fly 5	602.75	815.75		81.25	33.25		0.12053	0.25031		0.12608	0.12363
	fly 6	694.5	652		50.75	41.5		0.17441	0.15645		0.13025	0.13865
	fly 7	800	961		64	28		0.15004	0.14924		0.092083	0.060472
	fly 8	726.75	835.5		65.25	52.5		0.27694	0.36132		0.15438	0.14436
	fly 9	822	859.5		32.25	62.25		0.19746	0.18695		0.10195	0.091948
	fly 10	418.5	1089.75		122.75	45		0.10524	0.31443		0.17785	0.067534
	fly 11	199.5	831.5		109.25	35		0.14028	0.28977		0.36264	0.13389
	fly 12	816	896.75		46.5	27.5		0.17888	0.32174		0.10199	0.11358
	fly 13	768	736.5		162	73.5		0.25573	0.26994		0.14734	0.15106
	fly 14	750	1168.5		62.75	20.75		0.10416	0.46706		0.080362	0.06484
	fly 15	511.5	1014.5		51.75	74.25		0.073655	0.3702		0.10636	0.097031
	fly 16	731.75	748.5		62.5	61.25		0.28394	0.32702		0.14919	0.16813
	fly 17	515.75	945.75		78	50.5		0.11984	0.27528		0.15623	0.097583
	fly 18	901.5	850.5		88.25	52		0.1428	0.18663		0.069397	0.094804
	fly 19	495.5	701.5		93	72		0.15761	0.16154		0.18959	0.12324
	fly 20	732.5	971.75		107.75	78.25		0.18827	0.28898		0.12732	0.09186
	fly 21	766	917		59.5	60		0.15464	0.22358		0.10441	0.088765
	fly 22	849.5	964.75		70.25	54.25		0.13974	0.12588		0.079809	0.052937
	fly 23	895.5	779.75		36.5	42.25		0.22506	0.17447		0.096773	0.10612
	fly 24	919	740.75		35.25	89.75		0.17534	0.23992		0.077501	0.14406
	fly 25	816	873.5		53.5	78.75		0.11419	0.18083		0.07213	0.08799
	fly 26	886.5	923.75		77.25	41.25		0.16484	0.3739		0.080259	0.11902
	fly 27	484.5	932		56.75	79.5		0.20027	0.16139		0.22633	0.06813
	fly 28	1326.25	868.5		4.5	90.5		0.71506	0.14919		0.03562	0.078589
	fly 29	879	901.75		45.25	72.75		0.13094	0.24867		0.067857	0.099661
	fly 30	804.5	1105		38.75	28.75		0.1009	0.2605		0.065681	0.056559
	fly 31	917.25	891.75		60.75	57		0.14299	0.11392		0.067098	0.059177
	fly 32	577	964.25		40.75	41.5		0.18069	0.25332		0.17402	0.08868
	fly 33	968.75	965		26.5	85.25		0.21177	0.17259		0.073231	0.065189
	fly 34	1172.5	1065.25		13.75	37		0.18596	0.2496		0.036569	0.065256
	fly 35	933.5	731.75		28.25	91.5		0.12322	0.16629		0.056011	0.1155
	fly 36	860.25	1020.25		57.25	54.75		0.25069	0.35347		0.11686	0.087861
	fly 37	854.5	1064.5		17.75	31		0.13709	0.36622		0.074187	0.081574
	fly 38	786	839		43.75	39.25		0.16399	0.20823		0.10105	0.10498
	fly 39	868.5	987.75		24	51.25		0.28519	0.23296		0.11978	0.076738
	fly 40	709.5	1097.5		43	58.75		0.1494	0.33579		0.11396	0.069649
	fly 41	724	772.25		68	43		0.10673	0.20019		0.088321	0.12071
	fly 42	650.5	1016.5		70.5	28.25		0.22799	0.19963		0.1685	0.065831
	fly 43	829.5	1134.75		56.25	54		0.12986	0.35943		0.076297	0.063175
	fly 44	1058	1018.25		21.5	42		0.28791	0.27045		0.069384	0.073502
	fly 45	991	910		83.25	22.75		0.19745	0.18352		0.066442	0.080008
	fly 46	618	899.75		67.25	39.25		0.089253	0.20925		0.10174	0.092882
	fly 47	1041.75	949.5		92	40.75		0.14777	0.25899		0.046372	0.09369
	fly 48	927.5	902.5		34.75	58.25		0.20427	0.2485		0.084746	0.10312
	fly 49	586.5	733		106.25	127.25		0.1412	0.072724		0.14439	0.063001
	fly 50	1064.25	1220.5		98	27.75		0.15978	0.24097		0.045218	0.034171
	fly 51	593.75	1123.5		68.5	34.25		0.11613	0.30139		0.12481	0.058625
	fly 52	669	1122.75		72.5	31.5		0.27269	0.24521		0.17669	0.051612
	fly 53	663.75	1050.75		69.75	37.75		0.15914	0.36139		0.13552	0.084056
	fly 54	595.5	971.5		112.5	29.75		0.15488	0.37964		0.152	0.10435
	fly 55	657.75	1113.25		104.25	27.75		0.2363	0.42534		0.17105	0.07235
	fly 56	1043.75	888		49.75	65		0.27241	0.34107		0.074413	0.12398
	fly 57	482.25	827.5		93	44.5		0.14849	0.30289		0.19366	0.13418
	fly 58	921.5	750.5		57	40.25		0.21783	0.25324		0.084648	0.14576
	fly 59	665	1144.75		93	14.75		0.33129	0.53313		0.20119	0.079176
	fly 60	749.75	908		64.25	30.25		0.18853	0.23923		0.12487	0.097358
	fly 61	619.5	992.5		90.75	22.75		0.1766	0.42122		0.15647	0.10769
	fly 62	484.75	986.5		77.5	38.5		0.10216	0.29714		0.14971	0.088568
	fly 63	894.5	929.5		102.5	46		0.26345	0.40735		0.10695	0.12205
	fly 64	1089.5	988.5		55.5	39.75		0.31411	0.3142		0.067969	0.09336
	fly 65	343.5	881.5		103	26.25		0.16985	0.23957		0.29167	0.10449
	fly 66	469.75	991.25		174.5	28.5		0.30938	0.25995		0.27928	0.081871
	fly 67	945	818.5		74.25	34.5		0.27503	0.3355		0.094785	0.14625
	fly 68	786.5	990.25		22	14.75		0.2812	0.30424		0.14318	0.088665
	fly 69	813	718.5		57.25	80.75		0.16174	0.22526		0.094788	0.14676
	fly 70	828	913.25		80.5	34		0.18252	0.17154		0.1033	0.07838
	fly 71	595	996.75		67.25	34		0.2187	0.32036		0.18173	0.090096
	fly 72	816	889		50.25	67.75		0.19456	0.10652		0.10711	0.056788
	fly 73	850.75	1054.25		40.75	16.75		0.18462	0.29989		0.090269	0.074729
	fly 74	791.75	1091.5		73	15.25		0.21864	0.31889		0.12043	0.068492
	fly 75	981.75	1155		95	36		0.20081	0.32307		0.0701	0.054483
	fly 76	1059.25	780		12.75	42.25		0.37341	0.26556		0.082575	0.1394

## Sheet: Fig 5N
			bin 1	bin 2	bin 3	bin 4	bin 5	bin 6	bin 7	bin 8	bin 9	bin 10	bin 11	bin 12	bin 13	bin 14	bin 15	bin 16	bin 17	bin 18	bin 19	bin 20	bin 21	bin 22	bin 23	bin 24	bin 25	bin 26	bin 27	bin 28	bin 29	bin 30	bin 31	bin 32	bin 33	bin 34	bin 35	bin 36	bin 37	bin 38	bin 39	bin 40	bin 41	bin 42	bin 43	bin 44	bin 45	bin 46	bin 47
	inc1;VT30559>PKA.R1GG	fly 1	0	0	0	0	0	7.5	7.25	11.5	12.5	19	13.25	14.25	11.75	13.5	12.5	15	3.75	3.25	1.25	1.5	0	0	0	0	0	0	6.75	23	30	30	30	28.5	16.75	16.25	14.25	11.5	1.75	1.5	1.5	3	1.75	4.75	3	0.75	1.25	0	0
		fly 2	0	0	0	0	0	0	0	0	0	1.25	0.25	4.5	1.5	0	0	1.25	0	1.5	1.25	1.25	0	0	0	0	0	0	0	2.75	1.25	0	0	0	0	0	0	3.25	0	0	0	0	0	0	0	0	0	0	0
		fly 3	3	3.25	0	0	2.5	1.75	0	0.75	5	1.25	0	0	1.75	3	0	0	0	0	1.25	0	0	0	0	0	0	0	0	0	0	4	1.25	1.25	0	0	0	0	0	0	1	1.5	0	0	0	0	1.25	0	0
		fly 4	0	0	0	0	0	0	0	0	1.25	0	1.25	4.5	0	0	3.25	1.5	1.25	0	0	0	0	0	0	0	0	0	0	0	0	0	0	0	0	0	0	0	1.5	0	0	0	0	0	0	0	0	0	0
		fly 5	1.75	14.25	20.5	21	28.75	28.5	27.5	14.5	9.5	16.5	12.5	16.5	18	9.5	9.75	13.5	11	3.5	4.5	11.75	1.75	0	0	0	15.25	22.5	21	19.25	16.5	18.25	11.25	13.75	11	16	15.25	18	13.5	15.75	19.75	13.5	19.75	20.75	16	9.5	8.25	10.25	9.5
		fly 6	0	3.25	5.5	6.25	9.5	14.25	18	16.5	17.5	15.25	20.25	22.25	12.5	17.5	14.75	13.5	14.5	16.25	11.25	11	1.5	5.25	0.5	0	1.5	15.75	27.5	29.25	22.5	5	6	7.75	5.25	8.75	8.25	2.75	6.25	6.25	3.75	7.5	3	2	0	0	1.25	0	0
		fly 7	2.5	2.75	11.5	8.75	10.5	7.25	10.25	15.75	12	15.5	16.25	17.5	28.5	28	10.25	15	12.25	3.75	8	5.25	0	0.5	0.75	0	0	0	0	0	0	0	0	2.25	4.5	2	3.75	2.5	1.25	3.5	0.75	3.25	3.25	6.25	4.75	2	2.25	0	3
		fly 8	0	0	1.5	3.75	6.75	3.5	12.75	8.25	9.5	13.75	15.5	14	13	7.25	11.5	9	13.5	2.75	1.25	0	0	0	0	0	0	0	0	11.25	12.75	7.5	1	0	1.5	0	0	0	1.25	0	1.25	0	0	0	0	0	0	0	0
		fly 9	0	2.5	0.25	1	3.25	2.75	5.5	4.5	4.25	1.75	6	2.5	9.75	12.25	11.5	2.5	2.75	1.75	2.25	0	0	0	0	0	0	0	1	7.75	9.5	12.5	12.5	4	0	0	0	0	0	0	2.25	1.25	0	0	1.75	0	0	0	0
		fly 10	1.25	4	2.5	14	7.25	6	3.75	7.25	0.75	14.5	7.5	16	6.5	8.25	13.75	4.75	8.25	1.5	7.25	0	2	0	0	0	0	0	0	0	0	0	0	0	0	0	0	0	0	0	0	0	0	0	0	0	0	0	0
		fly 11	0	0	0	0.25	4	1	7.25	5.25	12.5	9	11	6.25	6.25	5.25	2.75	3	1	0	0	0	0	0	0	0	0	0	0.25	6.75	6.25	4	1.5	1.25	0	0	0	0	0	0	0	0	0	1.25	0	0	0	0	0
		fly 12	0	0	2.25	4.25	5.5	13.5	9.25	13.25	11.25	17.5	12.5	22.5	12.5	12.75	19	17	13.75	11.25	12.5	7.25	1.75	0	0	0	11.25	28	29	29.5	22.5	24.5	15.5	14	8.25	9.5	7.75	2.5	9.75	6.25	4.5	4.5	7.75	4.75	0.25	2	0	0	0
		fly 13	0	0	0	0	0	0	1.25	0.75	1.75	1.25	3	4.25	6.25	3.75	2.75	2.5	1.25	1.5	1.5	1.5	0	0	0	0	0	8.75	12.75	19.25	15.75	13.25	7.75	13.5	7.5	9	6.5	8	10.25	9.75	7.5	5.75	8.25	4.75	6	2.5	0.75	1.5	0
		fly 14	0.25	1.5	3	8	10.75	14.5	15.5	22	19	22	24	22	23.75	19.5	16	21.25	14	8.5	2.5	2.5	2.25	1.5	1.25	1.5	0	0.5	5.5	12.25	10	1.5	3	5.25	0.5	1.75	1.25	3.25	5.25	4.5	6.25	2.25	2.75	3	2.5	0	0	0	0
		fly 15	0	0	0	1.25	0	0	0	1.25	4.25	2	6.75	1.75	2.25	5	0	0.75	0.75	0	0	0	0	0.5	0.75	0	0	2.25	1	0	0	0	0	0	1.5	0	0	0	0	0	0	0	1.25	1.25	1.5	0	0	0	0
		fly 16	0	0	0	2.5	0.75	3	6.25	6.5	4.5	8.25	14.5	6	14	15	9	5.25	7.25	6.25	1	1	0	0	0	0	0	9	16.5	21.25	27.25	7.75	8.75	8.25	0	1.25	0	2.75	2.5	1.25	2.75	1.5	1.25	2.25	1.5	1.5	0	0	0
		fly 17	1.25	1.25	0	2.5	0.25	2.5	1.75	6	3	4.75	3	5.25	7.25	3.25	5.25	4.75	6.5	2.75	1.25	1.25	0	0	0	0	0	0	0.25	12	12	10.75	2	1.5	0	0	6.25	0.5	1.75	2.25	4.25	0	1.25	0	2.75	0	0	0	0
		fly 18	0	14	15	15	19.5	19.25	20.25	18.25	16.75	22.75	14	21	14	15	16	9	10.5	10	10.25	5.25	4.5	4.75	3	1.25	18	27.75	21.25	22.5	21.75	8.25	9.75	12.25	13.5	8.25	6	10.75	9.75	12.25	4.75	9	7.75	8.5	17.25	18.75	5.75	10	9.25
		fly 19	0.75	0	0	2.5	2.75	3	0.75	0.75	5.25	1.75	3.75	1.25	2.5	5.75	4.25	4.25	0	3.25	1.25	0.75	0	0	0	0	0	0	1.25	3.25	0	1.25	4	2.25	0.75	0	0	0	1.25	1.5	1.5	0	1.5	1.5	0	0.25	2.25	2.25	0
		fly 20	6	1.5	5.75	4.25	5.5	8	3.75	4.5	1.25	9.25	4.5	7	6	5.75	3.5	5.75	4.25	2.75	1	1.75	0	1.5	0	0	0	0	0	1	2	2.25	2.75	0	1.25	4.5	5.75	5.25	3.5	6.25	6.75	7.75	10.5	6	6	1.75	7.5	8.25	5.75
		fly 21	1.25	2.25	13.75	18.75	11.5	22.75	16.25	23.25	15.75	23	23.25	23.75	20.25	19.5	22.5	18.25	10.75	10.75	18	2.75	4.25	0	1.25	0	9.25	28.25	28.5	26.75	14	12.25	2.75	0	1.25	2.25	7.25	5.75	5.75	8.5	5.75	7.75	10.25	8.75	4.25	4	4	1.25	1.75
		fly 22	0	0	1.75	0.75	8.5	18	18.25	9.75	10.25	20.25	20.25	12.25	14.25	19.5	15	18.25	20.25	9.5	2.5	1.75	0	0	0	0	0	3.5	3.5	4	7.75	1.25	1.5	5.25	8.25	2.5	2	9.75	3.25	5.5	4.5	6	6	3	0	0	0	0	0
		fly 23	0	0	0	0	3.25	1.25	2.75	2	4	3.5	5.75	5.75	2.5	1.25	1.25	0	0	0	0	0	0	0	0	0	0	0	0	0	0	0	0	1.75	1.75	0	1.5	1.5	0	1.75	0.75	1.5	0.75	3.25	0.25	0	0	0	1.5
		fly 24	0	0	0	4.5	9	8.25	6.75	10.5	3.25	15.5	17.25	12.75	23.75	29	27.25	22.5	21	13	2.75	0	0	0	0	0	4.25	15	18	21.5	11.75	7.5	7.5	7	2.5	0	0.25	1.75	0.75	1	3	2	0	0	0	0	0	0	0
		fly 25	1.25	0	5.25	0	6.75	6.75	4.25	3.25	14	11	14.25	9	14.25	21.75	19.5	21.5	17.25	17.5	16.5	5.25	1.75	1.5	0.5	0	0	0	1.5	0	0	2.5	1.25	0	0	3.25	0	2.25	1.5	1.5	2.5	0	0	0	0	0	0	1.25	0
		fly 26	0	0	0	0	0	0	0	0	0	0	0	1.25	0	0	0	1.25	1.25	0	0	0	0	0	0	0	0	0	0	0	0	1.25	3.25	1.25	0	0	0	0	0	0	0	0	0	0	0	0	0	0.75	0.75
		fly 27	0.25	6.5	11.5	15.75	27.5	27	25.25	24.75	28.75	29.75	30	26.5	28.5	30	30	30	14.75	9.25	4	1.25	0	0	0	0	0	0	15.25	29.25	30	30	27	19.5	13.75	7.5	0	3.5	6.5	8.75	9.5	9.5	17	16.5	5.75	0	0	0	0
		fly 28	5.5	4	9.5	5.25	2.25	7	5.5	3.75	6.25	8.25	11	11.25	11	7.75	1.75	6	13.25	10.25	3.25	3.75	1.25	1.5	0	0	0	0	0	0	0	0	0	0	0	0	1.25	0	1.5	2	1.5	1.75	2.25	1.5	2	0	2.5	0	1.25
		fly 29	0	0	0	0	0	1	1.5	0.5	0	0	0	0	0	0	0	1.5	0	0	0	0	0	0	0	0	0	0	0	0	0	0	0	0	0	0	0	0	0	0	1.75	0	1.5	1.75	2.75	1.25	0	0	0
		fly 30	0	0	0	1.25	2.25	2.75	1.5	2.5	2.5	6.75	3	6	8.25	7.5	4	5.5	3	1.25	0	0	0	0	0	0	0	2	16	26.5	10.25	2.5	2.5	0	0	1.25	0.5	1	0	1.25	0	0	1	3.25	0	0	1.25	0	0
		fly 31	0	0	0	0	0.25	10.25	4.25	3.75	6.25	7.75	10.75	8.75	17	27	17	16.75	0.75	0	0	0	0	0	0	0	0	0	2.75	8.75	7.5	1.5	0	0	0	0	0	0	0	0	0	0	0	0	0	0	0	0	0
		fly 32	0	1.25	9.5	15.5	16.75	23.25	16.75	19	23.25	20.5	23	20.75	22	16	26.25	9.75	5.25	7.75	7.75	0.25	0	0	0	0	16.75	29.75	29.25	25.5	22.75	23.5	16	12.25	8.75	7.5	7.5	3.5	7.75	13.75	10	4	7.25	2	4	5	0	1.75	0
		fly 33	0	0	0	0	7	4.75	17	12.25	14	19.25	19.25	12	22.25	15.5	18.5	6.25	7.5	1.75	2.25	0	0	0	0	0	0	0	0	1.25	2.75	0	0	2.5	0	0	1.25	2	0	0	1.5	0	3	1.5	0	0	0	0	0
		fly 34	0	0	2.5	1.5	6.75	3.25	7	8.25	7	5.5	11.25	7.5	3	5	6.5	5.5	4	0.25	0	0	1.25	0	0	0	0	0	0	0	0	7	2.25	3.5	5	13	4.75	0	4	3.25	6.25	4.75	3	5.75	2	1.75	1.75	1	2
		fly 35	0	2	2.25	1	3	0	1.5	4.75	7.25	5	12	8.25	11.5	9	3	6.75	8.75	4.25	0	0.25	1	0	0	0	0	0	0	0	0	0	0	0	0	0	0	0	0	0	0	0	0	0	0	0	0	0	0
		fly 36	1.25	1.5	7.75	12.25	18.5	18.5	28.25	24.75	24.5	25.5	13	23	25.5	25	23	23.5	9.5	3.5	3	1.75	0	2.5	0	0	0	0	0	4.25	13.75	11.25	6.25	1.75	6.5	12.5	0.25	1.25	4.75	9	6	9	6	4.75	6.5	1.75	1.25	0	0
		fly 37	8	12	17	18.5	16	18.75	16.75	13.25	16	17.75	15.25	18.5	19	18.25	14.75	10.75	12	10.5	9	5	4.25	0	0	0	0	0	0	0	1	7	6.25	2.5	0	3.75	2.25	1.25	1.25	4.5	0.75	1.25	1.25	0	0	0	0	0	1.5
		fly 38	0	0	0	0	0	1.25	1.75	1.25	2.5	2.5	4.75	2.5	4	6	3.75	0	0	0	0	0	0	0	0	0	0	0	0	0	0	0	0	0	1.25	1.25	0	1.25	1.5	0	2.75	2	0.5	0	0	0	0.75	0.5	0
		fly 39	2	2.75	3.75	9	20.75	28	29	30	30	27.25	24	29.25	30	28.75	24	11.75	6.25	1.75	0	0	1.25	0	1.75	0	15.25	30	30	29.75	29.5	28.75	29.5	29.25	26	24	16	7	9.5	14.5	14.75	21.75	21.25	12	0.25	0	0	0	0
		fly 40	0.75	0	2.75	7.75	15.25	4.75	7.75	12.75	18.75	14.5	18.5	17.25	14.75	20.25	21.5	16	10.75	8.25	7.5	3	3.25	0.75	0.75	0	0	0	7.75	29.5	30	29	25.75	21.25	21	10.5	13.75	15.25	16.75	11.75	13.5	20	16.25	20.25	16.5	6	4	6.25	7.25
		fly 41	1.25	0	0	1.25	0	3	0	2.5	0.25	0	0	3	3	0	0	1.5	2.25	0	2.5	0	0	0	0	0	0	0	5.5	10.5	10	9.5	0	0	0	1.5	0	0	0	0	0	0	1.25	0	0	2.5	0	0	1.25
		fly 42	2.5	1.75	3.25	3.75	5.75	9.75	8.5	5.25	11.75	4.5	9.75	14.5	10.5	9.25	16.5	16.75	3.5	7.75	3.75	1	0.25	2.75	0	1.25	8.25	30	30	27.25	22.5	23.75	13.25	14.5	8	4.75	6.5	3.25	0	1	3.5	1.25	1.25	1.25	9.5	8.75	5	0.25	0
		fly 43	3	0	1.25	2	1	3	5.25	5.5	8.75	8	13	9.25	7.75	11.75	6.5	9.5	4.5	0	0	0	0	0	0	0	0	0	0	0	0	0.75	0.5	0	0	0	0	0	0	0	0	0	0	0	0	0	0	0	0
		fly 44	0	0	0	0	0	0	0	0	0	0	0	0	1.25	1.5	0	0	0	1.5	0	0	0	0	0	0	0	0	0	0	0	0	0	0	0	0	0	0	0	0	0	0	0	0	0	0	0	0	0
		fly 45	0	4.75	21	26.5	29	21	23.5	24.75	24.75	22.25	21	20	17.75	22.25	26.5	12.25	17	10.75	8.25	4.25	8.5	4	0	0	25.5	30	30	30	29.75	27.25	27.25	28.5	23.5	24	22.75	13.75	22.75	17.75	18.25	21.25	18	16.75	23.5	10	16.25	18	11.5
		fly 46	0	1.25	0	1.25	0.5	2	2.25	3.75	2	7.75	9.25	4	6	7.25	3	3	1.25	0	1.25	0.75	0.5	0	0	0	0	0	0	0	0	1.25	0	5.75	7.25	0.25	2.5	1.5	2.25	0	2.25	5.5	1.25	7	4.5	4.25	3	3	1
		fly 47	1.5	10.25	8	10.25	7.75	9	9.5	12.75	18	11	10	22.5	24.5	16.75	15.5	9.25	10.25	8.5	8	7.5	2.5	0	0	1.75	4.75	6.75	11.25	13.25	5	10.25	8.25	6.25	9	4.75	3.5	0	2.75	8.25	7	10	11	9.75	6.25	8.75	6.25	4	1.25
		fly 48	1.5	1	12.5	7.25	11.5	13.5	13.25	11.75	21.25	15.75	17.5	21.75	12.5	19.25	17.75	20	8.25	1.75	6.5	1	0	0	0	0	0	0	0	4.25	10.25	18.75	27.25	21.75	16.75	7.5	4.75	0	0	0	0	6.25	5.75	1.5	1	0.25	0	2.5	0
		fly 49	0	0	0	3	3	0.5	2.25	4	2.75	9	3.75	11.5	6.5	5.25	2.75	3.75	8.25	1.75	1.25	0	0	0	0	0	0	0	0	1	2.25	7	1.5	0	0	0	1.5	0	0	0	0	0	0	0	0	0	0	0	0
		fly 50	1.25	6.75	4.25	9	8	13.5	9.25	14	15	12.5	6.5	12	14	15.5	12.25	11.75	2.75	7.25	10.75	5.25	6	2.75	0	0	0	0	0	0	0	0	1.5	0	3.5	3.25	5	4.25	2.75	1.75	1.5	7.5	6	1.5	5.5	3.5	3.75	2	0.5
		fly 51	2	0	2.5	1.5	3	3.25	2.75	3.75	2.75	4.5	3	3	2.5	2.75	6.25	0.75	8.75	3	1.25	5.25	3	0.5	0	0	0	0	0.25	1.75	5.75	2.75	3.25	1.5	5.5	3	3	1.75	11.5	1.75	3.75	5.25	1.75	2.25	0.75	4	2.75	6.5	0.5
		fly 52	8	6	4.25	11	12.25	17	22.75	19.5	16	17.25	25	19.5	17	22.25	20.25	21.75	16.5	6.5	8.25	12.25	5.5	4	1.75	0	0	0	0	1.25	5.75	19.75	25.5	20.5	12.25	9.75	9	14.25	9.75	13.75	21.5	15.75	19	4.5	6	1	3.75	4.5	3
		fly 53	0	0	0.25	1	1.25	4.5	6	3.75	4.25	5.75	7	10.25	6.75	11.25	6	6	3.5	2.5	1.25	1.25	0	0	0	0	0	0	0	2.75	0.25	0	0	0	0	0	0	0	0	0	0	0	0	0	0	0	0	0	0
		fly 54	8	11.5	17.25	19.25	19.25	21	14.75	27	22	14	9.5	20.25	29.25	18.25	23.25	19	14.25	17.75	20.75	9.5	4.75	3.5	6.75	0	0	0	5	13	23.5	17	21	16.5	14.25	1.5	5.25	7.5	11.75	14.25	7.25	5.5	3.25	6.25	11.5	10.5	7.25	5.25	5.25
		fly 55	0	0	0	0	0	0	0	0	0	0	0	0	0	0	0	0	0	0	0	0	0	0	0	0	0	0	0	0	0	1.25	0	0	0	0	0	0	0.25	1	1.25	0	0	2	0	0	0	0	0
		fly 56	0	0	1	1.75	2.75	6	1.25	5.5	3.25	9	6.75	10.25	11.75	5.75	7.25	5	11.25	0.75	2.25	0.75	0.25	1.25	0	0	0	0	0	0	0	5.75	7.5	1	0	0	0	0	0	0	0	0	0	0	0	0	0	0	0
		fly 57	0	0	0	0	0	1.5	0	0.75	2.25	2.5	3	3	1.5	3.25	4.25	2.75	0	0	2	1.5	0	0	0	0	0	0	0	0	0	0	0	0	0	0	0	0	0	0	1.75	0	0	0	0	0	0	0	0
		fly 58	0	0	5	15.75	13.5	15.5	12.25	17.25	20.75	26.25	27.75	26.25	28.75	29.25	27.75	30	10.5	3.5	12.75	4	1.5	2.25	0.5	0	2.25	14.75	24	29.5	24.75	22.5	19.75	5.75	1.75	0.25	4.5	1.25	0	1.25	1.75	0.25	2.75	0	0	1.25	0	0	0
		fly 59	3.5	17.75	14.25	16.25	28.5	26.5	27.25	27.75	22.5	21.5	25	27.5	16.5	23.75	24	24.5	10	15.25	6.5	8.5	9	3.5	3.5	1.25	0	9.75	16.25	28.25	23.25	26.25	18	24.5	23.5	18.25	20.5	14.75	14.5	15	13	21	15.75	16.25	9.75	12.75	8.5	6.25	7
		fly 60	0	0	0	0	11.25	16.25	19.5	23.5	22.5	24.25	21.5	29	21	25.75	24.5	20	7.5	7.75	1.25	1.25	0	0	0	0	0	8.75	22.5	22	26.75	12.75	2.25	0.75	3.25	1.25	0	0	1.75	1.75	1.5	3.5	3.5	3	2.5	0	0	1.25	0
		fly 61	8.5	8.75	13	10	12.5	15.75	15.25	10.75	14.75	14.75	11.25	16.5	13.75	14.75	7.5	19.25	11.25	6.5	2.75	3.5	2.75	4.25	0.25	0	11.75	29.75	30	30	22	16	22	8.75	13	21	10.5	9.25	14.25	7.75	16.25	17.75	16.75	10.5	0	3.75	7	9.75	5.5
		fly 62	22.25	22.5	20.75	12	16.5	22.75	26	27.25	24.75	18.25	22.5	23.25	28.5	28.5	23	27.25	19.75	14.25	18.75	20.25	23	17.25	8.25	7.5	0	0	5.25	11.25	25.75	21.5	22.5	28.25	25.5	28.5	23.75	19.75	19.75	19.25	27.5	29	29.25	28.5	18.5	16	13.25	18	15.75
		fly 63	4.25	7.25	13.75	15.75	20	22.25	17.25	19	13.5	16.5	16.5	17.25	22.5	16	21.5	8.5	4.75	7	4	1	0.25	0	0	0	0	0	0	2	0.75	3	1.5	0	0	0.5	1	3	1.25	0	0	2	0.25	1	0	0	0	0	0
		fly 64	5	8.75	10.75	10.5	18.5	17	16.25	17	18.75	19.25	14.25	23	14	17.5	23.25	21.75	13.5	16.5	17.75	15.25	14.75	6	2.75	2.75	0	0.25	15.25	24.75	25.25	25.5	23.5	7.5	12.25	12	13.25	6.75	6.75	13	16.25	15.5	14.75	12.5	15.25	10	10	7.75	11.5
		fly 65	0	0	0	1.25	2.5	5	2.25	6.25	1.25	4	1.25	10.25	9.5	4.5	4	3.75	0.25	2.25	0	0	0	0	0	0	0	0	0	2	2.5	1.25	0	0	0	0	3	0	1.25	2	4.25	3.5	3	0	1.25	1.25	0	0	0
		fly 66	0	0	0	1.25	0.75	4	1.5	0	0	2.25	1.75	5	4.5	2	4.5	0	1.5	2.75	2.5	1.25	0	0	0	0	0	0	0	0	0	0	0	0	0	0	0	0	0	0	0	0	0	0	0	0	0	0	0
		fly 67	0	0	0	0	0	0	0	0	0	0	0	0	0	0	0	0	0	0	0	0	0	0	0	0	0	3.25	9.75	12.75	7.75	6.25	1.25	0	0	0	0	0	0	0	0	0	0	0	0	0	0	0	0
		fly 68	0	0	0.25	1	5.5	3.25	4.75	9.5	6.5	7.75	6.5	6.5	10.25	13.5	2.75	10	5.5	3.25	1.25	0	0	0	0	0	0	0	0	0	0	0	0	0	0	1.25	0.75	0.5	0	0	0	0	2.75	0.5	2.5	0	0	1.75	0
		fly 69	9.5	16.75	21	24.25	24.5	25	26.25	29	26.5	28.75	25.25	28.25	26.25	22.75	23	24	25.75	20.75	13	11	7.5	0	1.75	1.25	0	0	3.5	14	26.25	23.75	22	24.75	18.25	19.75	13.25	12.5	11.5	16	14.25	15.25	15	18.25	11	11.75	4.25	0	0
		fly 70	5.5	7.75	1.5	11.25	13	15.75	19.5	2.25	18	19	19.5	20.5	15.25	21.75	24.75	11	6.75	7.25	9.75	4.75	2.25	1.25	0	1.75	0	0	1.5	3.75	7	9.5	6	11.25	9.75	3.5	4.25	0	4.25	3	4.25	1.5	1.25	0	0	0	0	0	0
		fly 71	0	0	0	0	0	0	0	0	1	0.25	0	2.75	6.25	4.5	0	1.5	1.25	0	1.25	0	0	0	0	0	0	11.75	12	9.75	8.25	3.75	2.25	0	0	0	1.5	0	0	0	0	1.5	0	1.25	0	0	0	0	0
		fly 72	0	0	0	0	0	0	0	0	1	0.5	1	3.25	1.5	5	5	0	7.25	1.5	0	0	0	0	0	0	0	0	0	0	0	0	0	0	0	0	0	0	0.75	0.5	0.25	1.25	0	1.5	0	0	0	0	0
		fly 73	0	0	0	0	1.25	0	5.5	5	8.75	17.75	7	14.25	26.75	27.5	12.5	3.75	8.75	4	0	0	0	0	0	0	0.75	12.25	16.25	20.25	18	12.75	0	0	5.75	1.75	5.25	4	7	3	3.25	1.5	1.75	1.75	0	0	0	0	0
		fly 74	1.5	0	0	1	1.75	2.5	7	4.25	0	2	7.25	6.75	4.25	5	6.5	7.75	4.25	8	4.75	1.75	0	0.5	0.75	0	0	6.75	22.5	24.5	29	29.75	21.75	15	6.5	4	4.25	7.5	6	11.25	6.25	11.5	7.75	9.25	11.5	0.25	0	2.75	2.5
		fly 75	0	0	0	0	8.5	10	3	0	8.5	15.5	17	13.5	8.75	12.5	3.25	4.5	4.75	0	0	0	0	0	0	0	0.75	7.25	30	30	30	30	24.25	18.25	8.5	0	0	4.5	2.5	0	2.75	5	0.25	2.75	1.25	1.25	0	0	0
		fly 76	0	1.5	2.75	5	7.25	3.25	8.25	14.25	15.25	22.5	20	23.25	20.75	14.25	11.75	3	1.5	2.25	2.25	0	0	0	0	0	0	5	16.75	24.25	22.5	15	7.25	0.5	0	2.75	0	3	0	0	0	1.5	1.25	0	0	0	0	0	0
		fly 77	0	0	0	0	0	1.25	0	0	0	1.25	2.75	1.25	1.5	0	2.5	1.5	0	0	0	0	0	0	0	0	0	0	0	0	0	0	0	0	0	0	0	0	0	0	0	0	0	0	0	0	0	0	0
		fly 78	0	0	0	1.25	0.25	6.25	4.5	6.5	9	10.5	1.25	11.75	5.25	5.5	10.75	4	4.25	0	0	0	0	0	0	0	2.5	14	11.25	12.75	1.5	6	0	1.25	2	0	0	1.25	2.5	0	1.25	0	1.5	0	1.5	0	0	0	0
		fly 79	0	0	0	1.25	1.5	0	0	3.75	6.5	8	2	4.25	6.5	3.5	0.25	6.5	2	1.75	0	0	0	0	0	0	0	1.75	6.25	5.75	0	0	0	0	0	0	0	0	0	0	0	0	0	0	0	0	0	0	0
		fly 80	0	0	0	0	0	0	0	0	1.5	0	0	0.75	2.25	0	0.75	0.5	0	0	0	0	0	0	0	0	0	5.5	8.25	4.5	0.75	3.5	0	1.25	1.25	1.5	0	4.75	1.5	0	0	0	0	0	0	0	0	0	0
		fly 81	0	0	0	0	0	0	0	1.5	2	0	0	1.5	5	4.5	11	4.5	1.25	1	0.75	0	0	0	0	0	0	0	0	0	0	0	0	0	1.25	0	0	0	0	0	0	0	0	0	0	0	0	0	0
		fly 82	0	0	0	2	1.25	2	0.75	3.25	7.25	3.75	9.75	10.5	13	8.5	3.5	1.25	1.5	5	0	0	0	0	0	0	0	3.5	7.5	7	3.5	1.25	0	0	0	0	0	0	0	0	0	0	0	0	0	0	0	0	0
		fly 83	0	1.25	8.25	9.75	11.5	8	17	17.25	14.25	13.75	13.25	19.5	15.5	21.75	19.25	10	6	8	4	2.75	1	1.5	0	0	0	2.25	6.5	20.75	25	7.75	4.25	6	12.5	15.5	17.25	14	10	12.25	20.75	16.25	16.5	16.75	18.5	17.5	15	10.75	19.75
		fly 84	0	1.25	1.5	4	5	5.5	7	7.5	6.5	10.75	10.25	9.75	10.75	9.75	11.25	8	8	9.75	6.25	6.75	1.25	0	1.25	0	0	0	0	0	3	1.75	3.75	2.25	1.75	0	0	1.5	3.75	2.75	1.25	2	1.25	0.5	1.5	1.25	1.75	0	1.5
		fly 85	0.5	1.25	0.25	4	2.25	2	5.25	3.5	6.25	5.75	6.5	5.25	6	7.25	3	8	4.5	1	0.75	3.75	2	1	0	0	0	0	0	0	1.25	1.5	2.75	2	3.75	3	3.5	3	3.5	7	3.5	1.75	6	6.25	1.25	2.5	0.25	1	3.5
			bin 1	bin 2	bin 3	bin 4	bin 5	bin 6	bin 7	bin 8	bin 9	bin 10	bin 11	bin 12	bin 13	bin 14	bin 15	bin 16	bin 17	bin 18	bin 19	bin 20	bin 21	bin 22	bin 23	bin 24	bin 25	bin 26	bin 27	bin 28	bin 29	bin 30	bin 31	bin 32	bin 33	bin 34	bin 35	bin 36	bin 37	bin 38	bin 39	bin 40	bin 41	bin 42	bin 43	bin 44	bin 45	bin 46	bin 47
	inc1;VT30559>PKA.R1BDK	fly 1	3.25	4.25	3.5	23	13.5	20	21	23	18.75	18.75	22	29.25	27	28.25	23.25	20.75	17.5	19.5	19.5	15.5	5.75	1.75	1.75	1.25	0	0	0	6.5	8.75	23	22.5	23	13	2.25	3	1.25	9	9.75	9.25	16.75	11.5	8.75	7	4.5	10.25	9	7.75
		fly 2	8.25	11.25	10.25	7.25	15.75	19.75	17.5	21.25	22.25	24	24.75	28	23	24.5	21	22	22.25	17.25	6	12.5	2.25	4	1.25	0	0	4.5	10	13.75	0	13	16.75	12.25	13	12.25	9.5	9	9.5	13.25	11.5	6.5	12.25	12.25	8.75	9.75	7.5	9.5	8.5
		fly 3	13.25	16.75	15.25	15.5	26	19.25	25.75	27.75	26	24.5	27.75	29	27.5	27.5	26.75	27.75	25.5	21.5	18	24.5	19.5	19.75	11	9	2.25	19.5	29	25.5	28.5	22.5	23.5	24.5	17.25	16.75	15	21.5	24	24.75	21.75	24.25	23.5	25	21.75	24.5	19.25	13.25	16.25
		fly 4	1.5	2.5	7.25	10	9.25	20.5	14.5	21	20	16.5	24	22.25	15.5	20	8	14.5	11.25	6.25	10.25	2.5	4.25	3	0	0	0	0	7.75	21.75	21.25	23.25	12.5	7	4.5	13	12.75	12.75	9.25	17.25	8.5	7.25	12	18.5	8	9.75	5.75	10.25	13.25
		fly 5	4	6.5	4	0.75	1.75	4.75	2.25	7.5	4.25	14.75	7.75	10	12	14.5	16.5	10.25	9.75	11.75	2.75	1.25	2.5	1.5	0	0	0	0	0.75	4.25	4.5	4.25	1.25	0	0	0	0	0	0	3.5	0	0	0	1.25	0	0	1.5	0	0
		fly 6	1	0	3.75	13	17.25	19.25	19.25	25	16	23.75	23	26.5	23.75	22	26.5	18	18.25	11.75	9.25	11	3.25	1.75	0	0	0	0	1.75	6.25	13.25	7.75	6.75	5.25	3.25	4.5	2.75	4.75	4.75	5	1.25	4.75	3	3.5	0	0	1.25	0	0
		fly 7	0.25	2	11.25	20	22.75	23.25	26.5	23.5	27	25	22	26.5	27.75	27	28.25	28.75	25.5	11.5	16.5	14.75	14	4.25	0	0	2	23.5	25	28.25	28	26	15.25	3.5	3.75	12	17	20.25	10.25	15.5	17.5	6.5	7.5	8	4.75	13	10.25	9.5	6.5
		fly 8	2	10.5	8.75	9	10.5	17.5	8	13.75	13.5	16.75	14.75	17.75	10.5	14.5	16	16.75	9.25	15.5	6.75	6.25	6	4.75	0	1.25	0	3.25	11.5	14.5	3.75	15	4	6.25	7	4	4.5	4.5	11.25	11	5	8	2.75	6	7	4	4.5	4	3.75
		fly 9	8	11.5	16.5	20.5	25.25	18.5	16	17	25	16.5	23	23.25	21.25	26.5	16.25	13	19.75	19	12	13.5	12.5	6	3.25	1.25	0	8	10.25	14.25	12.25	8	10.5	13.5	17	23.5	8.75	10.75	13	20.5	13.75	10	14.75	13.5	17.75	6.25	20	18.25	12
		fly 10	11.75	20	22.5	17.75	23.25	17.5	22	24	20.75	23.5	25	19.75	23.25	21	19.25	22.75	20.5	21.25	24	18.75	12.25	9.75	13.75	3.75	1.25	8.75	26	17.75	26.75	26.25	18.75	23.75	23	24.25	20.25	20.5	19.75	23.5	22.75	16	21.75	23.25	24.25	19	25.25	18.25	22.25
		fly 11	15.25	12.75	18.25	18	26.25	21.25	19.75	20.75	18	22.25	21.25	22	28	29	23.25	16	15.5	16.75	18	18.5	16.75	9.75	10.25	13	0	0.75	4.75	15.25	25.75	21.75	16	23.25	9.25	9.75	6.75	17.5	23	22	23.5	22.25	12	5	10.75	7.5	7.5	5	7.25
		fly 12	0	0	0.25	3	7.5	10	12.25	17.5	10.25	10.75	18	22.75	13.75	12	3.75	13	6	7	1.75	1.25	0	0	1.25	0	0	0	0	1.5	5.75	9.75	3.25	3.25	6.75	3.25	2.75	4.75	6.5	3.25	8	8.75	4.25	2.75	4	1.5	0.5	4.5	1
		fly 13	0	1.5	3	2.5	2.75	8	10	6.25	14.25	11.5	16.5	12.25	13	16.25	10	9	15.25	11.25	12.75	11.5	6.75	5.25	0	2.75	2.25	11	12.5	12.25	15.5	9.75	18.25	13.75	8.75	14.25	6	15	11	17.75	14.5	11.5	12.25	11	14.5	17.5	11.25	13.5	9.5
		fly 14	3.25	8.25	18.75	17.75	21.75	20.5	21.75	20.25	22	24.75	29	24.5	26.25	21.5	27.5	23.75	21	17.25	12.75	10.25	3	0.25	1.25	0	0	5	22	28.25	29.5	27	29.5	17.25	19	22.25	17.75	20.5	18	17	20	22.75	22	23.75	16.5	15.75	12.5	10.75	7.75
		fly 15	0	0	0	0	0	0	0.5	4.25	2.5	2.25	7.75	12.75	9.25	3	9.25	6	7.5	0	0	0	0	0	0	0	4	7.25	6.25	8	10.25	10.25	10.75	12.75	12.25	10.25	17.5	16.25	8.5	0	0	5.75	1.25	0	2.25	1.25	0.5	0	0
		fly 16	0	1.25	1.25	0	3.25	9.25	9.75	11.5	17.5	11	16.75	18	16.5	15	14.5	14.25	14.25	16.75	9.5	6.25	1.75	1.25	0	0	0	0	3	14.25	13.25	11.5	10.75	12.75	8.25	11.75	21.25	20.25	22.25	23.75	28.75	28	22.75	17.75	9.25	1	6	1.75	1.25
		fly 17	9	24.25	13.5	22.75	20.25	22.5	24	25.75	19.5	17.25	7.25	21.75	23.75	26.75	16.5	15	17.5	23.25	15.75	16	13.25	11	5.25	2.75	1.25	7	7.5	16.5	25.75	24.5	27	15.5	7.75	4.25	10.25	14	20.5	19.75	18	17.75	10.25	21.25	14.75	18	15.75	16.5	18
		fly 18	5.5	12.5	15.75	17.5	11.75	23.25	24.25	25.75	28.5	27	24.75	27	29	27.5	18.5	24	12.25	12.5	8	14.5	13.5	10.75	2.75	1.5	0	0	6.5	25.75	23	30	29.25	26.75	22.75	18.25	11.5	5.5	8.75	22.75	13	6.5	16.25	11	4.75	10	14.25	12	5.5
		fly 19	1.25	0	0	8.5	14.5	15.25	11.75	17.75	11.75	22.5	12	12	20.25	22.5	17.25	10.25	10.25	9	5.5	1.25	0	0	0	0	0	0	2.5	2.75	11.5	7.25	7.25	1	4.25	0.75	1.25	1.25	2.5	1.5	3	3.75	6.5	3	3.5	0.25	1	2.75	1.25
		fly 20	23.25	24.5	26.5	24	23	27	27.75	22.25	19.5	27.5	29.75	27.5	28.25	20.5	21.75	24.5	14.5	12	15.25	13.5	9.5	5.25	9.25	0	0	2	19	25	25.25	30	24.25	22.25	19.5	14.75	17.25	13.25	13.25	15.75	16	14.5	18.5	20.5	21.25	17.5	18.75	20.75	16
		fly 21	0	5	12.75	16	20.5	22	20.75	20.25	19	18.75	20.25	26.75	17.75	24.75	24.25	23.5	21.75	16.75	19.75	15	10	6.5	1.5	0	0	9	20	22.75	29.75	22.5	15	7.25	4	13	8.75	10	9.5	3.25	9.75	18	13.5	13.25	6.5	9.25	3.75	3.75	2.75
		fly 22	8.5	20	26.25	26.5	26.25	26.5	21	23	23.5	27.75	25.5	27.25	28.75	22.75	29	27.5	22.5	21.5	22.5	11.5	10.5	3.75	3.25	0	0	3.5	21.75	26.5	27.75	27.25	18.5	22.25	21.5	23.5	22	22	20.5	28.75	26.25	21.75	24.25	27.5	20.75	21.25	25.25	27	18
		fly 23	0	4.25	10	7.5	15.5	12.75	22.75	21	13.5	18.75	23	23.75	18	9.5	19.75	19.25	17.75	19.5	6.5	8.75	5.5	2	2.75	0	0	2.25	11.25	14.5	16	16	6	3	2.75	2.25	2.75	1.5	8.75	3.5	8	7.5	5.25	5	6.25	2.75	2.75	5.5	3.25
		fly 24	0	0	0	4	7.75	7.5	13.5	12.75	15	21.75	14	12.75	13.75	17	19.5	10.75	12.5	9.5	7	4.5	4.5	0	0	0	0	0	2.5	5	2	7.25	3.25	1.25	2.5	1.75	4.5	5.75	4.25	2.75	3.5	1.5	1.75	3.75	3	1.5	1.5	0	0
		fly 25	20.5	28	27.25	28.5	29.25	29.75	27.5	28.75	28.75	29.5	30	29.75	30	29.75	29.75	30	28.75	29.25	26.5	21.75	20.25	15.75	8.75	5.75	3	25	28	29.25	30	30	22.25	26.75	20.25	22.75	23.25	25.5	22	27	23	22.25	20	19	21.75	19.25	15.5	17.25	18
		fly 26	1.25	4.25	5	13.75	18.5	23.25	25	18.75	22.5	22.75	27	24	28.5	29.25	28	19.5	19.25	15.5	12.75	9.5	8	2.5	5	0.25	0	5.75	20.5	30	29.75	29.5	29.5	17.25	17.75	20.5	22.25	23	19.5	17.25	18.5	20	22.5	13	19	12.75	20	16.25	16.5
		fly 27	13.5	19.25	13.75	20.25	16.75	25.5	26	22.75	27.5	26	26.5	24.75	26.25	27.75	26.25	30	26.25	22	26.5	20	16.25	15.75	3.25	8	6	7.75	17.25	17	29	29.75	26.25	19	25.5	27.75	28	24	18.5	24.5	25.25	26.25	25	18.5	20.25	19.5	24	19.25	22.25
		fly 28	3.5	18	22.75	26	25.75	21.25	24.75	24.5	25	30	24	27.75	27.25	21.75	30	19.75	15.75	21	18.75	10.75	2.5	6.75	2.25	0	0	0	5.5	26	30	30	21.5	20.25	20.5	17.25	17.25	21.25	19.5	18.25	20.25	19.75	23.25	24.5	14	16	16.5	14.25	11
		fly 29	15.75	20.5	24.25	24	21.25	26	28	22.25	24.75	19.25	23	25.25	26.75	19.5	21.25	26.75	22.75	17	21	18	17	17.75	15.25	7	0	12.25	26.25	28.5	30	29.5	25.5	20	17.5	12.25	12.75	21.25	20.5	24.75	24.5	19	15.75	19.5	22.25	19.25	18.25	17.5	11.75
		fly 30	1.25	1.25	1.25	3	11.75	21.25	15.25	9.5	18.5	18.25	18.5	18.5	20.75	23.25	23.5	22	7.25	2.25	3.25	3.5	3.25	2.25	0.25	0	0	0	3.25	7.75	14.75	7.5	2.75	9.5	10.5	7	0	6	2.5	1	1	1.5	5.25	2.75	8.5	1.25	3	1.5	4.5
		fly 31	13.5	17.75	24.25	24	23.5	22.5	22	28.25	25.25	21.5	24	23.25	25.25	25.25	22.25	24	26	22.25	21	21.5	17.25	11.5	5.75	9.25	0	0	2	13.5	24	20.25	18.25	16.25	15	16.25	20	15.75	19.25	21.25	18	16.75	19.75	18.25	21.75	12.25	13	11.25	15
		fly 32	0	0	3	2.5	4	6.25	10.5	14.5	16.5	17.75	23	17.5	17.25	19.75	24.75	21	13.75	10.75	5.5	12	5.25	1.25	0	0	0	1.75	9.5	11	8	13	4.75	9.5	10.75	0.75	0	2.25	3	3.25	3.5	2	1.75	1.25	3	3	1.75	0	1.25
		fly 33	4.25	6.5	11.5	18	17.25	21.25	25.5	21.5	23.25	27.25	24	26.5	21.5	22.75	22.75	22	21.25	15	18.5	17.5	5.75	7.75	3.25	0	4	14.5	26	26.75	25.25	26	19	19.25	10.25	11.25	15.75	10.25	16	20.25	18.75	17	6.75	11.75	10	9.25	14	14	10.25
		fly 34	4.5	6	6.75	8	10	9.75	9.5	14.25	19.25	12	16.25	15.5	15	18.5	15.75	13	12	5.75	9.75	6.75	7.75	5	2.75	1.25	1.75	14	18.75	23.25	19.75	19.25	12.5	9.75	14.25	9.25	6.5	4.25	9.25	5	7.25	7.5	8.25	2.75	7	6.25	8.75	6.5	7
		fly 35	10	10.5	20.75	26.25	23.25	21	22	25.5	29.5	21	26	19.5	25.25	21.75	23.75	27.75	25.5	17.75	18.25	13.75	18.5	16.25	11.75	9.5	0	1.5	5.5	9	17	22.25	18	14	17.5	16.5	15.75	15	12.25	26.75	25.25	22.75	21.5	19	17.25	19.5	4.75	7	19
		fly 36	16.75	23.25	27.5	28.25	27.75	28	30	19	24.25	26.25	28.5	29.5	26.5	29.5	24	27.75	26.25	25.25	20.5	16.5	13.75	10.75	5.5	5.75	2	18.75	30	28.5	30	30	30	26	12.75	14.75	23.25	23.25	22.25	19.5	24.5	24.25	25.25	22.5	17.5	17.5	15.25	16	16.25
		fly 37	2.5	6.75	14.75	18	22.75	26.25	27.75	26	27.75	25	27.5	26	28.25	28.25	25.75	25	22.5	22	22	14.25	9.5	7.5	8	0	0	4.5	22.75	30	30	29.75	24.25	28.75	14.25	0	9	13.25	11.5	14.25	18.5	16	18	13.75	21	16	17.5	8	8.75
		fly 38	0	1	7.75	11.5	22.25	21	23	23.75	22.25	23	22	28.5	26.25	25	18	24.75	17.5	17.25	15.5	4.75	5.5	1.25	1.25	0	0	0	0	13.5	30	27.5	30	24.5	20.75	20.75	8.75	6.5	8.5	5	6.5	13	13.25	11.5	3.5	1.5	1.25	0	0
		fly 39	0	0	1.25	9.5	9.75	23	22	18	23.5	19.75	27	19.25	17.75	13.25	12.5	16.5	11.5	4.75	9	0	1.5	0	0	0	0	6.25	24.25	24.75	27.25	26.75	18	10	5	2.75	4	4.25	4.75	2	8.75	10	11.75	5.75	5.75	3.5	2.75	1.25	1.25
		fly 40	0	1.25	5	13.5	18	18	19.25	21.25	24	17	24.25	22.5	18.75	24	25.75	21.25	20.75	22.25	19.5	13.25	9	12.75	2.75	0	0	9	30	29.5	29.25	27.25	15	17.25	17.75	13.75	22	21.75	17	20.75	19.5	19.5	15.75	13.5	12.25	14.5	13.25	9.75	13
		fly 41	10	15.25	22.25	22.5	25.75	27	25.25	25.5	26.5	27.75	21.75	24.75	29	23.75	26.25	22.75	22.75	16.25	16.5	9.5	15.25	5.75	3	2	1.5	0	3.75	6.25	20.75	17.75	16	17.25	14.5	11.75	7.5	12.75	11	9.5	12.5	19.5	14.25	22.25	14.5	19.5	14.5	12.25	12
		fly 42	14.75	12.75	20	21	18	18.75	27.5	27	27.75	27	28	27.5	26.75	26.75	26.25	21.25	22.25	22.5	20	18.75	19.25	8.25	7.5	4.25	0	6.75	18.25	29.5	27.75	30	30	29.75	28.75	28.75	18	12.5	14.75	13.5	19.75	15.75	21.25	22.75	11.75	15.25	14	18.25	12.25
		fly 43	12	7.75	4.25	8.5	12.75	14.75	13.5	13.5	19.25	14.75	17.75	16.25	17.25	18	17.5	15.75	12.25	11.5	7.75	7.75	5.25	3.25	1	0	0	0	1.25	0	1	0.25	2.5	1	0.25	2.75	4.25	5	4.25	3.75	4.25	1.25	1.5	3.5	2	3.5	5.25	5.25	4.5
		fly 44	7	7.25	12.25	11	12.5	14	19.75	18.75	21.75	18.25	19	16.25	15.75	17.25	17	19.5	14.25	11.75	11.5	9.5	5.75	5	0.25	1.25	0	0	1.75	4	5.75	4.75	8	11	8.75	4	7	12.5	9	14.75	7	3.75	12	14.75	12	11.25	7.5	10	8.5
		fly 45	0	0	0	0	0	0	0.75	0.75	0	0	1.25	8.25	3.5	3.5	0	0	4.25	1.25	1.5	0	0	0	0	0	0	0	0	1.25	0	3.75	0	0	0	2.25	2.5	1.5	4.25	2.75	0	1.25	0	2.5	2.25	0	0	0	0
		fly 46	0	0	0	2.75	2.75	0	2.75	6.5	1.5	7.25	5.25	13	11.5	14.75	11.75	3.75	9	3	1.5	1.75	0.75	0	0	0	0	0	0	0	0	1.25	0	0	0	0	1.25	0	0	1.75	0.75	0	0	1.25	0	0	0	0	2
		fly 47	0	0	0	8	13	23	21.75	27.5	28.25	19.75	22	27.5	30	29.5	21.5	11	6.5	19.25	11	7.5	2	1.75	0	0	0	0	19.25	29.75	29.25	28.25	30	30	14.5	11.25	13	8.75	8	10	15.5	14.25	4.5	3.75	7	0	0	0	1.25
		fly 48	0	0	2.5	10.75	20.75	22.75	22.25	24.5	25.75	28.25	27.25	27.25	29.75	25	24.5	20.25	14.5	11.5	3.75	2.75	0	0	0	0	0	3.25	18.5	22	22	18.5	14.75	19	16.75	9.5	17.5	9.5	13.5	11.75	9	16	12	9	8.75	2	0	0	0
		fly 49	1.25	1.25	2	10.75	21	21.25	22.5	15.75	24.75	20.25	24	20	16.5	24.25	27	15	10.75	5.5	4.5	4	0	0	0	0	0	0.25	21	27.25	24.5	15.5	4.5	9.25	7.25	3.5	5.75	2.25	3	2.75	0	3.25	3	4.25	1.25	0	0	1.25	0
		fly 50	0	0	0	0	0	0.5	4.75	4.75	3	7.75	9.25	2.75	3.25	5.25	7.25	6.75	10.25	5	0	1.25	0	0	0	0	0	0	11.75	15.5	18.75	16.5	19.5	9.75	0	0	0	0	0	0	0	1.25	0	0	0	0	0	0	0
		fly 51	0	0	3.75	15	17.25	14.5	17.5	23.5	20	22.5	20.75	23	20	16.5	22.25	14.25	15.75	11.5	11	15.5	4.5	5.5	3	0.5	0	0	13.25	12.25	13	7	1.5	3	10	6	6	4.75	5.75	7	11.5	5.75	13.25	5	4	2.75	0.25	0	0
		fly 52	0	1.25	4.75	10.75	11	15.25	14	20	25.5	21	18.5	22	21.5	27	19.25	5.5	2.75	1.5	4.5	2.5	4	0	0	0	0	14.25	23.75	20.25	24.75	22.25	26.5	27	28.25	24.25	25	16.75	17.5	25.25	30	16.25	23.25	27.5	20.75	21	30	24	26.75
		fly 53	13	21	25.25	24.5	23.25	23.75	27.5	26	19.25	27.5	27.75	28.25	28	29	29.75	30	27.75	20.25	17.25	17.75	21.5	14	9.5	3.25	0	5.25	23.5	24.5	24.75	27	9	16.5	22.25	16.5	20.25	17.25	18.25	19	18.75	18.75	18.75	17.25	17	13.25	15.5	14.25	18
		fly 54	0	3.25	8	13.25	18.75	20	22	25.75	22.75	23	23.25	27.25	21	30	27.25	29	30	25.25	19.25	17.25	7.25	4.75	0	0	0	0	9.25	23	24.75	26.75	22	19.75	13.5	12.25	7.75	11.5	16.25	12.5	11	5.75	3.5	11.25	5	3	1.25	0	0
		fly 55	0	2	12.5	13	22.25	24	27.5	21.75	21.75	27.75	28.5	25.75	29.75	30	20.75	18	18.25	22	18	12	9.5	4.75	0	0	0	0.25	9	24.75	16.25	19	21	15.75	21.25	19.75	25.25	29.25	22.25	15	14.75	10.5	12.75	10.25	8	1	0	2.75	4.25
		fly 56	2.5	1.75	6.25	11.25	15.25	19	12.75	21.5	20.25	19.5	18.5	26.25	24	21	20.75	23.5	25.75	14.25	13.25	20.5	3.75	5	0	0	0	0	8.75	25.75	29.75	29.5	29.5	18.25	10	22.5	22	3.75	14	18.75	12	16.75	16.5	17.75	9	10	10.5	14.25	15.75
		fly 57	0	2	3.5	8.25	8	12	16	19.75	21.25	19.5	23	21	27.75	25.5	24.5	16.25	17.25	19.25	16.5	7.25	5.5	1.25	0	0	0	14.25	29.75	29	26.25	15.75	10.75	7	10.5	12.75	12.25	13.5	7	1.25	7.25	10.25	10.5	11	5.75	3.25	3.75	1.5	0
		fly 58	0.75	0.5	9.5	10.25	10	17.5	16.75	18.5	18.75	23.75	21.75	22.5	16	23	17.5	17.25	13.75	6.75	3.5	1.5	0	1.25	0	1.25	0	0	2.25	20.5	27.75	30	28.75	25.5	22	9.75	13	10.25	11.5	11.75	18.25	13.75	15.25	11.5	13.5	11.5	8.25	0	2.75
		fly 59	0	0	0	1.75	3.75	4.25	8.5	11	12.5	16.5	17.5	23.25	19.75	19.75	21.25	6	4.75	2.75	1.5	1.25	0	0	0	0	0	0.25	18.5	30	28.25	29.25	26.5	6.5	11.5	0.75	6	4.75	3.5	8	8.5	4.5	5	6	3.25	3.25	2.5	1.25	0
		fly 60	7	9.25	14.75	21	27	13.25	25.25	26	23.25	23.75	21	28.75	30	21.5	26.25	30	23.25	23.25	21.75	19.25	16.25	9	3.75	0	0	0	1.75	11	12.5	11.25	17	5.75	12.75	10.75	20.75	14.25	14.25	10.25	17.75	13.75	15.5	11.5	11	10	12.75	12.75	12.25
		fly 61	0	0	8.5	6.5	8.75	11.75	22.75	18.75	17	19.25	19.25	29.5	17.25	16.75	19.75	13.75	14.75	10	5.5	8	7	2	0	0	0	10.25	27.5	29.5	26.5	26.25	23.75	7.75	6.75	13.25	7.25	4	9.25	9.25	7.25	10.5	9.5	3	5.25	6.5	3	1.25	0
		fly 62	10.5	19	17.25	20	23.5	16.75	20.25	24.25	23.5	25.5	25.25	20	22.5	25.75	25.75	25.25	26.25	18.75	21.75	19.75	15	13.75	4	1.5	1.75	15.75	22.75	19.75	20.5	14.75	23.25	13.75	18	17.25	23.5	23.25	22.75	17.5	18.75	17.25	18.75	14.5	18.5	12.5	23	20.25	21.75
		fly 63	1.25	1.5	1.25	8	13	15.75	18.75	14	16.25	17.5	20.5	22.25	19	22.5	14.25	14.75	8.25	8.75	10.5	7.75	2.5	1.25	0	0	4.25	24.75	28	25.75	20.5	24.75	20.5	24.5	7	16.25	13.75	17.75	16.25	18	19	24.25	13	17.5	16	13	11.25	15	15.75
		fly 64	18	24.5	25.5	27	28.5	26.25	27.75	29.75	29.75	28.5	29.25	29	30	30	28	22.25	25.5	26.25	23.25	19.75	16.5	8.75	7.75	2	0.25	12.75	28.5	30	30	27.75	29.25	29.5	26.25	13.25	19.5	20.5	23.75	24.75	18	16.75	23.5	20.25	26.5	21.25	22.25	19.75	18.75
		fly 65	18	14	21.75	22.75	21	19.5	20.25	20	21.25	20	27	21.75	26.5	25.25	24	23.25	18	17	9.5	8	11.25	12.5	5.5	2.5	0	6	7.75	13	10.75	15.75	20.75	28.75	13	16.75	13	20.5	8	17.25	18	17.75	16.25	11	13.5	14	16.75	16.75	15.25
		fly 66	5	13	14.5	18.25	19	17	23.75	24.75	23.5	24.5	26.5	23	25.25	25	24	21.75	25.25	10.75	19.5	8.5	14.25	6.25	3.25	1.5	1.25	3.75	22.25	29.25	25.25	24.75	21.25	9.75	14.75	15	10.5	19.5	14.25	15.5	13.5	5.75	15	12.75	12.5	10.25	7.25	9.75	8
		fly 67	3.25	7.75	16.5	18.25	18	24.75	23	24.5	21.5	26.25	22.75	29.25	26	24.25	27	24	23.5	21.5	20.5	11	10.75	3.25	0	0	0	6.75	19	24.5	27.5	25.75	19.75	6.75	18.25	24.5	20.25	7.75	19.5	22	16	21	18.75	16.75	19	13	15.5	15.5	13.75
		fly 68	0	0	0	2.5	2	2.5	8	5.5	11.75	6.75	12	13.5	15.25	16	17	20	6.25	6.75	5.5	6.25	1.25	0	0	0	0	2.5	2	12.5	14.75	13.75	11.5	9.75	11.25	18	11.75	12.5	16	13.25	13.25	20	12	12.5	12.5	8	9.25	4	4.25
		fly 69	1.25	1.25	1.75	7.25	10.75	11.5	16.25	20	14.75	16.25	15.5	20.5	19.25	18.5	19.5	12.5	15	10.5	7.25	7.5	4.5	1.5	0	0	0	6	17.5	18.5	9.75	2.75	0	2	0	0	0	0	5.5	0	0	0	0	1.25	0	0	0	1.25	0
		fly 70	6.25	9.5	10.75	18.75	17.5	23.75	19.75	22.5	19.25	22.5	22	21.5	26.75	22.25	17.5	18.75	15.5	10.5	4.5	5.25	8.25	3	2	2.25	0	2.5	6.75	16	12	8.5	7	10	5	6.25	10.5	4.5	7	8.5	4	11.75	4	3.75	0	1.75	1.25	2	5.5
		fly 71	5.25	5.75	16.5	9.25	13.75	22.5	24	17.75	15.5	19.75	24	17	23.75	28.25	20	22.25	21	16	11.5	7	5	0.5	1.5	0	0	2.25	19.25	20.25	23.75	22.75	11	2.75	4.5	5	14.5	10	12	5.25	9.25	8.5	10.25	10	8	5.25	2.5	4.5	8.25
		fly 72	0	0	7.75	6.5	12.5	10.5	16.75	23.75	13.75	19.75	15.5	25	19	22	26.75	23.25	24	6.25	4.75	3.5	4	0	1.5	0	0	6.75	27	28.5	28.75	30	30	27	18.75	14.75	11	11.5	5.25	18.25	11	9.5	10.75	6.25	4.5	7.5	2	1	4.25
		fly 73	1	0	1.25	3	6.5	9	12.75	13.5	17.75	23	17.75	21.5	25.25	19.5	20.75	20	7	6.75	9.5	1.5	1.25	0	0	0	0	6.25	29.5	30	29.5	30	29.75	22.5	16.75	7	17.5	17.25	14.25	14	20.25	19.75	21	20	15.5	17	12.75	16.75	7.75
		fly 74	5.25	11.75	13.75	26	25.25	19.75	21.5	22.25	24.75	21	22.75	27.75	24.25	19.25	18.5	25	23.5	17	11	15.5	9	6.75	0	3	0	2.25	11.5	18.25	22.5	11.25	16.5	9.75	15.5	14.5	10	15.5	11.25	17.25	13.25	14.5	8.25	5.75	8.5	6.25	5	7.25	2
		fly 75	0	9	13	21.25	27.5	21.75	27	22.25	28.25	26.75	27	24.25	26	23.75	14	20	14.75	14.5	14	13.5	10.5	6	3.75	0	0	22.75	20	23.75	29.75	20	16.75	13.75	20.75	25.25	26.25	10.5	22.5	24.5	18.75	13	17.5	18	20	21.25	13	14	20
		fly 76	8.5	22.5	24.5	23	22.25	25.5	29	22.5	23.75	28.25	26.25	24.5	28.5	26	26	24.25	26.75	25.75	23.75	18.5	15.5	8.5	7	0	16.25	27.25	25.75	27.75	26.5	25.75	28.25	28.75	24	28.25	29.25	28.75	19.25	22.25	20.75	21.75	26	20.75	26	19	20.75	21	17.5
		fly 77	8.25	11	11.5	16.75	15	16.25	16.75	13.75	17.75	18	15.75	21.75	22	18.75	26.5	15.25	18.5	25.25	14.25	10.25	11.75	10.25	5.5	4.25	0	1.75	4.75	8.5	18	13.75	15	6.25	13	13	17.25	17.25	9	14.25	22	17.25	10	8.75	12	15	21	16.75	11.5
		fly 78	1.25	2.5	3.25	6.5	9.5	13	8.5	11.75	14	17	15.75	18.5	21.75	20	12.25	17.25	16.25	9.5	10.25	9.75	2	0	0	0	0	8.5	15	15	15	13	6	4.5	2.5	2.5	6	2.75	8.25	5.5	4	9.25	3.25	0	0	0	0	0	0
		fly 79	9.75	14.5	22.5	25	28.25	29.25	28.75	28.25	26.5	23.5	29.5	26.25	29.5	26.75	25	19	21.75	23.75	20.25	18	11.5	12.5	0	0	7	24	30	30	27.75	21.75	29.25	18.5	22.75	26.75	25.75	22.25	20	14.5	14.75	23	23.5	15.5	13.5	20.5	22.25	13.25	14.75
		fly 80	6	3.5	7.75	13	10	15	17	16.75	17.75	16.75	18.75	21.75	19.75	26.25	23.75	22.5	16.25	17.75	10.75	8.25	3.25	2.25	0	0	0	0	7.75	15.75	18.75	21.25	21.25	15	8.25	8.25	10.25	8.75	11.25	14.5	13.25	9.25	13.75	7.75	11.25	5	6	5.75	2
		fly 81	0	6.25	17.75	22.5	26	22.5	25.25	26.5	27.75	25.25	25.5	21.5	27.25	28.5	26.5	18.25	16.25	16.25	12.75	9.25	5	3.75	0	1.25	1.25	18	28.75	17.75	19	13.75	6.25	7.75	9.5	17	7.25	7.5	6.25	8.25	8.25	5	7	10.5	0.5	1.25	4	2.5	2.5
		fly 82	6.75	9.25	7.75	7.5	7.5	16.75	11.5	8	8.5	6.75	9.75	12.5	10.25	9.25	5.5	12	10.5	8.75	8	12	3.75	7.75	4	1.25	1	1.75	3.25	4.5	2	11.5	10	5.5	3.5	3.5	8	8.25	4.75	7.75	7.25	6	7.75	5.5	1.25	7.75	4.25	5.5	8.5
		fly 83	11.25	25.5	22.5	26.25	23.75	25	26.75	29.25	22.5	27	29.75	27.75	29	23.5	16	26.5	26.25	22.75	21.25	14.25	21	14.5	3.5	0	4.75	23.75	30	29	28.75	29	30	29.75	24.75	24.5	14.5	24.25	26.75	23.25	26	18.75	27.75	26.25	25	26.75	22.25	24	19.5
[truncated: 1 more columns]

## Sheet: Fig 5O
		Sleep (min)			Latency (min)			P[doze]			P[wake]
		inc1;VT30559>PKA.R1GG	inc1;VT30559>PKA.R1BDK		inc1;VT30559>PKA.R1GG	inc1;VT30559>PKA.R1BDK		inc1;VT30559>PKA.R1GG	inc1;VT30559>PKA.R1BDK		inc1;VT30559>PKA.R1GG	inc1;VT30559>PKA.R1BDK
	fly 1	374	593		90.5	115		0.29533	0.24602		0.32532	0.19498
	fly 2	20	594.5		375.25	57.25		0.15871	0.39908		0.70958	0.24931
	fly 3	33.75	1023		454.75	32.75		0.33198	0.63885		0.64823	0.12914
	fly 4	14.5	528.25		631.75	80.25		0.17585	0.38887		0.7183	0.26333
	fly 5	655.25	172.25		30.75	139.5		0.41053	0.35533		0.23382	0.45716
	fly 6	437.25	413.25		40.5	119.25		0.48793	0.25262		0.32947	0.29853
	fly 7	289.25	747.25		261.5	33.25		0.47393	0.41265		0.42377	0.18623
	fly 8	184	398.5		103.25	82		0.37938	0.20279		0.4809	0.27924
	fly 9	129.5	688.25		257.5	43.5		0.27865	0.48729		0.57533	0.22852
	fly 10	137	952		720	35		0.21032	0.62324		0.53446	0.15923
	fly 11	96	755.25		162.25	79.25		0.23438	0.47879		0.56958	0.19893
	fly 12	461.5	258		19.75	129.5		0.3012	0.2824		0.27264	0.37403
	fly 13	212.25	489.75		52	53.25		0.35718	0.40256		0.4657	0.28574
	fly 14	349.25	824		91	58		0.40815	0.31021		0.36027	0.14257
	fly 15	36	210.25		431.25	25.5		0.17464	0.33704		0.64748	0.45066
	fly 16	228.25	499		47.25	90		0.28612	0.29135		0.41487	0.2482
	fly 17	121.25	775.75		99.25	46.5		0.34019	0.45774		0.52033	0.19302
	fly 18	602	749.5		10	77.25		0.49104	0.42719		0.26103	0.18881
	fly 19	69.75	293.75		118.5	110.25		0.29671	0.34125		0.55636	0.37398
	fly 20	192	890.25		156.25	56		0.4858	0.50096		0.40394	0.15286
	fly 21	528.5	644.5		21.25	49.25		0.36987	0.14023		0.28143	0.12923
	fly 22	298.5	995.75		98.75	62.5		0.22737	0.3613		0.32618	0.10255
	fly 23	49.5	446		516.5	69		0.27102	0.28992		0.64881	0.28244
	fly 24	330.75	267.25		45.25	123		0.17774	0.32661		0.2863	0.39654
	fly 25	230.5	1143		413.5	28		0.36303	0.48947		0.45156	0.080519
	fly 26	11	831.5		451.25	55		0.20915	0.41139		0.74496	0.16013
	fly 27	650.5	1024.25		71.75	38.5		0.35698	0.42769		0.20036	0.10345
	fly 28	161	862		449	82.75		0.44612	0.32406		0.50987	0.13307
	fly 29	13.5	969		592	43.5		0.14554	0.57764		0.77551	0.14105
	fly 30	127.25	353.25		68	133		0.31474	0.31706		0.49626	0.34325
	fly 31	151	859.75		402.75	103.25		0.11637	0.44995		0.39993	0.16159
	fly 32	543	341.75		14	77.75		0.34104	0.32177		0.26312	0.34698
	fly 33	195.25	764.25		320.5	25		0.30776	0.44587		0.48472	0.19237
	fly 34	157	478.75		201	35.75		0.33133	0.35305		0.50362	0.29662
	fly 35	91.5	849		720	78.25		0.23868	0.5361		0.59135	0.177
	fly 36	422.75	1041.5		120.25	38.25		0.32923	0.56686		0.32375	0.11429
	fly 37	325.75	839.75		164.75	60.25		0.46491	0.4876		0.43218	0.1677
	fly 38	42	609.25		394.75	103.75		0.42709	0.30496		0.6497	0.21107
	fly 39	730.25	470.5		15.75	55.75		0.29377	0.26998		0.1582	0.2696
	fly 40	575.75	777.25		83.25	49		0.52632	0.3532		0.26644	0.16744
	fly 41	62.75	762.25		403	74		0.22941	0.54407		0.69156	0.20368
	fly 42	378	942.75		22	59.5		0.29798	0.45069		0.32211	0.13103
	fly 43	101.25	331.5		584.5	207.25		0.22732	0.4859		0.58613	0.40052
	fly 44	4.25	495.5		720	127		0.15081	0.48942		0.81675	0.30638
	fly 45	885	49.25		5.5	176.5		0.46382	0.19558		0.15265	0.60151
	fly 46	115.5	107.75		464.5	504.75		0.42162	0.1761		0.56708	0.52391
	fly 47	396.75	609		40	71.75		0.53138	0.26797		0.35461	0.20109
	fly 48	364	597.25		135.25	57.75		0.26118	0.20561		0.32804	0.18269
	fly 49	82.5	432		569.25	69.25		0.27662	0.28075		0.60231	0.28875
	fly 50	255.25	164.75		268.25	73.75		0.54521	0.16077		0.45922	0.41965
	fly 51	139.25	450		183.75	77.25		0.43114	0.28685		0.53326	0.2839
	fly 52	536.75	790		130.25	46.75		0.54081	0.28548		0.28909	0.14426
	fly 53	85.5	942.75		565	58.5		0.24419	0.40771		0.57177	0.12757
	fly 54	586	658.25		79	81.75		0.37693	0.23551		0.23864	0.16732
	fly 55	5.75	714		423.75	75.5		0.080678	0.36152		0.8542	0.1841
	fly 56	108	717.75		579.25	83.5		0.20055	0.43412		0.53431	0.19701
	fly 57	30	559.75		647.75	46.25		0.11632	0.38855		0.74725	0.25821
	fly 58	489.25	584.75		46.75	98.5		0.28046	0.34496		0.24883	0.23451
	fly 59	771.75	384		55	72		0.5702	0.37976		0.20438	0.32473
	fly 60	395.75	730.25		68.5	112.5		0.18638	0.21644		0.26673	0.14374
	fly 61	574.25	524.25		19	50.5		0.53517	0.40088		0.26322	0.26705
	fly 62	960	901.75		90.25	33.75		0.67817	0.31454		0.14315	0.12366
	fly 63	285	676		474.25	27.75		0.39512	0.43288		0.46082	0.22505
	fly 64	655	1086		66	42		0.42339	0.38837		0.2333	0.086982
	fly 65	83.5	776.75		279.5	54.25		0.28866	0.55093		0.59522	0.19847
	fly 66	35.5	743		720	45.75		0.18993	0.37025		0.63597	0.17944
	fly 67	41	826.75		58	53.25		0.065077	0.42827		0.58925	0.17088
	fly 68	108	409		457.25	80.75		0.35416	0.34352		0.58403	0.3281
	fly 69	757.75	317.5		90.5	59.75		0.44448	0.25353		0.18692	0.3477
	fly 70	330.75	492.25		104.5	69.5		0.50052	0.48013		0.41949	0.29433
	fly 71	70.75	573		77.75	59		0.24767	0.4144		0.61239	0.25005
	fly 72	30.25	601		569.5	55.25		0.22666	0.30477		0.66631	0.2056
	fly 73	258	655		42.5	55.25		0.23118	0.34208		0.37916	0.20664
	fly 74	318	662.5		63.25	67		0.35076	0.41978		0.35825	0.22429
	fly 75	309	852.25		50.75	36.75		0.2179	0.4585		0.31753	0.1588
	fly 76	278.75	1075.75		60.75	12.5		0.26632	0.46463		0.38654	0.096492
	fly 77	12	654.75		720	73.5		0.16704	0.42442		0.75919	0.22667
	fly 78	140.25	361.5		29	122.75		0.31487	0.27661		0.51054	0.32917
	fly 79	61.5	990.75		226.75	23.25		0.14729	0.51577		0.57729	0.12498
	fly 80	38.5	554		242.25	76		0.19558	0.49169		0.6675	0.2672
	fly 81	34.25	621.5		605	38.5		0.17973	0.35643		0.70532	0.22389
	fly 82	96	342.75		550.75	56		0.10028	0.40115		0.4709	0.34408
	fly 83	540.75	1096		70.5	29.5		0.48356	0.3899		0.28711	0.080162
	fly 84	173.5			205.75			0.35832			0.47503
	fly 85	138.5			238			0.4729			0.50433

## Sheet: Fig 5P
			bin 1	bin 2	bin 3	bin 4	bin 5	bin 6	bin 7	bin 8	bin 9	bin 10	bin 11	bin 12	bin 13	bin 14	bin 15	bin 16	bin 17	bin 18	bin 19	bin 20	bin 21	bin 22	bin 23	bin 24	bin 25	bin 26	bin 27	bin 28	bin 29	bin 30	bin 31	bin 32	bin 33	bin 34	bin 35	bin 36	bin 37	bin 38	bin 39	bin 40	bin 41	bin 42	bin 43	bin 44	bin 45	bin 46	bin 47
	1xBRP;VT30559>PKA.R1GG	fly 1	0	0	0	0	0	0	0	9.5	28	30	30	30	30	29	29.25	29	27.25	27	26	4.5	0	0	0	0	0	5.5	15	20.75	18.75	23	21.25	22	16.5	21	23	24.25	21.75	25	26.5	23.5	28.25	30	17.75	20.5	8	3.5	0
		fly 2	0	0	0	0	0	0	0	11.25	20	23.25	26.25	25.75	29.75	29.75	21.5	21.5	29	24	9.25	11	3	0	0	0	0	4.25	12.25	16.5	17.5	19.5	19.75	22.75	23.5	20.25	19.5	23.5	19.25	22	20.25	25.5	21.25	27	22.25	5	0	0	0
		fly 3	0	0	0	0	0	5	22.5	28.25	29.25	28.75	28.25	27	28.5	30	28.5	30	28	27.75	23	5.25	1.5	0	0	0	0	2	6.25	12.75	15.75	18.25	23.25	16	20.75	20.75	24.25	17	22.75	24.75	16	22	26.75	13	12	5	0	0	0
		fly 4	0	0	0	0	0	0	5	7.25	15	17.25	26.75	16	12.5	25.25	29	23.25	16.5	9.75	7.5	1.75	2.75	0	0	0	0	6.75	10.5	17.75	18.75	17.5	22.5	15.25	19	23	17.25	21	22	19.5	26	9.5	18.75	9.5	1.25	0	0	0	0
		fly 5	0	0	0	0	0	14	30	29.5	26	23	22	30	26.75	25.75	29.75	28.5	26.75	23.25	27	4.75	0	0	0	0	0	0	9	23.75	18.75	24.25	23.5	26.75	29.5	23.25	22.75	25.75	18.75	17	2.5	0	0	0	0	0	0	0	0
		fly 6	0	0	0	0	0	0	0	5.75	26	22.75	26	29.25	28.25	27	25	25.5	12.5	15	3.75	2.25	0	0	0	0	0	5.75	20.75	23.5	24.5	23	15.5	22.75	16	24.25	21.5	20.75	23.5	24	22.5	26.25	19	16.75	3.25	0	0	0	0
		fly 7	0	0	0	0	0	0.5	18.75	24.75	26	25.5	24	29.75	30	30	30	28.75	23.5	25	28	11.25	2.5	0	0	0	0	10	21.5	23.5	21	26.75	20.25	28	21.5	25.25	26	27	27.25	27	28.25	28	27.5	29.75	30	20	0	0	0
		fly 8	0	0	0	0.66667	18.6667	22	25	22	30	30	30	28	30	28.3333	30	30	29.6667	24	20.3333	19	13.3333	8	0	0	0	12.3333	27	22.6667	30	22.3333	25	24	23.6667	27.3333	24.6667	27.3333	27.3333	24.6667	28.6667	28.3333	27.6667	30	26	18.3333	14	2	4.6667
		fly 9	0	0	0	0	3.3333	8.6667	29	28	26.6667	30	30	30	29.6667	30	29.3333	25.6667	30	27.3333	17.3333	9.6667	16	8	0	0	5	25.3333	22.6667	25.3333	28.3333	27	24.3333	22.6667	25.6667	30	30	30	30	26	26	30	20.3333	25.6667	18.3333	13.6667	15.3333	5.6667	0
		fly 10	0	0	0	0	0	0	0	1.6667	17	24.6667	26.6667	25	23.3333	25.6667	29.6667	20.3333	21.3333	17.3333	17.6667	9.3333	0	0	0	0	1.3333	15.3333	15	26	24	24.6667	17.3333	23.6667	26.6667	19.6667	28	30	30	17.3333	22.3333	25.6667	26.3333	25.3333	23	11.6667	3.3333	8	2
		fly 11	0	0	0	0	8	26.3333	30	30	30	30	30	30	30	30	30	30	30	23.3333	21.3333	16	27	21	5.3333	0	0	2.6667	26	23	25.3333	24.6667	27.3333	29.3333	23.6667	28.6667	21.3333	30	30	12	17.3333	20.3333	23	30	28	15	0	0	0
		fly 12	0	0	0	0	0	0	10.6667	20.3333	19.6667	26	26.6667	21.3333	25.3333	23.3333	26	26.6667	26	30	27.3333	15.6667	0.33333	0	0	0	0	13.6667	25.3333	29.6667	23	24.3333	28.3333	25.6667	26.6667	17.6667	24	26.6667	21.3333	27.3333	26	23	28.3333	30	26	14.3333	19.6667	1.3333	0
		fly 13	0	0	0	0	0	0	0	2.6667	18.6667	24.6667	24	30	30	30	28.3333	28	19	15.6667	2.6667	0	0	0	0	0	1	23.3333	29.6667	22	25	27	27	24.3333	27.3333	26	21.6667	18.6667	14.6667	15	16.6667	10	8.3333	10	10	10	2.6667	0	0
		fly 14	0	0	0	0	0	0	0	6	16	26.6667	29.3333	30	28	24.6667	29.3333	28.6667	20.6667	17	22.6667	10.6667	3.6667	0	0	0	0	13.6667	26.6667	19	24	25.6667	20.6667	24.6667	18.6667	26	26.6667	22.3333	28	25	30	22	26	22.3333	11.6667	6.3333	0	0	0
		fly 15	0	0	0	0	0	0	0	0	1	20	18.3333	20	24	20.6667	20.3333	16.6667	11	2.3333	3	0	0	0	0	0	0	1.6667	11	15	12.6667	18.6667	10.6667	13.3333	17	15	20	16	18.3333	26.3333	17	27	23.6667	18.6667	17.6667	22	18	20.6667	2
		fly 16	0	0	0	0	0	0	1.3333	13.3333	21.6667	22	30	30	30	25.6667	16.3333	16	21.3333	27.3333	19.6667	10	1	0	0	0	3	4.3333	18.6667	25.6667	23.6667	17	22	26.6667	20.3333	21	10.6667	19	17	16.3333	21.6667	30	24.3333	10	1.6667	0	0	0	0
		fly 17	0	0	0	0	1.6667	4.6667	9.3333	19.6667	24.3333	23	25.3333	28.6667	28.3333	27.3333	27.6667	27	29.6667	22.3333	16	4.6667	1.6667	0	0	0	0	0	17.6667	22.6667	30	30	30	29.6667	27.3333	20	10	26.3333	30	26.6667	27.6667	24.6667	27.6667	25.6667	7.6667	19	7.3333	1.3333	0
		fly 18	0	0	0	0	0	0	0	17.5	26	29	30	30	30	29.5	29.5	29.5	27.5	10.5	13.5	2.5	0	0	0	0	2.5	6.5	22.5	22	30	17	21	23	27	19.5	20.5	29	14.5	25.5	25.5	28	27	28	23	17.5	26.5	15	2
		fly 19	0	0	0	0	3	11	20	22	26.5	28.5	24.5	30	30	30	27.5	28.5	23	25.5	21	10.5	3.5	0	0	0	5	14	20	29.5	29.5	30	28	24	29.5	29.5	29.5	28	27.5	29	25	27	23.5	21	16.5	15.5	20	14	4
		fly 20	0	0	0	0	4	23	22	30	28.5	30	29	30	29.5	29.5	27	27.5	29	29.5	7	13.5	7.5	0	0	0	0	27.5	25.5	26	26.5	23.5	16.5	27	24.5	26	29	26.5	18.5	29	30	16.5	29.5	25	25	29	15.5	0	0
		fly 21	0	0	0	0	0	0	0	10	11.5	13.5	27	23.5	26.5	29.5	25.5	14	12	10	0	0	0	0	0	0	3.5	8	18	26	21.5	27	25	23.5	27.5	27	22.5	22.5	24.5	30	29	25	27.5	29.5	22.5	18	21.5	28	13
		fly 22	0	0	0	4.5	22.5	25.5	18.5	30	30	30	30	30	30	30	30	30	28.5	17.5	27	16.5	4	0	0	0	3.5	13	25.5	25.5	30	20	27.5	25	19.5	26.5	30	29.5	24.5	30	30	23.5	23.5	20	26	29.5	17.5	11	0.5
		fly 23	0	0	0	0	0	0	2.5	14	29.5	30	30	24.5	26.5	26	30	29.5	15	0.5	0	0	0	0	0	0	4.5	17.5	27	30	20.5	24.5	27.5	29.5	25.5	22.5	24.5	29	22.5	24	25.5	27	28	23.5	22	18.5	10.5	0	0
		fly 24	0	0	0	1	8.5	22	24.5	27	27	29	18.5	17.5	28.5	30	30	29.5	13.5	21	21.5	21.5	9	0	0	0	4.5	25	29	29.5	28.5	21.5	28	28.5	26.5	28	27	28.5	26.5	30	28	30	30	30	26	30	22	13.5	15
		fly 25	0	0	0	0	0	0	0	0	12	17	18.5	27.5	27.5	26	27	16.5	15	0.5	0	0	0	0	0	0	0	0	9.5	13	29	14	22	16.5	18	18	15	18.5	30	12	29.5	30	18.5	27	18	3	0	0	0
		fly 26	0	0	0	0	2.5	12.5	11	21	27	30	30	25.5	29	27.5	30	20	22.5	28	17.5	7	5	0	0	0	2	16.5	19	24	12	28	29	30	30	30	19.5	20.5	19.5	20	20	30	26	13	0	0	0	0	0
		fly 27	0	0	0	0	4.5	12	21.5	22.5	18.5	25.5	30	30	28.5	21	30	30	30	20.5	25	3.5	5	0	0	0	0	12.5	23	18.5	30	26.5	25.5	28	22	30	30	22.5	24.5	27.5	30	25.5	30	30	29.5	10.5	0	0	0
			bin 1	bin 2	bin 3	bin 4	bin 5	bin 6	bin 7	bin 8	bin 9	bin 10	bin 11	bin 12	bin 13	bin 14	bin 15	bin 16	bin 17	bin 18	bin 19	bin 20	bin 21	bin 22	bin 23	bin 24	bin 25	bin 26	bin 27	bin 28	bin 29	bin 30	bin 31	bin 32	bin 33	bin 34	bin 35	bin 36	bin 37	bin 38	bin 39	bin 40	bin 41	bin 42	bin 43	bin 44	bin 45	bin 46	bin 47
	1xBRP;VT30559>PKA.R1BDK	fly 1	0.25	2.75	5.25	10	15.25	15.5	25.75	22.5	24	27.5	24	25.25	25.75	30	30	30	29	29.25	28.25	10.25	13.5	4	1.25	0	0	13.5	29.75	30	30	30	30	29	29.75	22.25	23.75	25.75	27	27.5	28.25	25.5	22	24	26.25	24.5	18.5	11.75	15.5
		fly 2	0	0	0	16.75	24.25	29	28.5	28.75	27.75	29.75	28	29.5	29.75	29.75	28.75	28.75	30	25.25	20.25	11.25	4.5	0	0	0	0	14.5	29.25	30	28.5	30	28	26.5	30	30	30	30	25	30	29.75	28	27	30	26.25	20.75	19	7	5.5
		fly 3	0	0	1.25	5.5	10	13.75	19	24	25	24.25	26.25	29.25	24.75	30	30	30	28.25	19	7	8.25	3.5	0	0	0	0	15.5	23	25.5	26.5	25.5	25.5	28.75	28	30	30	30	30	30	30	20.5	19.5	23.75	26.75	24.5	18	10.75	7.5
		fly 4	0	0	0	0	0	10	27	26.5	29.5	29.25	30	30	30	29.75	30	30	25.25	17.5	10	12.5	1.75	0.75	0	0	0	16.5	21.5	19.5	29.75	25.25	29.25	25.25	24.75	25.25	26.5	24.5	26.5	20.75	25.75	21.75	15.75	19.5	18.75	16.25	11.25	2.25	5
		fly 5	3.25	7.25	15.75	26.25	27.25	24.5	29.25	24	29.75	25.25	29.75	30	30	30	30	25.75	15.75	18	8.75	4.5	4.25	0	0	0	4.5	28.25	29.75	29.75	30	30	30	30	30	30	30	30	29.25	29.75	29.75	27.5	30	27.25	24.75	29.5	29.75	26.25	27.25
		fly 6	0	0	0	0	10.25	24	21.75	27.75	27.75	28.75	30	29	29.5	30	27.75	26	19	20	15.75	12.5	4.25	1.25	0	0	0	10.5	25.5	18	16.25	18	24.5	18.75	20.25	25.25	26	23	22.25	25.25	22	24	26	17.5	22.5	16.75	15.75	8.5	4.5
		fly 7	1.3333	0	15	15.6667	19.3333	25	20	23.3333	22.6667	28.3333	26.6667	26.3333	28	25.6667	24	28	24.3333	25.3333	22.3333	29.3333	17.3333	7.3333	0	0	0	18.6667	29.6667	30	30	29.6667	30	29.6667	28.6667	27	29.6667	24.3333	26	29.3333	29.6667	30	28	30	25.6667	24.6667	21.6667	21.6667	21.3333
		fly 8	0	0	0	0	0	0	2	9.6667	18.6667	23	26.6667	26.3333	29	25.6667	28	15.3333	16	11	3.6667	3.3333	0	0	0	1.6667	0	6.3333	20.3333	19.6667	22.3333	18	21.3333	25	19	20	25.6667	26	17.3333	28	23.6667	16.6667	26	27.3333	23	17.3333	15	6.6667	0
		fly 9	7.6667	14.3333	14.3333	17.6667	29.6667	27	24	14.3333	26	27.3333	29	29.3333	29.6667	30	27.3333	28.3333	24.6667	27	26.6667	18.3333	4	1.6667	0	0	0	22	29.6667	30	30	29.6667	30	30	30	30	30	30	30	30	30	30	30	30	27.3333	26.6667	30	28.3333	28.6667
		fly 10	0	0	0	3.6667	9.3333	13.3333	12.3333	22	20.3333	24.3333	28.3333	29	29.6667	27.3333	19.3333	20	26.6667	15.3333	16	10	9.6667	1	0	0	0	7.3333	10	18	21.6667	23.3333	28.6667	30	30	30	30	30	30	30	30	29.6667	30	30	30	30	29.3333	30	25.6667
		fly 11	0	0	0	0	0	0	6.6667	14.6667	29.6667	29.3333	30	30	30	30	30	30	29.6667	20.3333	18	13.6667	1	0	0	0	0	21.3333	21.6667	24.3333	28	28.3333	18	27	26.6667	24.6667	26.3333	30	26.3333	19.3333	28.3333	25.3333	27.3333	26.3333	27	28.3333	17	10	10
		fly 12	0	1.6667	0	0	8.3333	15	12.3333	21.3333	19.6667	29.6667	29.6667	30	29.6667	29.6667	30	30	29.6667	20.3333	12.3333	4	3.3333	0	0	0	0	17	28	29.6667	29.6667	29.3333	28.6667	30	28.3333	30	27.3333	30	27	29	30	29.6667	29	29	27.6667	27.3333	11	5.3333	9
		fly 13	0	0	1	9	9.6667	15	22.3333	30	27.6667	29.6667	29.6667	30	29.6667	30	30	30	30	29	15.3333	0	3.6667	1.6667	0	0	0	22	27	30	30	30	30	30	30	30	29.6667	24	28	28.6667	30	29.6667	30	30	29.6667	30	11.6667	8.6667	22
		fly 14	0	1.6667	4.6667	11.3333	20.3333	26	29.3333	28	27	27.3333	29.6667	30	29.3333	29.6667	30	30	29.6667	22.6667	7.6667	16.3333	12	2	0	0	0	19	26	29.3333	30	30	30	30	30	30	30	30	30	30	30	30	25.3333	23.3333	23	28.3333	19	18.3333	29
		fly 15	0	0	0	0	1	19.6667	28.3333	28.3333	29.6667	30	30	30	30	30	30	30	28.3333	24.6667	16	18.3333	8.6667	0	0	0	0	12.3333	22.6667	28	25.6667	27.6667	27	29.6667	29.3333	30	30	30	28	20	22	10.6667	18.3333	20	20	21.3333	22	19.6667	3
		fly 16	0	0	0	1.6667	9	20.6667	24	30	30	29.6667	30	30	30	29.6667	30	29.3333	30	27.6667	29.6667	18.3333	15.6667	1.3333	1.6667	0	0.33333	20.6667	28.6667	29.6667	29.3333	30	30	30	30	24.6667	30	30	30	30	30	30	28.6667	30	25.3333	24	10	6.6667	11.3333
		fly 17	0	0	0	5.3333	19.3333	20.3333	26.6667	28	28.3333	30	30	30	30	30	30	30	30	30	19.6667	2.6667	2	0	0	0	0	4.6667	26	30	30	30	30	29.6667	30	30	30	30	30	27	30	30	28.6667	30	30	21.6667	19.3333	18.6667	20
		fly 18	0	0	0	0	0	0	14.6667	27.6667	28.6667	28.6667	29.6667	28.6667	29.6667	25.3333	30	29.6667	30	26.3333	0.66667	1.6667	0	0	0	0	0	14	25.6667	24	26.6667	29.6667	24.6667	23	26.3333	24.3333	27.6667	24	22	29.3333	25.6667	28.6667	22.3333	30	19.6667	14	20	22.3333	21
		fly 19	0	0	0	0	1.6667	9.3333	16.3333	23	28	27.3333	30	30	30	25.3333	28.6667	23.3333	25.3333	18.6667	7	9	7.6667	3.6667	0	0	2.6667	17.3333	23.6667	23	24	23.6667	23.6667	22	25	27.6667	25	27	23.6667	30	29	26.3333	24	27.3333	29.3333	22.6667	24.6667	24.3333	13.6667
		fly 20	0	0	0.33333	3.6667	14.6667	12	12.3333	19.3333	17.6667	25.3333	29	25.6667	27.3333	30	30	30	30	29.6667	30	20.6667	10	2.3333	0	0	0	16.3333	25.6667	27	29.3333	29.6667	29.6667	27.3333	29.6667	29	29.6667	25	19.6667	25	30	30	30	30	23.6667	18.6667	10.3333	21.3333	11.6667
		fly 21	0	0	0	0	3	12	23.6667	26.6667	28.3333	29.3333	30	30	30	30	30	30	28.6667	27.3333	26.6667	7.3333	9	0	0	0	4.3333	25	24	30	28.6667	28	30	18.3333	26.6667	28.6667	25.3333	28.3333	27	30	27.6667	25.6667	25.3333	22	27	15.3333	10	7.3333	10
		fly 22	0	0	0	2.3333	14.3333	11	23.6667	26.6667	26.3333	27.6667	27.6667	28	28	30	30	30	30	29.6667	20.6667	4.3333	3.3333	0	0	0	0.33333	16	26	30	30	30	29.3333	30	30	30	30	30	29	30	30	27	28	30	30	26.6667	19.3333	27	26
		fly 23	0	0	0	0	8.6667	20	19	29.3333	28	26.3333	30	30	30	30	30	30	30	28.6667	13.3333	6.6667	7.3333	0	0	0	10.6667	30	30	30	30	30	29.3333	30	29.6667	29.6667	22	27	29.3333	29.3333	30	30	23	20.6667	15	5.3333	7.3333	14.6667	8.3333
		fly 24	0	1.6667	1.6667	2.3333	2	15.6667	12.6667	11.6667	15.6667	21.3333	28.3333	30	30	29.3333	30	30	29.6667	30	28.3333	22	9.3333	10.3333	4	0	1.6667	16.3333	26.3333	30	30	30	28	30	30	30	30	29.6667	30	30	30	29.3333	29.6667	30	30	30	30	26	30
		fly 25	0	0	3	11.3333	19.3333	28.3333	24.6667	29.6667	30	29.6667	30	30	30	30	30	30	30	30	30	26	15	0.66667	3.6667	1.6667	1	21.6667	26.6667	30	30	30	30	29.3333	30	30	30	30	30	30	30	30	30	30	30	30	30	30	21.6667
		fly 26	0	0	1.3333	10.3333	11.3333	19	25	25.6667	28	26	25.6667	27	30	30	30	30	29.3333	29	24	8.3333	4.6667	0	0	0	0.66667	23.3333	30	28.3333	30	30	30	29.6667	23.6667	28.3333	29.3333	30	30	30	30	30	29	30	21.6667	28	26.6667	26.6667	25.3333
		fly 27	0	1.3333	1.6667	5.6667	10.6667	18	17.6667	20.6667	14.6667	23.6667	28	29.3333	30	30	30	29.6667	21.6667	19.6667	11.6667	4.3333	6.6667	1	0	0	0	13.6667	26.6667	27	27	30	30	29.3333	30	29.6667	27.3333	30	30	30	30	30	30	29	27	23.6667	30	29.6667	26.3333
		fly 28	0	0	2	10.5	25.5	25	30	27.5	28	27.5	27.5	29.5	30	29	26.5	30	28.5	19	9	5	5.5	0	0	0	15.5	30	30	30	30	30	30	30	30	30	30	30	30	30	30	30	30	30	30	30	30	17.5	9.5
		fly 29	0	3	9	20	20.5	23	26	22.5	29.5	28.5	29.5	24.5	30	30	30	30	30	15	13.5	23.5	10	2.5	0	0	18	29.5	30	30	30	30	30	30	30	30	29	30	30	30	29	28.5	26	30	26.5	30	21	21	7
		fly 30	0	0	0	0	0	18	14	28	29.5	23	24.5	27	24.5	28	22	26.5	19	12.5	3	18	8.5	0	0	0	0.5	8	16	28.5	25.5	23	18	28.5	20.5	27.5	27.5	28.5	29	29.5	22.5	30	22.5	22	22.5	24	19.5	22	30
		fly 31	0	2.5	4.5	10.5	13.5	8.5	19	18	23	26.5	30	30	30	30	27.5	30	30	30	30	4.5	0	0	0	0	2	14.5	16	22	30	29.5	28	26.5	26	26.5	28	29.5	30	30	29	30	30	29	27.5	29.5	30	29.5	22.5
		fly 32	0	0	0	1.5	18.5	12.5	25.5	29.5	30	24	30	30	30	30	30	30	27	18	22.5	8.5	8	0	0	0	0	16	17.5	18	13.5	22.5	28.5	24.5	29.5	17.5	25	25.5	16.5	25.5	27	21.5	28.5	30	25.5	26	29.5	9.5	0
		fly 33	0	0	17	26	25.5	19	16.5	23	25.5	27	24	28	23.5	22	24	27	24.5	20.5	0	10.5	2.5	4.5	0	0	1	19.5	25	28	29.5	30	28	30	30	30	30	30	30	30	30	30	30	30	30	30	29.5	29.5	27
		fly 34	0	0	0	4	28	21	29.5	26	25.5	29	30	29.5	30	26	29.5	30	30	29.5	28.5	24.5	16.5	0	0	0	1	23.5	27.5	24.5	20.5	23	22.5	20	25	23.5	25.5	24.5	22	25	23	27.5	24	24.5	29	30	18	23.5	14.5
		fly 35	0	1	7	6	7	26	20.5	26.5	29.5	17.5	27	25.5	26.5	30	30	30	30	30	19.5	18.5	13	4	0	0	4	15.5	22	19	29	26.5	27.5	29.5	30	28.5	29	30	28.5	30	29.5	29.5	30	30	25.5	30	30	30	29
		fly 36	0	0	0	0	0	0	7	14	19	23	27	30	30	28.5	30	30	27.5	27.5	10	4.5	4	0	0	0	3.5	26.5	16	20.5	29.5	30	25.5	28	27.5	29.5	30	30	29.5	26	24.5	26.5	23	26	28.5	29.5	29.5	20.5	2
		fly 37	0	0	5	15.5	28.5	29	23.5	24	25	28.5	28.5	30	29.5	30	29	29.5	29.5	24.5	18.5	9.5	12.5	4.5	0	0	2.5	27	30	30	29.5	29.5	29.5	30	30	30	30	30	30	30	30	30	30	30	30	30	16.5	19.5	18
		fly 38	0	0	0	4	20.5	20	28.5	30	30	30	30	30	30	30	30	30	29.5	29	6	12.5	3.5	0	0	0	3	20.5	30	22.5	30	28	26	25	30	29	30	30	30	29	30	25	26	28.5	27.5	29	25.5	19.5	21
		fly 39	0	0	0	0	3.5	14.5	14.5	19	30	30	30	30	30	30	30	30	23.5	23.5	11	5.5	0	0	0	0	7.5	24	29	30	29.5	29.5	30	30	29.5	28	30	30	30	30	30	30	30	30	26	30	30	30	30
		fly 40	0	0	0	1.5	9.5	14	11.5	27	25.5	30	30	30	30	30	30	26.5	24.5	16.5	12.5	12.5	7.5	0	0	0	2.5	6	18	21.5	15	29	16	29.5	20.5	13	18.5	21	29	30	25.5	20	29.5	30	21	13.5	0	2.5	0
		fly 41	0	0	0	10.5	16	22	21.5	25.5	28.5	30	30	30	30	30	27.5	22	24	20.5	17.5	14.5	7	4	0	0	5	26.5	30	30	30	30	30	30	30	29.5	29.5	30	29	28.5	29.5	27.5	30	30	30	23.5	26	16.5	30
		fly 42	0	0	3.5	15.5	22	19.5	23	27.5	29.5	30	28	30	30	30	30	30	30	30	30	24	14	7.5	0	0	4.5	30	30	30	29.5	30	30	30	30	30	30	29.5	30	30	30	30	29	30	30	30	29	24.5	30
		fly 43	0	0	0	3.5	15	15.5	24.5	19.5	22	27	27	26.5	25	30	30	30	30	30	26.5	10.5	3.5	3	0	0	3.5	29.5	30	30	30	28.5	29	28	27.5	28.5	30	26	28.5	26	30	29	23.5	24	22.5	20.5	19.5	21.5	12.5
		fly 44	2	2.5	12.5	14.5	17	14.5	24.5	23	19.5	30	30	29	30	30	30	30	30	30	30	30	23.5	0	3	0	7	21.5	30	29.5	30	30	30	30	30	30	30	30	30	30	30	30	30	30	30	30	30	29	28.5
		fly 45	0	3	0	0	6.5	16	22	26	28	29.5	28.5	25	30	30	30	30	30	29	24	9.5	8	1.5	0	0	0	8.5	21	25.5	24	29.5	29.5	30	30	30	30	27	21	25	30	29	30	25.5	30	28	24	23	26
		fly 46	2.5	7	13	18.5	17.5	30	30	27.5	28	30	30	30	30	30	30	30	30	20	13	8.5	12.5	7	0	0	0	3.5	21	27	30	29	29.5	28	29	30	26	29	25.5	28.5	29	30	30	30	29	22	26.5	17.5	13
		fly 47	0	0	0	2.5	16	14.5	30	22.5	29.5	30	30	30	30	28	27.5	30	30	25	11	14.5	0	2.5	0	0	0	15.5	23	26.5	28.5	27.5	30	28.5	29	30	22	26	18.5	24	26.5	28	28	27	21	26	12	16.5	6
		fly 48	0	0	0	7.5	9	5	20.5	28	21	22	27.5	29.5	29	30	30	30	30	30	23	15	6.5	0	0	0	9	26	29	25	29	29	24	29.5	29.5	29.5	29.5	30	30	27.5	30	30	27.5	30	30	30	27.5	30	30
[truncated: 1 more columns]

## Sheet: Fig 5Q
		Sleep (min)			Latency (min)			P[doze]			P[wake]
		1xBRP;VT30559>PKA.R1GG	1xBRP;VT30559>PKA.R1BDK		1xBRP;VT30559>PKA.R1GG	1xBRP;VT30559>PKA.R1BDK		1xBRP;VT30559>PKA.R1GG	1xBRP;VT30559>PKA.R1BDK		1xBRP;VT30559>PKA.R1GG	1xBRP;VT30559>PKA.R1BDK
	fly 1	745.25	984.25		58.25	47.5		0.10458	0.33722		0.080863	0.096626
	fly 2	647	1007.5		62.25	45		0.070879	0.17799		0.07507	0.060633
	fly 3	690.75	889.75		73.25	38.5		0.11153	0.3171		0.096707	0.11909
	fly 4	511.25	821.25		63.75	37.75		0.087106	0.13373		0.12496	0.080572
	fly 5	632.5	1105.5		82	26.5		0.044837	0.22699		0.052775	0.052212
	fly 6	602.5	816.25		55.75	46.25		0.097813	0.16082		0.10711	0.093335
	fly 7	826.75	1065		46	42		0.096289	0.36434		0.061091	0.081574
	fly 8	940.333	664.667		43.6667	49		0.19104	0.13551		0.076699	0.11868
	fly 9	916	1142.33		26	38.6667		0.094936	0.24198		0.046017	0.048014
	fly 10	706.333	936		39	48.6667		0.087898	0.29517		0.076457	0.10277
	fly 11	916	866.333		58.6667	34.6667		0.1058	0.11765		0.05137	0.065583
	fly 12	807.667	919		45	42.6667		0.10129	0.28995		0.068484	0.1053
	fly 13	624	1010.33		34.6667	35.6667		0.041772	0.21691		0.049938	0.066371
	fly 14	712.667	1070		42.3333	41.6667		0.13349	0.27571		0.10428	0.063993
	fly 15	519.667	910.333		64.6667	48		0.10168	0.12016		0.14442	0.057386
	fly 16	618.667	1019.67		35.6667	36.6667		0.065047	0.19912		0.074433	0.061002
	fly 17	764.333	1027		69	59.6667		0.17776	0.26702		0.11329	0.074482
	fly 18	778	864		37.5	46		0.14329	0.16605		0.095581	0.083982
	fly 19	887.5	896		25.5	27		0.13523	0.17024		0.070217	0.08209
	fly 20	893	949.667		31.5	43.6667		0.11537	0.23326		0.061399	0.082809
	fly 21	723.5	927.333		33.5	26.6667		0.10977	0.17916		0.089297	0.075588
	fly 22	946	1023.67		30.5	35		0.1311	0.18116		0.057282	0.057722
	fly 23	742	944		25.5	20.3333		0.089376	0.27408		0.072517	0.09379
	fly 24	971	1055.67		26.5	37		0.13791	0.29784		0.056261	0.069909
	fly 25	529	1146.33		64.5	31.3333		0.082664	0.28337		0.1148	0.05071
	fly 26	735	1054		31.5	37		0.079418	0.2123		0.066836	0.059106
	fly 27	834	994		48.5	42.6667		0.14524	0.32564		0.079108	0.089291
	fly 28		1071			15.5			0.19937			0.052167
	fly 29		1080			11.5			0.44295			0.082856
	fly 30		867			36			0.18064			0.090344
	fly 31		1013			38			0.28689			0.081026
	fly 32		883			35			0.15477			0.077277
	fly 33		1050.5			34			0.22066			0.061884
	fly 34		1002			30.5			0.21396			0.073408
	fly 35		1066			29.5			0.26339			0.065094
	fly 36		874			26.5			0.13386			0.071543
	fly 37		1081			29			0.24773			0.059832
	fly 38		1025.5			34.5			0.2418			0.070056
	fly 39		1027			23.5			0.23834			0.067441
	fly 40		780.5			40			0.18638			0.111
	fly 41		1052.5			27			0.36177			0.083662
	fly 42		1147.5			26			0.23916			0.045509
	fly 43		989			27.5			0.2696			0.088503
	fly 44		1165			27.5			0.31524			0.04857
	fly 45		996			41.5			0.2075			0.07173
	fly 46		1046			47.5			0.3291			0.079614
	fly 47		923.5			43			0.22052			0.088535
	fly 48		1063			22			0.34559			0.077003

## Sheet: Fig 5R
	Δ sleep (min) (GG vs BDK)
	wt	inc1	1xBRP
	269.837	353.033	319.107
	113.588	354.533	342.357
	-42.9125	783.033	224.607
	34.5875	288.283	156.107
	139.338	-67.7174	440.357
	-24.4125	173.283	151.107
	284.587	507.283	312.433
	159.088	158.533	-87.9
	183.088	448.283	389.766
	413.337	712.033	183.433
	155.088	515.283	113.767
	220.338	18.0326	166.433
	60.0875	249.783	257.766
	492.087	584.033	317.433
	338.087	-29.7174	157.767
	72.0875	259.033	267.1
	269.337	535.783	274.433
	174.088	509.533	111.433
	25.0875	53.7826	143.433
	295.337	650.283	197.1
	72.3672	404.533	174.767
	120.117	686.395	271.1
	-64.8828	136.645	191.433
	-103.883	-42.1053	303.1
	28.8672	833.645	393.766
	79.1172	522.145	301.433
	87.3672	714.895	241.433
	23.8672	552.645	267.1
	57.1172	659.645	276.1
	260.367	43.8947	63.1
	47.1172	550.395	209.1
	119.617	32.3947	79.1
	120.367	454.895	246.6
	220.617	169.395	198.1
	-112.883	539.645	262.1
	175.617	732.145	70.1
	219.867	530.395	277.1
	-5.63281	299.895	221.6
	143.117	161.145	223.1
	252.867	467.895	-23.4
	-72.3828	452.895	248.6
	171.867	633.395	343.6
	290.117	22.1447	185.1
	173.617	186.145	361.1
	65.3672	-260.105	192.1
	55.1172	-201.605	242.1
	104.867	299.645	119.6
	57.8672	287.895	259.1
	-111.633	122.645
	375.867	-144.605
	278.867	140.645
	278.117	480.645
	294.594	633.395
	215.344	348.895
	357.094	404.645
	131.844	408.395
	71.3438	250.395
	-5.65625	275.395
	388.594	74.6447
	151.844	521.707
	236.344	315.707
	230.344	693.207
	173.344	467.457
	232.344	877.457
	125.344	568.207
	235.094	534.457
	62.3438	618.207
	234.094	200.457
	-37.6563	108.957
	157.094	283.707
	240.594	364.457
	132.844	392.457
	298.094	446.457
	335.344	453.957
	398.844	643.707
	23.8438	867.207
		446.207
		152.957
		782.207
		345.457
		412.957
		134.207
		887.457
