# Supplementary material for: Enhanced memory despite severe sleep loss in Drosophila insomniac mutants
Source: PLoS Biol. 2025 Mar 20;23(3):e3003076. doi: 10.1371/journal.pbio.3003076 (PMC12135902; doi:10.1371/journal.pbio.3003076)
Supplement: S6 Data — (XLSX) [file pbio.3003076.s013.xlsx]

## Sheet: Fig 6
	Fig 6A		days on 2% H2O2		0	1	2	3	4	5	6
		Percent survival (%)	wt	n = 133	100	100	100	94.7368	48.8722	4.51128	0
			Dc0H2/+	n = 124	100	100	100	97.5806	34.6774	0.806452	0
	Fig 6B		age (days)		0	13	15	16	18	20	30	31	34	37	38	39	41	43	44	45	46	48	49	50	51	53	55	57	58	59	60	62	64	65	66	67	69	71	72	73	74	76	78	79	81	83	85
		Percent survival (%)	wt	n = 299	100	100	99.6656	99.3311	99.3311	98.9967	98.6622	98.3278	97.9933	97.9933	97.6589	97.6589	96.99	96.6555	95.9866	95.3177	94.3144	94.3144	93.311	92.6421	91.9732	88.9632	80.9365	75.9197	72.2408	67.2241	56.1873	47.8261	40.8027	30.4348	27.0903	21.0702	12.0401	10.7023	4.34783	3.34448	1.33779	0.668896	0.668896	0.334448	0
			Dc0H2/+	n = 280	100	99.6429	99.6429	99.6429	98.9286	98.5714	98.2143	98.2143	97.8571	97.5	97.1429	96.7857	96.7857	96.7857	96.0714	96.0714	96.0714	95.7143	94.6429	94.2857	93.9286	92.8571	90.3571	90	88.9286	88.5714	87.1429	83.9286	82.1429	78.5714	76.4286	74.2857	56.7857	48.5714	33.5714	30	19.6429	8.21429	7.5	3.21429	1.07143	0.357143	0
	Fig 6C and 6E		days on 2% H2O2		0	1	2	3	4	5	6
		Percent survival (%)	wt	n = 228	100	100	99.5614	84.2105	10.5263	0.438596	0
			Dc0H2/+	n = 177	100	100	99.435	66.1017	2.82486	0
			inc1	n = 143	100	99.3007	86.014	39.8601	0
			inc1;Dc0H2/+	n = 117	100	99.1453	76.9231	29.9145	0
			inc2	n = 163	100	100	83.4356	38.6503	1.22699	0
			inc2;Dc0H2/+	n = 170	100	100	87.0588	31.1765	1.76471	0
	Fig 6D and 6F		age (days)		0	3	6	7	8	9	11	12	13	15	18	19	20	21	22	24	27	30	31	33	34	35	36	37	38	39	40	41	42	43	44	45	46	47	48	49	50	51	52	53	54	55	56	57	58
		Percent survival (%)	wt	n = 234	100	100	100	100	100	100	100	100	100	100	100	100	100	100	100	100	100	99.5726	99.1453	99.1453	99.1453	99.1453	99.1453	99.1453	99.1453	98.7179	97.4359	97.4359	94.8718	94.4444	94.4444	92.735	90.5983	90.1709	88.8889	88.4615	87.6068	85.8974	85.0427	83.7607	78.2051	78.2051	76.4957	73.5043	71.3675
			Dc0H2/+	n = 150	100	100	100	100	100	100	100	100	100	100	100	100	100	100	100	100	100	100	100	100	100	100	98.6667	98.6667	98	96.6667	96.6667	96.6667	96.6667	96.6667	96.6667	96	95.3333	94.6667	94.6667	94	92.6667	91.3333	91.3333	90.6667	88.6667	88	86	84.6667	84.6667
			inc1	n = 182	100	100	97.8022	97.8022	97.8022	96.1538	95.6044	95.0549	95.0549	93.956	92.3077	92.3077	91.7582	91.2088	90.6593	90.1099	89.5604	87.9121	87.9121	84.6154	84.0659	83.5165	82.4176	82.4176	82.4176	80.7692	80.2198	80.2198	78.5714	76.9231	76.3736	70.3297	67.5824	65.9341	60.4396	58.2418	57.1429	48.9011	45.0549	42.8571	31.8681	31.3187	25.2747	23.6264	20.8791
			inc1;Dc0H2/+	n = 149	100	100	100	99.3289	99.3289	98.6577	98.6577	97.9866	96.6443	96.6443	96.6443	96.6443	96.6443	95.9732	95.9732	95.302	95.302	95.302	95.302	93.9597	93.9597	92.6174	90.604	90.604	89.9329	87.9195	87.2483	85.906	83.8926	81.8792	81.2081	77.8523	76.5101	76.5101	73.1544	71.1409	68.4564	62.4161	61.745	57.7181	53.0201	52.349	48.9933	45.6376	42.953
			inc2	n = 232	100	99.1379	97.8448	97.8448	97.4138	96.9828	96.9828	96.1207	96.1207	96.1207	96.1207	95.6897	95.6897	95.6897	95.6897	95.2586	95.2586	93.9655	93.5345	92.6724	92.6724	92.6724	91.8103	91.3793	90.9483	90.9483	90.9483	90.5172	89.6552	88.3621	86.6379	84.9138	83.1897	83.1897	81.0345	80.6034	79.7414	78.4483	76.7241	75.8621	72.4138	71.9828	66.8103	64.6552	61.2069
			inc2;Dc0H2/+	n = 225	100	99.5556	99.1111	99.1111	99.1111	98.6667	98.6667	98.6667	98.6667	98.2222	98.2222	97.7778	97.7778	97.7778	97.7778	97.7778	97.7778	97.3333	97.3333	97.3333	97.3333	97.3333	97.3333	97.3333	97.3333	96.8889	96.8889	96.8889	96.4444	96.4444	96.4444	96	96	95.5556	95.5556	95.5556	95.5556	95.1111	94.6667	94.6667	94.6667	94.6667	94.6667	94.2222	91.5556
	Fig 6G		days on 2% H2O2		0	1	2	3	4	5
		Percent survival (%)	wt	n = 264	100	100	99.2424	71.5909	10.6061	0
			Dc0H2/+	n = 87	100	100	96.5517	51.7241	4.5977	0
			mns	n = 71	100	97.1831	5.6338	0
			mns;Dc0H2/+	n = 62	100	96.7742	0
	Fig 6H		age (days)		0	12	15	16	17	18	19	21	22	24	25	26	27	28	29	30	31	32	33	34	35	36	37	38	39	40	41	42	43	44	45	46	47	48	49	50	51	52	53	54	55	56	57	58	59
		Percent survival (%)	wt	n = 156	100	99.359	99.359	99.359	99.359	99.359	99.359	99.359	99.359	99.359	99.359	99.359	99.359	98.7179	98.7179	98.7179	98.7179	98.7179	98.7179	98.7179	98.7179	98.7179	98.7179	98.7179	98.7179	98.7179	97.4359	97.4359	96.7949	96.7949	96.7949	96.7949	96.1538	94.8718	94.2308	93.5897	92.9487	89.1026	86.5385	85.8974	85.2564	83.9744	82.6923	82.0513	80.7692
			mns	n = 156	100	100	100	99.359	99.359	99.359	99.359	98.7179	98.0769	95.5128	95.5128	95.5128	92.9487	92.9487	92.9487	87.8205	87.1795	86.5385	80.1282	80.1282	80.1282	71.1538	71.1538	69.8718	64.7436	64.1026	60.8974	46.1538	45.5128	42.3077	37.1795	35.8974	33.3333	24.359	22.4359	20.5128	15.3846	12.1795	11.5385	10.2564	9.61538	8.97436	8.97436	8.33333	6.41026
			mns;Dc0H2/+	n = 154	100	100	99.3506	99.3506	98.7013	98.0519	97.4026	96.1039	95.4545	94.1558	93.5065	90.9091	87.6623	87.6623	85.7143	79.2208	79.2208	78.5714	76.6234	76.6234	75.974	68.8312	66.8831	66.8831	59.7403	55.8442	54.5455	39.6104	38.3117	34.4156	16.2338	9.74026	8.44156	5.84416	5.19481	5.19481	4.54545	3.8961	3.24675	3.24675	3.24675	3.24675	3.24675	3.24675	3.24675
	Fig 6I		days on 2% H2O2		0	1	2	3	4	5	6
		Percent survival (%)	wt	n = 98	100	100	98.9796	90.8163	23.4694	1.02041	0
			Dc0H2/+	n = 73	100	100	98.6301	21.9178	4.10959	0
			sss	n = 98	100	97.9592	25.5102	1.02041	0
			sss;Dc0H2/+	n = 84	100	85.7143	3.57143	0
	Fig 6J		age (days)		0	5	15	21	22	28	30	31	32	34	35	36	37	38	39	40	41	42	43	44	45	47	49	50	51	52	53	54	55	56	57	58	60	62	64	65	67	69	70	71	72	74	76	77	79
		Percent survival (%)	wt	n = 112	100	100	99.1071	99.1071	99.1071	99.1071	99.1071	98.2143	98.2143	97.3214	97.3214	97.3214	97.3214	97.3214	97.3214	97.3214	97.3214	97.3214	97.3214	97.3214	97.3214	95.5357	93.75	93.75	93.75	92.8571	91.0714	91.0714	90.1786	90.1786	89.2857	84.8214	83.9286	80.3571	79.4643	70.5357	59.8214	56.25	49.1071	48.2143	35.7143	28.5714	20.5357	19.6429	15.1786
			sss	n = 110	100	99.0909	99.0909	98.1818	98.1818	96.3636	95.4545	94.5455	94.5455	92.7273	91.8182	86.3636	84.5455	83.6364	78.1818	77.2727	73.6364	68.1818	67.2727	65.4545	52.7273	39.0909	29.0909	28.1818	27.2727	21.8182	16.3636	11.8182	7.27273	5.45455	0.909091	0
			sss;Dc0H2/+	n = 109	100	100	100	100	99.0826	99.0826	98.1651	98.1651	97.2477	97.2477	97.2477	95.4128	92.6606	92.6606	87.156	86.2385	83.4862	74.3119	73.3945	72.4771	55.9633	42.2018	29.3578	24.7706	18.3486	15.5963	12.844	10.0917	4.58716	0.917431	0
	Fig 6K		days on 2% H2O2		0	1	2	3	4	5
		Percent survival (%)	wt	n = 97	100	100	98.9691	88.6598	30.9278	0
			Dc0H2/+	n = 66	100	100	98.4848	13.6364	1.51515	0
			1xBRP	n = 91	100	100	96.7033	13.1868	0
			1xBRP,Dc0H2/+	n = 81	100	100	93.8272	9.87654	7.40741	0
	Fig 6L		age (days)		0	12	15	21	22	26	27	30	33	36	37	38	39	40	41	42	43	44	45	46	47	48	49	50	51	52	53	54	55	56	57	58	59	60	62	63	64	65	66	67	68	69	70	71	72
		Percent survival (%)	wt	n = 147	100	99.3197	99.3197	99.3197	99.3197	98.6395	97.9592	97.9592	97.2789	95.2381	95.2381	95.2381	94.5578	94.5578	94.5578	93.1973	93.1973	92.517	86.3946	85.7143	85.7143	83.6735	83.6735	81.6327	78.9116	78.9116	77.551	71.4286	71.4286	71.4286	66.6667	64.6259	63.2653	59.8639	55.7823	51.7007	51.0204	48.2993	45.5782	43.5374	39.4558	34.6939	30.6122	29.2517	24.4898
			1xBRP	n = 150	100	99.3333	99.3333	99.3333	98.6667	98.6667	98.6667	98.6667	98	96.6667	96.6667	95.3333	93.3333	93.3333	92.6667	90.6667	90.6667	89.3333	85.3333	85.3333	84.6667	80.6667	78	75.3333	71.3333	68	63.3333	58.6667	56.6667	51.3333	45.3333	45.3333	38.6667	34	32	26.6667	26	23.3333	18.6667	18	17.3333	11.3333	11.3333	11.3333	7.33333
			1xBRP,Dc0H2/+	n = 139	100	100	99.2806	98.5612	98.5612	98.5612	97.8417	97.1223	97.1223	97.1223	96.4029	96.4029	96.4029	94.964	94.964	91.3669	90.6475	88.4892	83.4532	83.4532	83.4532	79.8561	79.1367	74.8201	70.5036	66.1871	63.3094	55.3957	53.9568	53.2374	47.482	46.7626	41.0072	35.2518	30.2158	23.741	23.0216	17.9856	16.5468	15.8273	13.6691	11.5108	10.7914	10.0719	7.91367
	Fig 6M		days on 2% H2O2		0	1	2	3	4	5	6	7
		Percent survival (%)	GG	n = 210	100	100	97.619	61.9048	7.61905	0
			BDK	n = 238	100	100	99.1597	88.2353	27.7311	5.46218	0.840336	0
			inc1;GG	n = 181	100	100	90.6077	35.3591	0.552486	0
			inc1;BDK	n = 210	100	100	94.7619	49.5238	5.71429	0.47619	0
	Fig 6N		age (days)		0	2	4	6	7	8	9	10	11	15	16	17	18	20	22	24	25	27	28	29	30	32	33	34	36	37	38	39	40	41	42	43	44	45	46	47	48	49	50	51	52	53	54	55	56
		Percent survival (%)	GG	n = 165	100	100	100	100	100	100	99.3939	99.3939	99.3939	99.3939	99.3939	98.7879	98.7879	98.7879	98.7879	98.7879	98.7879	98.7879	98.7879	98.7879	98.7879	98.7879	98.7879	98.1818	98.1818	97.5758	97.5758	97.5758	96.9697	96.9697	96.3636	95.7576	95.1515	93.3333	91.5152	91.5152	89.697	89.0909	87.8788	86.6667	85.4545	83.6364	83.6364	81.8182	78.1818
			BDK	n = 189	100	100	100	100	100	100	100	99.4709	99.4709	99.4709	99.4709	99.4709	99.4709	99.4709	99.4709	99.4709	99.4709	99.4709	99.4709	99.4709	99.4709	98.9418	98.9418	98.9418	98.9418	98.9418	97.8836	97.8836	97.8836	96.8254	96.8254	96.8254	96.2963	96.2963	95.7672	95.2381	94.709	93.6508	92.5926	92.0635	92.0635	91.5344	90.4762	89.418	89.418
			inc1;GG	n = 110	100	100	100	99.0909	99.0909	98.1818	98.1818	98.1818	95.4545	94.5455	93.6364	93.6364	90.9091	90.9091	90.9091	90.9091	89.0909	87.2727	87.2727	87.2727	87.2727	86.3636	86.3636	84.5455	80.9091	80.9091	80	79.0909	75.4545	74.5455	72.7273	70	68.1818	65.4545	64.5455	63.6364	60	60	56.3636	51.8182	45.4545	40.9091	40.9091	30	27.2727
			inc1;BDK	n = 168	100	99.4048	98.2143	98.2143	97.0238	97.0238	97.0238	96.4286	96.4286	96.4286	96.4286	96.4286	95.8333	94.0476	92.8571	92.2619	91.6667	91.0714	90.4762	88.6905	88.0952	86.9048	85.7143	83.3333	81.5476	81.5476	78.5714	77.9762	77.381	75.5952	75.5952	73.8095	73.8095	71.4286	70.2381	69.6429	67.2619	66.6667	64.881	63.6905	63.6905	61.9048	60.7143	58.9286	53.5714
	Fig 6O and 6Q		days on 2% H2O2		0	1	2	3	4	5
		Percent survival (%)	wt	n = 188	100	99.4681	99.4681	72.3404	12.234	0
			nf1/+	n = 191	100	99.4764	99.4764	80.1047	12.5654	0
			inc1	n = 136	100	99.2647	74.2647	22.0588	2.94118	0
			inc1;nf1/+	n = 141	100	98.5816	78.7234	19.1489	0
			inc2	n = 180	100	99.4444	83.3333	26.6667	0.555556	0
			inc2;nf1/+	n = 177	100	99.435	75.1412	24.8588	0
	Fig 6P and 6R		age (days)		0	3	6	7	8	9	10	11	13	14	15	16	18	19	21	23	24	26	28	30	31	32	34	35	36	37	38	39	40	42	43	44	45	46	47	48	49	50	51	52	53	54	55	56	57
		Percent survival (%)	wt	n = 227	100	100	100	100	100	100	100	99.5595	99.5595	99.5595	99.5595	99.5595	99.5595	99.5595	99.1189	99.1189	99.1189	99.1189	99.1189	99.1189	99.1189	99.1189	98.6784	98.6784	98.6784	98.6784	98.2379	98.2379	97.7974	97.7974	97.7974	96.9163	96.4758	96.0352	95.5947	95.1542	93.8326	92.9515	91.1894	90.3084	87.2247	84.141	82.8194	81.9383	81.9383
			nf1/+	n = 148	100	100	100	100	100	100	100	100	100	100	100	100	100	100	100	100	99.3243	99.3243	99.3243	99.3243	99.3243	98.6486	97.973	97.973	97.2973	95.9459	95.2703	95.2703	94.5946	94.5946	93.9189	93.9189	93.9189	93.2432	92.5676	91.8919	91.8919	91.2162	90.5405	87.1622	86.4865	84.4595	81.7568	81.0811	80.4054
			inc1	n = 140	100	100	100	99.2857	97.8571	97.8571	97.8571	97.8571	97.8571	97.8571	97.1429	95.7143	95.7143	95.7143	95.7143	95	95	95	95	95	95	95	95	94.2857	94.2857	92.8571	92.1429	91.4286	90	90	87.8571	85	82.1429	81.4286	79.2857	75	73.5714	70.7143	66.4286	63.5714	62.8571	60.7143	49.2857	46.4286	43.5714
			inc1;nf1/+	n = 143	100	100	100	100	100	100	99.3007	99.3007	98.6014	97.9021	97.9021	97.9021	97.2028	97.2028	95.8042	95.8042	95.8042	95.1049	94.4056	93.7063	93.7063	93.7063	93.7063	93.7063	92.3077	92.3077	92.3077	91.6084	91.6084	90.2098	90.2098	90.2098	89.5105	89.5105	88.8112	87.4126	86.7133	83.2168	82.5175	76.9231	72.7273	69.9301	69.9301	69.9301	66.4336
			inc2	n = 232	100	99.1379	98.7069	98.7069	98.7069	97.8448	97.8448	97.8448	97.8448	97.8448	97.8448	97.8448	97.8448	97.4138	97.4138	96.9828	96.5517	96.5517	96.5517	96.1207	95.6897	95.6897	95.6897	95.6897	94.8276	94.3966	94.3966	94.3966	94.3966	93.9655	93.9655	93.5345	91.8103	90.0862	90.0862	87.931	87.5	87.5	86.2069	82.3276	81.0345	78.8793	78.0172	71.5517	70.2586
			inc2;nf1/+	n = 148	100	100	100	100	100	100	98.6486	98.6486	98.6486	98.6486	98.6486	98.6486	98.6486	98.6486	97.973	97.973	97.973	97.973	97.973	97.973	97.2973	97.2973	97.2973	97.2973	97.2973	97.2973	97.2973	97.2973	97.2973	97.2973	97.2973	97.2973	97.2973	95.2703	94.5946	94.5946	93.9189	90.5405	90.5405	90.5405	87.8378	87.1622	83.7838	83.7838	83.1081
[truncated: 39 more columns]
