# Supplementary material for: Enhanced memory despite severe sleep loss in Drosophila insomniac mutants
Source: PLoS Biol. 2025 Mar 20;23(3):e3003076. doi: 10.1371/journal.pbio.3003076 (PMC12135902; doi:10.1371/journal.pbio.3003076)
Supplement: S7 Data — (XLSX) [file pbio.3003076.s014.xlsx]

## Sheet: Fig 7A-7D
	Fig 7A					Fig 7B					Fig 7C					Fig 7D
	STM (%)					3h MTM (%)					3h ARM (%)					3h ARM (%)
	wt	inc2	Dc0H2/+	inc2;Dc0H2/+		wt	inc2	Dc0H2/+	inc2;Dc0H2/+		wt	inc2	Dc0H2/+	inc2;Dc0H2/+		wt	inc2	Dc0H2/+	inc2;Dc0H2/+
	44	62	61	91		42.1	54.6	22.1	71.8		42.7	35	46.6	49.3		-11.15	12.15	-15.25	16.1
	53	82	88	49		39.2	38.8	31.1	69.1		38	44.1	38	29.7		-6.45	3.05	-6.65	35.7
	70	51	55	72		34.9	44.8	56.5	66.9		25.6	23.4	38.4	45.5		5.95	23.75	-7.05	19.9
	76	80	64	100		28	54.5	31.6	87.4		26.3	20.2	54	43.4		5.25	26.95	-22.65	22
	38	54	41	67		45.4	58.6	60.7	54.8		22.7	42.6	44	61.4		8.85	4.55	-12.65	4
	39	61	65	100		44.4	48	40.1	66.5		9	45.5	17.8	59.5		22.55	1.65	13.55	5.9
	52	77	69	81		25.2	35.1	45.5	51.4		27.1	34.1	54.3	44.1		4.45	13.05	-22.95	21.3
	61	73	57	83		36.3	48.3	24.7	62.5		35.7	36.8	28.4	59		-4.15	10.35	2.95	6.4
	51	65	58	45		26.6	46.3	56.2	52.6		20.7	29	41.9	63.6		10.85	18.15	-10.55	1.8
	49	61	53			12.6	52.5	30.2	54.3		28.2	53.1	46.8	66.6		3.35	-5.95	-15.45	-1.2
	53	79	46			28.2	37.7	29.3	71.9		21.2	27.5	28.7	51.7		10.35	19.65	2.65	13.7
	46	69	53			20	36.3	26.8	69		19.2	44.1	30.7	63.6		12.35	3.05	0.65	1.8
	61		64			7.9			64.3		18	45.8	13.7	65.1		13.55	1.35	17.65	0.3
	60		69			35.9			61.5		7.9	39.9	10.4	51.3		23.65	7.25	20.95	14.1
			52								0.3	34.5	28.9	21.7		31.25	12.65	2.45	43.7
											11.4	27.6	24.5	51.1		20.15	19.55	6.85	14.3

## Sheet: Fig 7H-7L
	Fig 7H					Fig 7I						Fig 7J					Fig 7K						Fig 7L
	wt	inc1	Dc0H2/+	inc1;Dc0H2/+			wt	inc1	Dc0H2/+	inc1;Dc0H2/+		wt	inc1	Dc0H2/+	inc1;Dc0H2/+			wt	inc1	Dc0H2/+	inc1;Dc0H2/+		wt	inc1	Dc0H2/+	inc1;Dc0H2/+
	4	7	4	7		0 lobe	0	6	0	9		20365.2	128841	24827	43479.7		0 lobe	0	0	0	0		25873.2	45448.4	26173.7	59228.1
	4	4	4	9		1 lobe	0	9	0	4		15251.4	72274.6	23795.4	60129.3		1 lobe	0	0	0	1		23638.3	57355.7	28042.8	51744.1
	4	4	4	10		2 lobes	0	4	0	6		18276.3	59720.1	24767.6	48450.8		2 lobes	0	1	0	2		25919.2	43662.6	26418.4	43498.3
	4	10	4	6		3 lobes	0	1	0	1		18789	100980	20588.4	43447.8		3 lobes	0	0	0	5		28622.6	25548.8	22383.5	45726.9
	4	9	4	11		4 lobes	15	1	21	1		22083.9	95176.9	24160	41746.8		4 lobes	18	17	16	8		23103.4	73578.3	29890.9	38958.8
	4	7	4	8								17736.9	81069.1	23466.9	82849.2								22195.6	43459.3	26036.9	54683
	3	9	4	6								11763.7	53486	22784.1	42398								24698.3	82802.9	26796.7	56071.6
	4	11	4	6								16352.9	140257	20386.3	29816.9								24959.5	72137.7	26248.3	62385.9
	4	9	3	10								13636.9	81769.7	15059.9	44818.1								28889.4	46622.3	22915.4	58898
	4	7	4	9								16439.2	94826.5	19784.6	106488								24878.3	45035.8	19788.6	55309.8
	4	9	4	8								12797.2	82630.4	19670.1	69560.2								23794.5	70617.9	25653	53930.2
	4	9	4	10								17958.6	115750	26216.3	68337.4								23909.1	48536.3	19643.2	29830.5
	4	9	4	7								13427	60629.1	19176.7	66338.6								24541	54299.9	26421.7	38733.8
	4	5	4	9								13853.9	61163.6	22846	59952.6								23211.7	42762.5	27357.9	70420.1
	4	10	4	5								17032	65577.3	25490.9	112874								25611.6	61637.6	26748.6	39314.7
	4	7	4	5								22344.9	60227.3	25267	46274								26253.2	44776.1	27651	49412.8
	4	8	4	5								15867.3	56791.8	21251.9	41378.2								21423.1	70059.9	24542.1	53740.9
	4	7	4	4								17828.4	24178.3	22774.4	47668.8								21799.2	67439.2	26505.8	48586.2
	4	6	4	4								18671.2	56685.8	28064.3	59879.3								21593.5	74537.1	25856	49642.8
	4	10	5	10								18458.4	84587.4	24050.8	61489.8								21508.3	70031.6	25495.5	59611.8
	4	7	4	4								19696.8	100676	22704	22953.2								29043	38827.7	25267	163147
	4	6	4	9								16940.1	99409.2	22691.6	55848.7								24056.6	45600.7	29289.7	51995.7
	3	12	4	11								10703	159373	23305.1	77944.6								22607.3	49199.1	24305	103609
	4	8	4	5								16170.2	69688.7	21184.4	18213.9								27632.5	51821.4	23717.1	118246
	4	8	4	11								19520.9	83880.9	21671.5	167292								28504.1	45234.5	23960	46821.9
	3	6	4	7								17614.4	87718.3	18912.8	43840.3								25757.2	37819.9	29548.2	136869
	4	7	4	9								17814	69069.6	19376.4	94189.6								25131.5	39408.9	26762.4	66111.4
	4	5	4	9								16283.3	116748	17226.1	56643.8								22834.6	75980.3	22896.2	85360.2
	4	9	4	7								17906.3	133439	19342.9	36259.9								22342.6	20182.2	28980.8	158671
	4	7	4	5								19041.3	91463	22795.8	27401.4								25282.1	36902.5	26257.9	63431.7
		9	4	6									50888.8	22520.2	36754.6								28845.9	81159.4	26169	68540.8
		8	4	4									89560.6	20039.3	23887.3								21267.9	31569.4	24524.9	88303.5
		7	4	7									67457.9	17473.2	63025.7								24592	44177.7
		6	4	14									31616.9	16511.2	221000								20079.6	29810.6
		5	4	7									41049.4	19509.6	35697.5								22707.1	96213.4
		5	3	12									27367.5	14322.5	91045.9								26131.1
		8	4	10									44252.2	19328.9	65631.1
		11	4	8									252410	21178.4	72937.7
		5	4	8									50240.5	15640.5	50000.9
		6	4	7									39791.3	18603	40787.7
		5	4	5									32473.6	18606.2	22265.3
		9	4	7									44716	20515	39356.6
