# Supplementary material for: Enhanced memory despite severe sleep loss in Drosophila insomniac mutants
Source: PLoS Biol. 2025 Mar 20;23(3):e3003076. doi: 10.1371/journal.pbio.3003076 (PMC12135902; doi:10.1371/journal.pbio.3003076)
Supplement: S1 Data Sheet — (XLSX) [file pbio.3003076.s015.xlsx]

## Sheet: S1 Fig
	S1A Fig					S1B Fig				S1C Fig									S1D Fig					S1E Fig									S1F Fig									S1G Fig
	wt-naïve	wt-trained	inc2-naïve	inc2-trained		wt	inc2				Sleep (min)									Latency (min)					P[doze]									P[wake]									Locomotor activity (count)
	0.272444	0.00211111	0.222667	0.0271667		0.990935	0.891878				Daytime				Nighttime					ZT0					Daytime				Nighttime					Daytime				Nighttime					Daytime				Nighttime
	0.0953333	0.275222	0	0.042		-0.18184	0.832842				wt	inc1	inc2		wt	inc1	inc2			wt	inc1	inc2			wt	inc1	inc2		wt	inc1	inc2			wt	inc1	inc2		wt	inc1	inc2			wt	inc1	inc2		wt	inc1	inc2
	0.314667	0	0.124278	0.00416667		1	0.983417			fly 1	509.667	43	380.667		619.333	118.667	363.333		fly 1	48.6667	215	86.3333		fly 1	0.32961	0.17865	0.20886		0.12818	0.061206	0.15811		fly 1	0.095447	0.57069	0.1319		0.016388	0.22455	0.11603		fly 1	328.333	1087.33	624.667		175	1314.33	775
	0.1975	0.0635556	0.014	0		0.727084	1			fly 2	416	212	290.333		592.667	332.333	198.333		fly 2	51.3333	90.3333	119		fly 2	0.376	0.44333	0.31457		0.30502	0.17391	0.26755		fly 2	0.15344	0.34716	0.23132		0.043455	0.13981	0.30346		fly 2	449.667	524.333	614.333		202.667	696	816
	0.0703889	0.0606111	0.337889	0.122667		0.739728	0.511792			fly 3	394.667	126.333	181.333		410.667	322.667	90.3333		fly 3	63.3333	136.333	193		fly 3	0.22676	0.29427	0.21867		0.21597	0.22243	0.14023		fly 3	0.12806	0.4082	0.30973		0.11027	0.17153	0.40735		fly 3	593.667	709	816.333		595.667	659.333	1282.33
	0.368722	0	0.421167	0.190333		1	0.242482			fly 4	419.333	94.3333	293.667		500	141.333	34.6667		fly 4	100	195	163.667		fly 4	0.20464	0.24194	0.14336		0.087651	0.16115	0.1065		fly 4	0.11016	0.45993	0.15517		0.033598	0.30793	0.49917		fly 4	541.333	872.333	790.333		625.333	1082.33	1378.67
	0.228333	0.172	0	0.0299444		0.26141	0.880823			fly 5	393.333	209	226		593.333	397.667	125.667		fly 5	28.6667	44.3333	147		fly 5	0.34201	0.54001	0.20117		0.33502	0.39903	0.17813		fly 5	0.15009	0.34051	0.23816		0.053034	0.16556	0.33531		fly 5	439.333	427	781.333		238.667	385.667	1010.67
	0.0964444	0.207889	0.437278	0.0145556		0.107298	0.94207			fly 6	447.333	2.3333	450		573	21.6667	382		fly 6	14.3333	603.667	80		fly 6	0.40478	0.079914	0.21291		0.45377	0.080789	0.19753		fly 6	0.14541	0.62639	0.097325		0.070423	0.55864	0.12207		fly 6	443.667	1698.33	426		230	1365.67	670.333
	0.429278	0.136167	0.506222	0.196722		0.415283	0.217055			fly 7	503	8.3333	341		579.667	31	346.333		fly 7	27.6667	427.667	56.6667		fly 7	0.1378	0.13254	0.38308		0.13443	0.10281	0.36708		fly 7	0.053386	0.63956	0.21396		0.029641	0.50763	0.21158		fly 7	553.667	1366	488		435	1318.67	535.667
	0.202167	0.0025	0.380056	0.0104444		0.989265	0.958432			fly 8	383.667	26.3333	337		542	12	126.667		fly 8	52.3333	127	131		fly 8	0.22214	0.12778	0.25552		0.16533	0.10343	0.2569		fly 8	0.1354	0.54729	0.17231		0.045761	0.643	0.37311		fly 8	714.333	1308.67	738.333		487.333	1310.67	1161.67
	0.306167	0.110667	0.409444	0.021		0.524783	0.916421			fly 9	445.333	15.6667	316.333		417.333	112.667	246.667		fly 9	141.667	420.333	42		fly 9	0.22021	0.15599	0.35299		0.19895	0.12778	0.24896		fly 9	0.097558	0.63013	0.22038		0.10544	0.33983	0.2551		fly 9	504.333	1197.33	540		651.333	1238.33	786.667
	0.322722	0.00405556	0.162111	0.0512222		0.982585	0.796138			fly 10	506	82	232		603.667	238.667	218.333		fly 10	35.3333	140.667	118.667		fly 10	0.36377	0.30169	0.40736		0.35064	0.16863	0.33576		fly 10	0.094164	0.48805	0.29332		0.044704	0.2014	0.30122		fly 10	335.667	843	527.333		204.667	875.333	679.667
	0.123222	0.17905	0.656571	0		0.526234	1			fly 11	515.333	297.333	215		604	320.667	314		fly 11	45	32.3333	206		fly 11	0.2788	0.4338	0.087636		0.27604	0.26234	0.20081		fly 11	0.074992	0.26365	0.17076		0.038751	0.20991	0.18233		fly 11	354	395.333	1243.67		194	611.667	943.333
	0.697249	0.486024	0.098027	0.130036		-0.28602	0.621703			fly 12	435.333	75.3333	188.667		612	67.6667	160.667		fly 12	61	179	156		fly 12	0.33922	0.27991	0.18556		0.22535	0.079188	0.27492		fly 12	0.13783	0.49408	0.27683		0.033699	0.37567	0.34401		fly 12	448	934.667	900.333		241.667	1554.67	837.667
	0.354154	0.281078	0	0.077911		0.256268	0.773344			fly 13	323.333	135.333	248.333		589.333	210	387.333		fly 13	135.667	131.333	114.333		fly 13	0.21663	0.22257	0.20979		0.09313	0.13489	0.30733		fly 13	0.16939	0.34977	0.22419		0.017894	0.21058	0.14909		fly 13	573	845.333	716.667		267.667	984	496
	0.18444	0.055182	0.224285	0.24429		0.853988	0.289319			fly 14	471	49.6667	395.333		588.333	29.6667	401.667		fly 14	39.3333	216.333	65.6667		fly 14	0.22318	0.27291	0.56515		0.16419	0.10513	0.47053		fly 14	0.088001	0.56365	0.2037		0.029674	0.56394	0.18633		fly 14	460	859.333	292		298.667	1654.33	381
	0.904798	0.26135	0.070408	0.025896		0.308468	0.924664			fly 15	522.333	228.667	294.333		568	129.333	291.667		fly 15	38.6667	18.6667	161.333		fly 15	0.30573	0.25867	0.080833		0.19509	0.09148	0.068988		fly 15	0.080355	0.26919	0.097676		0.04002	0.26445	0.088735		fly 15	351	672.333	1078.67		348.333	1351.33	1121
	0.262573	0.242679	0.067463	0.229897		0.357872	0.331191			fly 16	471.333	358.333	458.667		639.333	419.667	392		fly 16	25.6667	74.3333	62.3333		fly 16	0.33124	0.41314	0.19417		0.15142	0.30508	0.2886		fly 16	0.11463	0.19736	0.081384		0.016084	0.13468	0.1398		fly 16	360	374.667	380		242.333	486	405.333
	0.700028	0.222228	0.196388	0.202167		0.411985	0.411862			fly 17	438	188	391		654.667	28.3333	285.333		fly 17	83.3333	132.333	123.333		fly 17	0.35371	0.31832	0.23346		0.088073	0.11651	0.13624		fly 17	0.13175	0.31904	0.13104		0.008282	0.58918	0.14651		fly 17	379	597.667	438.667		156	1231.67	806.333
	0.211114	0.401056	0	0.081467		-0.06119	0.762999			fly 18	313.667	100	280.667		610.667	24.3333	79		fly 18	97.3333	90.3333	155.667		fly 18	0.39194	0.35583	0.25729		0.3837	0.11484	0.21095		fly 18	0.22115	0.43103	0.21349		0.048397	0.5393	0.48997		fly 18	483	650.333	517.333		154.667	1619.33	891.667
	0.071687	0.230342	0.692303	0.059794		0.390515	0.826049			fly 19	395	182.333	242		534.667	221.333	263.333		fly 19	104	104	183.667		fly 19	0.18626	0.27984	0.11415		0.22889	0.13381	0.097786		fly 19	0.11369	0.31499	0.16221		0.059441	0.20543	0.12695		fly 19	661	803.667	1225.67		383.667	1049	1331
	0.2798	0.193776	0.825841	0.228897		0.487269	0.3341			fly 20	466.667	198.333	303.667		566.333	249	259.667		fly 20	66	94	95.6667		fly 20	0.20473	0.48552	0.19433		0.14734	0.37347	0.21331		fly 20	0.08552	0.35593	0.16969		0.03613	0.2881	0.21675		fly 20	510	483	703.333		406.667	522.667	827.667
	0.491025	0.138705	0.373826	0.055238		0.632987	0.839303			fly 21	343	267	179.333		639.667	299.667	199		fly 21	150	80.3333	218.667		fly 21	0.14657	0.24506	0.12112		0.020917	0.21458	0.22764		fly 21	0.12141	0.23614	0.24206		0.00261	0.18997	0.28421		fly 21	760	660.333	1000		277.667	701	851.333
	0.001889	0.20878	0.331036	0.022062		0.447568	0.935818			fly 22	395.333	82.6667	279		562	7	201.333		fly 22	89.3333	114.333	34		fly 22	0.26616	0.419	0.27852		0.25379	0.082329	0.17323		fly 22	0.13874	0.44827	0.22483		0.05357	0.7123	0.24991		fly 22	614.333	552.667	599.667		327.667	1351	842.333
	0.271909	0.126924	0.932481	0.173104		0.664159	0.496411			fly 23	493.333	250	342.333		633.333	384	439		fly 23	32.3333	80.3333	117.333		fly 23	0.25233	0.31244	0.23689		0.21976	0.25106	0.35318		fly 23	0.085103	0.26714	0.16056		0.025002	0.13601	0.12372		fly 23	404	553.333	555.667		286.667	468	372.667
	0.482412	0.46574	0.502751	0.08908		-0.23235	0.740851			fly 24	484.667	274	399		591.667	273	360.667		fly 24	64.3333	65	118.667		fly 24	0.27009	0.29957	0.26581		0.1543	0.16735	0.27397		fly 24	0.086183	0.24502	0.13282		0.026349	0.18114	0.15821		fly 24	346	584.333	435		278.333	963.667	459.333
	0.376716	0.073687	0.588108	0.211392		0.805024	0.385025			fly 25	496.667	217	163.333		505.667	245.667	65.6667		fly 25	42	93.6667	166.333		fly 25	0.26724	0.35045	0.24391		0.19939	0.17158	0.24044		fly 25	0.084829	0.31915	0.3558		0.068276	0.19818	0.52521		fly 25	445.667	522.333	873		561.667	779.667	900.667
	0.502917	0.381717	0.351487	0.133982		-0.01002	0.610224			fly 26	530.667	328	336		624	229	297.333		fly 26	63	53	125.667		fly 26	0.40134	0.38573	0.17316		0.14214	0.29894	0.23848		fly 26	0.08624	0.22428	0.14194		0.017803	0.27155	0.18327		fly 26	225.333	485.333	673.667		179.667	701.333	627
	0.295527	0.195499	0.183996			0.48271				fly 27	457.667	262.667	352		565.667	56.3333	93.6667		fly 27	32.3333	9	107.333		fly 27	0.30474	0.51762	0.20613		0.24932	0.21709	0.12284		fly 27	0.11161	0.29053	0.14549		0.05042	0.51222	0.35896		fly 27	388.333	385.333	598		267	820.333	1233.67
	0.443345	0.074687	0.910253			0.802378				fly 28	494.667	348.667	278		576	344.667	122		fly 28	49	41.3333	63		fly 28	0.20092	0.5133	0.53063		0.15934	0.36866	0.39454		fly 28	0.069967	0.23287	0.27977		0.033912	0.20776	0.45051		fly 28	387.667	367.333	467.667		345.667	454.667	698.333
	0.506085									fly 29	480.333	241.667	404.667		649.667	322.667	236.667		fly 29	41	79.6667	110.667		fly 29	0.2799	0.37097	0.16251		0.26012	0.36268	0.2588		fly 29	0.098279	0.30736	0.093963		0.022844	0.21456	0.26392		fly 29	362.667	517.667	509		148.667	433.667	800.333
										fly 30	347.333	123	363.333		653.667	252.667	230.333		fly 30	164.667	127	83.6667		fly 30	0.098118	0.12879	0.31732		0.043152	0.21272	0.32211		fly 30	0.087113	0.30958	0.17654		0.003068	0.22668	0.29826		fly 30	902.667	1094.67	491.333		273	632.333	605.667
										fly 31	426	127	312.333		546.333	185.667	342		fly 31	31.3333	133.667	111.333		fly 31	0.42156	0.27293	0.31036		0.22935	0.13895	0.19144		fly 31	0.14926	0.42126	0.21335		0.055145	0.24055	0.15025		fly 31	331.667	770.667	606.667		344	1104	692.333
										fly 32	481.333	218.667	51.3333		490.333	221.333	10.3333		fly 32	35	138	307.667		fly 32	0.3311	0.18036	0.2826		0.24022	0.14158	0.11468		fly 32	0.10283	0.24017	0.52646		0.075464	0.19841	0.56164		fly 32	353.333	926.333	997.667		392.333	939.333	1737.33
										fly 33	343.667	85.3333	403.333		554.667	99	400		fly 33	164	146.333	65		fly 33	0.15041	0.32793	0.21425		0.13804	0.21735	0.28628		fly 33	0.12257	0.45311	0.11841		0.037355	0.41426	0.14473		fly 33	891.333	759	603.667		536	1009.33	661.667
										fly 34	449.667	223	236.667		511.667	157.333	286.667		fly 34	60.3333	45.6667	206		fly 34	0.21657	0.30056	0.098936		0.23975	0.26913	0.080574		fly 34	0.096695	0.31215	0.14782		0.073146	0.37233	0.10238		fly 34	733	789.333	909		513	926.333	878.333
										fly 35	346.667	353.667	448.667		577.333	367.333	264.667		fly 35	89.3333	7	67.6667		fly 35	0.35359	0.39361	0.29356		0.38795	0.25017	0.33581		fly 35	0.19587	0.21727	0.12244		0.06309	0.16037	0.25709		fly 35	502	459.333	370		198	527.333	571.667
										fly 36	579.667	33	286.667		567.333	10.6667	247		fly 36	21.3333	303	76.3333		fly 36	0.31224	0.17208	0.24831		0.33213	0.17875	0.28134		fly 36	0.053596	0.59532	0.216		0.057613	0.62067	0.26523		fly 36	251.667	1135	783.333		224.667	1123.67	764
										fly 37	579	197	312		568.667	102.667	361.667		fly 37	26.3333	76.3333	12		fly 37	0.35201	0.33881	0.4572		0.23285	0.20921	0.46171		fly 37	0.055479	0.35898	0.2545		0.04685	0.44417	0.21308		fly 37	214	600.333	771.333		268.333	748.333	602.667
										fly 38	486.333	135.667	321.333		553	68.3333	284.667		fly 38	37.6667	97	63		fly 38	0.25094	0.28846	0.23865		0.29937	0.17319	0.24216		fly 38	0.087927	0.38974	0.17433		0.064185	0.46112	0.20864		fly 38	523	771	694.333		387	962.333	702.667
										fly 39	524.667	99.3333	252.75		548	141	62.25		fly 39	31.6667	85.3333	122.25		fly 39	0.29719	0.36488	0.25775		0.17461	0.31717	0.15352		fly 39	0.076508	0.44071	0.24691		0.043312	0.39566	0.47495		fly 39	367	645.667	698.25		352	640.667	1121.25
										fly 40	495.333	73.3333	349.75		569.333	68	146.75		fly 40	44.3333	143.667	81.5		fly 40	0.25046	0.47218	0.23926		0.20436	0.31946	0.20688		fly 40	0.080673	0.4792	0.15593		0.04225	0.50109	0.35312		fly 40	456.667	503.333	577		328.667	677.333	1008.25
										fly 41	462.333	218.667	440.75		468.333	167.667	306		fly 41	93.6667	39	54.75		fly 41	0.37103	0.46873	0.25571		0.1977	0.28848	0.25695		fly 41	0.12083	0.33369	0.10971		0.08316	0.34485	0.19536		fly 41	317.333	502	402.5		507	829	653.5
										fly 42	421.667	120	424		559	150.667	264.75		fly 42	77.6667	132.667	46		fly 42	0.33255	0.38922	0.25419		0.34127	0.19502	0.23843		fly 42	0.13872	0.438	0.12381		0.069544	0.33122	0.22179		fly 42	430	643.667	460		295.333	926.667	698.25
										fly 43	478.333	192.333	252		563.667	141.333	82.5		fly 43	101	99	80.75		fly 43	0.36007	0.34861	0.41397		0.27431	0.33451	0.26039		fly 43	0.10959	0.34453	0.28118		0.053217	0.40952	0.46681		fly 43	379	655	477.25		266.333	688.333	898.75
										fly 44	509	237.333	466.5		615	332.667	415.5		fly 44	50.3333	41.6667	76.75		fly 44	0.22366	0.31138	0.2867		0.1805	0.19738	0.29957		fly 44	0.067891	0.26444	0.1026		0.026608	0.15206	0.13651		fly 44	405	620.333	355.5		259.667	659	500.25
										fly 45	485.667	243.25	412.75		636.333	54.5	37		fly 45	30.3333	71.75	104.75		fly 45	0.40893	0.28168	0.11554		0.32737	0.22778	0.16841		fly 45	0.1195	0.26106	0.070836		0.033742	0.49901	0.53355		fly 45	297.667	653.25	653.75		171	809	1064.75
										fly 46	423.333	445.25	323		558.333	389	308.5		fly 46	40.6667	26.5	129.75		fly 46	0.38401	0.47218	0.24371		0.3029	0.31892	0.22864		fly 46	0.14244	0.14976	0.17948		0.059831	0.1667	0.17991		fly 46	384.333	307.25	578		245.333	479.5	595.25
										fly 47	420.667	284.75	187.25		537	253	78.25		fly 47	72.3333	85.5	150.75		fly 47	0.16162	0.33501	0.16417		0.26617	0.27995	0.13187		fly 47	0.090313	0.23883	0.24295		0.072786	0.23945	0.39427		fly 47	702.333	564	889		398.667	677	1296.25
										fly 48	570	285	253.5		609	225.25	76.5		fly 48	16.3333	46.5	96.25		fly 48	0.39719	0.51666	0.28749		0.40329	0.41264	0.26742		fly 48	0.067313	0.27516	0.2469		0.050685	0.31332	0.47331		fly 48	234.667	448.25	607.5		182.667	483.25	766.25
										fly 49	558.25	136.5	100.25		447.5	190.25	50.25		fly 49	44.75	151	196.75		fly 49	0.39956	0.3057	0.17912		0.31145	0.22851	0.097727		fly 49	0.06923	0.40732	0.39095		0.1171	0.28164	0.46017		fly 49	276.25	704.5	988.5		407.75	844	1402.25
										fly 50	510.25	308.5	516.25		582.25	266.5	365.25		fly 50	67.25	116.5	29.5		fly 50	0.26772	0.392	0.39943		0.15657	0.31417	0.29522		fly 50	0.077387	0.22844	0.10186		0.031063	0.24895	0.17062		fly 50	424.25	479.75	268.75		386.25	618.5	554
										fly 51	472.25	265.25	162.25		526.75	187	150.75		fly 51	119	32.75	129.5		fly 51	0.24675	0.35451	0.39484		0.13301	0.31564	0.23897		fly 51	0.088611	0.27393	0.39125		0.043062	0.34456	0.42898		fly 51	371.25	532.5	527.5		429	665.5	771.25
										fly 52	592.25	521.25	81.75		623.25	533.5	30.5		fly 52	32.5	21.75	242.5		fly 52	0.3038	0.57351	0.15613		0.16104	0.42429	0.12993		fly 52	0.046818	0.11354	0.45241		0.021377	0.092549	0.64782		fly 52	245	209	1079.75		186.75	226	1161
										fly 53	607	103.25	554.75		594.5	58.75	528.5		fly 53	36.25	173.75	7.5		fly 53	0.35606	0.31539	0.40278		0.27201	0.20631	0.35264		fly 53	0.046224	0.4426	0.073733		0.040459	0.48002	0.082618		fly 53	188.75	767.75	228.5		201.5	1133.5	255
										fly 54	541.5	46.5	377.25		593.5	52	313		fly 54	36.25	194	46.5		fly 54	0.3465	0.27233	0.35595		0.22735	0.30747	0.32295		fly 54	0.07975	0.58421	0.16918		0.037931	0.61606	0.21244		fly 54	412.5	848.25	398.75		293	695.25	586.5
										fly 55	560.5	316.25	222.5		559	98	145		fly 55	27.25	34	48.25		fly 55	0.30715	0.51624	0.29716		0.21119	0.30915	0.3215		fly 55	0.06596	0.24819	0.28735		0.048106	0.4488	0.38208		fly 55	357.25	374.5	634.5		331.25	701.75	757.25
										fly 56	616	204.75	489.75		575.75	197	176.5		fly 56	13.5	89.25	35.25		fly 56	0.38244	0.39789	0.42602		0.26542	0.24488	0.40191		fly 56	0.043325	0.32589	0.11892		0.051003	0.29154	0.3708		fly 56	205.75	564.75	258		332.5	770.5	577.75
										fly 57	521.5	179.25	361.5		554.5	266.75	165.25		fly 57	74.75	35.75	141.75		fly 57	0.25156	0.28971	0.12119		0.20754	0.26241	0.19868		fly 57	0.070442	0.34269	0.097788		0.047868	0.22785	0.31383		fly 57	372.75	739.75	849.5		352.5	659.25	967.25
										fly 58	653	327	456.25		570.5	232.75	229.25		fly 58	16.5	38.25	79.25		fly 58	0.32344	0.40621	0.25223		0.27601	0.18018	0.29066		fly 58	0.025108	0.22385	0.10474		0.051163	0.21642	0.25782		fly 58	160	454.75	438.5		342	997.5	648.5
										fly 59	557.5	134.75	444		596	77.5	342.25		fly 59	48.75	97	13.25		fly 59	0.28512	0.30132	0.4591		0.19346	0.1133	0.47865		fly 59	0.059236	0.40421	0.14406		0.032735	0.41569	0.22485		fly 59	300.5	678	301.25		268.75	1325.75	409
										fly 60	580	155.25	377.75		527.5	44.25	196.25		fly 60	70.25	71.25	138.25		fly 60	0.23226	0.32947	0.21658		0.23718	0.10707	0.23093		fly 60	0.043984	0.37786	0.13598		0.065029	0.44695	0.30351		fly 60	312	619	535.5		344.75	1324.75	754.25
										fly 61	528	315	52.25		576.5	316.75	11.5		fly 61	93.75	66.5	166		fly 61	0.24331	0.26133	0.28546		0.13643	0.1795	0.21595		fly 61	0.063323	0.18299	0.54006		0.03051	0.15101	0.64453		fly 61	338.25	550.75	822		379.75	773.75	1018.25
										fly 62	592.75	82.25	404.5		482	0	382.25		fly 62	27	214.5	102.75		fly 62	0.30988	0.25534	0.2396		0.20093	0.075247	0.28055		fly 62	0.047877	0.48871	0.12546		0.072475	0.79037	0.14602		fly 62	219.25	716	492		412.5	1227.75	480.75
										fly 63	517.75	252.5	407.75		600	332.25	288.5		fly 63	48.5	73.25	112		fly 63	0.1976	0.44272	0.16558		0.10889	0.2299	0.17475		fly 63	0.063505	0.2848	0.094601		0.019371	0.16282	0.17545		fly 63	425.75	363	582.5		355	466.5	859.25
										fly 64	520.75	150.75	86.5		509.75	57.25	30		fly 64	33	75.25	263		fly 64	0.17344	0.31366	0.21069		0.10001	0.21467	0.05215		fly 64	0.054795	0.38433	0.43323		0.036899	0.49316	0.43339		fly 64	479.5	640	983.75		720.25	937	2139
										fly 65	643.25	175.5	449.25		656.5	40.5	317		fly 65	1	68.75	103		fly 65	0.35988	0.28013	0.17596		0.40682	0.19345	0.18535		fly 65	0.030165	0.32708	0.085348		0.02934	0.55412	0.15421		fly 65	153.5	770.75	461		121.25	1213	678.75
										fly 66	522.5	104	488.25		634	74.25	288.25		fly 66	6.5	198	41.25		fly 66	0.48383	0.2229	0.24654		0.39135	0.10383	0.19745		fly 66	0.10123	0.43776	0.080392		0.034549	0.3873	0.18344		fly 66	238.75	858.25	352.5		122.25	1522.75	726
										fly 67	585.5	378.25	467.25		552.25	394	549.5		fly 67	62.25	24.25	39.25		fly 67	0.19277	0.46435	0.30622		0.1404	0.35706	0.23515		fly 67	0.035867	0.19074	0.10519		0.036559	0.1565	0.0574		fly 67	338.75	310	395.75		495.25	347.5	380.75
										fly 68	369.25	132.75	332.25		616.5	167.75	302.5		fly 68	71	106.25	159.25		fly 68	0.36136	0.31781	0.10414		0.10576	0.24487	0.19301		fly 68	0.17648	0.38177	0.096803		0.01992	0.33495	0.1662		fly 68	423	612.5	883		305	727	870
										fly 69	412.5	66.5	294.25		589.5	1.5	170		fly 69	81	160	145.5		fly 69	0.25441	0.15713	0.19534		0.31152	0.035326	0.21322		fly 69	0.12495	0.43274	0.18503		0.050149	0.75401	0.31719		fly 69	511.5	955.5	750.25		245	1334.75	924.5
										fly 70	442.75	199.75			651.75	71			fly 70	117.5	84.75			fly 70	0.26342	0.28345			0.19037	0.24394			fly 70	0.11069	0.31183			0.017161	0.47568			fly 70	401	796			142.5	1069.5
										fly 71	387.25	44.25			587.25	72.25			fly 71	39	189.75			fly 71	0.3352	0.20401			0.23176	0.11181			fly 71	0.15861	0.55575			0.038304	0.4004			fly 71	407	945.25			298	1031
										fly 72	546	255.25			551.5	154.25			fly 72	6.75	74.5			fly 72	0.42337	0.556			0.42348	0.39069			fly 72	0.083014	0.30753			0.083749	0.37847			fly 72	239.25	360.75			257.5	568.25
										fly 73	480.25	202.75			587.5	168			fly 73	131.5	82.25			fly 73	0.23589	0.25917			0.27593	0.090359			fly 73	0.083523	0.29932			0.049262	0.19829			fly 73	375.25	794			346	1284.5
										fly 74	554.25	298.25			437.25	217			fly 74	4.75	11.25			fly 74	0.34336	0.55644			0.27053	0.4343			fly 74	0.066268	0.26939			0.10809	0.33368			fly 74	212.25	384.5			396.75	541.5
										fly 75	475.75	56			608.25	49.5			fly 75	64.5	179.5			fly 75	0.3904	0.25452			0.17027	0.17737			fly 75	0.109	0.53935			0.025572	0.5522			fly 75	281.5	914			209.25	1066.25
										fly 76	400.5	188			402.5	148			fly 76	133.75	147.25			fly 76	0.13398	0.21006			0.13079	0.16285			fly 76	0.081519	0.29146			0.088937	0.30881			fly 76	584.75	858.25			666.25	1193.25
										fly 77	397.75	588.5			517.25	591.75			fly 77	104.25	6.25			fly 77	0.14752	0.50352			0.14119	0.13681			fly 77	0.10267	0.066889			0.045994	0.025847			fly 77	568.25	134.75			456.25	319.25
										fly 78	482.5	416.75			597.25	392.25			fly 78	26	19			fly 78	0.31939	0.54103			0.18222	0.40273			fly 78	0.095315	0.1883			0.030322	0.18788			fly 78	362.75	278.25			231	401.5
										fly 79	497.75	182.25			616	95.75			fly 79	46.25	105.75			fly 79	0.29137	0.30064			0.14058	0.10158			fly 79	0.08748	0.33619			0.019993	0.32218			fly 79	339.5	551.5			239	1270.25
										fly 80	381	501.25			508.25	462.75			fly 80	148.5	16.5			fly 80	0.1203	0.3929			0.068644	0.33782			fly 80	0.084993	0.11723			0.027766	0.12537			fly 80	801.25	305			658.75	336.75
										fly 81	506.25	67.5			542.5	10.5			fly 81	38.75	121.5			fly 81	0.25342	0.43508			0.18095	0.21328			fly 81	0.07265	0.48735			0.049625	0.70409			fly 81	296.25	580.5			388.5	951.5
										fly 82	527.5	160.75			590.75	15.25			fly 82	13	44.25			fly 82	0.38239	0.43165			0.33894	0.18629			fly 82	0.086056	0.38314			0.052201	0.67149			fly 82	277.75	484.75			214.5	930
										fly 83	479.5	378.5			584.25	336.5			fly 83	44.25	48.25			fly 83	0.28023	0.49583			0.19697	0.39361			fly 83	0.093325	0.18878			0.031543	0.21242			fly 83	469	336.75			393.25	434.25
										fly 84	446.75				547.25				fly 84	101				fly 84	0.30338				0.20659				fly 84	0.11499				0.050063				fly 84	395				356.25
										fly 85	446.75				632.5				fly 85	35.75				fly 85	0.37895				0.26538				fly 85	0.13018				0.028675				fly 85	353.25				161.75
										fly 86	595.75				636.5				fly 86	33.25				fly 86	0.38823				0.24188				fly 86	0.048248				0.024238				fly 86	156.75				147.75
										fly 87	480.5				572.75				fly 87	9				fly 87	0.31613				0.23349				fly 87	0.099053				0.04527				fly 87	375.25				319.5
										fly 88	514.75				526.75				fly 88	10.5				fly 88	0.2503				0.21075				fly 88	0.071773				0.059484				fly 88	326.5				369.5
										fly 89	466				582.75				fly 89	111.5				fly 89	0.22504				0.11282				fly 89	0.09002				0.024711				fly 89	396.5				415.5
										fly 90	424				539.75				fly 90	110.5				fly 90	0.078853				0.16423				fly 90	0.048252				0.04426				fly 90	690.5				540
										fly 91	530.25				597				fly 91	67.25				fly 91	0.14861				0.13431				fly 91	0.041483				0.024118				fly 91	379.25				350.5
										fly 92	497.25				569.25				fly 92	55.75				fly 92	0.19114				0.29753				fly 92	0.064868				0.052906				fly 92	427.75				259.5
										fly 93	473.5				545.25				fly 93	67.75				fly 93	0.2059				0.16068				fly 93	0.077266				0.04138				fly 93	422.75				455.25
										fly 94	454.75				640.75				fly 94	59.5				fly 94	0.23775				0.24201				fly 94	0.099543				0.024833				fly 94	475.75				168.75
										fly 95	492.75				613				fly 95	40				fly 95	0.24432				0.3157				fly 95	0.080833				0.038275				fly 95	430.25				183.25
										fly 96	428.75				656.5				fly 96	57.75				fly 96	0.23886				0.17339				fly 96	0.11583				0.014434				fly 96	436.25				112.75

## Sheet: S2 Fig
	S2A Fig		Sleep (min)									Latency (min)									P[doze]									P[wake]									Activity per active min
			Daytime				Nighttime					ZT0				ZT12					Daytime				Nighttime					Daytime				Nighttime					Daytime				Nighttime
			wt	Cul3/+	1xBRP		wt	Cul3/+	1xBRP			wt	Cul3/+	1xBRP		wt	Cul3/+	1xBRP			wt	Cul3/+	1xBRP		wt	Cul3/+	1xBRP			wt	Cul3/+	1xBRP		wt	Cul3/+	1xBRP			wt	Cul3/+	1xBRP		wt	Cul3/+	1xBRP
		fly 1	485.5	466	429.75		610	481	584		fly 1	51	87.3333	20.5		62.75	64.3333	32.5		fly 1	0.45142	0.24694	0.46358		0.30257	0.18087	0.4981		fly 1	0.11863	0.096348	0.15921		0.039167	0.070396	0.070314		fly 1	3.4781	1.9967	2.4746		3.6984	2.607	2.53
		fly 2	526.75	426	428		526.5	497.333	585.75		fly 2	64.25	165	37		112.5	60.3333	30.75		fly 2	0.27805	0.22186	0.48188		0.23604	0.18073	0.43723		fly 2	0.07493	0.10365	0.1641		0.063593	0.062723	0.059281		fly 2	2.2238	2.1359	1.7649		2.4317	2.7784	2.1186
		fly 3	626	328.333	437.5		618.75	466	646		fly 3	16.75	207.333	38		81	49.3333	28.25		fly 3	0.50274	0.14163	0.55493		0.19799	0.23612	0.31962		fly 3	0.049074	0.13178	0.16253		0.02489	0.089586	0.025773		fly 3	2.1084	2.2803	1.7966		1.7965	2.9186	2.5305
		fly 4	573.5	438.667	394.25		635.5	579	628.75		fly 4	1	34.3333	73.5		76.25	51	40.25		fly 4	0.35047	0.2299	0.26132		0.070959	0.20687	0.28377		fly 4	0.058604	0.10198	0.14174		0.008234	0.043062	0.031404		fly 4	2.0451	1.9394	2.5428		3.1151	2.7595	2.9996
		fly 5	490.5	374	395.5		648.75	504	623.25		fly 5	29.5	117	102		42.5	57	32.25		fly 5	0.3553	0.3572	0.33942		0.37866	0.26576	0.18751		fly 5	0.10149	0.16662	0.15877		0.029388	0.076808	0.024539		fly 5	2.8636	1.8247	2.1385		2.6607	2.3496	3.2504
		fly 6	554.5	429.667	282.5		620.5	665.333	558		fly 6	25.75	172.667	183.5		40.5	36	54.75		fly 6	0.40696	0.12141	0.25015		0.38818	0.17776	0.23742		fly 6	0.074086	0.062381	0.21226		0.039841	0.011427	0.053602		fly 6	2.2762	2.088	2.1195		2.168	2.3794	2.9885
		fly 7	624	459.333	396.25		659	433.667	632.25		fly 7	17	141	54.25		51.25	61.6667	40		fly 7	0.39176	0.17093	0.45709		0.13613	0.2345	0.39507		fly 7	0.040809	0.073972	0.17441		0.009716	0.10467	0.036159		fly 7	2.1256	2.3144	1.8381		2.6461	2.6742	2.0754
		fly 8	581.25	494.667	480		602	647.333	606.25		fly 8	30	60	48.75		60.5	48	18.25		fly 8	0.34424	0.27615	0.39296		0.26727	0.19795	0.26378		fly 8	0.055522	0.086335	0.12026		0.04028	0.018836	0.039127		fly 8	2.2292	1.9614	2.1018		2.5214	3.071	3.1069
		fly 9	502.5	480.667	473.25		541.5	491.333	595.25		fly 9	52.5	50.3333	37.25		48.25	39.6667	58.5		fly 9	0.33296	0.45297	0.32917		0.28573	0.37521	0.2399		fly 9	0.097677	0.12539	0.11034		0.070419	0.099585	0.03753		fly 9	2.511	2.0478	2.0536		2.734	2.0822	2.1385
		fly 10	561.25	529.333	445.5		503	681	622.5		fly 10	3.25	31.6667	62.75		29.25	31.3333	45.25		fly 10	0.56723	0.33958	0.31474		0.4052	0.34838	0.26086		fly 10	0.08017	0.074657	0.12373		0.10629	0.012101	0.031424		fly 10	1.9868	1.7839	1.944		2.2874	2.0139	2.2939
		fly 11	560.5	317	385.25		584.5	643.333	618.75		fly 11	52.75	192	101.5		43.25	34.3333	50.75		fly 11	0.21994	0.19683	0.38897		0.13961	0.22208	0.1715		fly 11	0.047147	0.15981	0.17491		0.027395	0.021981	0.021205		fly 11	2.1459	1.9377	1.8012		2.6404	3.0451	3.2956
		fly 12	506.75	269.333	448		624.25	230.333	593.25		fly 12	104.5	204.667	30.25		55.25	84	42		fly 12	0.39895	0.12301	0.37922		0.31045	0.16892	0.28069		fly 12	0.10198	0.14823	0.12903		0.033856	0.21716	0.042095		fly 12	2.0815	2.5047	1.757		2.0461	2.3268	1.9411
		fly 13	359	542.667	438.75		400.5	680.333	647.25		fly 13	104.25	35.3333	70.5		84	20.6667	34.75		fly 13	0.26063	0.29659	0.31563		0.23554	0.43874	0.18467		fly 13	0.15025	0.0678	0.12377		0.12673	0.015911	0.017577		fly 13	1.807	2.0317	1.9719		2.3166	1.9191	3.0436
		fly 14	464.75	189.333	464.75		583.5	497	642.75		fly 14	40.25	223.667	27.75		72.25	48	28.75		fly 14	0.18917	0.19768	0.39526		0.09549	0.26691	0.29342		fly 14	0.078546	0.27686	0.13286		0.019076	0.087283	0.026742		fly 14	2.131	2.2816	2.0652		2.6497	3.1034	2.5678
		fly 15	443	329.333	465.25		590.25	333.333	666		fly 15	53.5	208.333	28.75		79.25	52.3333	39.25		fly 15	0.27477	0.10291	0.34383		0.22745	0.23888	0.27449		fly 15	0.11174	0.094072	0.11556		0.037945	0.17066	0.016255		fly 15	2.1791	2.8426	2.0499		2.5568	2.387	2.3266
		fly 16	440.5	383.667	523.75		547.25	567	617.75		fly 16	64.5	162.667	1		91	36	58.25		fly 16	0.23321	0.17902	0.4092		0.16215	0.31741	0.28551		fly 16	0.10397	0.11856	0.092236		0.041005	0.064493	0.034054		fly 16	2.1618	2.1776	2.0423		1.7995	2.81	2.4428
		fly 17	452.25	487.667	392		558.5	600.333	627		fly 17	116.75	13	81.75		66.5	76.3333	51		fly 17	0.32504	0.3633	0.28173		0.23955	0.31569	0.12606		fly 17	0.11763	0.10888	0.14837		0.05259	0.04718	0.016667		fly 17	2.1478	1.8043	2.6259		2.3705	1.8958	3.4359
		fly 18	603	479	440		591.75	544	599.5		fly 18	51	91.3333	66		73	43	29.75		fly 18	0.37221	0.33036	0.45093		0.3659	0.15373	0.35764		fly 18	0.05073	0.10267	0.14931		0.053607	0.040516	0.048495		fly 18	3.2182	1.7408	1.8236		2.0509	2.1505	2.4579
		fly 19	558.25	446.667	414		622.5	557.333	621.75		fly 19	40	124.333	75.5		50	43	42		fly 19	0.45457	0.18516	0.37253		0.3442	0.31219	0.32618		fly 19	0.081561	0.087444	0.15602		0.035253	0.06239	0.039131		fly 19	2.7453	2.174	1.6518		1.9379	3.5136	2.3809
		fly 20	603.5	433.333	415		630.25	528	632.75		fly 20	17.25	157.667	24.75		64.5	63.3333	38		fly 20	0.35018	0.28888	0.44048		0.19916	0.19133	0.35067		fly 20	0.046362	0.12087	0.15779		0.022328	0.058998	0.033809		fly 20	2.1615	1.7338	1.9362		2.0775	2.4494	2.5767
		fly 21	523.25	491.667	457		547.75	588.333	668.5		fly 21	59.75	119	66		123	56	19		fly 21	0.35711	0.24627	0.41258		0.20119	0.10332	0.24567		fly 21	0.085994	0.076077	0.12792		0.048632	0.0206	0.016983		fly 21	1.9953	2.359	1.8852		1.8871	2.8933	3.0609
		fly 22	547.75	436.667	461.75		636.5	657.333	540.25		fly 22	22.75	106.333	25.25		48	34.6667	41		fly 22	0.59799	0.24718	0.33009		0.38635	0.1571	0.24711		fly 22	0.10115	0.10599	0.11209		0.034188	0.012105	0.061734		fly 22	1.6434	1.975	2.3106		1.6492	3.7355	3.4762
		fly 23	588.75	457	498.5		657.75	628.333	623.75		fly 23	1	81.3333	33		50	54.3333	72.75		fly 23	0.47464	0.27537	0.46483		0.2724	0.12741	0.22166		fly 23	0.069737	0.10629	0.11739		0.019084	0.015847	0.024901		fly 23	1.7509	1.7118	2.0227		2.2903	2.7214	1.7622
		fly 24	591.75	429.667	486.5		622.5	559.667	655.5		fly 24	6.25	94.6667	34.5		56.75	73	39.25		fly 24	0.50766	0.32064	0.33303		0.42964	0.32363	0.23018		fly 24	0.061434	0.12702	0.10091		0.041051	0.062953	0.016481		fly 24	1.6407	1.8763	2.1815		1.8932	2.3029	3.0361
		fly 25	622.5	498	417.5		642.5	523.667	663		fly 25	6.75	103	80.75		55.5	77.6667	48.5		fly 25	0.48985	0.38017	0.41368		0.21664	0.19401	0.23524		fly 25	0.048697	0.093715	0.15914		0.019043	0.054418	0.015611		fly 25	2.7049	1.5325	1.7724		1.8757	2.3305	2.0479
		fly 26	531.75	397.667	322.75		670.75	629	610.25		fly 26	30.75	65.3333	25		17.25	52	29.25		fly 26	0.45543	0.39194	0.40507		0.47141	0.1771	0.35855		fly 26	0.09043	0.16026	0.23272		0.023239	0.01901	0.045239		fly 26	1.8009	1.5346	1.7074		1.9357	2.0761	2.4066
		fly 27	515.75	459.667	341.75		631.5	540.333	525		fly 27	52	156	41.5		41	64.3333	25		fly 27	0.40433	0.15376	0.27834		0.2946	0.15835	0.17252		fly 27	0.091943	0.06908	0.17584		0.029536	0.044095	0.052064		fly 27	1.8921	2.0943	1.9177		2.4019	3.1055	2.3601
		fly 28	480.25	424.333	434		540.25	552.333	687.25		fly 28	82.25	61.6667	21.25		120	76.3333	23.75		fly 28	0.31654	0.21929	0.41134		0.17851	0.15368	0.19532		fly 28	0.10629	0.11464	0.1474		0.046402	0.03691	0.007263		fly 28	1.9936	1.7487	1.8033		2.468	2.4742	3.1932
		fly 29	587.5	397	363		611.25	620.333	570.25		fly 29	20.25	108	153.25		64.75	25.3333	46		fly 29	0.20089	0.4426	0.27553		0.11433	0.29811	0.27259		fly 29	0.037648	0.17289	0.1603		0.019912	0.03556	0.053514		fly 29	3.1964	1.6882	2.0945		3.6815	2.508	2.8427
		fly 30	632	511	368.75		639	630.667	499.25		fly 30	8.5	36.6667	100.25		60.75	43	77.25		fly 30	0.52527	0.32232	0.22849		0.2723	0.28733	0.16222		fly 30	0.043022	0.0897	0.14296		0.027004	0.029842	0.057641		fly 30	2.5313	1.6793	1.9923		2.4518	2.1666	2.9269
		fly 31	566	437.333	389.5		614.75	551	655.75		fly 31	31.5	162	34.75		57.5	62	26.25		fly 31	0.26335	0.093212	0.43888		0.2076	0.11361	0.35027		fly 31	0.053927	0.050496	0.18237		0.029694	0.03197	0.023506		fly 31	1.9587	2.4211	1.786		2.826	3.1879	2.2588
		fly 32	559.75	396.333	622.25		590.5	524.333	664.75		fly 32	22.5	156	1.25		99.25	53.3333	26.75		fly 32	0.31437	0.25558	0.63527		0.1392	0.14827	0.16986		fly 32	0.061434	0.13428	0.056975		0.024609	0.045055	0.010797		fly 32	2.0927	1.8342	1.9447		2.2698	2.9712	1.6126
		fly 33	605.5	482	451.5		605.5	582.667	643.5		fly 33	5	127.667	56		74	43.3333	59		fly 33	0.44947	0.19999	0.28687		0.37442	0.19548	0.047258		fly 33	0.052787	0.07443	0.11396		0.046441	0.035796	0.003876		fly 33	2.2421	1.9482	2.6271		1.8984	2.3216	3.5961
		fly 34	540	352.667	355		655.5	546.667	481.5		fly 34	1	93.6667	63		47	54	39.5		fly 34	0.31754	0.19649	0.24839		0.22317	0.20579	0.26293		fly 34	0.081076	0.13774	0.16094		0.017496	0.052801	0.095836		fly 34	1.8537	1.846	2.6094		2.7506	2.4143	3.0316
		fly 35	535	503.333	364		639.5	620.667	538.5		fly 35	13.5	72	44		48	47	57		fly 35	0.42373	0.34948	0.39085		0.30769	0.24757	0.26985		fly 35	0.093268	0.091978	0.1903		0.026766	0.030196	0.06789		fly 35	2.0533	1.7274	1.8351		2.5504	2.0059	2.6027
		fly 36	561	336	468		663	515	622		fly 36	1	131.333	1		38.5	62.6667	23.5		fly 36	0.54454	0.19814	0.3711		0.36361	0.19974	0.37461		fly 36	0.084349	0.14861	0.12026		0.020619	0.06321	0.039359		fly 36	1.7065	1.8801	2.6235		2.2156	2.7588	3.3712
		fly 37	479.5	473.333	497		665	619.667	614.5		fly 37	1	87.6667	33.5		26.5	24	50		fly 37	0.2443	0.16768	0.26552		0.10175	0.20395	0.16336		fly 37	0.091586	0.06788	0.085496		0.00673	0.028755	0.023395		fly 37	2.2057	2.1133	2.3866		2.5281	2.8544	3.465
		fly 38	593.5	523	379.5		671	650.333	577.5		fly 38	1	85.6667	49.5		40	49	40		fly 38	0.32071	0.30903	0.26394		0.17677	0.22808	0.38502		fly 38	0.049585	0.074709	0.15014		0.010533	0.021381	0.060666		fly 38	2.217	1.8902	1.8569		2.5529	2.6148	2.4747
		fly 39	498.5	429	478		587	575.667	534		fly 39	25	58	35.5		84	45	60		fly 39	0.21827	0.24334	0.22826		0.12145	0.18918	0.1922		fly 39	0.075924	0.10954	0.083383		0.023408	0.037315	0.052918		fly 39	2.5646	1.8602	2.6977		2.8522	3.3262	3.3567
		fly 40	519	466.667	309.5		663	610.333	422.5		fly 40	1	156.333	107.5		44	54	79.5		fly 40	0.57252	0.16734	0.27315		0.47098	0.13207	0.20122		fly 40	0.1054	0.067766	0.20326		0.022656	0.019811	0.10409		fly 40	2.1309	2.1053	1.9795		1.9992	2.8228	1.9724
		fly 41	454.5		363		615		546.5		fly 41	80		90		26		49.5		fly 41	0.232		0.20327		0.21339		0.2287		fly 41	0.097497		0.14216		0.03154		0.057345		fly 41	2.1534		2.1362		2.8877		2.9506
		fly 42	525		317		566		446.5		fly 42	17		173		59		78		fly 42	0.32417		0.29964		0.3162		0.20798		fly 42	0.087283		0.20581		0.057881		0.095808		fly 42	2.9997		2.1724		2.3533		2.826
		fly 43	466.5		426.5		669.5		563		fly 43	1		100		25		60		fly 43	0.44556		0.23245		0.31245		0.24492		fly 43	0.13214		0.11342		0.01686		0.053907		fly 43	2.1435		2.1525		1.8989		2.3884
		fly 44	539		161		530		551.5		fly 44	18		282.5		58.5		39.5		fly 44	0.34224		0.094493		0.34879		0.072033		fly 44	0.077503		0.22201		0.077212		0.020612		fly 44	2.048		2.5137		1.9018		3.5744
		fly 45	453.5		39		543.5		249.5		fly 45	52.5		338.5		47		118.5		fly 45	0.097297		0.1845		0.18622		0.14537		fly 45	0.0522		0.53588		0.053586		0.17466		fly 45	2.9295		2.0846		3.7459		2.8205
		fly 46	534.5		429		633.5		577.5		fly 46	27.5		104.5		67		51.5		fly 46	0.23054		0.34665		0.17325		0.28544		fly 46	0.061493		0.13699		0.018634		0.054563		fly 46	2.641		2.6713		2.5712		2.7829
		fly 47	587.5		456.5		605		576		fly 47	15		51		33.5		51		fly 47	0.26937		0.29734		0.22778		0.27631		fly 47	0.04665		0.11396		0.031002		0.050372		fly 47	2.2562		1.9381		2.2833		2.6673
		fly 48	526		427		622		557.5		fly 48	20.5		27		41		63.5		fly 48	0.37067		0.15667		0.32428		0.14959		fly 48	0.090759		0.082604		0.038247		0.036727		fly 48	2.0263		2.5419		3.2165		4.0411
		fly 49	515		365		601.5		593		fly 49	1		56.5		66.5		59.5		fly 49	0.44409		0.4619		0.21374		0.32335		fly 49	0.10401		0.20881		0.035922		0.049586		fly 49	2.4279		2.8367		2.5099		2.2423
		fly 50	509		312		642.5		439		fly 50	1		174.5		44.5		68		fly 50	0.17012		0.21254		0.12389		0.21749		fly 50	0.059621		0.18349		0.012376		0.10226		fly 50	2.5753		2.4244		3.0286		3.3181
		fly 51	488.5		394.5		623.5		573.5		fly 51	44		48.5		69		43		fly 51	0.37637		0.23702		0.1707		0.16999		fly 51	0.11328		0.12676		0.022125		0.036507		fly 51	1.9975		2.3248		2.7744		2.7833
		fly 52	562.5		403.5		556.5		573		fly 52	20.5		77		69		57.5		fly 52	0.43204		0.13553		0.29092		0.14832		fly 52	0.070617		0.084792		0.058753		0.031307		fly 52	1.9417		3.1412		2.0045		4.1599
		fly 53	569		359		590.5		581.5		fly 53	19.5		40		78.5		59		fly 53	0.41206		0.32039		0.18527		0.24821		fly 53	0.074152		0.17484		0.03373		0.044586		fly 53	2.1153		2.6518		2.1276		2.5923
		fly 54	584.5		355		659.5		422		fly 54	10		142.5		54		43		fly 54	0.32617		0.16406		0.17969		0.19351		fly 54	0.059154		0.12375		0.011208		0.10246		fly 54	2.7479		2.7141		1.9859		2.8261
		fly 55	354		421.5		618.5		547.5		fly 55	1		70		54.5		39.5		fly 55	0.27935		0.4025		0.21631		0.33334		fly 55	0.16752		0.1515		0.027662		0.068163		fly 55	2.0732		2.0806		2.8036		2.6645
		fly 56	528.5		490		651		674		fly 56	1		1		53		27		fly 56	0.30565		0.33719		0.12043		0.33127		fly 56	0.076326		0.095877		0.009897		0.016843		fly 56	2.0946		2.4112		2.9062		2.8124
		fly 57	524.5		455.5		637.5		634		fly 57	1		24.5		52		32		fly 57	0.34633		0.42242		0.18072		0.43508		fly 57	0.084849		0.1361		0.018465		0.039579		fly 57	1.9086		2.1917		2.4481		2.8951
		fly 58	518		364		565		450		fly 58	15		53		61		40.5		fly 58	0.34375		0.19111		0.24928		0.25184		fly 58	0.08501		0.13264		0.047531		0.10289		fly 58	2.7604		2.3797		2.6866		2.6508
		fly 59	531.5		467.5		669		561.5		fly 59	1		1		41.5		63		fly 59	0.33035		0.31018		0.30069		0.23781		fly 59	0.073513		0.10469		0.016194		0.047572		fly 59	2.4833		2.2873		2.4028		2.5881
		fly 60	593.5		507.5		624		645		fly 60	14.5		1		29.5		32.5		fly 60	0.3957		0.36425		0.26364		0.4375		fly 60	0.063688		0.093292		0.030265		0.036277		fly 60	2.7416		2.4902		2.9125		2.1042
		fly 61	543.5		330		666.5		587.5		fly 61	18		204.5		35		50		fly 61	0.1914		0.18587		0.13526		0.20046		fly 61	0.052082		0.13707		0.008229		0.038574		fly 61	2.5788		2.4926		2.4006		4.3926
		fly 62	443.5		410.5		654.5		530.5		fly 62	44.5		1		35		52		fly 62	0.40377		0.32007		0.23227		0.23933		fly 62	0.13011		0.15842		0.018103		0.06167		fly 62	1.6956		1.9549		2.7398		2.6848
		fly 63	474		353		620.5		554		fly 63	1		1		60.5		50		fly 63	0.22063		0.25502		0.17543		0.28158		fly 63	0.087976		0.17367		0.023896		0.062292		fly 63	2.1241		1.9569		3.1702		2.8016
		fly 64	487.5		439.5		622.5		574.5		fly 64	1		44.5		67		67		fly 64	0.40968		0.34055		0.22657		0.28911		fly 64	0.11348		0.13595		0.027468		0.049479		fly 64	2.1413		2.3507		2.2445		2.4485
		fly 65	607				514.667				fly 65	12				94				fly 65	0.42484				0.28657				fly 65	0.049732				0.076099				fly 65	1.9356				2.0531
		fly 66	345.333				489				fly 66	159.667				81				fly 66	0.24827				0.24876				fly 66	0.17161				0.080679				fly 66	2.138				2.0703
		fly 67	503				585.667				fly 67	69.3333				73.3333				fly 67	0.35395				0.2202				fly 67	0.091634				0.038458				fly 67	1.8883				2.1733
		fly 68	420				581				fly 68	103				91				fly 68	0.28965				0.069956				fly 68	0.12855				0.014787				fly 68	2.319				4.039
		fly 69	395.667				613.667				fly 69	99.3333				47.3333				fly 69	0.2318				0.26863				fly 69	0.12156				0.034657				fly 69	2.4415				2.2093
		fly 70	510.333				550.667				fly 70	51.6667				87.3333				fly 70	0.3493				0.25292				fly 70	0.08442				0.056784				fly 70	2.4855				2.5103
		fly 71	443				551				fly 71	33.6667				96				fly 71	0.31232				0.28661				fly 71	0.12044				0.059554				fly 71	2.1944				2.1416
		fly 72	362.333				335				fly 72	111.667				128.333				fly 72	0.20011				0.1776				fly 72	0.13644				0.13377				fly 72	2.2968				2.5068
		fly 73	551.333				629				fly 73	59.3333				44.6667				fly 73	0.34976				0.25967				fly 73	0.068552				0.027823				fly 73	2.1684				3.0839
		fly 74	567.333				583.333				fly 74	26.3333				83.6667				fly 74	0.24778				0.14996				fly 74	0.049105				0.027688				fly 74	2.44				2.4527
		fly 75	378.333				491.667				fly 75	12.3333				46.3333				fly 75	0.44849				0.42921				fly 75	0.18574				0.11038				fly 75	2.0138				1.7421
		fly 76	456.667				553.667				fly 76	37				70.6667				fly 76	0.37131				0.29838				fly 76	0.12074				0.062555				fly 76	2.03				2.1786
		fly 77	398.667				481.333				fly 77	120.667				84.6667				fly 77	0.23102				0.19541				fly 77	0.12203				0.073951				fly 77	2.2036				2.468
		fly 78	369				494.667				fly 78	80.6667				118.667				fly 78	0.2546				0.23382				fly 78	0.15295				0.076133				fly 78	2.2062				2.1369
		fly 79	436.667				545				fly 79	81.3333				59.6667				fly 79	0.19644				0.18668				fly 79	0.09185				0.050364				fly 79	2.1709				2.4352
		fly 80	505.667				583				fly 80	45.3333				66.3333				fly 80	0.20927				0.28406				fly 80	0.062829				0.049013				fly 80	2.6448				2.6867
		fly 81	343.667				601				fly 81	180.667				84				fly 81	0.28191				0.17874				fly 81	0.16964				0.029981				fly 81	1.883				2.5171
		fly 82	476.667				528				fly 82	102				99				fly 82	0.26629				0.14372				fly 82	0.089814				0.043918				fly 82	1.9429				2.3822
		fly 83	507				586				fly 83	52.6667				69.3333				fly 83	0.19072				0.17257				fly 83	0.063721				0.030844				fly 83	2.2987				2.4649
		fly 84	432.667				550.333				fly 84	91				65				fly 84	0.21571				0.23702				fly 84	0.10465				0.05495				fly 84	2.4728				2.4517
		fly 85	429.333				562.333				fly 85	69				72.6667				fly 85	0.32264				0.34129				fly 85	0.13494				0.061168				fly 85	2.0574				2.1881
		fly 86	359.333				515.333				fly 86	128.667				83.6667				fly 86	0.24386				0.14084				fly 86	0.15268				0.046217				fly 86	2.0563				2.3994
		fly 87	447.667				559				fly 87	56				87.6667				fly 87	0.15854				0.12117				fly 87	0.075396				0.030364				fly 87	2.4384				2.3877
		fly 88	341				489.333				fly 88	96.3333				112.667				fly 88	0.21494				0.23563				fly 88	0.14942				0.0709				fly 88	2.0469				2.2822
		fly 89	567.667				607.667				fly 89	11				72.6667				fly 89	0.42277				0.20021				fly 89	0.069305				0.030245				fly 89	2.6174				3.1317
		fly 90	447.667				464.333				fly 90	111				84.3333				fly 90	0.16226				0.16276				fly 90	0.075469				0.065211				fly 90	2.4085				2.3897
		fly 91	578.667				577				fly 91	41				79.6667				fly 91	0.357				0.21301				fly 91	0.056371				0.039672				fly 91	2.1227				2.6905
		fly 92	533.667				576.333				fly 92	31				91.3333				fly 92	0.40267				0.1948				fly 92	0.085542				0.040587				fly 92	2.0146				2.3603
		fly 93	491.333				478.667				fly 93	52				113.333				fly 93	0.32083				0.29499				fly 93	0.088482				0.098947				fly 93	1.9692				1.8514
		fly 94	442				573.667				fly 94	20.3333				73.6667				fly 94	0.34904				0.20007				fly 94	0.13242				0.039008				fly 94	2.0983				2.5024
		fly 95	413.333				584.667				fly 95	67				84.6667				fly 95	0.31227				0.23054				fly 95	0.13424				0.040504				fly 95	1.7632				2.0178
		fly 96	281.333				519.667				fly 96	110				63				fly 96	0.29013				0.33264				fly 96	0.22742				0.084457				fly 96	1.8453				2.0727
		fly 97	509.333				569.333				fly 97	36.6667				49.3333				fly 97	0.38499				0.22809				fly 97	0.092379				0.044292				fly 97	2.1388				2.3257
		fly 98	449.667				539.667				fly 98	40.6667				67.3333				fly 98	0.3509				0.22128				fly 98	0.12403				0.053122				fly 98	2.3439				2.6301
		fly 99	580.333				612.333				fly 99	14				70.6667				fly 99	0.5722				0.33481				fly 99	0.075201				0.044938				fly 99	2.2128				2.5575
		fly 100	563.667				638.667				fly 100	11				55.6667				fly 100	0.37626				0.31339				fly 100	0.067356				0.028521				fly 100	1.9935				2.0748
		fly 101	445.333				624				fly 101	93.6667				39.6667				fly 101	0.2614				0.31894				fly 101	0.10518				0.033646				fly 101	2.3964				2.5171
		fly 102	587				562				fly 102	46.6667				65.3333				fly 102	0.23043				0.09542				fly 102	0.040983				0.023107				fly 102	2.348				3.4273
		fly 103	441.333				543.333				fly 103	51.6667				72				fly 103	0.35557				0.27032				fly 103	0.12691				0.062328				fly 103	2.3931				2.2166
		fly 104	478				468				fly 104	63.6667				104.667				fly 104	0.31261				0.23435				fly 104	0.10521				0.087217				fly 104	2.2618				2.4158
		fly 105	573.333				549				fly 105	29				60				fly 105	0.30014				0.19116				fly 105	0.056917				0.042354				fly 105	2.0364				2.6977
		fly 106	366				423				fly 106	154.333				53.3333				fly 106	0.34065				0.29348				fly 106	0.18189				0.12697				fly 106	1.7663				2.1833
		fly 107	422.333				511				fly 107	94.6667				79.6667				fly 107	0.32493				0.31221				fly 107	0.1337				0.085253				fly 107	1.9072				2.0022
		fly 108	483.667				587				fly 108	55.3333				44.6667				fly 108	0.37056				0.29557				fly 108	0.10805				0.047371				fly 108	1.8673				2.3165
		fly 109	426				537.667				fly 109	62				72.3333				fly 109	0.13149				0.19938				fly 109	0.077609				0.049771				fly 109	2.5802				2.4358
		fly 110	303				549.333				fly 110	122.667				60				fly 110	0.24617				0.30573				fly 110	0.2028				0.06667				fly 110	2.5351				2.5036
		fly 111	459.333				580				fly 111	79.6667				46.6667				fly 111	0.33204				0.26955				fly 111	0.11908				0.051579				fly 111	2.0427				2.1355
	S2B Fig		Sleep (min)									Latency (min)									P[doze]									P[wake]									Activity per active min
			Daytime				Nighttime					ZT0				ZT12					Daytime				Nighttime					Daytime				Nighttime					Daytime				Nighttime
			inc2	inc2;Cul3/+	inc2;1xBRP		inc2	inc2;Cul3/+	inc2;1xBRP			inc2	inc2;Cul3/+	inc2;1xBRP		inc2	inc2;Cul3/+	inc2;1xBRP			inc2	inc2;Cul3/+	inc2;1xBRP		inc2	inc2;Cul3/+	inc2;1xBRP			inc2	inc2;Cul3/+	inc2;1xBRP		inc2	inc2;Cul3/+	inc2;1xBRP			inc2	inc2;Cul3/+	inc2;1xBRP		inc2	inc2;Cul3/+	inc2;1xBRP
		fly 1	360.5	364.5	51.5		474	479.5	100.5		fly 1	62	108.5	130.5		86.5	52.5	110		fly 1	0.40242	0.20493	0.35838		0.3185	0.31325	0.15403		fly 1	0.18613	0.13556	0.56421		0.10454	0.10235	0.39324		fly 1	1.7493	1.9838	1.6613		2.108	2.5445	2.3145
		fly 2	316	412	342		312	315	83.5		fly 2	187	47	121.5		62.5	122	139.5		fly 2	0.18699	0.39061	0.26957		0.2461	0.44028	0.17738		fly 2	0.16375	0.15953	0.18429		0.19376	0.24844	0.47684		fly 2	1.8225	1.8808	1.8747		1.9792	1.9775	2.1621
		fly 3	284.5	193	349.5		134.5	180.5	498.5		fly 3	186	110	36.5		126.5	63	27.5		fly 3	0.12732	0.21073	0.33826		0.11982	0.16406	0.38314		fly 3	0.1376	0.2555	0.18701		0.30256	0.27003	0.10485		fly 3	2.137	2.1577	1.4461		2.3947	2.4195	1.9554
		fly 4	309	420	462		377	270.5	183		fly 4	178.5	74.5	36		45.5	90.5	42		fly 4	0.1355	0.13664	0.52291		0.12982	0.19054	0.39249		fly 4	0.13744	0.07755	0.14816		0.093179	0.19218	0.36798		fly 4	1.9362	2.0257	1.637		2.1727	2.1778	2.0054
		fly 5	165	182.5	243.5		46	59	125		fly 5	202.5	93.5	154.5		123.5	136.5	87.5		fly 5	0.12882	0.32376	0.25622		0.13713	0.14373	0.18549		fly 5	0.2615	0.35347	0.25872		0.53274	0.43422	0.35443		fly 5	1.8866	1.7277	2.1244		1.6792	2.8162	2.7243
		fly 6	320.5	344.5	191.5		448.5	269.5	24.5		fly 6	146.5	1.5	114.5		52	102	88.5		fly 6	0.23797	0.62583	0.16662		0.34686	0.67658	0.086501		fly 6	0.1724	0.24492	0.26097		0.13136	0.28413	0.50389		fly 6	1.8172	1.6606	1.8781		2.1362	2.0072	2.4689
		fly 7	356.5	212.25	279.5		441	351.5	86.5		fly 7	101	129.75	97.5		56.5	60.25	111.5		fly 7	0.30277	0.18693	0.23146		0.26639	0.16804	0.14058		fly 7	0.17092	0.23774	0.20443		0.1088	0.12916	0.43337		fly 7	1.703	1.9989	1.7562		2.0002	2.6835	1.9928
		fly 8	384.5	7.75	227		455	0	242.5		fly 8	100	902.25	170.5		48.5	720	121.5		fly 8	0.22654	0.14414	0.29394		0.31369	0.040949	0.16181		fly 8	0.12759	0.75595	0.28889		0.10987	0.85639	0.19695		fly 8	1.8693	1.8683	1.7593		2.2485	2.1512	2.3026
		fly 9	498	293.5	323		400.5	453.5	117		fly 9	42	108	111		46	35.75	140.5		fly 9	0.51053	0.13606	0.36917		0.40182	0.22446	0.25637		fly 9	0.12064	0.16133	0.22173		0.16784	0.10415	0.45097		fly 9	1.7624	2.1916	1.5326		2.1425	3.0895	1.6379
		fly 10	334.5	39.5	305		447	32.25	165		fly 10	160	304.5	177.5		65	132	80.75		fly 10	0.29562	0.18477	0.083031		0.20066	0.095285	0.16111		fly 10	0.18605	0.59074	0.087809		0.091562	0.53016	0.30597		fly 10	1.8049	1.8673	2.6945		2.5595	2.1862	2.8151
		fly 11	269	310.5	400.75		217	189.25	360.25		fly 11	143.5	94.75	116.75		82	89.75	72		fly 11	0.2763	0.15449	0.12585		0.26579	0.16929	0.13695		fly 11	0.23358	0.14815	0.080393		0.27189	0.25302	0.11037		fly 11	1.6515	2.1439	2.6261		1.726	2.3578	3.0336
		fly 12	357.5	285.75	23		348.5	295	87.75		fly 12	40.5	69.25	375.25		70	56.25	84.25		fly 12	0.3861	0.52895	0.12888		0.33754	0.36643	0.15945		fly 12	0.20314	0.28705	0.56044		0.19169	0.24456	0.40835		fly 12	1.4853	1.7014	2.2555		1.883	1.6965	2.5723
		fly 13	313.75	263	291.75		126.25	97.5	137.25		fly 13	46.5	97.5	116.75		118.75	87.75	85.75		fly 13	0.39952	0.30317	0.22723		0.34412	0.25691	0.13184		fly 13	0.23747	0.24779	0.19367		0.42269	0.44249	0.29345		fly 13	1.8426	1.9581	1.9748		1.7862	2.2704	2.6484
		fly 14	306.5	167.5	8.25		222.25	191	13.25		fly 14	191.75	86.75	477		104	75	281.75		fly 14	0.14235	0.24505	0.09638		0.20239	0.17678	0.16775		fly 14	0.134	0.33996	0.77825		0.24392	0.25906	0.69788		fly 14	2.0448	1.6767	2.2727		2.2351	2.4846	2.2242
		fly 15	288	120.75	48.5		356.5	192.5	11.5		fly 15	1	160.75	217.75		61.75	92.25	274.25		fly 15	0.31697	0.1916	0.046716		0.29925	0.20729	0.036362		fly 15	0.23583	0.36992	0.36675		0.17218	0.2925	0.53605		fly 15	1.9179	1.9494	2.978		2.3256	2.0688	3.9694
		fly 16	435.5	276.75	216.75		562.25	241.25	151.5		fly 16	34.25	141	95.5		28.75	88	107		fly 16	0.39632	0.23314	0.23728		0.34207	0.24317	0.29786		fly 16	0.14277	0.2133	0.27317		0.068162	0.23606	0.3853		fly 16	1.9724	1.6774	2.4342		1.9847	2.364	2.3153
		fly 17	130.25	190.25	132.5		173.5	75.75	54.25		fly 17	162	199.5	135.5		87	147.75	138.5		fly 17	0.23532	0.097327	0.30654		0.30291	0.093508	0.15469		fly 17	0.38021	0.18789	0.40069		0.35002	0.38763	0.51994		fly 17	2.081	2.2877	1.7369		2.0412	2.4428	2.2894
		fly 18	309.75	376.75	94.5		378	399.25	33.25		fly 18	2.75	86.75	199.75		62	87.25	99.75		fly 18	0.53089	0.27318	0.22737		0.56704	0.35978	0.13722		fly 18	0.24941	0.1517	0.42459		0.20134	0.15803	0.50566		fly 18	2.0994	2.0756	1.7809		1.951	2.2142	2.4718
		fly 19	43.25	252	99.25		24	81.5	58		fly 19	253	170	244.5		159.25	72.75	86.75		fly 19	0.15282	0.22912	0.11615		0.18085	0.26034	0.13545		fly 19	0.57244	0.23977	0.36146		0.59553	0.47263	0.49251		fly 19	1.8289	2.0616	2.0861		1.9396	2.4973	2.2618
		fly 20	432	80.25	345		327.5	50.25	329		fly 20	91.75	281	144		83	132.5	78.25		fly 20	0.1542	0.1476	0.2025		0.18685	0.10052	0.28745		fly 20	0.075953	0.43105	0.14393		0.14795	0.49282	0.19427		fly 20	2.591	2.0742	1.9902		2.4679	2.2737	2.2803
		fly 21	329	237.75	367.5		240.5	273	256		fly 21	80.5	129.25	68		121.5	74.5	86.75		fly 21	0.34925	0.30214	0.24482		0.23957	0.28236	0.19961		fly 21	0.20086	0.27427	0.1485		0.23709	0.24006	0.20347		fly 21	1.9273	1.7892	2.0306		2.198	2	2.7645
		fly 22	232.75	16.5	69.25		394.75	131.5	55		fly 22	153	458.5	255.25		61.5	62.75	112.25		fly 22	0.31287	0.12448	0.066947		0.29156	0.20798	0.038425		fly 22	0.29728	0.6808	0.35037		0.14463	0.37484	0.2942		fly 22	1.6743	1.9337	3.1444		1.9526	2.1856	4.1765
		fly 23	448.75	161.75	122.75		228.75	47.5	29.75		fly 23	71.5	128	196.5		139.25	163.5	175.5		fly 23	0.24818	0.25651	0.14662		0.2037	0.096829	0.067737		fly 23	0.10233	0.36776	0.33963		0.2414	0.43981	0.49339		fly 23	2.0728	1.8419	2.2997		2.386	2.9467	3.7053
		fly 24	499.75	283.75	55.75		423.25	102.75	87.75		fly 24	28	106.5	288.5		52.5	119.5	104		fly 24	0.39852	0.21222	0.11805		0.38762	0.21085	0.16242		fly 24	0.10217	0.18973	0.44991		0.15605	0.42258	0.4458		fly 24	1.6515	1.6485	2.2552		1.6413	1.9303	2.2881
		fly 25	375	95.75	249		316	47.5	433		fly 25	122.25	103.75	165.25		97.5	147	27		fly 25	0.15347	0.18428	0.25136		0.19975	0.11186	0.34716		fly 25	0.10466	0.43803	0.2425		0.16585	0.49078	0.13186		fly 25	2.0993	1.9585	1.7326		2.1194	2.2909	1.7677
		fly 26	139.75	270.5	165.5		137	155.5	67		fly 26	120.25	180.25	360.25		71.25	102.25	104.75		fly 26	0.32918	0.21547	0.1528		0.15949	0.24818	0.079236		fly 26	0.40221	0.21625	0.28076		0.33602	0.3468	0.37533		fly 26	1.8995	1.7428	2.0619		2.1166	1.8721	2.8454
		fly 27	2.75	323.25	337.75		93	219	347		fly 27	577.25	155.75	104.5		86.75	126.25	62		fly 27	0.10646	0.13551	0.25887		0.15264	0.08503	0.18125		fly 27	0.74529	0.12186	0.17645		0.42672	0.15727	0.13697		fly 27	2.2063	2.0303	2.0513		2.0946	2.3772	2.6974
		fly 28	354.75	201.25	134.25		382.5	256	179		fly 28	37	119	247		82.75	81.25	97		fly 28	0.30363	0.30994	0.15093		0.25743	0.2813	0.12299		fly 28	0.17332	0.31135	0.32263		0.14319	0.25617	0.22739		fly 28	2.0687	1.8017	2.1691		2.3315	2.2871	3.0128
		fly 29	252.5	495.5	186.5		238	107	257.75		fly 29	109	76.5	290.25		79.5	142.75	102.25		fly 29	0.238	0.17267	0.37459		0.24057	0.19873	0.50665		fly 29	0.23107	0.058359	0.36714		0.25001	0.38196	0.31432		fly 29	2.0248	1.6897	1.6313		2.0588	1.9112	1.4632
		fly 30	286	272.75	9		183.5	194.5	23.75		fly 30	88.75	116.5	629.75		94.75	85.25	237.75		fly 30	0.23296	0.31624	0.31077		0.22013	0.30522	0.16839		fly 30	0.20707	0.26185	0.69872		0.28506	0.33688	0.6667		fly 30	2.1127	1.6978	1.7287		2.0896	1.7556	2.0557
		fly 31	308.25		227.25		354.75		358.25		fly 31	108.75		208		60.5		62		fly 31	0.31549		0.078782		0.25836		0.087154		fly 31	0.21417		0.13488		0.16595		0.076461		fly 31	1.6785		2.4896		1.7359		3.0031
		fly 32	345		264.25		430.75		124		fly 32	149		203.75		70.75		92		fly 32	0.13018		0.14054		0.1998		0.11175		fly 32	0.10622		0.16846		0.094882		0.31266		fly 32	2.2187		2.2174		2.619		2.5901
		fly 33	193.25				208.75				fly 33	184.5				128				fly 33	0.14472				0.10327				fly 33	0.24018				0.18245				fly 33	2.0517				2.226
		fly 34	165.5				157.25				fly 34	159.75				108.5				fly 34	0.30396				0.1943				fly 34	0.34379				0.31689				fly 34	1.8368				2.0516
		fly 35	164.5				378				fly 35	159.25				79.5				fly 35	0.24727				0.15941				fly 35	0.34418				0.10533				fly 35	1.6853				1.8975
		fly 36	368.75				420.5				fly 36	109.75				78.5				fly 36	0.17624				0.2897				fly 36	0.11789				0.13682				fly 36	2.3009				2.2426
		fly 37	239.25				395.5				fly 37	101.5				103.25				fly 37	0.35279				0.2633				fly 37	0.28056				0.12882				fly 37	1.8459				2.2591
		fly 38	358.5				277				fly 38	122.25				118.5				fly 38	0.177				0.17211				fly 38	0.12356				0.17896				fly 38	2.059				2.3532
		fly 39	275.75				46				fly 39	103.75				166.5				fly 39	0.11936				0.093728				fly 39	0.1372				0.47653				fly 39	2.2365				2.257
		fly 40	508.25				511.5				fly 40	37.75				39				fly 40	0.59734				0.59246				fly 40	0.12785				0.12538				fly 40	1.6761				1.96
		fly 41	111				108.75				fly 41	238.5				128.25				fly 41	0.33791				0.32059				fly 41	0.45773				0.42694				fly 41	1.5834				1.7225
		fly 42	129				156.75				fly 42	157				81.25				fly 42	0.21132				0.17423				fly 42	0.37114				0.30527				fly 42	1.9316				2.1811
		fly 43	422				397.25				fly 43	81				90.75				fly 43	0.26169				0.36612				fly 43	0.11595				0.16083				fly 43	1.9022				1.9061
		fly 44	333.75				278.25				fly 44	140.25				96.75				fly 44	0.30758				0.25916				fly 44	0.18718				0.22213				fly 44	1.759				2.065
		fly 45	369.75				440				fly 45	57.75				69.5				fly 45	0.39603				0.40255				fly 45	0.18261				0.14067				fly 45	1.7473				1.9032
		fly 46	290.75				301.5				fly 46	122				88.5				fly 46	0.17266				0.14046				fly 46	0.16404				0.14262				fly 46	1.9893				2.3604
		fly 47	356.25				396.25				fly 47	91				97.5				fly 47	0.18724				0.2336				fly 47	0.12807				0.11873				fly 47	2.1274				2.2849
		fly 48	276.5				100.25				fly 48	159.25				82.5				fly 48	0.20952				0.20396				fly 48	0.19424				0.40781				fly 48	1.7921				1.8836
		fly 49	302.5				163.25				fly 49	147.5				120.25				fly 49	0.19457				0.20732				fly 49	0.16543				0.3236				fly 49	2.2339				2.2835
		fly 50	140.75				219.75				fly 50	132.25				82.75				fly 50	0.3568				0.32374				fly 50	0.41781				0.29913				fly 50	1.6942				1.7262
		fly 51	442.5				378				fly 51	14.75				70.5				fly 51	0.44913				0.46958				fly 51	0.1484				0.20953				fly 51	1.7708				1.8201
	S2C Fig		Sleep (min)									Latency (min)									P[doze]									P[wake]									Activity per active min
			Daytime				Nighttime					ZT0				ZT12					Daytime				Nighttime					Daytime				Nighttime					Daytime				Nighttime
			wt	GABA-B-R1/+	vGat/+		wt	GABA-B-R1/+	vGat/+			wt	GABA-B-R1/+	vGat/+		wt	GABA-B-R1/+	vGat/+			wt	GABA-B-R1/+	vGat/+		wt	GABA-B-R1/+	vGat/+			wt	GABA-B-R1/+	vGat/+		wt	GABA-B-R1/+	vGat/+			wt	GABA-B-R1/+	vGat/+		wt	GABA-B-R1/+	vGat/+
		fly 1	582	532.5	478.5		526	601	536.5		fly 1	48	77.5	121		120	74	76		fly 1	0.19794	0.41125	0.25706		0.13383	0.19345	0.17481		fly 1	0.03839	0.092146	0.096093		0.042038	0.032005	0.05011		fly 1	2.4716	2.5412	2.2101		2.6028	3.2309	3.044
		fly 2	499	461	505		614.5	591.5	542.5		fly 2	40.5	13.5	100		89.5	46	31.5		fly 2	0.30964	0.21809	0.29008		0.17017	0.1814	0.36361		fly 2	0.099189	0.091942	0.084582		0.023676	0.033021	0.074736		fly 2	2.5734	2.4334	2.6036		2.0773	2.8082	2.6902
		fly 3	585	426	485.5		632.5	626	480.5		fly 3	37	95	101.5		65	59.5	59		fly 3	0.47682	0.25082	0.062114		0.3746	0.20398	0.084365		fly 3	0.06765	0.11652	0.02841		0.034981	0.02586	0.035663		fly 3	2.3471	1.7606	4.1158		2.0917	2.756	4.6154
		fly 4	515.5	535	453.5		459.5	659	605.5		fly 4	69.5	1	76.5		127.5	61.5	90.5		fly 4	0.27531	0.34451	0.25191		0.20204	0.042657	0.10508		fly 4	0.076549	0.084534	0.10207		0.084557	0.002271	0.018047		fly 4	2.1962	2.0613	2.1196		2.0997	2.8322	3.3911
		fly 5	537.5	541	461.5		573	560	594.5		fly 5	38	11.5	123		75	86	33		fly 5	0.14681	0.35417	0.090614		0.16447	0.27114	0.14471		fly 5	0.043217	0.077373	0.044648		0.038654	0.057321	0.027274		fly 5	2.6098	2.3596	3.1542		2.8711	2.172	3.6018
		fly 6	526.5	610.5	460		590	599	559.5		fly 6	29.5	6.5	1		41	84.5	72		fly 6	0.23889	0.41993	0.51857		0.17401	0.25915	0.37374		fly 6	0.070768	0.049168	0.14065		0.031881	0.040174	0.065746		fly 6	2.3536	2.0914	2.3189		2.0009	2.1923	2.3465
		fly 7	571	537	517.5		589.5	647	629.5		fly 7	29	37	30		77	65.5	51.5		fly 7	0.1428	0.23707	0.32505		0.14061	0.094931	0.24561		fly 7	0.033531	0.05921	0.084076		0.028255	0.008381	0.026309		fly 7	3.1811	2.3974	2.0224		3.1323	2.2563	2.4872
		fly 8	544.5	347	466.5		545	363.5	676		fly 8	51	133.5	102.5		82.5	153	21.5		fly 8	0.25457	0.29772	0.14083		0.13513	0.19802	0.12825		fly 8	0.059411	0.17656	0.063635		0.036211	0.12851	0.007359		fly 8	3.0229	2.0043	2.8971		3.5438	1.8945	3.4833
		fly 9	534.5	468	489		478.5	579.5	563		fly 9	63	1	72.5		80.5	58	75.5		fly 9	0.23192	0.32181	0.4193		0.23214	0.31699	0.33059		fly 9	0.061152	0.11943	0.10192		0.079753	0.054763	0.061588		fly 9	2.0161	2.252	2.2467		2.1991	2.3389	2.6258
		fly 10	564.5	527	425		551	628	590.5		fly 10	29	38	171.5		90	59.5	66		fly 10	0.36289	0.28872	0.26001		0.19906	0.28712	0.13355		fly 10	0.064773	0.080415	0.10777		0.046695	0.031771	0.025711		fly 10	1.9785	2.2263	2.0956		2.4566	2.148	2.7543
		fly 11	378	555	514.5		529	586.5	658		fly 11	176	37	92.5		91	95.5	38		fly 11	0.17596	0.26827	0.20024		0.10773	0.25491	0.13607		fly 11	0.11341	0.059623	0.058865		0.035081	0.039061	0.013094		fly 11	2.362	2.5242	3.172		3.3724	2.3423	3.3529
		fly 12	562.5	374	499		512.5	592.5	590		fly 12	32	65.5	87.5		136	82	57		fly 12	0.25895	0.25408	0.35633		0.11022	0.27146	0.23496		fly 12	0.055786	0.15369	0.094054		0.038462	0.040034	0.043107		fly 12	2.826	2.4083	2.5744		3.0401	2.5908	2.9419
		fly 13	383	437	557.5		470	557	585.5		fly 13	107.5	76.5	5.5		154	97.5	47.5		fly 13	0.18733	0.2751	0.70095		0.12266	0.16386	0.4526		fly 13	0.11782	0.12153	0.10469		0.052696	0.039205	0.06413		fly 13	2.5496	2.1091	2.5406		2.5742	3.0559	3.7937
		fly 14	536.5	517	575		572	570.5	655.5		fly 14	31.5	22	33		53.5	94.5	45		fly 14	0.35169	0.31064	0.40098		0.28033	0.14095	0.29074		fly 14	0.075954	0.08744	0.064475		0.054072	0.031513	0.020932		fly 14	2.0911	2.3389	1.9765		2.0819	2.2589	2.6185
		fly 15	532	515	587.5		609.5	585.5	624		fly 15	23.5	62	40.5		74	86	33.5		fly 15	0.40653	0.27735	0.37233		0.18677	0.13751	0.22803		fly 15	0.094437	0.078273	0.05878		0.025492	0.025988	0.028237		fly 15	1.9015	1.9846	2.4321		2.0861	2.3272	2.2058
		fly 16	472.5	536	478		291	611.5	622		fly 16	85.5	7.5	110.5		154.5	70.5	40.5		fly 16	0.32221	0.54609	0.32041		0.11912	0.38658	0.21738		fly 16	0.10268	0.10176	0.10804		0.1259	0.043402	0.025786		fly 16	1.9686	1.9819	2.0843		2.2263	1.9344	2.7132
		fly 17	567	498.5	483		599.5	530	590		fly 17	55.5	78	116.5		82.5	53	60.5		fly 17	0.33468	0.2736	0.36464		0.27224	0.2032	0.18274		fly 17	0.06459	0.08006	0.11471		0.039082	0.057496	0.032942		fly 17	2.872	2.1124	2.1862		2.0585	2.3807	2.8475
		fly 18	448	381.5	476.5		484.5	412	550		fly 18	118.5	136.5	115		147.5	133.5	48		fly 18	0.17938	0.21828	0.31872		0.092299	0.11296	0.25391		fly 18	0.082255	0.12972	0.1013		0.042327	0.069833	0.054146		fly 18	2.727	1.9697	2.1092		3.214	3.0636	2.2573
		fly 19	420.5	588	534		584.5	654	546.5		fly 19	94.5	34.5	62		71.5	44.5	40.5		fly 19	0.30393	0.26186	0.3016		0.17727	0.25926	0.2139		fly 19	0.12764	0.045933	0.071849		0.033994	0.021053	0.051129		fly 19	2.0468	2.7761	3.6348		2.4858	3.0364	3.1611
		fly 20	415	482	529		526.5	660	622.5		fly 20	120.5	30	54		130	53.5	18		fly 20	0.23617	0.26417	0.34307		0.13962	0.093351	0.29961		fly 20	0.11467	0.097006	0.083969		0.041505	0.007556	0.037585		fly 20	2.6186	2.3037	2.1382		3.0739	2.3081	2.8251
		fly 21	603	508	439.5		540	631	540.5		fly 21	44.5	69	85		92.5	67.5	119.5		fly 21	0.28728	0.39639	0.18403		0.13459	0.18146	0.11828		fly 21	0.043635	0.10019	0.091684		0.036612	0.022124	0.035191		fly 21	2.5014	2.2599	2.5498		2.3969	2.5964	2.6148
		fly 22	542.5	440	521.5		562.5	577	595		fly 22	34.5	91	78		81	96	21		fly 22	0.37321	0.1893	0.35584		0.25186	0.11539	0.19328		fly 22	0.077515	0.088025	0.091936		0.050015	0.025868	0.033334		fly 22	2.3264	2.184	2.0677		2.3075	2.8889	2.7679
		fly 23	589	440.5	412.5		617	534.5	663		fly 23	25	102	98		66.5	56	41.5		fly 23	0.24206	0.30902	0.28687		0.17013	0.32116	0.22427		fly 23	0.044343	0.11545	0.13206		0.022999	0.07601	0.015622		fly 23	2.476	2.5645	2.3982		3.0814	2.2216	3.117
		fly 24	569	524	605		627	453.5	662.5		fly 24	24.5	69.5	20		39.5	115.5	43.5		fly 24	0.24643	0.2547	0.34895		0.26865	0.084592	0.06501		fly 24	0.049227	0.067804	0.047382		0.02862	0.046865	0.004522		fly 24	3.0009	2.5906	2.6724		2.2761	3.7865	2.7653
		fly 25	591.25	514	519.5		536	609	656.5		fly 25	42	7	69.75		47.25	21.5	27.75		fly 25	0.27269	0.42447	0.39915		0.26014	0.48522	0.45317		fly 25	0.040928	0.10313	0.092622		0.061487	0.051797	0.027595		fly 25	2.5331	2.5529	2.3418		2.52	2.202	2.4542
		fly 26	639.5	510.5	471.75		449	605	573.75		fly 26	58	16	83.5		166.25	57	47.75		fly 26	0.26486	0.41871	0.35688		0.08837	0.31044	0.25725		fly 26	0.024743	0.10156	0.11156		0.068633	0.04273	0.050391		fly 26	2.8837	2.1943	1.8154		2.5825	2.2531	2.4158
		fly 27	609.25	388	436.25		622.25	515.5	631		fly 27	28.25	58.5	68.75		58.5	69	52.5		fly 27	0.49779	0.24431	0.28003		0.27844	0.32674	0.12614		fly 27	0.056313	0.13519	0.11045		0.034408	0.084553	0.015381		fly 27	2.5437	2.4431	2.1409		2.4747	2.5281	3.1735
		fly 28	557.5	522.5	508.25		640.25	607	659.5		fly 28	74.5	98	47.75		52.75	56	38		fly 28	0.27437	0.26258	0.34627		0.1815	0.32242	0.18758		fly 28	0.059969	0.072863	0.089306		0.018077	0.044757	0.01475		fly 28	2.6067	2.2788	2.6135		3.0794	2.2686	2.8791
		fly 29	536.25	448	571		502	655.5	672.25		fly 29	52	53.5	45		108.25	51	18.5		fly 29	0.38661	0.33289	0.2521		0.22701	0.31232	0.18658		fly 29	0.084361	0.11589	0.051135		0.075142	0.019292	0.011467		fly 29	2.5362	2.3448	2.4219		2.5242	2.6029	2.2663
		fly 30	601.25	468.5	438		550.75	596.5	531		fly 30	25.75	36.5	123.25		62.75	51	67.5		fly 30	0.37022	0.18099	0.12703		0.20845	0.20398	0.18651		fly 30	0.049832	0.071924	0.068761		0.054574	0.034235	0.050267		fly 30	2.444	2.3244	2.6804		2.8641	2.6957	3.6213
		fly 31	528	494	283.25		613.25	596.5	490.5		fly 31	47.5	20.5	238.25		59	70	49.75		fly 31	0.38929	0.31852	0.077234		0.29397	0.2378	0.13915		fly 31	0.083222	0.091657	0.098186		0.037163	0.039541	0.056659		fly 31	1.7955	2.0594	3.0305		2.15	2.0598	3.5721
		fly 32	578	541.75	487.5		620.5	624.25	651		fly 32	57	28.75	46.5		64.25	35	21.25		fly 32	0.28843	0.37257	0.4743		0.11336	0.39584	0.27261		fly 32	0.050604	0.076398	0.12421		0.016422	0.038944	0.022309		fly 32	2.2215	2.4147	1.5824		2.9749	2.4707	2.4273
		fly 33	523.25	587	616.5		531.75	614.5	660.75		fly 33	49	18.75	16.25		59.5	62.25	26.5		fly 33	0.44526	0.41155	0.5476		0.27197	0.26223	0.38063		fly 33	0.092405	0.059351	0.050225		0.0695	0.034164	0.024175		fly 33	1.9158	1.724	2.2672		2.2222	1.9205	2.0738
		fly 34	537.25	577	575		616.25	611	627.5		fly 34	31.25	40.5	44		81	52	63		fly 34	0.33474	0.29667	0.34742		0.19128	0.21722	0.21007		fly 34	0.076272	0.055191	0.057271		0.024666	0.031017	0.025123		fly 34	2.0143	2.1984	2.1754		2.156	2.5921	2.6861
		fly 35	488.75	574.5	431.5		642.25	680.5	646		fly 35	30	50.5	103.5		43	26.25	27.5		fly 35	0.3632	0.19545	0.22199		0.2749	0.18478	0.20644		fly 35	0.10664	0.040572	0.10443		0.023953	0.009938	0.017915		fly 35	2.0706	2.8619	2.2708		2.1338	3.665	3.0549
		fly 36	563.75	560.25	547.25		625	594.5	476.25		fly 36	53.75	9	25		77.5	60.75	123.5		fly 36	0.22874	0.34135	0.3238		0.063095	0.31612	0.25376		fly 36	0.04962	0.068571	0.070383		0.00922	0.046356	0.092694		fly 36	2.7986	2.0771	2.2123		3.5206	2.6319	2.1362
		fly 37	452.25	462	534.75		555.75	563	655.75		fly 37	60.75	68.25	82.5		79.5	63.75	24.5		fly 37	0.32759	0.34216	0.33198		0.22303	0.3029	0.23983		fly 37	0.11498	0.1069	0.078726		0.049194	0.056517	0.019611		fly 37	2.0477	1.8768	1.8975		2.4939	1.9872	2.8584
		fly 38	529.25	469.75	535.75		478.75	630.5	692.75		fly 38	60.25	54.25	61.5		98.25	40.25	15.5		fly 38	0.2406	0.43913	0.31111		0.097274	0.35479	0.14615		fly 38	0.062351	0.12566	0.07106		0.043264	0.034933	0.004677		fly 38	3.0616	2.2437	2.4781		3.7712	2.8809	2.6167
		fly 39	366	529.25	432		545.5	605.25	593.75		fly 39	74.25	28.75	103.5		67	73	38.75		fly 39	0.34645	0.29146	0.26033		0.23881	0.19702	0.16732		fly 39	0.17971	0.075158	0.11477		0.055211	0.030599	0.029586		fly 39	2.0766	2.3352	1.9103		2.2543	2.1736	3.0437
		fly 40	350.5	544	333.5		584.5	522.5	621.25		fly 40	125.5	90.75	151.75		16	115.25	60		fly 40	0.22844	0.3914	0.28896		0.43892	0.22265	0.13416		fly 40	0.15732	0.074774	0.18672		0.067882	0.058458	0.018331		fly 40	2.0466	2.609	1.9865		2.5009	3.2321	3.1531
		fly 41		460.75				601.75			fly 41		66.5				76			fly 41		0.21809				0.19754			fly 41		0.089895				0.031302			fly 41		2.4174				2.5185
		fly 42		523.25				606.25			fly 42		44				44.5			fly 42		0.20131				0.27831			fly 42		0.061517				0.038884			fly 42		2.8474				2.7061
		fly 43		508.5				618.75			fly 43		31				54.25			fly 43		0.28644				0.20542			fly 43		0.088083				0.024324			fly 43		2.4651				2.6619
		fly 44		436.25				591.75			fly 44		34.5				78.5			fly 44		0.32792				0.39981			fly 44		0.13064				0.05807			fly 44		1.9414				2.0124
		fly 45		516.5				642.25			fly 45		15				46			fly 45		0.31566				0.26114			fly 45		0.081921				0.02362			fly 45		2.1367				2.6522
		fly 46		555.25				659.75			fly 46		21.75				34			fly 46		0.46064				0.35981			fly 46		0.082531				0.023349			fly 46		1.9326				2.0812
		fly 47		547.75				658.75			fly 47		9				53.5			fly 47		0.47051				0.27335			fly 47		0.082194				0.018739			fly 47		2.0498				1.8374
	S2D Fig		Sleep (min)									Latency (min)									P[doze]									P[wake]									Activity per active min
			Daytime				Nighttime					ZT0				ZT12					Daytime				Nighttime					Daytime				Nighttime					Daytime				Nighttime
			inc2	inc2;GABA-B-R1/+	inc2;vGat/+		inc2	inc2;GABA-B-R1/+	inc2;vGat/+			inc2	inc2;GABA-B-R1/+	inc2;vGat/+		inc2	inc2;GABA-B-R1/+	inc2;vGat/+			inc2	inc2;GABA-B-R1/+	inc2;vGat/+		inc2	inc2;GABA-B-R1/+	inc2;vGat/+			inc2	inc2;GABA-B-R1/+	inc2;vGat/+		inc2	inc2;GABA-B-R1/+	inc2;vGat/+			inc2	inc2;GABA-B-R1/+	inc2;vGat/+		inc2	inc2;GABA-B-R1/+	inc2;vGat/+
		fly 1	326.667	454	391		448.667	525.333	278.667		fly 1	96.6667	42	38.6667		87.6667	77	50.3333		fly 1	0.39233	0.34779	0.2758		0.31205	0.27772	0.22696		fly 1	0.21758	0.1241	0.14296		0.11781	0.073507	0.21865		fly 1	1.6791	2.4561	2.7932		2.333	1.9835	2.4437
		fly 2	270.667	239.333	464.667		304	358.333	502		fly 2	194.667	142	28.3333		63.6667	86	39.6667		fly 2	0.25642	0.26836	0.33763		0.24662	0.35794	0.2993		fly 2	0.22671	0.27	0.11652		0.19501	0.20055	0.092402		fly 2	1.7532	2.1501	2.1472		2.1674	2.1323	2.3622
		fly 3	282.333	356	375.333		115.333	410.333	208.667		fly 3	170	146	40.3333		120	72.3333	127		fly 3	0.14574	0.30508	0.35711		0.14251	0.32496	0.38802		fly 3	0.15142	0.19263	0.17368		0.3401	0.14522	0.33054		fly 3	2.054	1.7255	1.6474		2.3539	2.0326	1.9606
		fly 4	307.667	333.333	540.333		412.667	464.333	424		fly 4	146.667	125	5		46.6667	107.333	66.6667		fly 4	0.14302	0.24827	0.75943		0.11738	0.16581	0.59108		fly 4	0.14104	0.17545	0.11708		0.076347	0.072374	0.17632		fly 4	1.9002	1.8304	1.4291		2.3768	2.7688	1.6379
		fly 5	115.667	421.333	249		33	524	8		fly 5	247.333	64.6667	132.333		126	97	342.333		fly 5	0.13734	0.26249	0.2115		0.12167	0.31651	0.10501		fly 5	0.39492	0.1184	0.22535		0.59683	0.085976	0.74711		fly 5	1.8176	1.9443	2.01		1.7486	2.065	2.4455
		fly 6	347	334.667	273		443.667	502	183.667		fly 6	125.667	119.667	153.333		52	101.667	66.3333		fly 6	0.23685	0.21968	0.077818		0.33667	0.25646	0.091157		fly 6	0.15923	0.15728	0.10419		0.13255	0.082155	0.18725		fly 6	1.7734	1.9402	2.5398		2.2081	2.2052	2.5222
		fly 7	379.667	191	291		448.667	258	49.6667		fly 7	82.3333	141	144.333		58	94	190		fly 7	0.33484	0.27877	0.22093		0.27156	0.25233	0.15624		fly 7	0.16449	0.30884	0.19408		0.1058	0.23829	0.53112		fly 7	1.6261	1.8181	1.9245		2.0513	1.9769	2.1369
		fly 8	370	330.667	225.333		441	496.667	259		fly 8	87	78.6667	51.6667		53.3333	97	94.3333		fly 8	0.28623	0.33388	0.61252		0.30654	0.30185	0.39561		fly 8	0.15669	0.19764	0.32917		0.11591	0.08903	0.26221		fly 8	1.7568	1.6713	1.6876		2.252	2.0464	1.8229
		fly 9	520.333	453.667	239.667		412.667	497.667	150.667		fly 9	37	39.3333	178.667		46.3333	71.6667	68		fly 9	0.50867	0.30062	0.10849		0.43063	0.38928	0.17137		fly 9	0.10847	0.1122	0.16305		0.16229	0.10843	0.3169		fly 9	1.7207	1.6761	2.2964		2.0619	2.1619	2.3619
		fly 10	329.333	256	211.333		439.333	502.667	111		fly 10	167.333	136.667	162		58.3333	5.6667	156		fly 10	0.33092	0.54567	0.17227		0.19413	0.58728	0.14167		fly 10	0.20169	0.29913	0.23518		0.091853	0.13055	0.36569		fly 10	1.7227	1.7567	1.9686		2.7104	2.1764	2.4829
		fly 11	270	493	334.333		224.333	530	149.333		fly 11	142	59	113		84.6667	61.3333	100		fly 11	0.27244	0.47784	0.13184		0.2778	0.42436	0.14072		fly 11	0.23488	0.11127	0.11764		0.26566	0.093509	0.29256		fly 11	1.623	1.4755	2.5734		1.7535	1.5853	2.6117
		fly 12	343.667	468	230.333		321.667	431.333	24.6667		fly 12	45	14.3333	120.667		62.6667	40	251.333		fly 12	0.41213	0.66695	0.15795		0.34748	0.64914	0.14284		fly 12	0.22036	0.1502	0.2139		0.21384	0.19184	0.5685		fly 12	1.4411	2.8283	2.2852		1.8184	2.9274	2.6007
		fly 13	294.667	373.667	156.333		146.667	376.333	92.6667		fly 13	46	5	123.667		113	49.6667	125		fly 13	0.39821	0.69926	0.072767		0.34204	0.6612	0.074885		fly 13	0.25215	0.23138	0.1978		0.40775	0.23161	0.31236		fly 13	1.86	1.8115	2.7445		1.8072	1.8649	3.2247
		fly 14	312.667	438.333	239		236.333	409	160.333		fly 14	185	46	183.333		112.333	62.6667	51.3333		fly 14	0.15037	0.54071	0.18466		0.18673	0.45756	0.13521		fly 14	0.13641	0.15514	0.21841		0.22274	0.17486	0.27265		fly 14	2.0659	1.5999	1.9384		2.2406	1.7469	2.0963
		fly 15	291	430.333	145		362	488.667	30.3333		fly 15	1	30	177		58.6667	25.6667	171		fly 15	0.3321	0.61932	0.35593		0.28587	0.52637	0.14473		fly 15	0.23934	0.1758	0.41116		0.16066	0.13746	0.5006		fly 15	1.912	1.7541	1.8125		2.2943	1.6986	2.7063
		fly 16	436	414	274		558.333	464.667	159		fly 16	32.3333	77	84.3333		28.6667	29.3333	90.3333		fly 16	0.41211	0.37777	0.26509		0.33407	0.4218	0.19884		fly 16	0.14735	0.1469	0.22564		0.068367	0.122	0.32679		fly 16	1.8734	1.5878	2.0821		2.0121	2.1348	2.2511
		fly 17	145.667	348.333	455.333		153.667	387.667	275.333		fly 17	156.333	88.3333	86		108.333	76.6667	48.6667		fly 17	0.24287	0.2534	0.19351		0.28476	0.38459	0.26976		fly 17	0.35622	0.16585	0.083634		0.36393	0.17958	0.22037		fly 17	2.0964	1.8464	1.7151		2.015	2.1063	1.8033
		fly 18	308.667	271.333	326		382	271	71		fly 18	3.3333	72.3333	148.333		39	94.6667	121.333		fly 18	0.51761	0.56588	0.12763		0.5671	0.59329	0.070888		fly 18	0.25602	0.30054	0.11419		0.20204	0.28913	0.35132		fly 18	2.2022	2.0395	2.4316		2.0588	2.1727	2.8134
		fly 19	45	391.333	510		15.6667	354.333	393		fly 19	248	123.333	38		160.667	122	26.3333		fly 19	0.15243	0.2023	0.5666		0.17724	0.18804	0.57207		fly 19	0.57494	0.12099	0.11238		0.61869	0.13456	0.20545		fly 19	1.8285	1.7984	1.2861		1.9314	2.0569	1.6257
		fly 20	435	420.667	368		335	422.667	139.667		fly 20	87	21.3333	88.6667		79	62.6667	132.667		fly 20	0.17619	0.68237	0.30466		0.19048	0.5302	0.3248		fly 20	0.083374	0.20038	0.16368		0.14436	0.17534	0.36997		fly 20	2.5023	1.9148	1.6969		2.4113	1.8059	2.2294
		fly 21	331.333	414.667	205		249.667	186.667	196.333		fly 21	86.6667	78.3333	120		119.333	114	70.6667		fly 21	0.34216	0.20643	0.40421		0.24359	0.25382	0.3974		fly 21	0.20086	0.10498	0.33247		0.23205	0.31823	0.34304		fly 21	1.9546	1.7337	1.7144		2.2314	1.947	1.8623
		fly 22	263.333	414	258		388	342	55.6667		fly 22	140.667	29.6667	45		65.6667	98.6667	109.667		fly 22	0.28079	0.49685	0.48079		0.28919	0.54809	0.30264		fly 22	0.24855	0.16935	0.29266		0.14866	0.22894	0.52798		fly 22	1.7666	1.6253	1.5877		1.9804	1.8542	1.5706
		fly 23	454.333	247.667	22.3333		215	438.333	5.6667		fly 23	56	146.667	391.667		145.667	76.6667	514.667		fly 23	0.27004	0.24806	0.051614		0.19697	0.35456	0.021542		fly 23	0.10575	0.25468	0.52143		0.25677	0.13773	0.7025		fly 23	1.9978	1.9448	2.8882		2.3737	1.9971	3.6468
		fly 24	506.333	319	135.333		433.667	206.667	19.3333		fly 24	24.3333	138	202		53.3333	110.333	132		fly 24	0.41753	0.17935	0.22543		0.38467	0.13252	0.15886		fly 24	0.10259	0.1471	0.36381		0.14709	0.22006	0.60324		fly 24	1.6445	2.0306	1.9466		1.6362	2.345	2.1029
		fly 25	382.333	490	300.333		328.667	550	145.333		fly 25	116.667	42.6667	58.6667		98	40.3333	64.6667		fly 25	0.15211	0.39885	0.46628		0.19088	0.47826	0.36365		fly 25	0.099511	0.11315	0.2546		0.14996	0.091203	0.37522		fly 25	2.0833	1.4814	1.6626		2.1259	1.856	1.9056
		fly 26	129.333	14	51.6667		117.333	5.3333	13.6667		fly 26	132.667	670	278.333		75.3333	599.667	330.667		fly 26	0.31778	0.19739	0.26001		0.17601	0.022539	0.048509		fly 26	0.41069	0.72102	0.51768		0.37757	0.65383	0.64334		fly 26	1.8932	1.8085	1.8635		2.0591	3.0647	2.7887
		fly 27	2	278.667	435.333		93	488.333	45.6667		fly 27	652.333	123.333	68.6667		99.3333	75.3333	119		fly 27	0.10877	0.23785	0.15637		0.14624	0.4533	0.20458		fly 27	0.77844	0.22509	0.080399		0.42137	0.13016	0.55687		fly 27	2.2104	2.0396	2.5352		2.1069	2.0747	2.4312
		fly 28	365.333	276.333	96		379.333	379.667	37		fly 28	28	132	128.667		82	99.6667	76.3333		fly 28	0.30792	0.23424	0.23457		0.26123	0.22953	0.13617		fly 28	0.16778	0.21289	0.45374		0.14737	0.13258	0.56077		fly 28	2.0315	1.9002	1.8297		2.3124	2.2726	2.3186
		fly 29	266	271.333	360		252	160.333	170.667		fly 29	100.333	77.6667	132		66.3333	101.667	69.6667		fly 29	0.251	0.39039	0.1546		0.24371	0.32466	0.10296		fly 29	0.22398	0.28627	0.11366		0.23781	0.34303	0.21463		fly 29	2.0454	1.655	2.6074		2.0525	1.9821	2.8339
		fly 30	277.667	358.667	32.6667		204	403.667	4.6667		fly 30	94.3333	129.333	263.333		107	109.333	573.333		fly 30	0.21971	0.20678	0.22989		0.22425	0.26516	0.11079		fly 30	0.20796	0.13774	0.57641		0.27213	0.12562	0.67877		fly 30	2.2355	1.8002	1.8728		2.0762	2.0969	2.17
		fly 31	316.667	431.333			379.333	414			fly 31	106.667	86			64	97.3333			fly 31	0.30882	0.24151			0.25155	0.35545			fly 31	0.20283	0.10534			0.14329	0.14803			fly 31	1.6632	1.7723			1.8054	1.926
		fly 32	361.667	644.333			421	651			fly 32	134.333	1			69	1.3333			fly 32	0.14024	0.85116			0.20551	0.76167			fly 32	0.10426	0.055743			0.10172	0.050458			fly 32	2.1954	2.7951			2.5702	2.8544
		fly 33	197	28			230.333	14			fly 33	218.333	158.667			122.333	435.667			fly 33	0.14064	0.18454			0.11779	0.097745			fly 33	0.23477	0.5904			0.18498	0.6281			fly 33	2.0824	2.191			2.1859	2.6918
		fly 34	172.667	268			161.333	128.333			fly 34	151.667	135.667			115.333	184.667			fly 34	0.31871	0.11293			0.20174	0.17964			fly 34	0.34221	0.14276			0.31365	0.35651			fly 34	1.8228	2.6297			2.0363	2.1431
		fly 35	158	410.667			390.667	500			fly 35	148.667	113.333			68	101			fly 35	0.23739	0.16933			0.15789	0.18058			fly 35	0.34949	0.095404			0.098771	0.062711			fly 35	1.7339	1.9256			1.9862	2.2512
		fly 36	363.333	286.667			447.667	314.333			fly 36	108	86.6667			74.3333	93			fly 36	0.19318	0.33047			0.29514	0.2955			fly 36	0.1281	0.25168			0.12118	0.22069			fly 36	2.2705	1.6856			2.2648	1.9134
		fly 37	203.667	176			385.667	142			fly 37	124	105.667			97.6667	102.333			fly 37	0.34589	0.42115			0.27228	0.35191			fly 37	0.30812	0.34481			0.13702	0.43166			fly 37	1.9039	1.7414			2.2746	1.9763
		fly 38	354.333	365.333			290.333	512.333			fly 38	124	56.6667			113.333	52			fly 38	0.18463	0.41735			0.16676	0.49271			fly 38	0.12962	0.19957			0.1651	0.11529			fly 38	1.9876	1.874			2.2935	1.9665
		fly 39	275.333	473.667			32.3333	508.333			fly 39	103.333	14.3333			179.667	85.6667			fly 39	0.13528	0.48591			0.099019	0.43632			fly 39	0.15215	0.13096			0.52899	0.10393			fly 39	2.2399	2.0917			2.189	1.9552
		fly 40	502	142			511.667	162.333			fly 40	36.6667	170			39	179			fly 40	0.59485	0.27591			0.58522	0.16702			fly 40	0.12845	0.35771			0.12325	0.29526			fly 40	1.6882	1.9681			1.8867	2.4206
		fly 41	121.333	398.667			93.6667	251.333			fly 41	219	72			117.667	105			fly 41	0.33791	0.17417			0.33126	0.25756			fly 41	0.43777	0.10406			0.44728	0.23361			fly 41	1.5882	1.9665			1.7557	2.0419
		fly 42	126.333	468.667			155	315.667			fly 42	160.667	66			82.3333	114.333			fly 42	0.21722	0.20893			0.18075	0.14712			fly 42	0.37304	0.083937			0.316	0.13568			fly 42	1.9342	1.9804			2.2211	2.2552
		fly 43	425.667	240			398.333	362			fly 43	79	39.3333			101.333	63			fly 43	0.25475	0.44911			0.35303	0.44746			fly 43	0.11226	0.2958			0.15475	0.20249			fly 43	1.9544	2.0123			1.9274	2.3404
		fly 44	349	431			294.333	474			fly 44	122	72			95.6667	87.3333			fly 44	0.3286	0.28737			0.25946	0.24703			fly 44	0.18458	0.12014			0.20791	0.087829			fly 44	1.7765	1.7382			2.0739	2.3639
		fly 45	369.333	253			456.667	444			fly 45	56.3333	182.333			73.3333	36.6667			fly 45	0.38626	0.2898			0.37007	0.38898			fly 45	0.18056	0.28076			0.12397	0.13524			fly 45	1.7321	1.8323			1.8976	1.8858
		fly 46	303				272				fly 46	128.333				103				fly 46	0.20276				0.1452				fly 46	0.17904				0.15986				fly 46	1.9599				2.336
		fly 47	367				388.667				fly 47	89.3333				101.333				fly 47	0.18469				0.23723				fly 47	0.12068				0.12362				fly 47	2.1795				2.3146
		fly 48	283.333				101.667				fly 48	158.333				74.6667				fly 48	0.21324				0.2141				fly 48	0.19158				0.4246				fly 48	1.7924				1.8386
		fly 49	292.333				148.333				fly 49	154.667				124.333				fly 49	0.20713				0.20674				fly 49	0.17743				0.34555				fly 49	2.1646				2.2265
		fly 50	162.333				221.333				fly 50	148.333				84				fly 50	0.36333				0.32694				fly 50	0.38983				0.30117				fly 50	1.6952				1.748
		fly 51	447				388.667				fly 51	19.3333				65.3333				fly 51	0.45877				0.46089				fly 51	0.14764				0.20166				fly 51	1.7191				1.8612

## Sheet: S3 Fig
	S3A Fig		Sleep (min)									Latency (min)					P[doze]									P[wake]									Activity per active min
			Daytime				Nighttime					ZT0					Daytime				Nighttime					Daytime				Nighttime					Daytime				Nighttime
			wt	Dc0B3/+	Dc0H2/+		wt	Dc0B3/+	Dc0H2/+			wt	Dc0B3/+	Dc0H2/+			wt	Dc0B3/+	Dc0H2/+		wt	Dc0B3/+	Dc0H2/+			wt	Dc0B3/+	Dc0H2/+		wt	Dc0B3/+	Dc0H2/+			wt	Dc0B3/+	Dc0H2/+		wt	Dc0B3/+	Dc0H2/+
		fly 1	551	427.75	357.5		531.25	617	629.25		fly 1	38.5	85.75	104.25		fly 1	0.36026	0.14717	0.28458		0.24623	0.10924	0.14966		fly 1	0.072987	0.084605	0.1693		0.064646	0.016078	0.017188		fly 1	1.8218	1.7924	1.5		2.1695	2.557	1.9821
		fly 2	538.75	499	509.75		543	614.25	628.25		fly 2	34.75	46.75	39		fly 2	0.32709	0.23372	0.25968		0.19289	0.10813	0.092477		fly 2	0.073341	0.075332	0.079151		0.051448	0.01722	0.010614		fly 2	1.9662	1.7814	1.6738		2.3891	2.3367	2.3103
		fly 3	579.5	498.75	541		611.75	605.5	616.5		fly 3	41.25	43.5	66.75		fly 3	0.31998	0.29348	0.31888		0.1932	0.26151	0.13866		fly 3	0.056695	0.087009	0.070292		0.028528	0.036916	0.020131		fly 3	2.0953	1.5511	1.7714		2.6337	2.2053	2.263
		fly 4	535	519.5	391.75		557.75	608.75	622.25		fly 4	44	46.25	62.75		fly 4	0.42083	0.42053	0.21494		0.24536	0.17885	0.13245		fly 4	0.092478	0.089468	0.1212		0.051931	0.026143	0.016429		fly 4	2.0244	1.6153	1.6025		2.5047	1.9612	2.4683
		fly 5	559.5	527	421.75		598.75	534.5	674.25		fly 5	25	72	99.5		fly 5	0.22622	0.25971	0.2106		0.14433	0.10606	0.29037		fly 5	0.050784	0.067501	0.10356		0.026066	0.032393	0.015887		fly 5	2.2336	1.9816	1.6782		2.5016	2.4415	2.2604
		fly 6	486	406	414.75		554.5	627.5	665		fly 6	92	146.25	80.75		fly 6	0.2257	0.18103	0.1571		0.16137	0.19264	0.23668		fly 6	0.080679	0.10018	0.088559		0.040339	0.022161	0.01828		fly 6	2.5826	1.7088	2.4976		3.0814	1.9647	3.0412
		fly 7	578	438.5	440		616.5	605.25	626.75		fly 7	39.25	41.5	94.75		fly 7	0.29385	0.3052	0.27402		0.24669	0.24377	0.19062		fly 7	0.048647	0.12127	0.11042		0.03193	0.036212	0.024026		fly 7	2.0489	1.6178	1.767		2.1539	2.2608	2.7225
		fly 8	477.75	451	360.5		485	634.5	641		fly 8	69.25	30.75	121.75		fly 8	0.13837	0.22361	0.3248		0.17273	0.1029	0.13451		fly 8	0.058586	0.095459	0.17718		0.070401	0.010079	0.014023		fly 8	2.293	1.6147	1.4321		2.413	2.2865	2.1641
		fly 9	518.5	584.25	533.5		527.75	620.75	576.5		fly 9	61	29.25	84.75		fly 9	0.32447	0.36695	0.27808		0.1934	0.26469	0.15512		fly 9	0.082929	0.052946	0.060616		0.051868	0.034191	0.035208		fly 9	1.7195	1.8272	2.1538		2.3612	2.1969	2.3463
		fly 10	567.25	527.75	575.25		554.5	635.25	659		fly 10	55.25	49.5	62.75		fly 10	0.26219	0.3941	0.14552		0.20268	0.24555	0.105		fly 10	0.051473	0.087575	0.031303		0.045642	0.024674	0.00794		fly 10	1.9041	1.6063	2.0995		2.1428	1.7946	3.1245
		fly 11	513.25	387.25	438.75		592.75	659	626.75		fly 11	33.75	59.5	97.75		fly 11	0.25289	0.31013	0.28044		0.11046	0.30127	0.23062		fly 11	0.073762	0.15974	0.12219		0.021164	0.021688	0.027023		fly 11	2.2935	1.5058	1.684		2.8514	2.0031	2.4227
		fly 12	571.25	466.25	424.75		516.75	546.75	531		fly 12	48.5	48	108.25		fly 12	0.20066	0.36688	0.07011		0.080399	0.41772	0.11844		fly 12	0.041704	0.11455	0.047976		0.031286	0.076512	0.033945		fly 12	2.2775	1.5408	2.4685		2.5412	1.6661	2.9616
		fly 13	480.75	417	476.75		564	645	650.25		fly 13	53.25	63.25	81		fly 13	0.35433	0.15897	0.20004		0.3065	0.12782	0.12489		fly 13	0.10589	0.090309	0.078698		0.062623	0.01229	0.01194		fly 13	1.8562	2.019	1.9157		2.2285	2.343	3.3489
		fly 14	510	471.75	502.25		582.25	649	666.75		fly 14	72.75	24	49.5		fly 14	0.25764	0.43142	0.20583		0.18283	0.2301	0.095386		fly 14	0.07383	0.12258	0.068391		0.035029	0.019452	0.005259		fly 14	2.0999	1.4305	1.8344		2.3828	1.8168	2.9038
		fly 15	391.5	479.25	590		450	606.5	650.25		fly 15	154	74	1		fly 15	0.19947	0.24961	0.18527		0.22492	0.21677	0.087306		fly 15	0.11869	0.088647	0.035368		0.096743	0.030745	0.006442		fly 15	2.4154	2.0424	2.4153		2.5984	1.9289	3.7326
		fly 16	455.25	393.25	557.75		572.25	601.25	603.75		fly 16	72.75	50.5	96.25		fly 16	0.20371	0.23981	0.27278		0.1208	0.31435	0.24983		fly 16	0.087237	0.13494	0.05426		0.028033	0.044464	0.033278		fly 16	1.873	2.5147	1.663		2.2459	2.3538	1.9665
		fly 17	490.5	394.5	566.75		520.25	623.5	637.75		fly 17	109.5	60.5	34.75		fly 17	0.22148	0.20632	0.49246		0.17559	0.18617	0.24134		fly 17	0.073449	0.11756	0.074488		0.05292	0.021196	0.022698		fly 17	2.2955	1.9761	1.536		2.516	2.4666	1.9324
		fly 18	465.75	409	539		374.5	606.25	653.5		fly 18	83.25	35	91.75		fly 18	0.22863	0.21935	0.13484		0.23675	0.16859	0.077408		fly 18	0.086785	0.11614	0.036368		0.13753	0.024437	0.007051		fly 18	1.8223	1.9622	2.1834		2.5499	2.0962	3.1831
		fly 19	524	291.25	447.75		477.75	575.5	615		fly 19	55.75	44	82.5		fly 19	0.21706	0.29214	0.34568		0.20853	0.21186	0.23682		fly 19	0.060178	0.23721	0.1255		0.077179	0.042594	0.029058		fly 19	2.1655	1.8958	1.5091		2.1897	2.5863	1.7241
		fly 20	525.5	295	469.25		554.75	581.5	629.75		fly 20	52.75	87.5	93.25		fly 20	0.21767	0.25803	0.26436		0.18421	0.21444	0.088472		fly 20	0.067552	0.20018	0.094278		0.043749	0.038428	0.010271		fly 20	2.0708	1.9825	1.6365		2.0548	2.2619	2.6926
		fly 21	504.75	501.75	513.5		591	594.5	641.5		fly 21	22	1	44.75		fly 21	0.32305	0.37457	0.40757		0.25523	0.3475	0.18915		fly 21	0.094004	0.098302	0.094934		0.041353	0.043348	0.017275		fly 21	2.9925	1.781	1.7581		2.683	1.6783	2.3893
		fly 22	569	385.25	470.75		615.25	626.25	634.5		fly 22	9	102.25	79.5		fly 22	0.2457	0.12989	0.15198		0.24216	0.19961	0.082079		fly 22	0.050986	0.088358	0.065857		0.030876	0.02511	0.01023		fly 22	2.0725	2.0473	2.0519		1.993	2.4152	3.1923
		fly 23	552	503.5	485.5		498.5	585.75	652		fly 23	34	57.25	29.75		fly 23	0.29334	0.17176	0.19681		0.18466	0.081515	0.071661		fly 23	0.063695	0.056985	0.073242		0.061969	0.017626	0.004949		fly 23	1.7781	2.8249	1.923		2.1831	3.8979	3.449
		fly 24	465.5	392.25	306.5		512	612.75	521.5		fly 24	96.5	73.75	176.25		fly 24	0.14726	0.15715	0.21353		0.18065	0.10258	0.2086		fly 24	0.063035	0.10135	0.17944		0.058592	0.01581	0.059951		fly 24	2.0309	2.2659	1.8033		2.4158	2.9658	2.1672
		fly 25	367.25	218.25	516.75		347	515.5	665.5		fly 25	101.5	168.25	54.5		fly 25	0.19555	0.11427	0.23575		0.28268	0.21305	0.15931		fly 25	0.13238	0.1797	0.068183		0.16147	0.064268	0.010878		fly 25	2.2632	2.1043	2.2505		2.2477	2.6891	2.5579
		fly 26	455.75	481.5	450.25		606.25	571.25	660.75		fly 26	48	42	29.25		fly 26	0.30078	0.21009	0.13522		0.14975	0.19729	0.16203		fly 26	0.11322	0.076548	0.068436		0.023109	0.040884	0.011305		fly 26	1.7795	2.5716	2.506		2.5102	2.7014	3.1408
		fly 27	534.25	401.75	510.25		617.5	623.5	692.5		fly 27	19.75	79	1		fly 27	0.26091	0.21793	0.25037		0.14327	0.14042	0.116		fly 27	0.06718	0.11709	0.074238		0.019498	0.016844	0.002523		fly 27	2.4817	2.3556	1.9439		2.4724	3.1393	2.6541
		fly 28	513.5	456.5	442.25		573	682.75	654.25		fly 28	38	47	85.5		fly 28	0.38102	0.27171	0.25884		0.19175	0.23214	0.26481		fly 28	0.095613	0.10353	0.11326		0.039611	0.011887	0.020778		fly 28	1.6514	1.858	2.397		1.9439	2.3198	2.3208
		fly 29	449.75	358.75	418.5		549	608.75	638.75		fly 29	57	39.25	49.75		fly 29	0.26465	0.27373	0.2979		0.22053	0.21762	0.14704		fly 29	0.11537	0.16685	0.13416		0.054217	0.031338	0.015007		fly 29	2.0659	2.127	2.017		2.6659	2.6238	2.1926
		fly 30	455.25	395.75	499.5		604.25	590.25	667.75		fly 30	60.5	43	19.25		fly 30	0.32427	0.25751	0.32823		0.17536	0.14483	0.29091		fly 30	0.11715	0.13824	0.092658		0.027884	0.024302	0.016654		fly 30	2.3776	2.1727	1.7949		2.5316	2.6653	1.5997
		fly 31	504	324	448.5		658	615.25	655.75		fly 31	31	60.75	35		fly 31	0.3091	0.29646	0.23426		0.14799	0.17389	0.17819		fly 31	0.086947	0.20626	0.10622		0.011454	0.023954	0.013182		fly 31	2.0705	1.6441	1.8419		2.3981	2.5078	2.2628
		fly 32	474.5	397	451.5		565.25	608.75	656.25		fly 32	27.75	70	30.25		fly 32	0.21449	0.23936	0.40485		0.16431	0.16726	0.21112		fly 32	0.084086	0.1243	0.13013		0.035868	0.025117	0.015744		fly 32	2.4137	2.192	2.1624		3.3001	2.6423	2.1726
		fly 33	497.75	401.5	568.25		586.75	300.5	636.25		fly 33	45.5	59.5	17.25		fly 33	0.30809	0.21653	0.28914		0.090472	0.1863	0.2524		fly 33	0.097692	0.11913	0.056147		0.018069	0.17287	0.024684		fly 33	2.387	2.0139	2.2032		3.7189	2.1596	1.9617
		fly 34	489.25	304.25	470.25		545.25	518.25	658.5		fly 34	69.5	122.75	77		fly 34	0.27849	0.1882	0.18909		0.16566	0.12551	0.15603		fly 34	0.092106	0.1708	0.076609		0.051624	0.041106	0.014704		fly 34	2.3584	1.562	2.186		2.7195	1.8132	2.7806
		fly 35	442.5	474.25	483.75		559.75	673.5	585.5		fly 35	89.75	10.5	74.25		fly 35	0.16643	0.21238	0.18775		0.1386	0.13283	0.16678		fly 35	0.083884	0.086899	0.069137		0.036087	0.005864	0.030565		fly 35	2.736	2.3086	2.3556		3.5704	3.1899	3.1807
		fly 36	531.5	362.25	403.25		656	624.25	632.5		fly 36	33.75	67.75	86		fly 36	0.3319	0.22851	0.1387		0.26495	0.16512	0.1407		fly 36	0.074337	0.14901	0.089265		0.019926	0.021014	0.015636		fly 36	2.0866	1.954	1.966		2.4784	3.1813	3.2537
		fly 37	471.25	399.75	340.25		567	604.25	657.25		fly 37	47	80	44.75		fly 37	0.22313	0.1413	0.25691		0.11069	0.098568	0.12477		fly 37	0.085864	0.090079	0.17809		0.025206	0.018787	0.008655		fly 37	2.3804	2.3976	1.8234		2.8606	3.1849	2.7152
		fly 38	383.75	531.5	426.5		562.25	689.75	670		fly 38	68.5	1	35		fly 38	0.18346	0.26939	0.34877		0.089241	0.22028	0.23333		fly 38	0.11459	0.07061	0.14981		0.023806	0.005769	0.011463		fly 38	2.1184	2.0053	1.7539		3.1989	2.6574	1.876
		fly 39	467.75	348.5	477.5		611.5	537	704		fly 39	40.5	68.25	16.5		fly 39	0.22878	0.206	0.33009		0.28914	0.17627	0.33111		fly 39	0.089717	0.14674	0.11236		0.036839	0.045442	0.004244		fly 39	2.1432	2.0129	1.6087		2.605	2.5048	1.9337
		fly 40	479.75	538.75	490.25		626	572.75	631.25		fly 40	43.75	23.5	37.25		fly 40	0.26244	0.35078	0.25602		0.19106	0.27299	0.1905		fly 40	0.092629	0.076915	0.085315		0.022693	0.051151	0.021745		fly 40	2.3384	1.8635	2.1965		2.9033	1.8801	2.3619
		fly 41	475.25	458.25	531.25		613.75	639	640.5		fly 41	43.5	42.25	36.75		fly 41	0.46362	0.27359	0.11474		0.22171	0.223	0.049453		fly 41	0.13344	0.10292	0.036577		0.029006	0.019434	0.004273		fly 41	2.2758	1.7159	3.3334		2.0995	2.1609	4.7203
		fly 42	517.75	376.75	570		591.5	634.75	664.75		fly 42	27.5	34	24		fly 42	0.28048	0.20649	0.44227		0.14137	0.08283	0.33175		fly 42	0.075618	0.13621	0.066977		0.027868	0.009382	0.018977		fly 42	2.0502	1.9948	1.8299		2.733	2.6594	1.9083
		fly 43	562	472.75	512.75		630.25	641.5	671.75		fly 43	35	34.5	26.5		fly 43	0.30517	0.27867	0.34911		0.18856	0.17451	0.1883		fly 43	0.060081	0.10433	0.094705		0.020379	0.015263	0.009216		fly 43	2.4507	1.8226	2.1424		2.2926	2.0999	2.3214
		fly 44	516	384.25	387		582.25	613.75	647.5		fly 44	43.25	69.5	85.5		fly 44	0.30177	0.16153	0.22659		0.16037	0.18711	0.19085		fly 44	0.079799	0.11085	0.13883		0.029505	0.026257	0.016493		fly 44	2.1641	2.3041	2.0833		2.498	3.233	2.3161
		fly 45	459.75	397.5	438.25		589.25	622.25	670		fly 45	23.5	51.5	75.5		fly 45	0.43857	0.22203	0.22689		0.23947	0.2044	0.19086		fly 45	0.13426	0.12142	0.10544		0.040634	0.023719	0.012206		fly 45	1.8205	2.3405	1.724		2.3143	2.3334	2.2443
		fly 46	523.75	520	517.75		608.5	632.5	686.25		fly 46	42.75	13	30.5		fly 46	0.22217	0.2619	0.35608		0.16265	0.23638	0.3159		fly 46	0.062088	0.071667	0.085914		0.025462	0.023915	0.011284		fly 46	1.7514	1.9786	2.0527		2.4259	2.33	2.2129
		fly 47	513.25	490	274.75		631.5	639.5	648		fly 47	22.75	11	77		fly 47	0.35453	0.40382	0.22258		0.22715	0.32827	0.22517		fly 47	0.090099	0.11577	0.2137		0.022555	0.029889	0.019146		fly 47	2.1862	1.9757	1.7137		2.2146	2.3457	2.8643
		fly 48	527.25	501.25	456.75		625.25	649	638.75		fly 48	30.5	22	57.75		fly 48	0.35553	0.5238	0.13325		0.26468	0.40239	0.050936		fly 48	0.087277	0.12577	0.065054		0.034155	0.029699	0.005096		fly 48	2.0977	1.4133	2.4025		2.7494	1.5071	2.8309
		fly 49	363.75	479.5	506		492	635.75	628.75		fly 49	28.25	30.25	1		fly 49	0.28074	0.52092	0.14707		0.24904	0.24492	0.085817		fly 49	0.16533	0.12805	0.054251		0.086208	0.021938	0.009856		fly 49	2.3982	1.4156	2.9355		2.7551	1.5983	4.9395
		fly 50	570	275	449.5		467	616	640.25		fly 50	40.25	71	63.5		fly 50	0.20944	0.2307	0.16127		0.17615	0.15504	0.098344		fly 50	0.043418	0.2223	0.079639		0.0703	0.020586	0.009693		fly 50	2.3062	2.1598	2.337		2.2693	2.4684	3.2254
		fly 51	458	387.75	414.75		631	575.75	633.5		fly 51	51.5	14.5	75.25		fly 51	0.33703	0.34287	0.365		0.16958	0.19724	0.20396		fly 51	0.11805	0.16967	0.14364		0.019783	0.039272	0.02087		fly 51	2.0364	1.6643	1.7375		2.5214	1.8926	2.5203
		fly 52	532.75	464.5	452		588	643.25	654.5		fly 52	14.25	16	65.25		fly 52	0.34213	0.36914	0.1865		0.18011	0.37849	0.23361		fly 52	0.082783	0.11572	0.084732		0.032003	0.030257	0.017327		fly 52	1.8414	1.8469	2.1187		2.5437	1.7738	2.0238
		fly 53	476	525.75	426.5		632.5	663.5	651.25		fly 53	15	16.75	52		fly 53	0.27692	0.42118	0.21806		0.35258	0.29141	0.15587		fly 53	0.092242	0.090827	0.10642		0.034654	0.015136	0.014192		fly 53	2.2122	1.5464	2.2762		2.6662	1.7652	3.0775
		fly 54	500.25	441.25	446.5		626.5	615.5	681.25		fly 54	52	65	60		fly 54	0.26612	0.22113	0.29215		0.18798	0.20534	0.20911		fly 54	0.082161	0.097663	0.1124		0.023623	0.027929	0.007249		fly 54	2.1121	2.2368	2.0051		2.5035	2.8363	2.6763
		fly 55	605.75	270.75	370.25		625	557	559		fly 55	31.5	112	85.25		fly 55	0.23154	0.080517	0.11533		0.18744	0.1016	0.090243		fly 55	0.033059	0.11497	0.092274		0.020689	0.026103	0.023408		fly 55	2.348	2.9016	2.1405		2.5011	3.7183	2.6032
		fly 56	515	452.25	527.25		618.75	659.25	618.75		fly 56	41.75	46.25	15.25		fly 56	0.2283	0.23769	0.25605		0.14492	0.1686	0.094373		fly 56	0.070888	0.098485	0.072185		0.019965	0.012746	0.014864		fly 56	2.5924	1.8209	2.2201		2.6645	2.5042	2.8253
		fly 57	575.75	521.5	467.5		622.5	640.25	642.25		fly 57	33	65.5	43.25		fly 57	0.33379	0.31743	0.28513		0.21982	0.17641	0.154		fly 57	0.057516	0.079917	0.10705		0.02681	0.017242	0.014941		fly 57	2.2747	1.9656	1.754		2.5111	2.2907	2.1416
		fly 58	519.5	298.5	478.5		620.25	577.25	641		fly 58	38.25	105.5	68.5		fly 58	0.31761	0.11056	0.24128		0.15262	0.13222	0.062614		fly 58	0.086944	0.12151	0.083035		0.020119	0.029085	0.005908		fly 58	2.5177	2.3852	1.7083		2.6044	3.5403	2.3714
		fly 59	411.25	389	449.25		568.5	650.5	679.25		fly 59	55.5	72.5	34.5		fly 59	0.29785	0.16875	0.36752		0.29805	0.18832	0.24765		fly 59	0.14147	0.10558	0.1308		0.051461	0.017257	0.010226		fly 59	2.0212	2.2403	1.7208		2.0224	3.0688	1.6043
		fly 60	478	388.25	368.75		549.25	621.25	647.75		fly 60	57.75	80.75	91		fly 60	0.23952	0.49289	0.27363		0.18482	0.32446	0.081304		fly 60	0.089289	0.18751	0.16292		0.046502	0.033408	0.008905		fly 60	2.7434	1.9995	1.8981		2.6855	1.7583	4.1481
		fly 61	419.75	385.25	525.75		631.25	572.25	615.75		fly 61	68.25	108.75	22		fly 61	0.34572	0.14043	0.34462		0.12102	0.17327	0.32772		fly 61	0.14942	0.094835	0.083612		0.016867	0.038251	0.040056		fly 61	2.4075	2.2442	1.9218		2.8202	2.7775	1.8553
		fly 62	496.5	600.5	429		544.25	602.25	678		fly 62	50.5	3	120		fly 62	0.25058	0.55978	0.26172		0.13734	0.50794	0.17677		fly 62	0.081508	0.062842	0.11178		0.037842	0.054226	0.008817		fly 62	2.5644	1.8913	1.7042		3.0301	1.8114	2.2437
		fly 63	414.25	441.75	431.25		551.25	510.5	636.25		fly 63	60.75	66	110.25		fly 63	0.38793	0.20972	0.26515		0.23798	0.12831	0.14156		fly 63	0.15363	0.091152	0.11497		0.057046	0.046876	0.0152		fly 63	2.4955	1.8476	1.7807		2.2352	2.6538	2.5937
		fly 64	539.75	472.75	566.75		639.5	666.75	660.25		fly 64	31.25	78.75	1		fly 64	0.30934	0.25188	0.37561		0.16201	0.15341	0.21476		fly 64	0.072545	0.091211	0.064819		0.017259	0.009322	0.014233		fly 64	2.6925	1.5711	1.5474		2.7083	2.6514	1.527
		fly 65	551.5	439.75	492		533.5	617.25	658.25		fly 65	31.75	37.25	23		fly 65	0.27183	0.34964	0.31702		0.15818	0.20673	0.33653		fly 65	0.065194	0.1287	0.10032		0.048808	0.025594	0.022026		fly 65	3.22	1.6289	2.087		2.7387	2.0565	1.9873
		fly 66	509.5	420	501.75		581	593.25	642		fly 66	40.75	63.25	79.75		fly 66	0.38481	0.34304	0.12708		0.2379	0.24779	0.066118		fly 66	0.096885	0.14025	0.048603		0.041595	0.037748	0.007775		fly 66	2.395	2.1253	2.4405		2.1503	1.9879	3.341
		fly 67	474	494.5	474.25		568.75	652	653.5		fly 67	57	28	68.75		fly 67	0.32747	0.36846	0.15619		0.22974	0.11069	0.10697		fly 67	0.11013	0.099873	0.065556		0.044964	0.00831	0.012286		fly 67	2.5041	1.7402	2.4277		2.6188	2.8658	4.0442
		fly 68	524.25	457.5	376.5		590	627.25	653.5		fly 68	54	70.75	121.25		fly 68	0.29667	0.45999	0.26428		0.14553	0.41702	0.18438		fly 68	0.080575	0.14017	0.15109		0.026525	0.039808	0.014747		fly 68	2.6478	1.4165	1.7343		3.3131	1.7649	1.9675
		fly 69	533.25	409.5	427.75		643.75	553	686		fly 69	36.25	76	72.25		fly 69	0.31643	0.29611	0.4074		0.22007	0.1448	0.24163		fly 69	0.076867	0.14139	0.1472		0.021494	0.038447	0.009031		fly 69	2.1889	1.9175	2.0131		2.3065	2.5461	2.2103
		fly 70	453	396	396.5		579	666.5	670.75		fly 70	60.25	79.75	133.25		fly 70	0.27044	0.28773	0.22898		0.22206	0.18575	0.18948		fly 70	0.10704	0.14334	0.12466		0.042885	0.01311	0.010749		fly 70	2.5243	1.8474	1.7325		3.1864	2.7706	2.2722
		fly 71	429		275.75		442		670.25		fly 71	88.75		146.5		fly 71	0.12457		0.18685		0.34208		0.33788		fly 71	0.068587		0.19971		0.12399		0.020933		fly 71	2.5611		1.8898		2.6137		2.8524
		fly 72	477.75		437.75		595.75		641.5		fly 72	54.5		79.5		fly 72	0.25393		0.23617		0.11476		0.21223		fly 72	0.092605		0.10917		0.021992		0.021955		fly 72	2.2239		2.1325		2.8938		3.0318
		fly 73	503		407.75		559.25		638.5		fly 73	61.75		33.75		fly 73	0.28392		0.31623		0.16188		0.25632		fly 73	0.086978		0.14923		0.038412		0.022494		fly 73	2.0109		1.9584		2.2956		1.9869
		fly 74	615.75		357.5		605		674.75		fly 74	20		132		fly 74	0.35824		0.20904		0.16264		0.16966		fly 74	0.046035		0.14122		0.02693		0.008821		fly 74	3.0578		1.9899		2.781		2.0645
		fly 75	321		358.5		505.25		660.25		fly 75	107		81.5		fly 75	0.21316		0.26108		0.17322		0.20147		fly 75	0.15868		0.16198		0.057912		0.015861		fly 75	2.045		1.9756		3.1501		2.9521
		fly 76	581.5		445.5		633.75		639.75		fly 76	24.75		118.5		fly 76	0.29011		0.25403		0.13011		0.24364		fly 76	0.051148		0.10272		0.015208		0.023765		fly 76	2.4458		2.1622		3.3924		2.4556
	S3B Fig		Sleep (min)									Latency (min)					P[doze]									P[wake]									Activity per active min
			Daytime				Nighttime					ZT0					Daytime				Nighttime					Daytime				Nighttime					Daytime				Nighttime
			inc1	inc1;Dc0B3/+	inc1;Dc0H2/+		inc1	inc1;Dc0B3/+	inc1;Dc0H2/+			inc1	inc1;Dc0B3/+	inc1;Dc0H2/+			inc1	inc1;Dc0B3/+	inc1;Dc0H2/+		inc1	inc1;Dc0B3/+	inc1;Dc0H2/+			inc1	inc1;Dc0B3/+	inc1;Dc0H2/+		inc1	inc1;Dc0B3/+	inc1;Dc0H2/+			inc1	inc1;Dc0B3/+	inc1;Dc0H2/+		inc1	inc1;Dc0B3/+	inc1;Dc0H2/+
		fly 1	52.75	61	327		203.5	110.75	502.75		fly 1	175.25	186	85.5		fly 1	0.1287	0.10453	0.2978		0.16317	0.12874	0.3433		fly 1	0.43262	0.44707	0.19496		0.24156	0.33861	0.097795		fly 1	2.4893	2.1418	1.7825		2.7328	1.9553	2.0312
		fly 2	157.25	174	400		319.25	206.25	563		fly 2	57.5	113	61.25		fly 2	0.29114	0.21842	0.26862		0.30037	0.18678	0.25286		fly 2	0.35443	0.33545	0.13354		0.2019	0.25265	0.055974		fly 2	1.9737	1.5935	1.726		2.2684	1.8039	1.9664
		fly 3	60.25	34.5	407.5		133.5	484.5	495.5		fly 3	150	344.25	65.25		fly 3	0.24125	0.15396	0.31955		0.22342	0.18673	0.2558		fly 3	0.48094	0.62058	0.14366		0.38586	0.072655	0.08528		fly 3	1.8531	1.8169	2.1162		1.7717	2.5002	2.4824
		fly 4	37.25	164.5	322.5		60.5	381.25	486.25		fly 4	208	136.25	102		fly 4	0.20824	0.18508	0.21811		0.13266	0.13664	0.19973		fly 4	0.54872	0.29879	0.17057		0.41854	0.090926	0.075006		fly 4	1.7978	1.5297	1.8798		2.0578	1.8036	2.2311
		fly 5	26.25	35	474		79.75	144.25	594.75		fly 5	286.5	223.5	16.25		fly 5	0.14311	0.35128	0.4924		0.12754	0.16143	0.32925		fly 5	0.56417	0.61671	0.12274		0.38762	0.33458	0.04874		fly 5	2.3425	1.4193	1.3451		2.7088	1.6783	1.8418
		fly 6	141.5	37.5	297.25		404.25	247.5	508.25		fly 6	118.75	383.5	58.75		fly 6	0.31042	0.094252	0.32322		0.24143	0.20266	0.29301		fly 6	0.40193	0.55744	0.22136		0.12921	0.22803	0.087515		fly 6	1.4688	1.9564	2.128		1.7511	1.6824	1.8576
		fly 7	125.25	10.75	439.75		308	153.5	446		fly 7	135.25	410.25	3.75		fly 7	0.30071	0.15028	0.60151		0.27612	0.13824	0.46039		fly 7	0.39551	0.72678	0.19422		0.19838	0.31039	0.14206		fly 7	1.971	1.9436	2.2226		2.0483	2.0329	2.253
		fly 8	52.75	227.75	601.75		79.75	570.5	644.25		fly 8	183.25	142.25	7.25		fly 8	0.23585	0.26091	0.68694		0.16168	0.2624	0.38902		fly 8	0.52107	0.27092	0.071494		0.44388	0.051819	0.030735		fly 8	2.0855	1.5225	1.3822		2.1058	1.9502	2.5654
		fly 9	223	16.25	372.75		112.75	310.25	530.5		fly 9	112.5	263.25	62.5		fly 9	0.33366	0.081364	0.28406		0.17944	0.10453	0.41284		fly 9	0.29802	0.61743	0.15376		0.38085	0.11751	0.092082		fly 9	1.5225	1.9552	1.8345		1.7203	1.9208	2.0723
		fly 10	88.75	125.5	344.25		56.75	496.75	406.5		fly 10	93	144.5	57.5		fly 10	0.15694	0.27119	0.32841		0.12666	0.2302	0.22388		fly 10	0.38267	0.43935	0.19599		0.45684	0.074887	0.11704		fly 10	2.4346	1.6223	1.7739		2.7521	2.0491	2.3984
		fly 11	203.5	173.75	74.25		169.5	306	274.25		fly 11	68	77.25	184		fly 11	0.3103	0.41178	0.20113		0.14151	0.35915	0.18892		fly 11	0.2965	0.37573	0.50759		0.2644	0.23582	0.22634		fly 11	1.9377	1.2309	1.8849		2.5329	1.5767	2.246
		fly 12	131	89.75	386.75		174.75	329	535		fly 12	128	139	56.75		fly 12	0.19883	0.34984	0.47048		0.16961	0.23469	0.31707		fly 12	0.35076	0.51755	0.1858		0.27674	0.18578	0.073449		fly 12	2.0673	1.8053	1.4666		2.4349	1.746	2.0069
		fly 13	102.25	297	359		148.75	422.25	515.5		fly 13	91.75	72.25	43.5		fly 13	0.28933	0.15066	0.30511		0.13427	0.17327	0.24918		fly 13	0.45582	0.14871	0.17003		0.3081	0.094623	0.072263		fly 13	1.6947	1.6957	1.8421		2.1415	1.7851	2.0968
		fly 14	37.25	139.75	204.75		139.25	238.25	481.25		fly 14	180.5	176.75	98		fly 14	0.1645	0.18282	0.27955		0.10369	0.26575	0.22952		fly 14	0.53823	0.40781	0.2975		0.25289	0.26006	0.081566		fly 14	1.889	1.8228	1.8298		2.3203	1.9433	2.1243
		fly 15	120.5	193.75	367		181.75	203	572.75		fly 15	151.75	127.25	66.5		fly 15	0.12577	0.20691	0.39653		0.13073	0.22794	0.32245		fly 15	0.30783	0.32949	0.1856		0.24035	0.31561	0.061189		fly 15	1.9063	1.7603	1.9276		2.1335	1.6323	2.807
		fly 16	35.5	401	433		208	427.75	558.5		fly 16	170.75	43	52		fly 16	0.13979	0.47883	0.42755		0.15565	0.40625	0.32795		fly 16	0.50989	0.19188	0.14618		0.23635	0.15261	0.063769		fly 16	2.4821	2.4359	1.6767		2.6593	2.712	2.1314
		fly 17	139.25	196.5	455.5		291.75	196.25	613.75		fly 17	135.75	43.25	65.5		fly 17	0.16559	0.35128	0.29231		0.2248	0.13273	0.26611		fly 17	0.32852	0.33642	0.10711		0.19739	0.22384	0.036418		fly 17	2.3978	1.6727	1.6621		2.3296	2.0803	2.3338
		fly 18	223.25	246	269.25		268.75	551.5	389.75		fly 18	79.5	35.25	108		fly 18	0.19229	0.1795	0.21583		0.19041	0.23807	0.29201		fly 18	0.23747	0.21263	0.19874		0.19337	0.054642	0.14759		fly 18	1.8816	1.9289	2.0168		2.0021	1.5705	1.8898
		fly 19	73	177	267.5		14.75	443.75	341.75		fly 19	79.75	86.5	109		fly 19	0.24126	0.33985	0.52841		0.10279	0.26738	0.44859		fly 19	0.48336	0.36605	0.28116		0.63658	0.10828	0.21781		fly 19	2.2694	1.334	1.7268		2.5322	1.7398	2.5662
		fly 20	54.5	99.25	234.5		52.75	278.5	126.25		fly 20	74.25	160.25	54.25		fly 20	0.24297	0.13144	0.37723		0.20343	0.10019	0.30155		fly 20	0.53449	0.36197	0.28595		0.53616	0.12405	0.39162		fly 20	2.1381	1.7028	1.4858		1.7981	1.9866	1.6238
		fly 21	375	147.75	324.5		264.25	474.5	387.25		fly 21	63.25	181.5	111.5		fly 21	0.41158	0.19092	0.29975		0.32388	0.33918	0.24215		fly 21	0.19515	0.40727	0.19056		0.27344	0.10807	0.13362		fly 21	1.5262	1.7768	1.8287		1.8422	1.9985	2.0949
		fly 22	227.25	247.25	573		238.25	235.5	542.25		fly 22	58.5	63	9.75		fly 22	0.38464	0.28081	0.82081		0.41446	0.25464	0.67078		fly 22	0.3027	0.2632	0.096934		0.30396	0.272	0.10499		fly 22	1.6857	1.6035	1.9941		1.95	1.7597	1.8552
		fly 23	162.25	92.25	452		178.75	341.25	439		fly 23	61	332.5	16		fly 23	0.25237	0.16095	0.38712		0.2259	0.2967	0.28585		fly 23	0.3564	0.44665	0.12788		0.3117	0.21034	0.11139		fly 23	1.637	1.8828	2.5753		1.672	1.8977	2.7422
		fly 24	185.75	125.5	368.25		312.75	233.25	447.25		fly 24	127	234.25	7.25		fly 24	0.16136	0.078114	0.41943		0.12211	0.12815	0.32963		fly 24	0.25668	0.31448	0.1859		0.12132	0.18164	0.12593		fly 24	1.7831	2.3298	1.7137		2.3093	2.0821	1.8084
		fly 25	60	86.5	363.5		80.75	409	546.25		fly 25	113	129	17.75		fly 25	0.26182	0.18697	0.46299		0.15633	0.20888	0.33558		fly 25	0.53611	0.43739	0.20277		0.4532	0.12016	0.070349		fly 25	1.5472	1.6246	1.6721		1.7275	1.6747	1.8516
		fly 26	31.25	277.25	355.25		69.75	467	588.75		fly 26	189.5	38.75	35		fly 26	0.21851	0.40105	0.41151		0.23227	0.15798	0.37899		fly 26	0.63392	0.25934	0.19023		0.51946	0.067195	0.056865		fly 26	1.6488	1.7957	1.9627		1.7126	1.8746	1.974
		fly 27	181.5	289.5	289.25		279.5	476.25	402.25		fly 27	99.75	45.25	101		fly 27	0.35908	0.52728	0.17751		0.22973	0.48163	0.14161		fly 27	0.3461	0.27854	0.17019		0.21008	0.12668	0.082487		fly 27	1.5722	1.4991	2.0573		2.0186	1.6348	2.6865
		fly 28	125.75	257.5	346.5		137.25	545	541.25		fly 28	144	90.75	82.25		fly 28	0.20215	0.35868	0.24857		0.18369	0.47171	0.19137		fly 28	0.35229	0.25873	0.16238		0.34518	0.081732	0.049943		fly 28	2.3084	2.3551	1.8974		2.3302	2.8593	2.4331
		fly 29	11.5	167	261.25		11.75	217.75	399		fly 29	734.75	100.25	80		fly 29	0.1797	0.27552	0.29263		0.10419	0.19602	0.17614		fly 29	0.64901	0.38972	0.24742		0.63221	0.26432	0.10412		fly 29	2.2744	1.4916	1.8663		2.6441	1.623	1.9688
		fly 30	115.75	5	286		79	169	525		fly 30	64	503.5	37.5		fly 30	0.28149	0.14484	0.39514		0.16224	0.10243	0.29105		fly 30	0.42972	0.72251	0.24858		0.46094	0.23503	0.072291		fly 30	1.9625	1.7639	1.8267		2.8844	2.0796	1.8642
		fly 31	229.25	156.5	472.25		351.75	394.25	620		fly 31	84	66	19.75		fly 31	0.2386	0.21281	0.4046		0.18167	0.21663	0.39098		fly 31	0.25793	0.33575	0.11733		0.13342	0.12596	0.041488		fly 31	2.1087	1.7752	1.7583		2.6391	1.9972	2.0793
		fly 32	169.25	217.25	436.75		195.25	234.25	607.5		fly 32	35	458	22.75		fly 32	0.30992	0.287	0.48193		0.24169	0.277	0.38455		fly 32	0.32658	0.43535	0.15076		0.29179	0.3805	0.048383		fly 32	1.6489	2.6816	1.4228		1.6626	2.2242	1.9176
		fly 33	128	162.5	348		226.25	173.25	471.75		fly 33	116.5	111.75	74.5		fly 33	0.2815	0.58623	0.39849		0.32457	0.58521	0.24308		fly 33	0.40825	0.42655	0.20653		0.30302	0.40163	0.093392		fly 33	2.0271	1.3461	1.6431		2.0845	1.3172	2.6015
		fly 34	89	87.75	362		240.5	408.75	514		fly 34	112.75	403	22.5		fly 34	0.24839	0.20894	0.52312		0.27486	0.30181	0.3868		fly 34	0.50801	0.51553	0.21648		0.31362	0.16215	0.094894		fly 34	2.0464	1.6663	1.6126		1.7613	1.8223	1.8874
		fly 35	149.25	84.25	316.75		272.25	248.75	477.25		fly 35	90.25	126	70.25		fly 35	0.34321	0.2248	0.33223		0.3592	0.23444	0.27377		fly 35	0.36248	0.48827	0.21218		0.25299	0.24715	0.1009		fly 35	1.9706	1.645	1.5888		2.6365	1.9344	2.2396
		fly 36	59.75	193	443.75		118.5	421	412.25		fly 36	193.5	116.75	17		fly 36	0.2472	0.24785	0.36397		0.15996	0.35927	0.21555		fly 36	0.46713	0.31098	0.13473		0.32288	0.15824	0.12321		fly 36	2.1007	1.6483	1.7019		2.7225	1.6447	2.1882
		fly 37	144.25	210.75	461		165.75	413.75	672.75		fly 37	91	98.25	34.25		fly 37	0.4125	0.29794	0.44963		0.28278	0.24496	0.24917		fly 37	0.38454	0.29138	0.12967		0.34097	0.11967	0.011428		fly 37	1.7573	1.7284	1.9868		2.0589	1.9185	1.793
		fly 38	53.5	67.5	465.25		84.5	277.5	607.75		fly 38	141.75	184	63.25		fly 38	0.17565	0.1528	0.33722		0.1435	0.16149	0.28723		fly 38	0.49699	0.43547	0.11396		0.38396	0.17373	0.043847		fly 38	2.0031	1.9919	1.5951		2.3245	2.5381	2.0203
		fly 39	145.25	256	448.25		224.25	398.75	599.75		fly 39	92.25	89.25	50.25		fly 39	0.29981	0.22455	0.28046		0.26325	0.2104	0.24059		fly 39	0.36361	0.23066	0.10907		0.25646	0.12258	0.040974		fly 39	2.7158	2.0511	2.2		2.5412	2.4905	2.3219
		fly 40	49	243.25	286.75		73.5	333.25	528.75		fly 40	146.5	95.5	49		fly 40	0.25664	0.2968	0.26938		0.1883	0.2401	0.30981		fly 40	0.55823	0.26719	0.2266		0.45547	0.18612	0.079108		fly 40	1.9623	1.6005	1.6298		2.0299	1.8153	2.3079
		fly 41	171.5	184	418.75		222	300	531.25		fly 41	65.5	48.5	73.75		fly 41	0.32201	0.46067	0.31629		0.25043	0.37152	0.23394		fly 41	0.34471	0.37235	0.1268		0.27855	0.22812	0.066102		fly 41	1.694	1.6303	1.5152		2.3283	1.7332	2.8438
		fly 42	166	183.25	409.5		136.5	433.5	571.75		fly 42	77.25	133	73.25		fly 42	0.32276	0.2076	0.33447		0.16349	0.26883	0.25534		fly 42	0.35762	0.31757	0.14414		0.3223	0.12796	0.052621		fly 42	2.3463	1.5941	2.0668		2.784	2.0907	3.3984
		fly 43	81.75	256	168.25		95.75	489.5	515.5		fly 43	85	24.25	114.75		fly 43	0.39012	0.6654	0.17679		0.30824	0.63187	0.16729		fly 43	0.49386	0.3273	0.28554		0.45334	0.12986	0.055217		fly 43	2.3128	1.7008	1.9737		1.6775	2.1391	2.3497
		fly 44	279.75	173	390		390.25	474.75	609		fly 44	37.75	34.75	56		fly 44	0.55885	0.42313	0.32335		0.46613	0.32832	0.29902		fly 44	0.2721	0.38348	0.14446		0.19074	0.10775	0.046098		fly 44	1.5816	1.4441	1.5376		1.7232	1.746	2.1949
		fly 45	335	246	306.25		428.75	327	467.75		fly 45	99.75	79	91		fly 45	0.17338	0.26921	0.32317		0.12078	0.23342	0.29857		fly 45	0.15553	0.29218	0.22753		0.064926	0.18287	0.10977		fly 45	2.5348	1.5502	2.0529		3.49	1.4986	1.8655
		fly 46	93.25	273.75	495.75		137.25	412	658.25		fly 46	123	94.5	7.5		fly 46	0.2045	0.17765	0.54543		0.21577	0.18535	0.29316		fly 46	0.40209	0.19293	0.11691		0.33899	0.10503	0.019846		fly 46	2.1118	1.996	1.4294		2.3856	2.0407	1.9865
		fly 47	12	254.75	395.5		103.5	295.75	606.5		fly 47	489.75	58.75	57.5		fly 47	0.20132	0.34937	0.29941		0.24838	0.20364	0.20088		fly 47	0.73011	0.26997	0.14586		0.44039	0.19416	0.033099		fly 47	1.842	1.5801	1.8589		1.875	1.8779	2.3432
		fly 48	50.75	303	330.75		127	556.5	544.5		fly 48	156	56.5	74.25		fly 48	0.19748	0.44722	0.40947		0.19545	0.49926	0.31817		fly 48	0.53363	0.23031	0.20626		0.37143	0.086273	0.069595		fly 48	2.2737	1.753	1.4706		2.3032	2.1002	2.0951
		fly 49	7	49	423.5		7.25	276.25	616.5		fly 49	869.75	221	64.25		fly 49	0.094005	0.25246	0.46849		0.1147	0.22079	0.38388		fly 49	0.74931	0.53421	0.15944		0.73072	0.21324	0.042676		fly 49	2.4316	1.8498	1.4323		2.1588	1.8237	2.0048
		fly 50	255.25	148	495.75		373.25	341	615		fly 50	66.25	40.25	21.5		fly 50	0.31022	0.54982	0.31262		0.23093	0.51334	0.16304		fly 50	0.27365	0.43997	0.092846		0.16731	0.24494	0.023289		fly 50	1.7623	1.3618	1.8489		2.0144	1.4559	2.3766
		fly 51	135	144.75	380.5		26.75	430.25	579		fly 51	78	163.25	67.25		fly 51	0.24158	0.34221	0.30954		0.13696	0.39281	0.24011		fly 51	0.36401	0.40449	0.15399		0.46914	0.15215	0.046206		fly 51	2.1691	1.4849	1.5717		2.2109	1.5443	2.0059
		fly 52	167.5	309.5	362.75		244.25	387	546		fly 52	72.5	84.25	66.5		fly 52	0.38418	0.24358	0.2937		0.29663	0.15476	0.21507		fly 52	0.38762	0.18149	0.16696		0.27593	0.096737	0.060235		fly 52	1.4245	1.6938	2.0373		1.8472	2.2892	2.8678
		fly 53	85.75	232.5	426.25		173.75	358.5	582.5		fly 53	146.75	102.75	62.75		fly 53	0.18751	0.37565	0.30473		0.23321	0.19355	0.30821		fly 53	0.44814	0.31446	0.13004		0.32288	0.13898	0.052908		fly 53	2.439	1.4221	2.2945		2.1213	1.6734	3.3899
		fly 54	130.5	274.5	411		440.5	283.25	584		fly 54	93	79	22		fly 54	0.23533	0.26948	0.48707		0.27814	0.123	0.3676		fly 54	0.3952	0.23728	0.18059		0.11786	0.14566	0.058561		fly 54	1.6264	1.6999	2.0344		1.7832	2.2598	2.5755
		fly 55	363.75	267.75	498.5		431.75	528	571.5		fly 55	27	90.75	13		fly 55	0.55238	0.18443	0.66116		0.40234	0.13613	0.54003		fly 55	0.22794	0.20569	0.13642		0.15336	0.04278	0.07664		fly 55	1.5597	1.5665	2.1503		1.593	1.5154	1.8866
		fly 56	137	24.5	293		244.5	68	535.5		fly 56	94.25	441	105.5		fly 56	0.3391	0.074983	0.3485		0.19434	0.083299	0.20719		fly 56	0.41821	0.56187	0.23903		0.24311	0.38439	0.054719		fly 56	1.8362	2.6348	1.333		2.2732	2.9024	2.1555
		fly 57	119.5	109	487.75		143.5	180.25	574.25		fly 57	74.5	103.25	1.75		fly 57	0.5431	0.15653	0.48512		0.29916	0.13766	0.35729		fly 57	0.44276	0.39873	0.12411		0.38903	0.243	0.057352		fly 57	1.6352	1.9845	1.409		1.6056	2.0675	1.7088
		fly 58		126	374			481.25	614		fly 58		140.5	78		fly 58		0.16822	0.30639			0.18046	0.23678		fly 58		0.35854	0.16665			0.072362	0.033159		fly 58		1.644	1.7944			1.767	2.3564
		fly 59		210.25	407.75			450.5	550.75		fly 59		94	25.5		fly 59		0.36359	0.29362			0.35584	0.17321		fly 59		0.33091	0.13529			0.13063	0.044964		fly 59		1.4187	1.8358			1.3583	2.0112
		fly 60		49	364			419	562		fly 60		201.5	71.25		fly 60		0.26323	0.26519			0.27145	0.13798		fly 60		0.563	0.16155			0.13445	0.032301		fly 60		1.4719	1.624			1.4038	2.1747
		fly 61		166	415.5			270	479.75		fly 61		157	86.75		fly 61		0.1213	0.19237			0.10016	0.24936		fly 61		0.24845	0.10106			0.12534	0.088028		fly 61		2.1747	1.7568			2.4791	1.6775
		fly 62		71	419			360	644		fly 62		158.5	72		fly 62		0.19326	0.28751			0.27889	0.33017		fly 62		0.52062	0.13042			0.1663	0.030856		fly 62		1.7322	2.0333			1.647	2.114
		fly 63		251.75				516.5			fly 63		97.75			fly 63		0.36755				0.45865			fly 63		0.3029				0.11205			fly 63		1.5375				1.7265
		fly 64		213.75				355.25			fly 64		67.5			fly 64		0.29134				0.23808			fly 64		0.28894				0.15537			fly 64		2.3234				2.1213
		fly 65		192.5				276			fly 65		131			fly 65		0.12068				0.10634			fly 65		0.22859				0.12913			fly 65		1.9194				1.9849
		fly 66		103				364.75			fly 66		171.25			fly 66		0.23326				0.39861			fly 66		0.48171				0.19817			fly 66		1.5384				1.6627
	S3C Fig		Sleep (min)									Latency (min)					P[doze]									P[wake]									Activity per active min
			Daytime				Nighttime					ZT0					Daytime				Nighttime					Daytime				Nighttime					Daytime				Nighttime
			inc2	inc2;Dc0B3/+	inc2;Dc0H2/+		inc2	inc2;Dc0B3/+	inc2;Dc0H2/+			inc2	inc2;Dc0B3/+	inc2;Dc0H2/+			inc2	inc2;Dc0B3/+	inc2;Dc0H2/+		inc2	inc2;Dc0B3/+	inc2;Dc0H2/+			inc2	inc2;Dc0B3/+	inc2;Dc0H2/+		inc2	inc2;Dc0B3/+	inc2;Dc0H2/+			inc2	inc2;Dc0B3/+	inc2;Dc0H2/+		inc2	inc2;Dc0B3/+	inc2;Dc0H2/+
		fly 1	341	245.25	439		252	455.75	452		fly 1	90.75	120.5	110		fly 1	0.19048	0.1089	0.10876		0.23024	0.24702	0.26143		fly 1	0.14659	0.16703	0.059963		0.22426	0.10243	0.10871		fly 1	2.0324	2.2288	2.6454		2.123	2.2211	2.3857
		fly 2	394.25	323.75	477.5		443.5	587.75	578.25		fly 2	95.5	84.25	54		fly 2	0.28155	0.36466	0.20119		0.25463	0.34771	0.28892		fly 2	0.14355	0.20834	0.075088		0.1085	0.053204	0.063278		fly 2	1.7312	1.7739	2.4782		1.9558	1.9378	2.7777
		fly 3	257.5	438.75	356.25		434.25	667.75	495		fly 3	70	25.5	159.5		fly 3	0.30445	0.19483	0.30497		0.35503	0.25343	0.26415		fly 3	0.33501	0.089243	0.1768		0.15269	0.015174	0.085772		fly 3	2.1669	2.0128	1.7905		2.1132	2.8271	2.2786
		fly 4	482.75	403.5	449.25		542	625.25	435.25		fly 4	47.75	49.75	89.75		fly 4	0.19304	0.12934	0.11843		0.15088	0.31773	0.16057		fly 4	0.072242	0.083281	0.062045		0.042005	0.037447	0.088257		fly 4	2.1812	1.9085	2.7466		2.5549	2.2612	2.5686
		fly 5	331.5	314.75	382.25		399.75	549.5	324		fly 5	50.75	117	46		fly 5	0.33205	0.10073	0.12253		0.3384	0.35074	0.093892		fly 5	0.19941	0.10495	0.086754		0.16664	0.080588	0.093758		fly 5	1.7936	2.1955	2.7932		1.8433	2.416	3.2178
		fly 6	395.25	420.25	506		367.25	555	599		fly 6	49	55.5	71.25		fly 6	0.25906	0.21748	0.18276		0.23436	0.30691	0.21671		fly 6	0.1333	0.10962	0.062026		0.14632	0.066934	0.036625		fly 6	1.9039	1.7315	2.0468		2.0537	1.8329	2.7271
		fly 7	417.75	472	429		375.5	631	596.75		fly 7	101.5	23.5	66		fly 7	0.1359	0.48622	0.15202		0.17132	0.52135	0.24371		fly 7	0.075634	0.13145	0.08125		0.11399	0.045875	0.041403		fly 7	2.2172	1.3937	2.0396		2.3878	1.5039	2.3792
		fly 8	167.25	440	343		244.75	662	587.25		fly 8	128.75	28	134		fly 8	0.2395	0.17669	0.22849		0.27145	0.23241	0.25461		fly 8	0.33381	0.084745	0.15934		0.27287	0.016514	0.043728		fly 8	2.0333	1.9228	1.7041		2.0494	2.7516	2.1723
		fly 9	535	386.5	205		526.75	611.75	109.5		fly 9	39	60.25	129		fly 9	0.34557	0.13485	0.18565		0.37458	0.36295	0.16309		fly 9	0.080094	0.091266	0.24987		0.089366	0.046431	0.38285		fly 9	2.1947	2.3341	2.1129		1.9691	2.3354	2.3883
		fly 10	379.5	505.75	388		141.5	672.75	568.5		fly 10	75.5	16.5	128.75		fly 10	0.22201	0.19473	0.0638		0.22586	0.22485	0.2525		fly 10	0.13616	0.062379	0.04817		0.34681	0.013294	0.050604		fly 10	2.2918	2.1294	2.9046		2.2232	4.0474	3.0526
		fly 11	315.25	371.25	485.75		413.5	604	638.25		fly 11	86.25	86.25	34.5		fly 11	0.26418	0.25636	0.27621		0.21399	0.32941	0.21726		fly 11	0.2026	0.16006	0.098951		0.12038	0.046467	0.021504		fly 11	1.918	1.7653	1.6957		2.1029	1.8964	2.3666
		fly 12	40.25	312.5	306.5		138.25	345	332.75		fly 12	255	101.5	93		fly 12	0.14719	0.11733	0.3275		0.17128	0.25499	0.37552		fly 12	0.53368	0.11797	0.22206		0.32489	0.16905	0.21946		fly 12	1.649	2.5509	1.8813		2.0045	2.5063	1.8209
		fly 13	487	388	419.75		448.25	571.75	648.25		fly 13	78	56.5	114.25		fly 13	0.14617	0.16465	0.1441		0.18913	0.40998	0.20105		fly 13	0.055975	0.10252	0.080592		0.090348	0.07348	0.018702		fly 13	2.4467	2.1279	2.1645		2.6349	2.8232	2.7452
		fly 14	408.25	384.75	429.5		318	618.25	519		fly 14	81.25	92	64.5		fly 14	0.14552	0.10752	0.10661		0.28522	0.24015	0.18099		fly 14	0.087599	0.079152	0.065546		0.20218	0.032389	0.070506		fly 14	2.4102	2.4246	2.6939		1.949	2.552	3.2428
		fly 15	371	393.5	470		403.75	642	562		fly 15	70	48.75	93		fly 15	0.21199	0.29753	0.11425		0.24373	0.29146	0.1572		fly 15	0.1287	0.15355	0.05271		0.12604	0.028553	0.038624		fly 15	2.2271	1.529	2.3912		2.7792	1.8194	2.8316
		fly 16	405	290.25	417		452	580	604		fly 16	78.75	107.75	97.75		fly 16	0.24201	0.11209	0.066417		0.37449	0.12463	0.31541		fly 16	0.12378	0.12933	0.042256		0.1434	0.02853	0.050245		fly 16	1.7263	2.3027	2.652		1.9337	3.0804	2.8111
		fly 17	390	443.25	450		251.75	659.5	522.5		fly 17	77.75	61	44.5		fly 17	0.18968	0.2194	0.25856		0.18811	0.23868	0.36498		fly 17	0.11774	0.092351	0.11319		0.21679	0.018949	0.094757		fly 17	2.0883	1.9489	1.8611		2.4649	2.592	1.634
		fly 18	177.75	131	344.5		193.5	146.5	471.5		fly 18	91	99.5	76.5		fly 18	0.42357	0.20976	0.35873		0.27269	0.21431	0.40338		fly 18	0.38649	0.38524	0.20987		0.33402	0.34447	0.13556		fly 18	1.8267	1.9726	1.6358		1.8928	2.3123	1.6732
		fly 19	363.5	295.75	290		395.75	636.5	466		fly 19	60.5	92.75	108.5		fly 19	0.30034	0.25652	0.47342		0.27114	0.39577	0.31111		fly 19	0.17534	0.20127	0.2852		0.13127	0.039697	0.11699		fly 19	1.9182	1.8014	1.4223		2.0214	1.8456	1.7944
		fly 20	422.75	333.75	390.25		538.5	548.25	503.75		fly 20	88.75	79.25	104.75		fly 20	0.33304	0.14098	0.10319		0.37212	0.46111	0.13703		fly 20	0.13774	0.1201	0.071116		0.083803	0.097175	0.055949		fly 20	1.8554	2.4626	2.4108		2.4229	2.062	2.6256
		fly 21	345	439.667	315		128.25	633.333	573.75		fly 21	125.5	35.3333	142.5		fly 21	0.13253	0.22831	0.11099		0.10981	0.35069	0.24661		fly 21	0.10956	0.10274	0.11319		0.30254	0.037071	0.048644		fly 21	2.4257	1.9789	2.8451		2.3272	2.9222	3.0055
		fly 22	314	434.333	253.25		273.25	605.333	463		fly 22	45.75	59	139.5		fly 22	0.23047	0.16269	0.10336		0.19703	0.25562	0.085021		fly 22	0.18371	0.080421	0.14632		0.21105	0.040263	0.041729		fly 22	2.1556	2.3441	2.4864		2.4794	3.2866	2.9214
		fly 23	202.333	347.667	296.333		165.667	597	434.333		fly 23	104	100.333	197.667		fly 23	0.2271	0.29109	0.17061		0.20564	0.39172	0.3841		fly 23	0.27064	0.17439	0.15711		0.32565	0.052802	0.15401		fly 23	1.7646	1.7132	2.2941		2.003	2.0751	2.3661
		fly 24	290.333	242.333	418.667		257.333	290.333	519.667		fly 24	110.667	112.333	86		fly 24	0.25898	0.19201	0.18718		0.32618	0.27895	0.22895		fly 24	0.20683	0.2401	0.10499		0.2661	0.23031	0.072961		fly 24	1.8371	1.9851	2.1213		2.091	2.066	3.3151
		fly 25	463	455.333	232		395.333	620.667	327.667		fly 25	79	32.3333	126		fly 25	0.28285	0.23063	0.25504		0.41296	0.40145	0.27224		fly 25	0.10556	0.09396	0.26299		0.16699	0.047298	0.19502		fly 25	1.9295	2.0459	1.855		2.1102	1.8245	2.1406
		fly 26	6.6667	485.333	227		50	590.667	239		fly 26	545.333	36	91.6667		fly 26	0.15723	0.30238	0.22976		0.24969	0.40946	0.29874		fly 26	0.71022	0.099866	0.27738		0.5381	0.06281	0.26171		fly 26	1.8145	1.827	1.8611		1.8287	2.09	1.938
		fly 27	357.333	509	281		315	510.667	322		fly 27	75.6667	42.3333	81.6667		fly 27	0.21947	0.40792	0.29508		0.30733	0.26207	0.22371		fly 27	0.13931	0.10805	0.24719		0.20665	0.08182	0.18527		fly 27	1.9816	1.726	2.125		2.328	2.0988	2.8215
		fly 28	128.333	497	306.333		84.6667	496.333	345.333		fly 28	93.6667	24.3333	129.667		fly 28	0.15508	0.30709	0.30499		0.16586	0.34376	0.33112		fly 28	0.34344	0.089033	0.22959		0.42948	0.098477	0.19651		fly 28	1.9359	1.7471	1.6252		2.0534	2.0195	1.84
		fly 29	362.667	356.667	297.333		371.333	603.333	410.667		fly 29	68.6667	116.333	145.333		fly 29	0.34268	0.12068	0.077268		0.483	0.075569	0.20453		fly 29	0.17486	0.097476	0.087175		0.19448	0.015167	0.11217		fly 29	1.8232	2.428	3.1231		2.0893	3.5176	2.763
		fly 30	265.667	408	334		128.333	506.667	553.667		fly 30	178.667	40.3333	101.667		fly 30	0.12931	0.20629	0.29216		0.17128	0.31215	0.37798		fly 30	0.15907	0.11175	0.18494		0.34668	0.094414	0.085984		fly 30	1.9685	2.3186	1.7454		1.9179	2.443	2.1699
		fly 31	270.667	94.3333	266.667		145	77.3333	348.333		fly 31	84	108.667	142		fly 31	0.33805	0.25409	0.21686		0.29143	0.21046	0.30603		fly 31	0.25094	0.47434	0.21546		0.39488	0.48469	0.18325		fly 31	1.5493	1.5313	1.8981		1.8508	1.589	1.9803
		fly 32	439.333	251	352.333		411.333	369	441.667		fly 32	65	84.3333	82.3333		fly 32	0.22108	0.27868	0.23565		0.28112	0.41249	0.17314		fly 32	0.098985	0.26166	0.16191		0.14763	0.21137	0.08172		fly 32	1.8788	1.623	2.0608		1.9132	1.7216	2.3273
		fly 33	366.667	261.667	296.333		401.333	414.333	273		fly 33	58	51.6667	120.667		fly 33	0.26743	0.28085	0.22715		0.33057	0.33125	0.30059		fly 33	0.16399	0.2525	0.20902		0.15938	0.15192	0.23844		fly 33	1.9917	1.5904	1.9711		1.972	2.2159	2.1864
		fly 34	337	382.333	447.333		483.333	508.667	547.667		fly 34	117.667	66	65		fly 34	0.23867	0.28532	0.36524		0.25273	0.27905	0.35555		fly 34	0.17896	0.15016	0.13921		0.08326	0.082276	0.07784		fly 34	1.9687	1.6721	1.5235		1.8445	1.9248	1.8186
		fly 35	458.667	358.667	287		445.667	433.333	311.667		fly 35	40.6667	81	129.333		fly 35	0.27458	0.25795	0.34283		0.29135	0.35639	0.30947		fly 35	0.10431	0.16626	0.24555		0.12286	0.14837	0.21423		fly 35	1.9216	1.8049	1.5725		2.0846	1.9397	1.6342
		fly 36	401	44.3333	425.667		409.333	221.333	438		fly 36	71.3333	188.667	92.6667		fly 36	0.28629	0.064771	0.22631		0.38709	0.23672	0.29195		fly 36	0.14144	0.41191	0.11757		0.17312	0.26747	0.13068		fly 36	1.873	2.6649	2.0051		2.2018	1.8566	2.3167
		fly 37	381	408.333	462.667		331	574	556.333		fly 37	37.3333	51.6667	28.3333		fly 37	0.36394	0.18479	0.24425		0.41864	0.15226	0.24424		fly 37	0.17487	0.10431	0.094029		0.22472	0.035357	0.058855		fly 37	1.8848	2.3233	2.2098		1.7956	3.3924	2.4121
		fly 38	445	360.333	270.667		566.667	497.667	485		fly 38	99.6667	64	119.667		fly 38	0.16142	0.28417	0.080325		0.33397	0.31918	0.27055		fly 38	0.075763	0.17999	0.10328		0.063449	0.10483	0.094608		fly 38	2.2532	1.6658	2.4993		2.4107	1.9789	2.3873
		fly 39	99.6667	34	308		29.3333	173.667	466		fly 39	181	262	62.3333		fly 39	0.58505	0.14665	0.40228		0.35187	0.17069	0.34776		fly 39	0.45488	0.61986	0.24657		0.61195	0.31866	0.12027		fly 39	1.4551	1.8367	1.5408		1.6004	2.0819	1.7156
		fly 40	295.667	400.667	399		308	581	254.667		fly 40	103.667	54.6667	107		fly 40	0.36569	0.17772	0.24063		0.40938	0.16611	0.3125		fly 40	0.24024	0.10122	0.13343		0.24089	0.033035	0.23383		fly 40	1.7066	1.8622	1.8227		1.999	2.9378	1.9361
		fly 41	448.667	506.333	385.667		327	707	548.667		fly 41	57.3333	4.6667	83		fly 41	0.14359	0.46323	0.2701		0.32386	0.67778	0.28105		fly 41	0.069664	0.11771	0.14503		0.19381	0.008478	0.065499		fly 41	2.6858	1.6584	1.6672		2.4574	2.6694	2.0776
		fly 42	335.333	399.333	272.333		328	574.333	329.667		fly 42	93.6667	51.3333	101.667		fly 42	0.11884	0.35497	0.38456		0.23311	0.34251	0.32482		fly 42	0.1014	0.17165	0.26969		0.15301	0.066016	0.19485		fly 42	2.7171	1.8518	1.505		2.6878	2.0045	1.6391
		fly 43	466.667	456.667	209		500.667	551	387.667		fly 43	53.6667	48.6667	167.667		fly 43	0.22544	0.1815	0.27238		0.4182	0.21778	0.30774		fly 43	0.087696	0.08028	0.30091		0.11918	0.05342	0.17135		fly 43	1.8781	2.3739	1.8586		2.443	2.741	1.8767
		fly 44	428.333	384.667	440.667		584.667	550.667	634.333		fly 44	53.6667	89.6667	66.6667		fly 44	0.25686	0.069725	0.40024		0.24485	0.27945	0.26102		fly 44	0.11028	0.052113	0.14025		0.043172	0.07135	0.02734		fly 44	1.9094	2.8612	1.6626		2.4035	2.9794	1.8273
		fly 45	218	426.333	177.333		75	445.667	385		fly 45	148	68.3333	145.333		fly 45	0.1583	0.3057	0.25527		0.19049	0.27143	0.31229		fly 45	0.21343	0.1345	0.33876		0.3998	0.12662	0.1692		fly 45	2.452	1.6672	1.6851		2.2412	1.9948	1.8539
		fly 46	239.667	400.667	387		334.667	448	559		fly 46	67.3333	32	120.667		fly 46	0.29016	0.3215	0.14658		0.43642	0.2892	0.37621		fly 46	0.24962	0.15102	0.10254		0.24033	0.11908	0.080396		fly 46	1.7392	2.0139	2.6843		1.712	2.4668	2.3849
		fly 47	212.667	368.667	242.333		207.333	613	514.667		fly 47	153.333	77.3333	118.333		fly 47	0.17436	0.16794	0.49915		0.25372	0.22733	0.51751		fly 47	0.24698	0.12611	0.31952		0.2869	0.033218	0.10694		fly 47	1.8671	2.4761	1.7011		2.1444	3.3368	1.8421
		fly 48	146	414	427		175.333	601.667	528.333		fly 48	142.333	42.6667	61		fly 48	0.46615	0.26382	0.29313		0.39839	0.37494	0.35992		fly 48	0.42131	0.13114	0.12411		0.3656	0.057339	0.090435		fly 48	2.0357	1.8249	1.9645		1.6647	1.8138	2.2371
		fly 49	427.333	197.667	73.3333		393.333	298	215.333		fly 49	51.3333	105.667	212.333		fly 49	0.14149	0.25696	0.18185		0.26873	0.33082	0.1765		fly 49	0.077662	0.32276	0.48242		0.13447	0.24265	0.24542		fly 49	2.4552	1.7576	2.1401		2.465	1.7253	2.4378
		fly 50	427.667	448.667	98.3333		463	653	382		fly 50	73.6667	40.3333	120.667		fly 50	0.17118	0.14467	0.25778		0.21477	0.21083	0.25254		fly 50	0.090867	0.07111	0.43533		0.085847	0.01882	0.15266		fly 50	2.1975	2.5273	1.8722		2.6818	2.9523	2.0315
		fly 51	298.333	423.333	299.333		186.333	638	425		fly 51	61.6667	79.3333	116.667		fly 51	0.39457	0.18824	0.30027		0.29711	0.31415	0.3022		fly 51	0.24748	0.094463	0.22051		0.32983	0.031144	0.13408		fly 51	1.5391	2.0186	1.861		1.7656	2.6102	2.2217
		fly 52	373.667	475	379		539.333	583.667	573.667		fly 52	31	33.3333	54		fly 52	0.35011	0.30679	0.25348		0.3044	0.30056	0.3506		fly 52	0.17466	0.10572	0.15357		0.077056	0.058301	0.069859		fly 52	1.938	1.8026	1.6522		2.1613	2.2504	1.9512
		fly 53	466.333	352.5	385.667		534.333	517.25	515.333		fly 53	27.3333	92.25	112.667		fly 53	0.14319	0.059581	0.19116		0.22577	0.19057	0.26047		fly 53	0.062051	0.055845	0.10987		0.063265	0.060519	0.078304		fly 53	2.4632	2.3737	2.0571		2.8227	2.2642	2.635
		fly 54	190.5	384	366.667		57.75	474	313		fly 54	155.75	46.75	100.667		fly 54	0.12467	0.28829	0.40094		0.066263	0.3577	0.47916		fly 54	0.22376	0.1413	0.19096		0.37353	0.10547	0.24927		fly 54	2.362	1.6562	1.9041		2.6459	1.9925	1.997
		fly 55	403.75	448	549.25		434.25	595.25	664.25		fly 55	59.5	63	35.25		fly 55	0.34559	0.09973	0.23353		0.28935	0.25618	0.3123		fly 55	0.15551	0.052589	0.057478		0.11459	0.044644	0.020433		fly 55	1.9212	2.677	2.2657		2.1431	3.3548	2.2358
		fly 56	341.25	477	376		290.5	616.5	283.5		fly 56	27.25	96.25	116.25		fly 56	0.522	0.20791	0.19488		0.40687	0.28457	0.11765		fly 56	0.23708	0.075005	0.12885		0.2608	0.038733	0.13941		fly 56	1.6668	1.7711	2.097		1.8029	2.1303	2.7535
		fly 57	481.5	61.75	442.75		546	156.5	516.25		fly 57	48	353.5	67		fly 57	0.21619	0.24393	0.12288		0.26283	0.16474	0.16377		fly 57	0.076687	0.62251	0.066601		0.060438	0.41621	0.052666		fly 57	2.1193	1.5175	2.7238		2.4479	1.7606	3.1007
		fly 58	396	394.5	343		437.75	544.25	526.5		fly 58	88	64.25	94		fly 58	0.35015	0.15226	0.30294		0.38542	0.21796	0.23407		fly 58	0.15287	0.096089	0.18594		0.1425	0.052302	0.065684		fly 58	2.0189	1.8677	1.9652		2.1381	2.396	2.5493
		fly 59	532.5	441.75	181		456.25	613.5	269.75		fly 59	48.5	91.75	161		fly 59	0.21897	0.24619	0.38243		0.26787	0.28484	0.40624		fly 59	0.058383	0.10683	0.35818		0.10559	0.03918	0.26174		fly 59	1.7669	1.6912	1.7896		2.0962	2.3241	1.9367
		fly 60	281.75	198	337		190	550.25	441.5		fly 60	77.75	160.5	14.5		fly 60	0.34132	0.28145	0.47374		0.22942	0.25515	0.32039		fly 60	0.25109	0.31106	0.2333		0.29188	0.055797	0.12324		fly 60	1.7777	1.7555	1.6228		2.0983	2.6839	1.845
		fly 61	432.25	224.5	470.75		437.75	299.5	521		fly 61	69.25	117.5	78		fly 61	0.12708	0.23759	0.14569		0.10226	0.28656	0.24938		fly 61	0.067741	0.26444	0.062841		0.054637	0.22404	0.074837		fly 61	2.4636	1.7899	2.0202		2.9403	1.9622	2.3186
		fly 62	156.25	444.5	453.75		212	401	570.25		fly 62	145.5	51.75	68.5		fly 62	0.24739	0.17833	0.225		0.20925	0.29837	0.23864		fly 62	0.3391	0.087194	0.093558		0.25549	0.15906	0.049637		fly 62	1.907	2.3369	2.0428		2.344	1.9656	2.6277
		fly 63	474.5	597.75	436.25		415	657.75	613.75		fly 63	77.75	14.25	105.75		fly 63	0.18232	0.74461	0.1512		0.22089	0.74563	0.13162		fly 63	0.072339	0.075622	0.076362		0.11411	0.040752	0.020122		fly 63	1.9721	2.0632	1.9257		2.5028	2.8359	2.0879
		fly 64	171.5	122.75	421.5		18	66	544.75		fly 64	186.25	114.5	68.75		fly 64	0.105	0.13403	0.30868		0.060695	0.10793	0.23876		fly 64	0.20994	0.3186	0.13765		0.4859	0.39544	0.059497		fly 64	2.5781	2.3852	1.9505		2.687	2.2775	2.4881
		fly 65	329.5	315.75	459.75		348.25	286.25	544.75		fly 65	54	91.75	33		fly 65	0.63835	0.10001	0.38006		0.63362	0.099801	0.39307		fly 65	0.25924	0.10577	0.12549		0.23362	0.1275	0.077019		fly 65	1.7725	2.1607	1.3177		1.9187	2.1918	1.6958
		fly 66	275.25	424	289.5		80.75	583.5	164.5		fly 66	61.25	90	161.75		fly 66	0.32007	0.12122	0.10825		0.17924	0.2032	0.12625		fly 66	0.24798	0.066991	0.12038		0.47018	0.039755	0.23972		fly 66	1.6706	2.1149	2.193		1.8623	2.5653	2.1142
		fly 67	267	471.75	449.75		281.75	607.75	581.5		fly 67	87.75	42.5	102.5		fly 67	0.1891	0.20523	0.12449		0.23815	0.19462	0.18166		fly 67	0.20021	0.081454	0.062762		0.20947	0.031201	0.034807		fly 67	2.2879	1.8924	2.137		2.1413	2.8316	2.0882
		fly 68	402.25	421.5	461.5		473.75	560.5	584.75		fly 68	86.5	72	92.75		fly 68	0.28851	0.32427	0.11224		0.26436	0.28106	0.15727		fly 68	0.13796	0.13819	0.055172		0.091654	0.05895	0.029991		fly 68	1.6542	1.6075	2.2591		2.3922	2.0601	2.9021
		fly 69	413	443.75	445		442.75	610.5	594.75		fly 69	76.75	58.5	107.5		fly 69	0.18252	0.14693	0.12712		0.17772	0.2339	0.13945		fly 69	0.10007	0.070523	0.066004		0.085672	0.033948	0.02738		fly 69	1.9162	2.1646	2.2741		2.4299	2.8727	3.0641
		fly 70	382.75	304	491.25		443.75	459.75	634.25		fly 70	88.25	57.75	81.5		fly 70	0.29261	0.26766	0.15563		0.34734	0.26615	0.18313		fly 70	0.15058	0.19721	0.059074		0.12926	0.1033	0.020158		fly 70	1.6465	2.4677	1.7875		2.2988	2.7703	2.4667
		fly 71	443.75	460.25	143		489	527	186.5		fly 71	89.25	63.25	154.25		fly 71	0.2359	0.23234	0.26235		0.21469	0.24614	0.24084		fly 71	0.10026	0.093223	0.3807		0.076487	0.065704	0.31018		fly 71	1.6807	1.4867	1.611		2.1929	1.9192	1.6158
		fly 72	209.75	437.75	204.5		269.75	592.25	259.5		fly 72	92.75	69.5	150.5		fly 72	0.33201	0.18981	0.14245		0.26694	0.22033	0.10643		fly 72	0.312	0.089745	0.22433		0.2463	0.03706	0.14968		fly 72	2.0473	1.7492	2.201		2.3974	2.4479	2.7671
		fly 73	454.75	467.5	271		212.75	588.25	506		fly 73	75.5	26.5	163.75		fly 73	0.18477	0.41527	0.18481		0.20647	0.31607	0.26513		fly 73	0.078352	0.12064	0.19		0.26592	0.048718	0.081947		fly 73	1.8608	2.0907	1.9769		2.0223	2.3521	2.3989
		fly 74		425.25	425.75			586	551.5		fly 74		71.75	133.5		fly 74		0.15907	0.17272			0.27399	0.25032		fly 74		0.08322	0.087871			0.050357	0.059134		fly 74		2.174	1.9797			2.8339	2.1498
		fly 75			460				635.75		fly 75			121.75		fly 75			0.11052				0.20544		fly 75			0.052353				0.022798		fly 75			1.9831				2.843
		fly 76			259				510		fly 76			155.5		fly 76			0.16514				0.20786		fly 76			0.19411				0.0681		fly 76			2.14				3.1914
	S3D Fig		Sleep (min)											Latency (min)						P[doze]											P[wake]											Activity per active min
			Daytime					Nighttime						ZT0						Daytime					Nighttime						Daytime					Nighttime						Daytime					Nighttime
			wt	Dc0BG/+	inc1	inc1;Dc0BG/+		wt	Dc0BG/+	inc1	inc1;Dc0BG/+			wt	Dc0BG/+	inc1	inc1;Dc0BG/+			wt	Dc0BG/+	inc1	inc1;Dc0BG/+		wt	Dc0BG/+	inc1	inc1;Dc0BG/+			wt	Dc0BG/+	inc1	inc1;Dc0BG/+		wt	Dc0BG/+	inc1	inc1;Dc0BG/+			wt	Dc0BG/+	inc1	inc1;Dc0BG/+		wt	Dc0BG/+	inc1
		fly 1	545.25	524.75	95	77		680.5	630	131.75	198.5		fly 1	31	73.25	136	135.75		fly 1	0.31916	0.431	0.15989	0.24468		0.1487	0.29797	0.12296	0.3278		fly 1	0.069318	0.087528	0.39731	0.47489		0.006571	0.030035	0.27538	0.30313		fly 1	2.0199	1.6269	2.1217	1.9899		2.6598	2.3078	2.2964
		fly 2	475.5	397.25	412.5	498		634.5	412.5	293	483.25		fly 2	6.5	128.5	65.25	18.25		fly 2	0.43236	0.16572	0.23468	0.35845		0.3801	0.128	0.099481	0.273		fly 2	0.11872	0.09886	0.12559	0.10525		0.035949	0.071318	0.11654	0.093832		fly 2	1.8266	2.1215	2.4035	1.7646		1.9145	2.9864	3.5553
		fly 3	491.25	549.25	277.5	424.75		602	689	284	534.75		fly 3	49.75	40.75	96.75	51		fly 3	0.32605	0.36723	0.22877	0.50664		0.14434	0.37081	0.19064	0.52737		fly 3	0.094023	0.077656	0.21361	0.17486		0.024524	0.011132	0.19462	0.11043		fly 3	2.4299	1.9908	2.0053	1.5072		3.4333	2.2329	2.4761
		fly 4	487.25	477.5	206.25	262.5		604.5	645	211.5	213		fly 4	105	60.25	127	42.5		fly 4	0.25147	0.33007	0.064356	0.45787		0.31027	0.31893	0.071415	0.31959		fly 4	0.081421	0.10086	0.14283	0.281		0.040084	0.026549	0.14755	0.30957		fly 4	1.7797	1.7437	3.213	1.6759		2.2438	1.9218	3.356
		fly 5	541.5	486.75	422	384		568.5	693	570.5	385		fly 5	77.5	10.25	20.75	59.25		fly 5	0.24458	0.50017	0.54752	0.26558		0.20364	0.26548	0.50617	0.30146		fly 5	0.05731	0.12126	0.17177	0.16651		0.045559	0.005725	0.078484	0.17903		fly 5	2.0422	1.7751	1.6785	2.0535		2.5641	2.8528	1.9006
		fly 6	486.75	512	101.25	191.25		572	663.5	310	296		fly 6	94.5	50.5	142	68.75		fly 6	0.18747	0.2294	0.22707	0.29165		0.11767	0.15925	0.287	0.1842		fly 6	0.070426	0.069456	0.3966	0.33795		0.027131	0.011195	0.21237	0.1811		fly 6	2.3844	2.1125	2.1865	1.772		3.1623	3.047	2.2653
		fly 7	489.25	444.25	274	138		649.5	591.5	332.75	291		fly 7	111	102.25	71.25	134.5		fly 7	0.33577	0.19368	0.3065	0.29794		0.17498	0.23502	0.16376	0.32686		fly 7	0.098499	0.082023	0.24386	0.38495		0.014272	0.0361	0.14562	0.22853		fly 7	1.7847	1.8492	1.8986	1.9533		2.0227	2.5114	2.3252
		fly 8	374.75	473.75	44.25	358.75		642.5	662.75	113.25	441		fly 8	149	117.25	244.25	54.75		fly 8	0.22527	0.18144	0.15163	0.25627		0.25404	0.23932	0.23445	0.37193		fly 8	0.13451	0.071868	0.49402	0.16767		0.024617	0.013063	0.37821	0.14982		fly 8	2.0592	2.1452	2.157	1.6864		2.8509	2.5916	2.2489
		fly 9	406.5	401	178.75	68.25		467.75	595	103.5	284.5		fly 9	174.5	95	103.25	240.25		fly 9	0.075294	0.30976	0.2852	0.19904		0.074674	0.3479	0.12375	0.35927		fly 9	0.052644	0.14531	0.33339	0.48123		0.03667	0.052136	0.35638	0.25131		fly 9	2.914	1.7785	1.9066	1.9383		3.2706	2.3148	2.1775
		fly 10	403.75	496.75	104.75	292		632	530	162.25	453.25		fly 10	125.5	109.75	126.25	87		fly 10	0.20978	0.13467	0.20511	0.4261		0.2463	0.31704	0.1717	0.4796		fly 10	0.11583	0.050493	0.39445	0.26587		0.0298	0.082889	0.28394	0.15208		fly 10	2.2034	2.0703	2.1578	1.6819		2.5396	2.3315	2.4763
		fly 11	399.25	486.75	26	372		606.75	645.25	36	510.25		fly 11	100.75	94.75	429.75	63.5		fly 11	0.1082	0.22574	0.15737	0.40917		0.27675	0.21892	0.11646	0.46657		fly 11	0.073822	0.07818	0.59181	0.20142		0.039123	0.021128	0.51657	0.11512		fly 11	2.1812	1.8497	2.4225	1.8061		2.4164	2.249	2.6409
		fly 12	573.25	502.75	55	196.75		501.75	558.5	205	299.25		fly 12	18.25	86.75	198	113		fly 12	0.22538	0.38982	0.16638	0.38875		0.22045	0.24728	0.17518	0.41529		fly 12	0.044989	0.099074	0.47255	0.33766		0.0704	0.053081	0.26119	0.25109		fly 12	2.395	1.5159	2.0552	1.6727		2.7859	1.8453	1.9502
		fly 13	485.25	279	242	31.25		521	504.5	190.75	94.5		fly 13	39	197	36	172.25		fly 13	0.37039	0.24019	0.29936	0.1482		0.31661	0.33229	0.27007	0.21473		fly 13	0.10616	0.19038	0.30113	0.52548		0.074407	0.090696	0.32206	0.3961		fly 13	1.7531	1.7812	1.907	2.3735		1.9253	2.1709	2.0436
		fly 14	497	393.5	253.25	61.5		600.25	570.75	335.5	127.5		fly 14	76.75	116	61	198.25		fly 14	0.19394	0.31709	0.32175	0.27571		0.14938	0.19314	0.32426	0.32003		fly 14	0.06749	0.14689	0.26009	0.49282		0.026738	0.040674	0.19811	0.40847		fly 14	1.9879	1.7144	1.898	1.5706		2.5661	2.8796	2.3491
		fly 15	433	397.5	164.75	105		491.75	591.25	253.25	246.75		fly 15	107	99	112.25	141.5		fly 15	0.14599	0.27025	0.20054	0.17362		0.21276	0.30333	0.18003	0.26212		fly 15	0.0751	0.136	0.32429	0.42472		0.070726	0.045379	0.20456	0.24729		fly 15	2.2417	1.7228	2.1644	1.9758		2.3963	2.2521	1.955
		fly 16	545.75	551.25	6.5	200.75		608.5	680	7.75	320		fly 16	14.5	24.5	905.75	144.25		fly 16	0.33935	0.36044	0.1183	0.2532		0.24453	0.35623	0.096454	0.26793		fly 16	0.070773	0.077796	0.66751	0.29456		0.035093	0.016718	0.67972	0.19476		fly 16	1.9811	2.1312	2.2882	1.7177		2.2414	3.0975	2.0283
		fly 17	1	449.25	140.5	71.75		2	493.5	88	64.5		fly 17	27.25	98.5	160.5	91		fly 17	0.42859	0.23962	0.19251	0.27148		0.26905	0.18638	0.15959	0.20018		fly 17	0.054777	0.098139	0.34583	0.48351		0.051218	0.066658	0.46074	0.46439		fly 17	1.9207	1.9756	1.8205	2.1305		1.8662	2.4215	2.0774
		fly 18	592.75	462	175.5	411.75		569.75	544.25	268.25	317.75		fly 18	69.75	124.25	101.5	28.75		fly 18	0.25981	0.13979	0.24967	0.3966		0.17421	0.13636	0.22658	0.20939		fly 18	0.060635	0.065326	0.33256	0.17382		0.031835	0.039686	0.21814	0.18203		fly 18	2.3346	2.0136	2.0013	1.7697		1.9006	2.4703	2.2772
		fly 19	551.25	491.25	166	136		592	647.25	201.25	196.25		fly 19	83	85	75.75	173.75		fly 19	0.25071	0.2137	0.28133	0.23585		0.15205	0.20163	0.28469	0.38146		fly 19	0.076448	0.070042	0.36145	0.39283		0.04571	0.018248	0.31275	0.35324		fly 19	2.0645	2.1729	1.5113	1.9158		2.6276	2.3363	1.5049
		fly 20	501	480	26	161		537.75	652.25	33	230.75		fly 20	31.5	62.5	269.75	202.5		fly 20	0.25046	0.20821	0.17924	0.12104		0.12872	0.17159	0.12191	0.17192		fly 20	0.047442	0.076904	0.59701	0.27106		0.065569	0.014023	0.52913	0.22047		fly 20	2.8794	2.0506	1.9396	2.9888		2.6031	2.7614	1.9533
		fly 21	584.25	501.75	24.75	287.5		435	646	21.25	285.75		fly 21	60.25	34	855.75	89.5		fly 21	0.31061	0.32528	0.12684	0.27033		0.14128	0.29588	0.12626	0.21938		fly 21	0.11297	0.087995	0.67687	0.23168		0.025356	0.02578	0.7184	0.20662		fly 21	2.0988	1.9035	2.1537	2.0216		2.7206	2.3835	1.7394
		fly 22	452	467.5	346.75	351.5		593.75	601.5	315.75	316.75		fly 22	20.5	112.5	24.5	100		fly 22	0.28838	0.26419	0.48115	0.30037		0.18831	0.23654	0.35336	0.313		fly 22	0.051305	0.099589	0.22487	0.17973		0.024947	0.033872	0.22023	0.22279		fly 22	2.1356	2.398	2.013	2.0202		2.5883	2.3438	1.8718
		fly 23	574.75	448.75	324.5	372.5		618	595.25	311.75	271.5		fly 23	61.75	100.75	37.25	50.25		fly 23	0.14822	0.31907	0.33877	0.41013		0.14238	0.32093	0.1749	0.26948		fly 23	0.049834	0.11449	0.20687	0.19814		0.071987	0.046398	0.16374	0.2339		fly 23	2.7352	2.1271	1.9682	2.0902		2.6559	2.6726	2.2193
		fly 24	509.75	515.25	280	234.75		446	611.25	244	333.75		fly 24	42.75	66.75	88.5	88		fly 24	0.12874	0.33516	0.34993	0.21616		0.1558	0.35616	0.26783	0.19659		fly 24	0.036703	0.085575	0.2396	0.2445		0.053263	0.04425	0.26437	0.15621		fly 24	2.6621	2.0105	1.4432	1.9028		3.2157	2.7651	1.877
		fly 25	541.5	437.5	217.25	337.25		503.5	621.25	365.25	315.5		fly 25	16.5	85	101.5	91.75		fly 25	0.30885	0.19527	0.29998	0.30335		0.29765	0.31701	0.16522	0.23052		fly 25	0.068753	0.095879	0.2814	0.2014		0.079913	0.034147	0.12167	0.18652		fly 25	2.0095	2.2053	1.8293	2.0433		1.8974	2.3108	2.3479
		fly 26	542	377	157.25	257.5		503.25	573.25	55.5	232.25		fly 26	71.5	137.5	25	32.25		fly 26	0.1743	0.20869	0.35783	0.46803		0.23813	0.24543	0.17885	0.32795		fly 26	0.087269	0.12957	0.38133	0.28299		0.11147	0.049443	0.46166	0.27998		fly 26	2.4186	2.0126	1.6658	1.5482		2.3935	2.3585	1.8456
		fly 27	434.5	472.5	527	268.25		416	681.25	254.5	411.75		fly 27	125	75.5	24.25	74.5		fly 27	0.22316	0.27078	0.61556	0.24451		0.17861	0.21449	0.24075	0.19623		fly 27	0.1346	0.098143	0.10548	0.23152		0.05791	0.009871	0.22922	0.11525		fly 27	2.0147	2.3394	1.4413	1.8516		2.541	2.9921	2.0076
		fly 28	372	560.5	383.25	490.5		502.5	651	258.75	537.5		fly 28	50.25	17	5.75	27		fly 28	0.22342	0.38287	0.37325	0.37318		0.15829	0.34599	0.25857	0.44939		fly 28	0.1385	0.069083	0.1769	0.10786		0.0321	0.026271	0.24433	0.090032		fly 28	2.2574	2.0962	1.713	1.4052		2.8559	1.8552	2.09
		fly 29	368.75	471.25	13.75	184.5		583.5	612.25	2.5	253.5		fly 29	184.75	66	490.5	128.5		fly 29	0.11558	0.31053	0.20973	0.24988		0.16953	0.29504	0.092138	0.20556		fly 29	0.067076	0.1149	0.59912	0.32682		0.024435	0.041108	0.67333	0.23102		fly 29	2.4596	2.2389	1.7652	1.6732		2.964	2.1914	1.7579
		fly 30	422.25	408	78.5	116		606.5	585	74.75	294		fly 30	69.25	93.5	173.5	137.25		fly 30	0.17438	0.28879	0.29101	0.38272		0.04586	0.1392	0.26882	0.45132		fly 30	0.080258	0.13779	0.47691	0.45275		0.006973	0.024308	0.46002	0.26569		fly 30	2.3754	1.7398	1.8693	1.6677		3.6379	2.28	1.8443
		fly 31	450.75	506.25	289.5	456		618.5	668	219.25	490.5		fly 31	72.5	52	39.75	39		fly 31	0.18456	0.3641	0.37446	0.40663		0.069715	0.15124	0.26278	0.25193		fly 31	0.050036	0.089774	0.25274	0.13746		0.031431	0.009706	0.29164	0.090823		fly 31	2.6023	1.9866	1.9378	1.5839		3.1224	2.2252	2.1862
		fly 32	527.25	405	210	207.5		477.75	585.25	154	98.75		fly 32	59	94	90.75	160.25		fly 32	0.26955	0.24567	0.2223	0.15183		0.17241	0.23463	0.17939	0.15483		fly 32	0.086305	0.12787	0.27567	0.24382		0.036114	0.040642	0.32626	0.3863		fly 32	1.9696	2.0165	1.787	2.1162		2.5285	2.567	1.9787
		fly 33	494.75	475.5	206.25	127.25		573.25	639.75	138.5	222.25		fly 33	63.25	90	57.5	334.75		fly 33	0.31746	0.2842	0.3688	0.1623		0.16947	0.31136	0.23559	0.22666		fly 33	0.069628	0.09735	0.32349	0.53095		0.037488	0.026544	0.37559	0.30285		fly 33	2.1233	1.9449	1.6176	2.4629		2.5038	2.3522	1.8749
		fly 34	539.5	561.75	275.25	153.75		557	681.75	148.75	207.75		fly 34	54.75	27.5	48.75	143.75		fly 34	0.27036	0.52683	0.3545	0.14702		0.1229	0.40883	0.21067	0.20519		fly 34	0.06285	0.08681	0.2528	0.2782		0.038977	0.01411	0.35447	0.25774		fly 34	2.4871	1.5478	2.1597	2.3191		3.4084	1.8531	2.6476
		fly 35	538	534.75	78.5	205.5		530.75	670.75	30.5	321.25		fly 35	59.5	100.25	95	108		fly 35	0.25003	0.29574	0.24975	0.27186		0.16639	0.18082	0.11399	0.31411		fly 35	0.084664	0.069938	0.48326	0.31222		0.02938	0.009253	0.56008	0.2139		fly 35	2.484	1.9904	1.8906	1.706		3.7315	2.3333	2.3087
		fly 36	488.25	489	338.5	410.25		593.25	592.5	160.25	408.75		fly 36	44.5	67	20.25	71.5		fly 36	0.31946	0.30288	0.37842	0.20801		0.12103	0.1571	0.23769	0.25415		fly 36	0.071214	0.093152	0.22364	0.11364		0.031188	0.027642	0.33393	0.12461		fly 36	2.3733	2.0958	1.6367	1.9349		2.7042	2.5048	2.2753
		fly 37	540.25	506.75	187.5	125.25		563.5	648.25	156	42.5		fly 37	108.75	116.75	115.75	155.75		fly 37	0.25135	0.22037	0.43062	0.19809		0.20028	0.38174	0.24667	0.20091		fly 37	0.19217	0.067904	0.36613	0.36134		0.09469	0.027562	0.34879	0.50491		fly 37	2.0438	2.228	1.6374	1.8266		2.0813	2.4453	1.68
		fly 38	309.25	552	129	380.75		424	658.75	29.5	464		fly 38	73.25	31.75	113.75	39.5		fly 38	0.15723	0.41342	0.1897	0.30486		0.099865	0.40215	0.08589	0.27458		fly 38	0.061728	0.077958	0.37281	0.15841		0.045776	0.023944	0.51625	0.1093		fly 38	2.4179	3.0931	2.2022	1.8071		2.9182	3.1199	2.8561
		fly 39	477.75	389.25	160	489		478.5	654.5	137	479.5		fly 39	40.75	107	124.25	32.75		fly 39	0.20846	0.22029	0.26308	0.33361		0.13615	0.059951	0.20952	0.29072		fly 39	0.043849	0.12924	0.35268	0.1039		0.023897	0.004179	0.35187	0.099852		fly 39	2.9712	2.3197	1.7577	1.9242		3.9187	3.2763	2.0496
		fly 40	570.5	406	168.25	419.25		607	618.5	156.5	405		fly 40	37.75	170.5	109.5	33.5		fly 40	0.22956	0.18399	0.29625	0.38337		0.11598	0.24994	0.19305	0.32418		fly 40	0.04647	0.10289	0.34635	0.15767		0.019242	0.030878	0.32222	0.15971		fly 40	2.4927	2.3273	1.8148	1.5612		3.1178	2.8037	2.136
		fly 41	568.5		375.5	209.75		611.75		305	118		fly 41			26	101.75		fly 41			0.61829	0.26373				0.42993	0.29305		fly 41			0.221	0.28946				0.24625	0.43184		fly 41			1.3555	1.8637				1.6941
		fly 42			68.5	182.25				111.75	491.5		fly 42			141.5	76.75		fly 42			0.26702	0.25952				0.22693	0.3795		fly 42			0.52028	0.32249				0.40502	0.12123		fly 42			1.815	1.9751				2.002
		fly 43			217.5	376				121.75	392.25		fly 43			67.25	51.5		fly 43			0.1601	0.3225				0.13854	0.31824		fly 43			0.22267	0.16064				0.32505	0.15314		fly 43			2.4242	1.7773				2.4273
		fly 44			129.75	540.25				207.25	519.75		fly 44			85.5	26.75		fly 44			0.41943	0.43323				0.37849	0.3582		fly 44			0.43595	0.080633				0.33455	0.091398		fly 44			1.4552	1.76				1.9418
		fly 45			52	247.5				57.25	133.25		fly 45			151.75	39.75		fly 45			0.16912	0.42274				0.074269	0.28378		fly 45			0.47166	0.29264				0.39183	0.41652		fly 45			2.4194	1.7451				3.2407
		fly 46			23.5	73				67.75	214.5		fly 46			203.5	170.25		fly 46			0.23317	0.22063				0.25707	0.5258		fly 46			0.6339	0.4693				0.47974	0.35637		fly 46			1.8353	1.7312				1.9122
		fly 47			17	68.75				56	144.75		fly 47			301.5	230.25		fly 47			0.25141	0.11222				0.16893	0.18399		fly 47			0.66558	0.39948				0.52618	0.29922		fly 47			1.5669	2.3233				1.9671
		fly 48			140.5	192.75				98.5	186.5		fly 48			158	105.25		fly 48			0.43232	0.3338				0.34064	0.35051		fly 48			0.43501	0.31663				0.4842	0.33124		fly 48			1.889	1.746				1.8043
		fly 49			299.5	426.75				376.5	445.75		fly 49			51.75	26.75		fly 49			0.37414	0.62072				0.27908	0.52041		fly 49			0.23138	0.18377				0.16478	0.16987		fly 49			1.7487	1.5606				2.1256
		fly 50			184.75	288.5				230	260.5		fly 50			113.5	47.5		fly 50			0.18174	0.26944				0.14499	0.29717		fly 50			0.30646	0.21512				0.19467	0.25558		fly 50			2.2943	1.9589				2.9296
		fly 51			95.25	228				199.75	400.5		fly 51			126.75	96.5		fly 51			0.2382	0.33248				0.21336	0.36098		fly 51			0.44828	0.29628				0.27299	0.16559		fly 51			2.1865	1.8026				2.4543
		fly 52			299	432.75				219.75	442.5		fly 52			53.25	73.5		fly 52			0.30382	0.28243				0.13881	0.36019		fly 52			0.22382	0.11513				0.21685	0.14397		fly 52			1.7156	1.7633				2.099
		fly 53			180.75	160.5				26.5	301.75		fly 53			59.75	189		fly 53			0.39621	0.25975				0.13214	0.29874		fly 53			0.36427	0.36618				0.61655	0.21714		fly 53			1.4889	1.9695				1.8712
		fly 54			199	185				170.75	433.25		fly 54			116	130.75		fly 54			0.33191	0.21017				0.1711	0.2687		fly 54			0.32169	0.29866				0.29978	0.12393		fly 54			1.775	2.0958				1.9188
		fly 55			4.25	325.5				40.5	413		fly 55			541	35.5		fly 55			0.17159	0.32955				0.098214	0.33613		fly 55			0.73381	0.2181				0.46048	0.1599		fly 55			1.758	1.9838				2.087
		fly 56			163	59.75				323.75	101		fly 56			130.75	161.25		fly 56			0.23966	0.19332				0.18306	0.23823		fly 56			0.35272	0.48999				0.15429	0.4426		fly 56			1.6769	2.0374				1.9938
		fly 57			133	91.75				133	47.25		fly 57			77.5	69		fly 57			0.20439	0.34014				0.16749	0.19228		fly 57			0.40361	0.43618				0.30386	0.50104		fly 57			1.9981	1.6303				2.3353
		fly 58			179.75	62				282.5	75		fly 58			120	168.75		fly 58			0.20833	0.20673				0.28011	0.21372		fly 58			0.3267	0.44893				0.24372	0.45261		fly 58			1.8172	1.9976				1.6601
		fly 59			294	378.75				322.5	581.75		fly 59			47	48		fly 59			0.54838	0.39504				0.26481	0.38652		fly 59			0.27805	0.1909				0.19938	0.069139		fly 59			1.475	1.5542				1.5892
		fly 60			33.5	206.25				42.5	35.5		fly 60			121	95.25		fly 60			0.29518	0.24695				0.08434	0.084971		fly 60			0.56766	0.28825				0.45167	0.52751		fly 60			1.7433	2.0923				2.8074
		fly 61			307	521				289.75	576.25		fly 61			9	15.75		fly 61			0.58012	0.61384				0.38233	0.34212		fly 61			0.2843	0.11284				0.25804	0.065393		fly 61			1.4158	1.8546				1.725
		fly 62			270.25					86.75			fly 62			24.75			fly 62			0.42383					0.16709			fly 62			0.28803					0.39001			fly 62			1.5553					1.7909
		fly 63			66					52.25			fly 63			169.5			fly 63			0.4569					0.3111			fly 63			0.50058					0.58721			fly 63			1.7003					1.7373
		fly 64			180.25					140			fly 64			110.75			fly 64			0.28411					0.23432			fly 64			0.32933					0.37419			fly 64			1.5251					1.7731
		fly 65			474.75					503.25			fly 65			25.75			fly 65			0.50306					0.24421			fly 65			0.12871					0.075583			fly 65			1.6492					2.0479
		fly 66			415.75					350.25			fly 66			11.5			fly 66			0.32999					0.19629			fly 66			0.14405					0.14217			fly 66			1.9645					2.4843
		fly 67			203.25					275.75			fly 67			128.75			fly 67			0.21042					0.27018			fly 67			0.26341					0.2228			fly 67			2.077					1.9087
		fly 68			192.25					198.5			fly 68			123.5			fly 68			0.40785					0.27078			fly 68			0.37966					0.33725			fly 68			1.5964					1.7233
		fly 69			290.5					287.25			fly 69			88.75			fly 69			0.28533					0.16623			fly 69			0.2257					0.17573			fly 69			2.0538					2.7122
		fly 70			209					184.5			fly 70			34			fly 70			0.40256					0.27665			fly 70			0.32224					0.33064			fly 70			1.5043					1.6649
		fly 71			84.25					181.75			fly 71			174.5			fly 71			0.15146					0.16534			fly 71			0.4157					0.26501			fly 71			2.4346					2.2802
	S3E Fig		Sleep (min)									Latency (min)					P[doze]									P[wake]									Activity per active min
			Daytime				Nighttime					ZT0					Daytime				Nighttime					Daytime				Nighttime					Daytime				Nighttime
			inc1	inc1;Dc0DN/+	inc1;Dc0G4/+		inc1	inc1;Dc0DN/+	inc1;Dc0G4/+			inc1	inc1;Dc0DN/+	inc1;Dc0G4/+			inc1	inc1;Dc0DN/+	inc1;Dc0G4/+		inc1	inc1;Dc0DN/+	inc1;Dc0G4/+			inc1	inc1;Dc0DN/+	inc1;Dc0G4/+		inc1	inc1;Dc0DN/+	inc1;Dc0G4/+			inc1	inc1;Dc0DN/+	inc1;Dc0G4/+		inc1	inc1;Dc0DN/+	inc1;Dc0G4/+
		fly 1	211.75	594.75	434		267	543.5	355.75		fly 1	142	7.75	23.5		fly 1	0.23763	0.8584	0.43306		0.19598	0.678	0.49191		fly 1	0.26608	0.089278	0.16084		0.19462	0.11694	0.22585		fly 1	2.065	1.3808	1.586		2.2426	1.6588	1.647
		fly 2	159.5	303.75	401.5		136.5	209.75	348		fly 2	106.75	18.5	56		fly 2	0.20259	0.60506	0.51374		0.18966	0.37629	0.36528		fly 2	0.33135	0.27539	0.19808		0.33185	0.33038	0.2038		fly 2	2.1273	1.355	1.5		1.9902	1.4463	1.4121
		fly 3	216.25	313.5	285.5		276.5	270.25	352.75		fly 3	74	74.25	68.25		fly 3	0.31125	0.20821	0.4849		0.12948	0.23416	0.38403		fly 3	0.28516	0.17137	0.27674		0.1517	0.22553	0.20793		fly 3	1.6449	2.3552	1.5573		2.2342	2.2291	1.7762
		fly 4	113	320.25	536.75		85.25	71.5	476.5		fly 4	156.75	64.75	6.25		fly 4	0.15431	0.44329	0.38878		0.087982	0.32893	0.32668		fly 4	0.35105	0.24835	0.090323		0.34425	0.50306	0.11237		fly 4	2.0212	1.6662	2.0716		2.3009	1.6617	1.6528
		fly 5	313	332	426		379.25	188.25	499.25		fly 5	69.75	53	43		fly 5	0.33855	0.32033	0.49845		0.29107	0.41805	0.4577		fly 5	0.21869	0.2022	0.17317		0.13934	0.34126	0.12059		fly 5	1.9188	1.6515	1.735		2.3254	1.3691	1.6667
		fly 6	340	84	467.75		395.25	85.5	386.5		fly 6	52	136.25	43.75		fly 6	0.42341	0.41094	0.28926		0.26475	0.46282	0.20349		fly 6	0.219	0.47654	0.097085		0.1476	0.47202	0.1195		fly 6	1.5151	1.581	2.0385		1.9252	2.0835	2.378
		fly 7	309	383.25	466.25		295.75	446.5	405		fly 7	82.75	5.25	28.75		fly 7	0.23345	0.65316	0.33815		0.17336	0.59395	0.31127		fly 7	0.19052	0.21524	0.11369		0.17074	0.16004	0.16274		fly 7	1.6657	1.6105	1.7363		1.9132	1.7022	1.7675
		fly 8	259	271.75	425.25		161.5	262.75	327.25		fly 8	83.25	60.75	75.25		fly 8	0.18802	0.46167	0.27536		0.11619	0.43027	0.25581		fly 8	0.22275	0.29206	0.1213		0.26274	0.29656	0.17774		fly 8	1.8136	1.3349	1.8437		2.4202	1.3514	1.8688
		fly 9	477.25	271.25	463.25		443	294.75	565		fly 9	45.5	68.5	48.75		fly 9	0.54447	0.41912	0.33443		0.45133	0.43133	0.32266		fly 9	0.13348	0.26938	0.10769		0.15048	0.27797	0.065366		fly 9	1.6753	1.6124	1.7588		1.8821	1.5005	1.7997
		fly 10	360.25	296.75	361.25		335.5	20	422.5		fly 10	15	90.75	70.25		fly 10	0.63069	0.37896	0.37518		0.39472	0.31604	0.54738		fly 10	0.24359	0.25292	0.19741		0.21988	0.60711	0.17806		fly 10	1.3256	1.6418	1.6318		1.5033	1.886	1.3992
		fly 11	315.25	339	336		205	93.75	246.25		fly 11	38	59.75	40		fly 11	0.34186	0.38314	0.43867		0.18171	0.38575	0.40039		fly 11	0.22657	0.21917	0.21588		0.24939	0.48275	0.28861		fly 11	1.6528	1.7129	1.9145		2.2391	1.5663	1.9262
		fly 12	599.5	283.25	217.75		521.5	75.5	135.75		fly 12	2.25	73.25	74		fly 12	0.80758	0.4288	0.56743		0.46824	0.15084	0.45174		fly 12	0.078612	0.26984	0.34645		0.094657	0.43341	0.43888		fly 12	1.1689	1.6441	1.3027		1.6469	2.0327	1.5523
		fly 13	520	316.25	525.75		422.5	438.5	527.25		fly 13	4.25	21	6		fly 13	0.7587	0.58421	0.36546		0.593	0.5591	0.33143		fly 13	0.13816	0.25654	0.084453		0.18586	0.17362	0.078329		fly 13	1.6783	1.9687	1.5706		1.7208	1.7582	1.7448
		fly 14	105.25	489.5	526		5.5	286.75	560.5		fly 14	144.5	1	17.5		fly 14	0.19078	0.62434	0.50361		0.10773	0.44651	0.45476		fly 14	0.41081	0.1414	0.10519		0.73747	0.27572	0.085563		fly 14	2.0961	1.6041	2.9315		2.1505	1.6626	2.035
		fly 15	195	159.5	110.5		252.75	391.5	179.75		fly 15	117.25	95.75	135.75		fly 15	0.20517	0.20824	0.25124		0.20423	0.30861	0.28056		fly 15	0.29959	0.32633	0.36993		0.23173	0.16413	0.30879		fly 15	1.8272	2.3861	2.159		1.8755	2.1374	1.9044
		fly 16	348.25	218.25	289.75		274.75	131.5	304.75		fly 16	20.75	63.75	38.75		fly 16	0.43557	0.30517	0.56092		0.16097	0.29947	0.41459		fly 16	0.19575	0.29448	0.2739		0.18055	0.40393	0.26769		fly 16	1.5608	1.7886	1.4355		1.9626	1.6106	1.382
		fly 17	168.25	193	185.25		245.75	55.25	211.5		fly 17	128.75	113.25	106		fly 17	0.34638	0.32717	0.39509		0.27654	0.11912	0.47953		fly 17	0.37948	0.33771	0.36689		0.25596	0.49591	0.35167		fly 17	1.7379	1.5165	1.5757		2.3053	1.6671	1.6624
		fly 18	217.5	322	393.5		388	388	200.25		fly 18	79.5	80	68.75		fly 18	0.31436	0.27521	0.33666		0.30412	0.2914	0.29962		fly 18	0.3162	0.20079	0.15203		0.16656	0.1639	0.31572		fly 18	2.2778	1.8959	1.5315		2.5201	1.6679	1.7151
		fly 19	195	295.25	377.5		153.25	268.75	396.25		fly 19	40.75	95.25	72.25		fly 19	0.47005	0.49934	0.29592		0.28129	0.31061	0.36464		fly 19	0.36968	0.27272	0.16288		0.37088	0.2601	0.16597		fly 19	1.4835	1.498	1.6796		1.6212	1.6693	1.5859
		fly 20	288.75	372.75	226.5		192.5	413	316.25		fly 20	66	25.5	130.5		fly 20	0.34791	0.61985	0.27269		0.26511	0.52599	0.36769		fly 20	0.23999	0.22091	0.26593		0.31418	0.18759	0.21652		fly 20	1.5686	1.7124	1.8434		1.6677	1.3678	1.7279
		fly 21	222.5	235.75	276		169.25	173.5	339.25		fly 21	76.5	88.5	28.5		fly 21	0.19741	0.53744	0.40506		0.14408	0.47155	0.4922		fly 21	0.25057	0.32855	0.28153		0.26934	0.35778	0.24246		fly 21	2.3646	1.5029	1.4111		2.4445	1.5748	1.3993
		fly 22	330.25	70.25	155.25		269.25	107	166		fly 22	15.5	130.75	161.75		fly 22	0.4104	0.30337	0.21836		0.21306	0.31227	0.35231		fly 22	0.22283	0.52248	0.3223		0.19486	0.43587	0.37444		fly 22	1.6367	1.5719	1.9054		2.106	1.6458	1.4559
		fly 23	305.25	411.5	596.25		247	293.25	593.5		fly 23	68.5	15.5	2.5		fly 23	0.20938	0.51604	0.35836		0.085446	0.43153	0.31754		fly 23	0.18346	0.18172	0.050533		0.13226	0.27631	0.049864		fly 23	2.4784	1.7678	2.0245		2.7601	1.6512	1.7844
		fly 24	235.5	393.5	427.5		177	274	484.25		fly 24	71.25	44.75	68.5		fly 24	0.34055	0.52579	0.42729		0.18227	0.57936	0.32541		fly 24	0.29807	0.19209	0.14454		0.28503	0.28979	0.11274		fly 24	1.683	1.3549	1.4285		1.9362	1.415	1.8381
		fly 25	57.25	431.75	93.5		14	442.5	44.25		fly 25	234.25	10.75	146.25		fly 25	0.25656	0.75932	0.32835		0.082036	0.49651	0.14296		fly 25	0.55652	0.18897	0.44869		0.60701	0.16197	0.49164		fly 25	1.6467	1.6875	1.7282		2.051	1.589	1.9199
		fly 26	118.5	213.25	145.25		115	104.75	97.75		fly 26	155.25	71.5	72.75		fly 26	0.17615	0.46356	0.35754		0.12477	0.35281	0.30138		fly 26	0.37262	0.3551	0.39858		0.33428	0.46021	0.47348		fly 26	1.8025	1.5005	1.6257		2.0018	1.6654	1.7277
		fly 27	305.75	109	376.5		201.75	20.5	434.75		fly 27	35.25	85.5	58.75		fly 27	0.48007	0.305	0.43448		0.21514	0.15423	0.43601		fly 27	0.2746	0.4454	0.18487		0.29213	0.64257	0.14653		fly 27	1.4858	1.4871	1.4257		1.8196	1.7565	1.8926
		fly 28	15.5	216.5	147.75		57.5	215.25	144		fly 28	803	61.75	79.25		fly 28	0.13917	0.43751	0.41704		0.09483	0.39657	0.37073		fly 28	0.71341	0.33505	0.40283		0.51685	0.32093	0.42963		fly 28	1.9487	1.467	1.2784		2.1453	1.4453	1.3581
		fly 29	438.75	268.5	321.75		379.75	159.25	211.75		fly 29	22.75	75.25	48.25		fly 29	0.38997	0.50137	0.33933		0.26066	0.40398	0.23792		fly 29	0.1413	0.30711	0.22189		0.14729	0.39621	0.26992		fly 29	1.7133	1.5119	1.6243		2.1017	1.6408	2.0265
		fly 30	106.5	206.25	291.75		264.5	147	342.75		fly 30	100.25	58.25	96.5		fly 30	0.37188	0.51803	0.30528		0.39251	0.46818	0.17329		fly 30	0.47691	0.35214	0.22438		0.27844	0.40128	0.14911		fly 30	1.4374	1.5224	1.7696		1.7357	1.5419	1.901
		fly 31	303	380.25	316		301.5	477	421.75		fly 31	74.5	72.75	100.75		fly 31	0.40365	0.4514	0.32746		0.21333	0.38194	0.29509		fly 31	0.24447	0.20215	0.20923		0.17833	0.11757	0.13399		fly 31	1.6298	1.6234	1.9773		1.9478	1.6027	2.1039
		fly 32	300.25	342.25	375.25		307.5	315	316.25		fly 32	36	72	67.5		fly 32	0.46561	0.45226	0.31093		0.35731	0.39882	0.4285		fly 32	0.2546	0.22482	0.17462		0.23025	0.24071	0.24899		fly 32	1.9431	1.6008	1.7884		2.1535	1.5278	1.6608
		fly 33	277.5		502.75		231.25		449.5		fly 33	79		30		fly 33	0.40334		0.36072		0.31673		0.43679		fly 33	0.2963		0.08953		0.32204		0.14953		fly 33	1.3836		1.7163		1.8234		1.6315
		fly 34	200.5		486		34.25		482		fly 34	88.5		26.5		fly 34	0.43887		0.49902		0.19054		0.50481		fly 34	0.32703		0.13333		0.56941		0.1357		fly 34	1.471		1.4629		2.1525		1.6328
		fly 35	238.75		370.75		131		300.25		fly 35	157.75		106.5		fly 35	0.15012		0.32238		0.077541		0.17006		fly 35	0.19646		0.15885		0.23191		0.15862		fly 35	2.1147		1.8644		2.2298		2.1706
		fly 36	362.5		224		196.25		189.5		fly 36	25.75		109.25		fly 36	0.3218		0.36422		0.17822		0.33364		fly 36	0.18433		0.31357		0.27415		0.32683		fly 36	1.6104		1.4402		1.9949		1.6061
		fly 37	148.75		450.25		183.75		176.25		fly 37	155		19		fly 37	0.19053		0.44834		0.14563		0.23019		fly 37	0.34022		0.15816		0.24941		0.33337		fly 37	2.0349		1.4649		2.2377		1.5787
		fly 38	247		171.25		214.5		74		fly 38	65		154.5		fly 38	0.30661		0.20959		0.13468		0.14332		fly 38	0.27327		0.32055		0.20617		0.45577		fly 38	1.7512		2.5234		2.5258		2.471
		fly 39	28.5		299		131		77.5		fly 39	208.75		8.25		fly 39	0.1529		0.44808		0.14183		0.2779		fly 39	0.53963		0.23665		0.33199		0.48656		fly 39	1.9735		1.6679		2.2199		1.6943
		fly 40	12		423.25		11		376		fly 40	257.5		28.5		fly 40	0.26249		0.40614		0.15372		0.26741		fly 40	0.66525		0.16006		0.78048		0.16166		fly 40	1.8415		1.5844		1.85		1.7693
		fly 41	135		484.5		174.5		494.25		fly 41	90.25		20		fly 41	0.33081		0.44757		0.20177		0.39739		fly 41	0.40094		0.13061		0.29224		0.11674		fly 41	1.6086		1.6574		1.9109		1.6626
		fly 42	229.25		373		83		359.75		fly 42	42.25		45.25		fly 42	0.41129		0.31422		0.17218		0.25354		fly 42	0.30106		0.16451		0.42274		0.15771		fly 42	1.7071		1.7103		2.1818		1.7759
		fly 43	213.75		143.5		266		310.5		fly 43	65.75		95.25		fly 43	0.44945		0.39776		0.24146		0.44035		fly 43	0.32138		0.40177		0.2237		0.24873		fly 43	1.4738		1.6088		2.006		1.5001
		fly 44	318.25		250.75		108.75		91.75		fly 44	18		75		fly 44	0.53181		0.35235		0.23826		0.22526		fly 44	0.25096		0.27699		0.40393		0.46682		fly 44	1.427		1.634		1.8429		1.6579
		fly 45	395		338.25		435.5		308.75		fly 45	67.75		91.25		fly 45	0.45738		0.25467		0.37445		0.29594		fly 45	0.1725		0.16716		0.13606		0.21375		fly 45	1.5039		2.0894		1.8206		2.0131
		fly 46	229		507		354.5		526		fly 46	144.75		24.75		fly 46	0.18946		0.57649		0.11642		0.41218		fly 46	0.23857		0.13234		0.095521		0.10323		fly 46	2.1746		1.5775		2.8133		1.8011
		fly 47	262.5		255		170.75		484.5		fly 47	52.25		68		fly 47	0.55987		0.24054		0.41742		0.29731		fly 47	0.29447		0.24321		0.37478		0.10721		fly 47	1.3933		1.8122		1.7866		1.8263
		fly 48	337.25		482.75		185		559.5		fly 48	48.75		17.75		fly 48	0.31422		0.38588		0.1627		0.49004		fly 48	0.19931		0.10694		0.24416		0.082925		fly 48	1.9315		1.7108		2.2736		1.5941
	S3F Fig		Sleep (min)											Latency (min)						P[doze]											P[wake]											Activity per active min
			Daytime					Nighttime						ZT0						Daytime					Nighttime						Daytime					Nighttime						Daytime					Nighttime
			wt	nf1/+	inc2	inc2;nf1/+		wt	nf1/+	inc2	inc2;nf1/+			wt	nf1/+	inc2	inc2;nf1/+			wt	nf1/+	inc2	inc2;nf1/+		wt	nf1/+	inc2	inc2;nf1/+			wt	nf1/+	inc2	inc2;nf1/+		wt	nf1/+	inc2	inc2;nf1/+			wt	nf1/+	inc2	inc2;nf1/+		wt	nf1/+	inc2
		fly 1	604.5	551.25	331.25	432.5		537.25	673.75	228	455.25		fly 1	12.5	20.25	97.25	79.5		fly 1	0.40929	0.28903	0.13005	0.23986		0.26713	0.23881	0.18015	0.26804		fly 1	0.050436	0.061503	0.11241	0.10493		0.065036	0.01138	0.22232	0.11618		fly 1	1.9435	2.3455	2.6137	2.1319		2.0996	2.0994	2.8205
		fly 2	348.75	502.75	299.25	665.75		497.5	599.25	133.25	462.5		fly 2	146	60	113.75	1		fly 2	0.27262	0.28552	0.20029	0.78678		0.23527	0.16723	0.14839	0.68791		fly 2	0.1723	0.08227	0.18603	0.043418		0.073783	0.028927	0.31493	0.16417		fly 2	2.0006	2.1167	1.9008	3.2167		2.006	2.3597	2.003
		fly 3	497	436	232.5	250.25		593.25	615.5	35.25	161		fly 3	66	94	103.75	55.25		fly 3	0.3504	0.29378	0.33118	0.48907		0.23443	0.15146	0.17494	0.28435		fly 3	0.09226	0.11926	0.29969	0.30132		0.037491	0.023517	0.53912	0.35922		fly 3	1.9258	2.0173	1.7961	1.5126		2.1812	2.6058	2.3544
		fly 4	432.5	543	340.25	420		570.5	656.25	108	490.25		fly 4	108.5	19.25	60.5	99.75		fly 4	0.28789	0.4694	0.31344	0.23711		0.084314	0.35958	0.15631	0.23287		fly 4	0.12071	0.089708	0.1937	0.10919		0.019987	0.023054	0.39722	0.077229		fly 4	2.3271	1.8507	1.7614	1.8534		3.6891	2.5776	2.3352
		fly 5	397.25	487	300.75	382.5		612.5	637.25	136	586.25		fly 5	92	101.75	129.75	92		fly 5	0.23208	0.33764	0.11592	0.4812		0.27246	0.16917	0.22774	0.36255		fly 5	0.12202	0.095564	0.12385	0.19472		0.035005	0.016178	0.35941	0.060568		fly 5	2.4291	2.21	2.7916	1.37		2.1692	2.8342	2.5925
		fly 6	512.75	536	373	360.75		556.25	620.75	122.5	306		fly 6	51	25.5	115.25	161.5		fly 6	0.35419	0.33673	0.10942	0.15685		0.21932	0.1708	0.050435	0.13091		fly 6	0.082578	0.076577	0.085754	0.10779		0.049437	0.022099	0.18267	0.1267		fly 6	2.4963	2.2411	2.7496	1.9231		2.6769	2.3201	3.2499
		fly 7	459.75	516.5	476.5	544.25		566.25	652.75	525.5	581.5		fly 7	28	14.75	14.75	46.5		fly 7	0.31868	0.24767	0.63124	0.47712		0.2731	0.24644	0.61465	0.35757		fly 7	0.11322	0.078378	0.13953	0.083026		0.052565	0.022236	0.11385	0.059621		fly 7	2.1655	1.9931	1.9988	1.7413		2.2068	2.4959	2.0485
		fly 8	373.25	410.5	426.25	313.25		348.75	627.5	217.5	268.25		fly 8	107	89.75	111	149.5		fly 8	0.20126	0.34292	0.25409	0.26224		0.17364	0.20383	0.1763	0.24946		fly 8	0.13028	0.14684	0.12224	0.19069		0.12494	0.025521	0.23493	0.21805		fly 8	2.2541	1.7076	1.9051	1.5528		2.458	2.4632	2.0386
		fly 9	563.5	483.25	22	300.25		632.75	611.5	35.75	294.75		fly 9	54	30.25	320.5	193		fly 9	0.37624	0.39394	0.14833	0.10599		0.23263	0.2907	0.076967	0.065735		fly 9	0.065086	0.10763	0.6406	0.11868		0.024696	0.035836	0.57798	0.081705		fly 9	2.0978	1.9779	1.9289	1.8513		2.9771	1.9265	2.4756
		fly 10	562.75	476.75	313.5	520.75		586.25	620.75	179.75	566.25		fly 10	20	92	133.75	26		fly 10	0.27395	0.30109	0.26612	0.47064		0.16344	0.30752	0.25463	0.45191		fly 10	0.055255	0.099777	0.19618	0.10459		0.029288	0.036241	0.31308	0.079575		fly 10	2.4072	2.0703	1.8296	1.5658		2.3732	2.3075	2.035
		fly 11	410	515.5	461.75	422		511.5	589.75	395.25	120.75		fly 11	16.5	24.25	34.25	32		fly 11	0.45479	0.35803	0.31034	0.24185		0.44413	0.3119	0.27578	0.16486		fly 11	0.16618	0.088544	0.11112	0.12019		0.10067	0.054077	0.13911	0.36112		fly 11	2.0085	2.0161	2.165	1.8446		1.7599	1.9138	2.2202
		fly 12	466.75	475	167.5	227.5		562	645	150.5	99.25		fly 12	28	24	22.25	148		fly 12	0.35612	0.29712	0.29555	0.31252		0.29241	0.24676	0.21265	0.1431		fly 12	0.1134	0.098179	0.3823	0.28861		0.058261	0.022102	0.35692	0.38689		fly 12	2.0425	2.0366	1.7469	1.9611		2.1994	2.1646	1.8614
		fly 13	393	424.75	361.25	540.5		492.5	606.5	410	484.25		fly 13	93.75	71.75	80.5	23.5		fly 13	0.21848	0.33626	0.1922	0.43194		0.18946	0.254	0.21955	0.4199		fly 13	0.1207	0.13065	0.12832	0.081693		0.068645	0.034942	0.11205	0.12239		fly 13	2.2075	1.8467	2.1348	1.8619		2.4539	2.1625	2.3838
		fly 14	394.75	512.5	374	280.75		497	559.25	159.75	94		fly 14	72	52	94.75	87.5		fly 14	0.25445	0.34744	0.19903	0.24149		0.21965	0.13406	0.093845	0.16558		fly 14	0.13736	0.08826	0.12721	0.19617		0.070887	0.031282	0.21332	0.43369		fly 14	2.2047	2.2151	2.1284	1.8441		2.1798	3.2136	2.618
		fly 15	448	439.75	480.75	545.75		544.75	527.75	160.25	458.75		fly 15	71.5	38.75	59.75	2.25		fly 15	0.21458	0.29602	0.093561	0.65362		0.19001	0.23547	0.060497	0.44915		fly 15	0.089873	0.1213	0.043284	0.10828		0.049863	0.059568	0.16892	0.14838		fly 15	2.1441	2.2468	2.7094	1.4477		2.4097	2.4493	3.0082
		fly 16	468.25	442	296.25	478.5		563.75	615	174.25	374.25		fly 16	37.25	76.5	151.75	49		fly 16	0.20592	0.39243	0.14088	0.3503		0.28691	0.28184	0.10607	0.43683		fly 16	0.080416	0.13422	0.15091	0.10869		0.060701	0.035738	0.22338	0.19134		fly 16	2.5735	2.0065	2.4324	2.183		2.6619	1.8163	3.1428
		fly 17	360.25	373.25	265.25	5.25		596	547	83.25	0		fly 17	159	120.25	187.25	883		fly 17	0.27652	0.12987	0.094057	0.19151		0.18494	0.18632	0.060434	0.031947		fly 17	0.16025	0.093642	0.12478	0.70669		0.031974	0.046068	0.29123	0.82113		fly 17	1.8916	2.4557	3.2548	1.943		2.4432	3.4076	3.4982
		fly 18	489	508	276	454.25		543.75	615	124.25	504		fly 18	91.5	19	151.5	35.25		fly 18	0.28365	0.45114	0.2348	0.4255		0.13051	0.33065	0.20286	0.31776		fly 18	0.087654	0.1092	0.21615	0.1354		0.037538	0.039426	0.37989	0.087377		fly 18	1.9802	1.9202	1.8801	1.8182		2.3788	2.0452	2.0551
		fly 19	492.5	498.25	437.5	315.25		595	647	315.75	0		fly 19	46.25	45.25	91	157.75		fly 19	0.21099	0.27294	0.23902	0.21526		0.19192	0.16749	0.29542	0.028006		fly 19	0.073077	0.086569	0.10286	0.16641		0.030958	0.013687	0.19206	0.91491		fly 19	2.27	1.8212	2.115	1.749		2.3425	2.1838	1.9917
		fly 20	446	382.75	336	483.75		559.25	582	187.25	561.25		fly 20	81.25	91	136	53.75		fly 20	0.19996	0.22268	0.14042	0.39682		0.23686	0.17776	0.15672	0.47901		fly 20	0.093511	0.12945	0.12025	0.1099		0.051886	0.032369	0.25459	0.086291		fly 20	2.4968	2.2032	2.2511	1.8198		2.3861	2.8519	2.5103
		fly 21	431.5	507	360.75	278.25		547.5	657.25	26.75	133.75		fly 21	63.75	22	108.75	126.5		fly 21	0.2995	0.45482	0.19432	0.38187		0.32959	0.38967	0.091416	0.1556		fly 21	0.12707	0.10594	0.12999	0.25491		0.067009	0.021754	0.65329	0.32438		fly 21	2.146	2.1545	2.4715	1.8608		2.1534	1.6984	2.5375
		fly 22	378.5	345.5	213.75	380.75		527.25	649	23	52.5		fly 22	109.25	46.25	143.5	88		fly 22	0.23507	0.27453	0.1002	0.34032		0.12434	0.22051	0.038771	0.3185		fly 22	0.13905	0.17325	0.17426	0.17597		0.039471	0.019967	0.44316	0.54418		fly 22	2.039	1.6601	2.8988	2.0379		2.3283	2.0229	3.0397
		fly 23	445.25	488.25	8.5	410.5		568.75	637.5	32.25	470.75		fly 23	61	34	726.5	80		fly 23	0.16201	0.34288	0.14392	0.3206		0.12212	0.27293	0.22926	0.1605		fly 23	0.077081	0.097848	0.7188	0.14116		0.028127	0.027215	0.61796	0.070773		fly 23	2.3739	2.2015	2.1577	1.7736		2.4582	2.2464	2.3628
		fly 24	351.5	455.75	347.5	383.25		509.25	636.75	276	231.75		fly 24	80	83.5	123	30		fly 24	0.21121	0.30668	0.24183	0.40567		0.21609	0.19049	0.25202	0.29727		fly 24	0.14303	0.11072	0.15828	0.19091		0.061198	0.019217	0.21823	0.2771		fly 24	2.0841	2.041	1.8053	1.9778		2.2924	2.6659	1.9071
		fly 25	563	495.25	215.5	378.25		611.75	620.75	314.5	265		fly 25	13.75	50.75	219.5	134.5		fly 25	0.418	0.27624	0.22289	0.15262		0.20079	0.23921	0.15764	0.10581		fly 25	0.070012	0.087653	0.26674	0.1033		0.028934	0.028379	0.14341	0.15157		fly 25	2.5676	1.7324	1.701	1.8841		2.9332	2.1744	1.9528
		fly 26	456.75	650.75	384.5	509.25		474.75	676.25	258.75	513.75		fly 26	102	17.5	109.75	80.75		fly 26	0.18845	0.44169	0.22789	0.3897		0.14927	0.22944	0.22136	0.27129		fly 26	0.078701	0.030588	0.12772	0.094476		0.058889	0.009936	0.21314	0.084467		fly 26	2.24	1.3835	2.3399	1.6685		2.4263	2.27	2.0424
		fly 27	578.25	397.75	337.5	493.25		584.25	591	253.25	500.75		fly 27	40	188.5	81	75.75		fly 27	0.3503	0.20786	0.33438	0.21664		0.19699	0.17447	0.26158	0.29255		fly 27	0.056552	0.12104	0.19338	0.071765		0.035354	0.035575	0.24468	0.087832		fly 27	2.0827	1.9025	1.9567	1.998		2.6757	2.3624	1.8311
		fly 28	542.75	430.25	538.5	224		582.25	443.75	459.25	105.25		fly 28	26.5	103.5	5.75	86.75		fly 28	0.36666	0.13692	0.66137	0.35087		0.19022	0.14183	0.55225	0.14258		fly 28	0.076595	0.073213	0.1092	0.29698		0.037328	0.066687	0.14699	0.37396		fly 28	2.0579	2.105	1.8962	1.7345		2.2825	3.0464	2.1262
		fly 29	438.75	519.5	313.75	448.75		508.25	636.25	52.5	418.25		fly 29	53	42.75	121.75	114		fly 29	0.3095	0.34297	0.22835	0.29852		0.30755	0.24444	0.10394	0.21749		fly 29	0.12192	0.084244	0.18375	0.11014		0.086021	0.024202	0.48812	0.10444		fly 29	1.9606	1.8273	2.2231	2.0734		1.9533	2.7936	2.5576
		fly 30	456.25	578	495.25	316.5		595	639	106.5	366.75		fly 30	34.5	32.75	54.5	96		fly 30	0.33476	0.38136	0.3432	0.36897		0.21255	0.30197	0.40819	0.25539		fly 30	0.12037	0.058138	0.095284	0.22285		0.033727	0.030015	0.45197	0.15445		fly 30	2.1154	2.4089	1.5534	1.8345		2.4992	2.3693	1.7905
		fly 31	420.75	393	345.5	513		590.75	603.5	213.25	385		fly 31	50.5	15.25	51.25	13		fly 31	0.30896	0.17745	0.39386	0.6641		0.20508	0.21632	0.24767	0.41613		fly 31	0.13078	0.10662	0.20299	0.1221		0.035637	0.034484	0.28955	0.17583		fly 31	1.7773	2.2846	1.9614	1.4125		1.9839	2.7743	2.2171
		fly 32	291.75	478.75	252.75	221.75		523.5	622.25	62.25	223		fly 32	86.5	80.25	122.25	233.25		fly 32	0.30217	0.23687	0.25775	0.10619		0.33475	0.059577	0.15352	0.078316		fly 32	0.22057	0.087245	0.24691	0.16188		0.081987	0.008385	0.47495	0.16462		fly 32	1.8152	2.1473	1.9665	2.3421		2.0564	3.5147	2.0663
		fly 33	501.25	565.75	349.75	170.75		574.25	595.5	146.75	5.25		fly 33	37.75	21.25	81.5	122.25		fly 33	0.36251	0.31796	0.23926	0.24275		0.22254	0.20197	0.20688	0.049483		fly 33	0.094938	0.058489	0.15593	0.32976		0.041323	0.032848	0.35312	0.69345		fly 33	2.1924	2.4442	2.0158	1.8419		2.3496	2.7566	2.2266
		fly 34	461.5	508	440.75	500.5		558.25	603	306	493.25		fly 34	54.25	30.75	54.75	24.25		fly 34	0.31921	0.44066	0.25571	0.65569		0.23493	0.3534	0.25695	0.45965		fly 34	0.11137	0.10607	0.10971	0.13725		0.04894	0.047596	0.19536	0.11593		fly 34	2.3693	1.6376	1.8124	1.604		2.7542	1.9633	2.1033
		fly 35	582	427.25	424	437.75		617.25	541.25	264.75	339.75		fly 35	10.75	149.75	46	100.75		fly 35	0.54819	0.18748	0.25419	0.34041		0.30041	0.15517	0.23843	0.25721		fly 35	0.072149	0.10037	0.12381	0.1268		0.039105	0.041004	0.22179	0.17319		fly 35	2.112	2.4538	1.9572	1.4663		2.5015	3.3733	2.0027
		fly 36	569.25	453.25	252	692.5		645.25	639	82.5	704		fly 36	10.75	38.5	80.75	1		fly 36	0.38818	0.28842	0.41397	0.64937		0.27852	0.21307	0.26039	0.6137		fly 36	0.066067	0.11276	0.28118	0.015085		0.023991	0.02152	0.46681	0.008179		fly 36	1.9306	2.1789	1.6355	1.5804		2.1431	2.398	1.9514
		fly 37	456.75	414.5	466.5	434.25		633.75	572.75	415.5	298.25		fly 37	70.5	147.75	76.75	68.75		fly 37	0.24387	0.22065	0.2867	0.48633		0.29649	0.16996	0.29957	0.32026		fly 37	0.095673	0.1145	0.1026	0.15503		0.02896	0.035437	0.13651	0.22263		fly 37	2.5065	2.2254	1.8608	1.6671		2.5701	2.8436	2.2034
		fly 38	586.25	549	412.75	464.75		574	613.5	37	473.75		fly 38	49.75	32	104.75	116.25		fly 38	0.2209	0.47657	0.11554	0.13357		0.099343	0.24645	0.16841	0.15244		fly 38	0.038868	0.078485	0.070836	0.05805		0.021766	0.031091	0.53355	0.066416		fly 38	2.4062	1.6918	2.3844	2.6353		3.453	2.2407	1.9411
		fly 39	448.5	497.75	323	98		549	637.25	308.5	50		fly 39	53.5	43.25	129.75	154.25		fly 39	0.34578	0.31755	0.24371	0.42497		0.26997	0.3288	0.22864	0.15563		fly 39	0.12101	0.094446	0.17948	0.46863		0.06008	0.033333	0.17991	0.55203		fly 39	2.3131	1.8085	1.8773	1.6357		2.2958	1.9363	1.8768
		fly 40	474.5	470	187.25	476.25		485.5	580.5	78.25	129.5		fly 40	63.5	45.75	150.75	68.75		fly 40	0.31923	0.37828	0.16417	0.37239		0.23317	0.21526	0.13187	0.43103		fly 40	0.10597	0.11625	0.24295	0.11372		0.078684	0.039268	0.39427	0.43862		fly 40	2.2735	1.8397	2.0753	1.6335		2.4442	2.2272	2.3902
		fly 41	569.25	497	253.5	502		569	621	76.5	356.75		fly 41	26.75	72	96.25	89		fly 41	0.3194	0.35895	0.28749	0.33335		0.19145	0.28014	0.26742	0.24559		fly 41	0.060043	0.099388	0.2469	0.091544		0.037616	0.033195	0.47331	0.15027		fly 41	2.0054	1.8303	1.8222	1.7229		2.6024	2.7547	1.6489
		fly 42	395.75	585.75	100.25	516.5		439.75	631.75	50.25	608		fly 42	148.25	41	196.75	40.25		fly 42	0.32919	0.47697	0.17912	0.40724		0.29749	0.16346	0.097727	0.24332		fly 42	0.16023	0.062625	0.39095	0.095392		0.11882	0.017952	0.46017	0.034625		fly 42	1.8176	2.1336	1.9961	1.7148		2.1641	2.3744	2.3506
		fly 43	419.5	489.75	516.25	292.5		512.75	547	365.25	119.5		fly 43	89	106.25	29.5	19.5		fly 43	0.3091	0.23544	0.39943	0.61334		0.33158	0.15437	0.29522	0.47885		fly 43	0.13243	0.079237	0.10186	0.27338		0.086667	0.041295	0.17062	0.42858		fly 43	1.9241	2.1121	1.8225	2.0069		1.9907	2.9922	2.0979
		fly 44	470.25	502	162.25	417		572.5	645.75	150.75	309.25		fly 44	92	103.75	129.5	115.75		fly 44	0.34918	0.3411	0.39484	0.30218		0.32206	0.21559	0.23897	0.22363		fly 44	0.11033	0.08741	0.39125	0.13465		0.057675	0.021636	0.42898	0.16856		fly 44	1.9317	2.013	1.4859	1.8611		2.3529	2.583	1.828
		fly 45	451	386.75	81.75	279.75		551.25	525	30.5	46.25		fly 45	58.5	132	242.5	73.5		fly 45	0.13832	0.17414	0.15613	0.44752		0.19808	0.14878	0.12993	0.30917		fly 45	0.070502	0.11882	0.45241	0.2511		0.045445	0.050103	0.64782	0.55074		fly 45	2.4279	2.2677	2.017	1.6832		2.3797	3.018	1.9536
		fly 46	329.75	426	554.75	442.75		546.25	617.75	528.5	443.5		fly 46	115.75	65.25	7.5	58.25		fly 46	0.25181	0.30351	0.40278	0.29855		0.30682	0.16167	0.35264	0.22525		fly 46	0.18309	0.13009	0.073733	0.12265		0.066528	0.022779	0.082618	0.099771		fly 46	2.5527	2.3112	2.0436	1.9909		2.3525	2.474	1.8497
		fly 47	455.25	455.5	377.25	287.5		582.25	607	313	256.25		fly 47	65.5	104	46.5	22.75		fly 47	0.32731	0.29357	0.35595	0.49733		0.27359	0.10386	0.32295	0.3422		fly 47	0.11906	0.11138	0.16918	0.27946		0.050899	0.017586	0.21244	0.27139		fly 47	2.1878	1.8749	1.6961	1.8732		2.223	2.6477	2.0398
		fly 48	565.75	606	222.5	415.75		520	633.75	145	348		fly 48	55.25	15.5	48.25	29.75		fly 48	0.22333	0.4922	0.29716	0.56324		0.14901	0.32314	0.3215	0.39552		fly 48	0.046422	0.05668	0.28735	0.18125		0.048104	0.032147	0.38208	0.20527		fly 48	2.4015	1.7276	1.7865	1.5512		2.5119	2.1324	1.9337
		fly 49	496.25	504.75	489.75	304.25		612.5	578	176.5	307.25		fly 49	48.25	89.75	35.25	114.5		fly 49	0.31165	0.33253	0.42602	0.29843		0.18968	0.20671	0.40191	0.38693		fly 49	0.09906	0.092103	0.11892	0.21084		0.026113	0.039169	0.3708	0.22503		fly 49	2.6173	1.8818	1.6448	1.8106		2.3116	2.8654	1.6734
		fly 50	581.75	554.25	361.5	373.5		625.5	593.5	165.25	488		fly 50	29	53	141.75	54.25		fly 50	0.50196	0.32583	0.12119	0.3212		0.39185	0.20383	0.19868	0.22728		fly 50	0.070307	0.06561	0.097788	0.16284		0.03988	0.034831	0.31383	0.074301		fly 50	2.5038	2.0926	2.6491	1.7666		2.1163	2.6791	2.1977
		fly 51	506	476.25	456.25	456.25		513	656.5	229.25	360		fly 51	59.25	62.25	79.25	13.25		fly 51	0.33171	0.24019	0.25223	0.4911		0.24015	0.26625	0.29066	0.40152		fly 51	0.091274	0.088097	0.10474	0.14224		0.069182	0.018092	0.25782	0.19875		fly 51	2.1663	2.398	2.0771	2.6278		2.0326	2.7162	1.9128
		fly 52	522	564.5	444	456		578	611.25	342.25	106.75		fly 52	39.5	35.75	13.25	30.25		fly 52	0.16113	0.38244	0.4591	0.79576		0.16121	0.24469	0.47865	0.46256		fly 52	0.051443	0.062271	0.14406	0.16753		0.035699	0.032484	0.22485	0.50428		fly 52	2.3677	1.5263	1.7671	1.4055		2.7933	2.2491	1.7769
		fly 53	508.75	555.75	377.75	293.25		582.25	549.25	196.25	15.25		fly 53	20.5	50.25	138.25	101.25		fly 53	0.25254	0.22618	0.21658	0.31841		0.22614	0.1041	0.23093	0.1778		fly 53	0.081058	0.050486	0.13598	0.22643		0.042059	0.028598	0.30351	0.64452		fly 53	2.2174	1.8216	1.8767	1.9887		2.1032	2.8609	1.9021
		fly 54	565.75	536.5	52.25	402.25		587	666.25	11.5	304.25		fly 54	31.75	28.5	166	132.5		fly 54	0.16702	0.19826	0.28546	0.1672		0.16107	0.15991	0.21595	0.12111		fly 54	0.040135	0.052987	0.54006	0.09959		0.031666	0.010236	0.64453	0.12759		fly 54	2.9476	1.942	1.7508	2.0376		3.0874	2.5618	1.8845
		fly 55	540	499	404.5	428.5		528.25	659	382.25	270.25		fly 55	56.5	72	102.75	79.75		fly 55	0.24049	0.18937	0.2396	0.3193		0.1517	0.13717	0.28055	0.23915		fly 55	0.057957	0.065078	0.12546	0.13443		0.045254	0.011403	0.14602	0.21495		fly 55	2.8314	2.3077	1.9702	1.7537		3.448	2.8738	1.9576
		fly 56	524.75	456.25	407.75	442		516.5	558	288.5	530.25		fly 56	71.75	90	112	88.5		fly 56	0.27214	0.29754	0.16558	0.19626		0.22052	0.20804	0.17475	0.15046		fly 56	0.07284	0.1117	0.094601	0.090558		0.064352	0.042149	0.17545	0.044123		fly 56	1.9624	1.9894	2.1538	2.3254		2.0531	2.411	2.4043
		fly 57	565.5	467	86.5	273.25		582	624.25	30	406		fly 57	29.25	23.5	263	89.5		fly 57	0.39094	0.34087	0.21069	0.38465		0.19624	0.22882	0.05215	0.50267		fly 57	0.067742	0.11446	0.43323	0.26705		0.03733	0.026999	0.43339	0.17203		fly 57	1.8779	1.9268	2.0548	2.0894		2.3884	2.5345	3.3252
		fly 58	412.75	429.75	449.25	510.5		558.25	453.75	317	552		fly 58	149.5	73.75	103	82.75		fly 58	0.19961	0.1322	0.17596	0.32368		0.098789	0.12678	0.18535	0.22141		fly 58	0.10575	0.086555	0.085348	0.084904		0.028281	0.063027	0.15421	0.051644		fly 58	2.1187	2.5023	1.9572	1.7396		3.2009	2.7341	2.0672
		fly 59	561	487.75	488.25	387.5		517.75	645.5	288.25	298.5		fly 59	34.25	92.25	41.25	151.5		fly 59	0.28299	0.31313	0.24654	0.099426		0.10741	0.23901	0.19745	0.18516		fly 59	0.058805	0.094206	0.080392	0.070007		0.036932	0.020964	0.18344	0.18466		fly 59	2.689	1.7958	1.9873	2.3275		2.9771	2.207	2.1191
		fly 60	400.5	443.75	467.25	472.75		479	585.75	549.5	448.25		fly 60	102.25	58.25	39.25	52.25		fly 60	0.20174	0.24427	0.30622	0.34215		0.14913	0.21698	0.23515	0.35365		fly 60	0.11485	0.10637	0.10519	0.1085		0.057914	0.039475	0.0574	0.13227		fly 60	2.4601	2.3189	2.1172	1.5584		2.4469	3.4795	2.7794
		fly 61	542.5	545.5	332.25	609		588	628	302.5	536.25		fly 61	37	17	159.25	4.5		fly 61	0.33389	0.47758	0.10414	0.87641		0.3085	0.15566	0.19301	0.70642		fly 61	0.070403	0.08557	0.096803	0.076773		0.049475	0.017152	0.1662	0.11229		fly 61	2.1522	2.1306	2.5813	1.2196		2.021	2.0294	2.57
		fly 62	547.75	458.25	294.25	534		616	561	170	420.75		fly 62	22.75	93	145.5	64.5		fly 62	0.37954	0.20533	0.19534	0.22141		0.20062	0.28759	0.21322	0.14443		fly 62	0.080837	0.081783	0.18503	0.058155		0.026474	0.056932	0.31719	0.080386		fly 62	2.0102	2.2309	2.1811	1.8576		2.0823	1.9604	2.1434
		fly 63	459	471.75		493.25		317.75	541.25		486.25		fly 63	99.5	109.5		48.5		fly 63	0.29478	0.14839		0.4319		0.10174	0.15856		0.33629		fly 63	0.10475	0.063757		0.11302		0.10212	0.041445		0.10996		fly 63	1.9635	2.6453		1.4379		2.3646	3.0935
		fly 64	582	539				621.25	559.5				fly 64	39.75	14				fly 64	0.38314	0.19233				0.30999	0.23873				fly 64	0.062893	0.054232				0.033915	0.051438				fly 64	2.8212	2.5791				2.2	2.3939
		fly 65	470	182.25				484.5	538.5				fly 65	115	86.25				fly 65	0.16534	0.39898				0.10417	0.43161				fly 65	0.069965	0.35694				0.047178	0.086796				fly 65	2.7857	1.9582				3.0871	2.058
		fly 66	431.5	469				564	625.75				fly 66	57	61.25				fly 66	0.2787	0.46822				0.15936	0.25515				fly 66	0.11722	0.13264				0.037289	0.027951				fly 66	2.0017	1.8666				2.4546	2.1019
		fly 67	431.5	487.75				541.5	507.75				fly 67	110.25	101.75				fly 67	0.25771	0.15796				0.17727	0.11214				fly 67	0.11221	0.061891				0.04762	0.041066				fly 67	2.6049	2.4954				2.7828	2.5484
		fly 68	617.25	533				518.25	652.5				fly 68	39.25	46.5				fly 68	0.27802	0.35108				0.12617	0.26822				fly 68	0.036923	0.080559				0.039914	0.023031				fly 68	2.3462	2.2676				2.3616	2.9114
		fly 69	536.25	419.25				595.5	545.5				fly 69	36	54.75				fly 69	0.38844	0.35435				0.27078	0.2122				fly 69	0.081254	0.14773				0.040395	0.048431				fly 69	2.2685	1.8856				2.2344	2.1035
		fly 70	581.25	564				611.5	620.5				fly 70	33.5	25.75				fly 70	0.26296	0.33027				0.21196	0.25812				fly 70	0.052197	0.062136				0.030268	0.030435				fly 70	2.4644	2.1862				2.8111	2.0715
		fly 71	559.25	261.75				639.25	562.5				fly 71	30.75	217.5				fly 71	0.26057	0.22512				0.26483	0.18408				fly 71	0.054714	0.25459				0.024845	0.040983				fly 71	2.678	1.9645				2.1141	2.6122
		fly 72		482.25					651				fly 72		74.25				fly 72		0.34646					0.25658				fly 72		0.1099					0.021611				fly 72		2.0639					3.1141
		fly 73		560.25					598.25				fly 73		110.25				fly 73		0.18853					0.10328				fly 73		0.044341					0.018659				fly 73		2.1329					2.1674
		fly 74		457.25					574.5				fly 74		122.75				fly 74		0.14581					0.10837				fly 74		0.064465					0.02453				fly 74		2.4033					3.1795
		fly 75		528.25					518.25				fly 75		24.5				fly 75		0.27113					0.15414				fly 75		0.070823					0.048593				fly 75		2.1099					2.2751
		fly 76		485.5					601				fly 76		77.5				fly 76		0.37307					0.2792				fly 76		0.10702					0.039916				fly 76		1.9665					2.4679
		fly 77		586.25					602.25				fly 77		24.5				fly 77		0.26258					0.23984				fly 77		0.047723					0.03445				fly 77		2.3623					2.2016
		fly 78		447					599.5				fly 78		91.75				fly 78		0.3661					0.25114				fly 78		0.12677					0.038253				fly 78		1.9565					2.4539
		fly 79		549.5					608				fly 79		42.5				fly 79		0.26089					0.10971				fly 79		0.06106					0.017847				fly 79		2.7143					2.7602
		fly 80		560.5					625.25				fly 80		10.25				fly 80		0.41044					0.31834				fly 80		0.072166					0.03574				fly 80		1.8223					1.9617
	S3G Fig		Sleep (min)									Latency (min)					P[doze]									P[wake]									Activity per active min
			Daytime				Nighttime					ZT0					Daytime				Nighttime					Daytime				Nighttime					Daytime				Nighttime
			wt	PKA.R1c/+	PKA.R1MB/+		wt	PKA.R1c/+	PKA.R1MB/+			wt	PKA.R1c/+	PKA.R1MB/+			wt	PKA.R1c/+	PKA.R1MB/+		wt	PKA.R1c/+	PKA.R1MB/+			wt	PKA.R1c/+	PKA.R1MB/+		wt	PKA.R1c/+	PKA.R1MB/+			wt	PKA.R1c/+	PKA.R1MB/+		wt	PKA.R1c/+	PKA.R1MB/+
		fly 1	383.333	437.667	392.333		540	611.667	599.667		fly 1	129.333	48.6667	106.333		fly 1	0.17737	0.24282	0.15342		0.0879	0.13272	0.1274		fly 1	0.11404	0.10892	0.098568		0.02597	0.017525	0.019505		fly 1	2.3185	2.3782	2.2272		3.2288	3.1934	3.3045
		fly 2	511.667	458	441.667		559.333	599.333	554		fly 2	107	91.3333	95.3333		fly 2	0.18509	0.14543	0.27473		0.093895	0.1273	0.1116		fly 2	0.059508	0.067941	0.10908		0.025045	0.023639	0.02701		fly 2	2.6225	2.527	2.0456		3.077	3.0902	2.8925
		fly 3	393.667	446.333	498.333		564	566.333	598.333		fly 3	53.3333	75.3333	57.3333		fly 3	0.28208	0.22274	0.27584		0.17945	0.19727	0.13716		fly 3	0.1285	0.092734	0.087285		0.04299	0.041049	0.02463		fly 3	2.0224	2.0817	1.8827		2.6883	2.706	2.3364
		fly 4	384	455.667	555		520.667	579.667	446		fly 4	108.333	112	88.3333		fly 4	0.25424	0.10748	0.26449		0.26366	0.072566	0.15045		fly 4	0.14222	0.052516	0.061687		0.072843	0.01608	0.074514		fly 4	2.3954	3.0644	2.4311		2.5962	3.5697	2.3894
		fly 5	540	362.667	519.667		532	381.667	655		fly 5	26.3333	154.667	71.6667		fly 5	0.49052	0.17443	0.16449		0.25496	0.10756	0.039129		fly 5	0.086321	0.1183	0.052719		0.064064	0.077466	0.003038		fly 5	2.1321	2.4917	2.8117		2.2034	3.1456	3.3188
		fly 6	480.333	339	426.333		521.667	548.333	524.333		fly 6	99.3333	169.333	112.667		fly 6	0.15093	0.17817	0.11041		0.15997	0.11235	0.12256		fly 6	0.059026	0.1393	0.063856		0.050778	0.032704	0.039167		fly 6	2.5036	2.0718	2.7365		3.2737	3.0694	3.3521
		fly 7	463.333	474.667	427.333		378	636	625		fly 7	95.6667	18.6667	96.3333		fly 7	0.11423	0.46266	0.33302		0.1132	0.3301	0.094697		fly 7	0.053058	0.1229	0.1303		0.082125	0.031259	0.013207		fly 7	2.8849	2.2531	1.7872		2.6784	2.2127	2.412
		fly 8	446.667	254.333	462.667		561.667	335.667	528.667		fly 8	35.3333	180.333	94		fly 8	0.44497	0.093606	0.23279		0.29227	0.1703	0.11631		fly 8	0.1358	0.1337	0.09034		0.056093	0.14706	0.036636		fly 8	2.3754	2.7087	2.0382		1.8754	2.5488	2.6345
		fly 9	502	483.667	502.667		588.333	599	534.667		fly 9	77.3333	71.6667	72		fly 9	0.19827	0.23807	0.20486		0.13169	0.1111	0.092127		fly 9	0.065466	0.088664	0.069611		0.026116	0.020295	0.030547		fly 9	2.5753	2.4908	2.5809		2.6307	3.3391	3.0877
		fly 10	465.667	317	456.667		671.333	514	529.667		fly 10	29.6667	148	103		fly 10	0.50363	0.18336	0.19729		0.35446	0.13475	0.090079		fly 10	0.15215	0.16489	0.083715		0.01818	0.04552	0.031736		fly 10	1.9719	2.4289	2.129		2.2212	2.9231	2.5352
		fly 11	470	431.667	580.667		445	638	616.333		fly 11	112.333	106.333	54		fly 11	0.1973	0.12159	0.26318		0.12496	0.20233	0.093461		fly 11	0.079085	0.069281	0.048428		0.062303	0.021042	0.014541		fly 11	2.2824	2.458	2.7346		3.2845	3.2217	3.9457
		fly 12	499.333	513.667	524.667		652.333	600	618.333		fly 12	105	46	71.3333		fly 12	0.1367	0.26676	0.21368		0.12386	0.16125	0.18164		fly 12	0.0501	0.081248	0.059322		0.012381	0.027522	0.025974		fly 12	2.6938	2.3592	2.5637		3.3226	3.1332	3.8949
		fly 13	465.667	511.667	382.667		353	648.333	639.667		fly 13	118.333	79.6667	128.667		fly 13	0.11245	0.24717	0.13799		0.1054	0.1394	0.15898		fly 13	0.051987	0.071831	0.093583		0.089337	0.013755	0.016945		fly 13	2.4782	2.2694	2.4385		2.6234	3.2721	3.1533
		fly 14	384.333	481.333	402.667		633.333	599.333	587		fly 14	161.333	85.6667	127		fly 14	0.18699	0.26073	0.19729		0.11478	0.1178	0.095451		fly 14	0.11733	0.08652	0.1122		0.013562	0.022224	0.019539		fly 14	2.4928	2.0179	2.3428		3.9098	2.7053	3.2353
		fly 15	539.333	357.667	519		485	540	632		fly 15	89.3333	88.3333	65		fly 15	0.14301	0.18368	0.22553		0.065466	0.20409	0.1219		fly 15	0.039357	0.12997	0.063772		0.029632	0.052048	0.015726		fly 15	2.6916	1.8619	2.0027		2.6484	2.4483	2.4962
		fly 16	426	338.667	494.333		572.667	506.667	537		fly 16	36.3333	171.333	96.3333		fly 16	0.25051	0.20568	0.2745		0.23843	0.29171	0.16284		fly 16	0.11943	0.14807	0.083638		0.049315	0.083577	0.044382		fly 16	2.0708	1.9653	2.212		2.5241	2.4358	2.6487
		fly 17	525.333	474.667	404.333		546	657.667	508		fly 17	11.3333	70	108		fly 17	0.43388	0.13716	0.27104		0.33443	0.17489	0.12696		fly 17	0.089876	0.059978	0.13486		0.071236	0.015257	0.047171		fly 17	1.8316	2.8832	1.9796		2.2961	4.3738	2.9507
		fly 18	458.333	413.667	483		583	648.333	628.667		fly 18	90.6667	78	81.3333		fly 18	0.36256	0.14123	0.20747		0.25212	0.16492	0.19632		fly 18	0.12128	0.085722	0.075453		0.046637	0.014757	0.023559		fly 18	1.9077	2.3681	2.2762		2.1934	3.6963	3.1271
		fly 19	541.333	288	493.5		551	520.667	540.5		fly 19	69	126	85.75		fly 19	0.19837	0.19902	0.28521		0.11104	0.15066	0.20191		fly 19	0.050723	0.18403	0.089147		0.029903	0.049596	0.050838		fly 19	2.4132	2.1878	2.0143		3.288	2.9177	2.5813
		fly 20	386.333	472.667	455.75		548.667	588.667	541.25		fly 20	96.3333	56.6667	87.75		fly 20	0.30896	0.1702	0.24646		0.26433	0.11958	0.10264		fly 20	0.14846	0.070013	0.10086		0.06191	0.024698	0.030493		fly 20	2.1371	2.8309	1.9185		2.2584	3.1676	3.0306
		fly 21	430	472.667	411		591	556	559.25		fly 21	84.5	107.667	118.5		fly 21	0.30767	0.26641	0.33487		0.35209	0.1981	0.14533		fly 21	0.12267	0.090935	0.13867		0.05015	0.045123	0.034516		fly 21	2.1427	2.0924	1.7263		2.1503	2.6391	2.6121
		fly 22	540.75	528.667	436.75		613.5	643	523.5		fly 22	14.25	38.3333	93.25		fly 22	0.31678	0.24211	0.32281		0.50421	0.12122	0.16899		fly 22	0.068559	0.063854	0.12756		0.054173	0.012831	0.050404		fly 22	2.2557	2.251	1.9323		2.2889	2.5028	2.6198
		fly 23	489.75	494	420		632.75	487	600.25		fly 23	19.5	84	97.75		fly 23	0.34048	0.34599	0.13842		0.42678	0.19954	0.069498		fly 23	0.096954	0.098298	0.075788		0.039089	0.07458	0.012798		fly 23	2.2314	2.2683	2.0304		2.3458	2.5881	2.6187
		fly 24	244.5	469.333	418		485.25	630.333	517.5		fly 24	143.25	66	79		fly 24	0.19803	0.22884	0.15601		0.22074	0.069891	0.13032		fly 24	0.22216	0.088517	0.088015		0.074257	0.008467	0.042202		fly 24	2.0128	2.2809	1.9753		2.2093	4.3122	2.1752
		fly 25	486.25	307.25	455.25		583.75	390.5	562		fly 25	25	194.25	83.75		fly 25	0.33104	0.20574	0.15412		0.29918	0.15646	0.12676		fly 25	0.10557	0.16741	0.070771		0.052071	0.10008	0.032056		fly 25	2.2038	2.0385	2.511		2.3537	2.4119	3.6139
		fly 26	493	497.25	426.25		666.25	643	622.25		fly 26	22.5	113.25	57		fly 26	0.43653	0.28231	0.18416		0.48951	0.16219	0.16118		fly 26	0.11207	0.08518	0.096029		0.028735	0.016925	0.020868		fly 26	2.1572	2.233	2.2816		2.0074	3.3799	2.5227
		fly 27	651.75	239.25	462		675.5	649	663.75		fly 27	1	59.5	131.75		fly 27	0.50027	0.22403	0.2806		0.52199	0.40715	0.20545		fly 27	0.034557	0.24875	0.10066		0.021013	0.035084	0.014555		fly 27	2.0083	1.864	2.0801		1.9915	2.9996	2.2628
		fly 28	416.75	557.75	444.75		490.5	666.25	526.75		fly 28	91	39.75	73		fly 28	0.18898	0.34227	0.28237		0.18408	0.33999	0.17993		fly 28	0.098582	0.065135	0.11303		0.059896	0.021455	0.052165		fly 28	2.2581	2.3381	2.0291		2.2519	2.5263	2.8782
		fly 29	542	449	332.25		574.25	621	482.75		fly 29	18	123.75	76		fly 29	0.30878	0.19301	0.24683		0.30332	0.17868	0.18872		fly 29	0.067868	0.086579	0.17711		0.053709	0.022787	0.069528		fly 29	2.3472	2.2195	1.7906		2.7418	2.9872	2.4494
		fly 30	552.25	386	486.25		658.75	619.25	631.75		fly 30	13.75	127.25	84		fly 30	0.36741	0.14719	0.31431		0.30866	0.18634	0.095492		fly 30	0.070896	0.10198	0.10247		0.022819	0.031201	0.01224		fly 30	2.3618	1.9125	2.1051		2.6235	2.4441	3.2947
		fly 31	501.5	180.75	440		582.25	642.75	585.75		fly 31	33.5	126	76.5		fly 31	0.23823	0.25705	0.20754		0.30915	0.17727	0.078793		fly 31	0.075526	0.32394	0.096236		0.05364	0.018596	0.017231		fly 31	2.7763	1.7413	2.2851		2.5385	2.921	3.2416
		fly 32	382.5	317	478.75		512.75	648.5	622.25		fly 32	90	161.5	56.75		fly 32	0.25372	0.19824	0.12141		0.24446	0.12698	0.048465		fly 32	0.14789	0.18108	0.052969		0.073355	0.014883	0.007674		fly 32	2.2116	1.8764	2.8881		2.1193	2.8744	4.0451
		fly 33	528.75	455	448.25		586.25	658.75	506.25		fly 33	39.5	62.5	55.25		fly 33	0.32395	0.21669	0.13891		0.29739	0.21366	0.076108		fly 33	0.077652	0.089113	0.070352		0.047292	0.015051	0.029267		fly 33	2.3107	2.032	2.2843		2.2157	2.5877	2.7655
		fly 34	401.25	397	504		602.75	512.5	436		fly 34	109.5	131.25	67.75		fly 34	0.28968	0.12119	0.15989		0.26799	0.17215	0.099133		fly 34	0.14363	0.078813	0.059436		0.037869	0.059002	0.057539		fly 34	2.2359	2.6976	2.9717		2.209	3.2364	2.5954
		fly 35	465	366.5	466		622.75	678	494.5		fly 35	57.5	72.75	75.25		fly 35	0.32518	0.36923	0.10159		0.1851	0.21627	0.066167		fly 35	0.11223	0.18232	0.04822		0.026287	0.010681	0.028051		fly 35	2.2936	2.0188	2.7137		2.6671	3.1492	3.378
		fly 36	469	471.75	508.75		471.75	624	459.5		fly 36	43.5	51.25	85.75		fly 36	0.33581	0.28158	0.12884		0.26877	0.24726	0.11061		fly 36	0.10324	0.10565	0.046853		0.089718	0.028888	0.057217		fly 36	2.054	2.3305	2.8952		2.0125	2.7165	2.9049
		fly 37	407.75	191.75	343.25		514	494.75	534		fly 37	73.25	168	128		fly 37	0.33868	0.10277	0.18798		0.21551	0.11914	0.22151		fly 37	0.14393	0.19862	0.13922		0.061102	0.046986	0.06056		fly 37	1.9666	2.1742	2.3355		2.3169	3.116	3.1448
		fly 38	503.25	512.75	374.75		611.75	679.5	613.5		fly 38	88.25	36.75	90.75		fly 38	0.40829	0.41626	0.28959		0.3055	0.33993	0.21339		fly 38	0.099914	0.094268	0.16071		0.040603	0.01458	0.030865		fly 38	1.6133	2.0139	1.9302		2.1049	2.3531	3.4819
		fly 39	550	378.25	486.5		638.25	549.25	575.25		fly 39	16	127	49.75		fly 39	0.38246	0.19654	0.29089		0.42827	0.16763	0.15656		fly 39	0.077086	0.12369	0.090533		0.038052	0.044625	0.03575		fly 39	2.2591	2.3793	1.9119		2.0812	3.2553	2.2598
		fly 40	349.5	407.75	269.25		541.5	523.25	571		fly 40	71.25	97.75	139		fly 40	0.35674	0.2266	0.21265		0.29898	0.18723	0.21476		fly 40	0.20022	0.11605	0.20565		0.06627	0.054778	0.044767		fly 40	1.9115	2.0518	2.201		2.0958	2.6235	3.1516
		fly 41	456	354.25	481.75		563.5	575.5	543.5		fly 41	120.5	112.75	86		fly 41	0.22995	0.18529	0.16521		0.285	0.19055	0.16254		fly 41	0.090906	0.12957	0.065035		0.053061	0.040327	0.043582		fly 41	2.0822	2.9856	2.8348		2.1638	3.863	3.6273
		fly 42	467.5	383.5	416.75		582	550.25	652.75		fly 42	56.5	115.75	100.75		fly 42	0.26135	0.162	0.2156		0.36814	0.18536	0.075039		fly 42	0.094815	0.10544	0.11126		0.05287	0.042885	0.006512		fly 42	2.0327	2.2578	2.5544		2.5227	2.7531	3.2081
		fly 43	536.75	411.5	480		604.5	469.75	460.75		fly 43	36.75	51.5	68.25		fly 43	0.38988	0.20459	0.25562		0.28611	0.1582	0.20416		fly 43	0.080248	0.10539	0.088054		0.039773	0.066794	0.088782		fly 43	2.3008	2.2251	2.1547		2.4252	2.6869	2.5186
		fly 44	495	419.5	412.5		605.75	548.75	643.5		fly 44	39.75	94	88.25		fly 44	0.23248	0.19058	0.23897		0.31666	0.19444	0.1946		fly 44	0.075026	0.1012	0.1204		0.042926	0.052795	0.018339		fly 44	2.7004	2.0023	1.6099		2.6651	2.4	2.6722
		fly 45	491.25	333.25	387.5		575.25	585.5	512.75		fly 45	30	104.75	128.25		fly 45	0.3542	0.17654	0.17797		0.3188	0.13781	0.11642		fly 45	0.10012	0.14245	0.10764		0.054236	0.025609	0.041123		fly 45	2.358	2.1716	2.3692		2.412	2.8877	2.982
		fly 46	439	436.25	461.25		617.25	637.75	575.5		fly 46	42	74.75	86.75		fly 46	0.21356	0.33229	0.25158		0.22	0.32173	0.11254		fly 46	0.099931	0.12511	0.096849		0.031528	0.02992	0.025069		fly 46	2.2728	1.9503	2.1502		2.4738	2.5881	2.4689
		fly 47	322.5	517	304.5		443.25	608	501.75		fly 47	149.75	25.75	84.25		fly 47	0.10118	0.37434	0.17742		0.11292	0.1759	0.16805		fly 47	0.10267	0.097504	0.15611		0.057337	0.02569	0.05924		fly 47	2.438	2.1654	2.0185		2.3084	2.5462	2.5539
		fly 48	523	370.25	467.5		596.75	583	574		fly 48	51.25	121.25	44.75		fly 48	0.30244	0.17828	0.37861		0.2459	0.19164	0.19536		fly 48	0.077506	0.1199	0.12032		0.037798	0.037297	0.037886		fly 48	2.4076	2.1874	2.179		2.2429	3.1043	2.8717
		fly 49	529.25	457.5	481.5		517.5	671.5	550		fly 49	32	94.5	83.25		fly 49	0.42887	0.22337	0.16865		0.34157	0.12846	0.14641		fly 49	0.080977	0.09126	0.067574		0.081072	0.007402	0.038465		fly 49	2.0684	2.1992	2.496		2.2843	2.4774	2.7079
		fly 50	512.25	382.75	479.25		626.5	642.75	590.25		fly 50	37.5	103	71.25		fly 50	0.25311	0.35295	0.2365		0.28337	0.33476	0.18057		fly 50	0.073305	0.16092	0.088783		0.035184	0.030207	0.032962		fly 50	2.4646	2.088	2.6653		2.4898	2.255	2.6944
		fly 51	379.75	438.5	442.5		631.25	524	618.25		fly 51	46.5	74.5	51.25		fly 51	0.28338	0.29444	0.37696		0.43236	0.14593	0.27647		fly 51	0.14886	0.11712	0.13988		0.03739	0.044934	0.032766		fly 51	2.0388	1.9053	1.8228		2.3592	2.6986	1.7706
		fly 52	459.5	414.5	409.5		583	631	369.75		fly 52	53.75	98.5	85.25		fly 52	0.26638	0.23976	0.15929		0.27327	0.16299	0.12396		fly 52	0.09923	0.12445	0.093027		0.047153	0.021394	0.094812		fly 52	2.4041	2.358	2.2875		2.5731	3.2146	2.9827
		fly 53	294.25	240.25	462.5		591.25	641.75	622.75		fly 53	145.75	149	75.75		fly 53	0.19776	0.17216	0.17264		0.14235	0.31859	0.14804		fly 53	0.18459	0.22321	0.071801		0.027547	0.024217	0.020196		fly 53	2.2758	1.9472	2.5506		3.4952	2.6201	3.7331
		fly 54	481	326.5	459		571.75	618.5	575.75		fly 54	47.75	26.5	94.5		fly 54	0.3614	0.46677	0.31581		0.19035	0.37682	0.19708		fly 54	0.10564	0.23142	0.11238		0.039538	0.044299	0.035681		fly 54	1.7993	1.6434	1.7622		2.1152	2.0635	2.4718
		fly 55	438.75	229	420		639.75	492.25	619		fly 55	60.75	211.75	98.75		fly 55	0.26387	0.10602	0.28335		0.33341	0.16798	0.13338		fly 55	0.11284	0.16455	0.1239		0.030908	0.064512	0.018694		fly 55	2.7526	2.6362	2.0986		2.9444	3.9494	2.8835
		fly 56	518.25	192	351.25		559.75	665.25	499.25		fly 56	18.5	230	123.75		fly 56	0.44059	0.22095	0.26956		0.41914	0.38718	0.1492		fly 56	0.092823	0.37268	0.17076		0.073342	0.022384	0.052139		fly 56	1.8334	1.9355	2.0717		1.8098	2.6234	2.9643
		fly 57	481.25	372.5	372		622	475.75	622.25		fly 57	83	151.75	111.5		fly 57	0.34076	0.14015	0.24493		0.4187	0.070055	0.20642		fly 57	0.1044	0.10085	0.14944		0.042016	0.0317	0.02782		fly 57	2.2303	2.4594	2.4296		2.0789	3.2705	3.367
		fly 58	460.5	364.75	446.75		622.25	434.75	384.5		fly 58	49.25	122.25	85.75		fly 58	0.20208	0.16138	0.20535		0.23439	0.21067	0.17412		fly 58	0.084059	0.10711	0.08887		0.02903	0.10234	0.11096		fly 58	2.3424	2.4387	1.9957		2.3588	2.8412	2.085
		fly 59	338.25	489.25			575.25	670.75			fly 59	173	44.75			fly 59	0.12424	0.35357			0.15273	0.33517			fly 59	0.097367	0.10422			0.032318	0.018811			fly 59	3.3741	2.4394			3.5456	2.681
		fly 60	563.75	301.75			655	556.75			fly 60	11.5	130.75			fly 60	0.33072	0.20323			0.42371	0.18118			fly 60	0.064791	0.22793			0.027517	0.043703			fly 60	2.3604	1.9911			1.9791	2.5303
		fly 61		447.5				623.5			fly 61		81.5			fly 61		0.26401				0.12427			fly 61		0.10779				0.017018			fly 61		2.6477				3.8058
		fly 62		461.5				585			fly 62		69.5			fly 62		0.36083				0.25091			fly 62		0.11842				0.044477			fly 62		1.9235				2.3491
		fly 63		251.25				485			fly 63		148			fly 63		0.15371				0.10685			fly 63		0.18956				0.043936			fly 63		1.9867				2.7
	S3H Fig		Sleep (min)									Latency (min)					P[doze]									P[wake]									Activity per active min
			Daytime				Nighttime					ZT0					Daytime				Nighttime					Daytime				Nighttime					Daytime				Nighttime
			inc1	inc1;PKA.R1c/+	inc1;PKA.R1MB/+		inc1	inc1;PKA.R1c/+	inc1;PKA.R1MB/+			inc1	inc1;PKA.R1c/+	inc1;PKA.R1MB/+			inc1	inc1;PKA.R1c/+	inc1;PKA.R1MB/+		inc1	inc1;PKA.R1c/+	inc1;PKA.R1MB/+			inc1	inc1;PKA.R1c/+	inc1;PKA.R1MB/+		inc1	inc1;PKA.R1c/+	inc1;PKA.R1MB/+			inc1	inc1;PKA.R1c/+	inc1;PKA.R1MB/+		inc1	inc1;PKA.R1c/+	inc1;PKA.R1MB/+
		fly 1	23.25	251.5	150		54.75	113.25	118.25		fly 1	369.75	61.25	13.5		fly 1	0.096391	0.21077	0.37602		0.10931	0.12481	0.31604		fly 1	0.5681	0.21166	0.37343		0.4995	0.31675	0.39847		fly 1	2.6899	2.2681	1.4944		2.2682	2.3382	1.3829
		fly 2	290.5	116	114		316.5	66.75	117.75		fly 2	48.25	114	127.5		fly 2	0.44943	0.20493	0.23331		0.3274	0.17064	0.20727		fly 2	0.2536	0.38031	0.39162		0.21149	0.46152	0.37875		fly 2	1.5668	2.3008	1.9655		1.9399	1.998	1.9353
		fly 3	88.75	24.25	166.5		152.5	256.75	116		fly 3	199.75	257	133.5		fly 3	0.26036	0.30121	0.21821		0.15751	0.32367	0.14105		fly 3	0.47388	0.56174	0.33489		0.29604	0.26559	0.34546		fly 3	2.0281	1.793	1.7628		2.4508	1.9556	1.8788
		fly 4	123	324.75	9		4.5	271.75	0		fly 4	100.25	20.5	588		fly 4	0.37885	0.36979	0.14473		0.14394	0.26666	0.064272		fly 4	0.42161	0.22643	0.64616		0.68667	0.23563	0.70394		fly 4	1.6615	1.6115	2.0926		1.7371	1.8102	2.5763
		fly 5	128	161	83.75		82.75	17	19.5		fly 5	176.25	109	40.25		fly 5	0.17487	0.29444	0.32219		0.17	0.15914	0.14736		fly 5	0.35443	0.36389	0.47174		0.47121	0.54793	0.62547		fly 5	2.0846	1.9229	1.4136		1.8203	2.182	1.551
		fly 6	492.25	347.25	301.25		455.5	351	136.5		fly 6	18.5	39.25	47.75		fly 6	0.64739	0.33414	0.51091		0.43542	0.23436	0.33598		fly 6	0.15213	0.18792	0.25235		0.14821	0.15765	0.4091		fly 6	1.5404	1.762	1.4358		1.7643	1.9898	1.4903
		fly 7	363.75	97	82.25		491.5	67.5	153		fly 7	45.75	160.25	119.25		fly 7	0.37856	0.23631	0.27898		0.32801	0.12813	0.24129		fly 7	0.17347	0.41618	0.48452		0.099116	0.42289	0.33474		fly 7	1.9447	2.0459	1.6328		2.2428	2.1994	1.5038
		fly 8	202	193	50		336.5	98.75	55		fly 8	160.5	100.75	218		fly 8	0.26938	0.17775	0.26033		0.23438	0.15509	0.17574		fly 8	0.28583	0.26007	0.53151		0.15763	0.41055	0.47045		fly 8	2.177	2.0089	1.8608		2.3703	1.9207	1.9384
		fly 9	67.25	191	318.75		215.5	91	335		fly 9	140.25	65.75	10.25		fly 9	0.2103	0.29249	0.4017		0.1527	0.19083	0.30032		fly 9	0.47478	0.31278	0.23976		0.2218	0.40691	0.20129		fly 9	1.8134	1.9846	1.3539		2.2689	2.0959	1.3544
		fly 10	277.25	282	155.5		392.75	373.75	67.75		fly 10	73.25	39.5	169		fly 10	0.49461	0.3069	0.29635		0.24967	0.21764	0.16874		fly 10	0.27739	0.25038	0.36238		0.13365	0.13405	0.43335		fly 10	1.5244	1.705	2.0792		1.6501	1.6271	2.15
		fly 11	17.25	300.25	135.25		15	300.5	37		fly 11	411	62.25	106		fly 11	0.2432	0.3611	0.35687		0.12859	0.21114	0.1743		fly 11	0.66387	0.22508	0.40453		0.67499	0.1759	0.53369		fly 11	1.6177	1.9273	1.8529		1.8315	2.2291	2.1707
		fly 12	118.75	326.5	226.5		73.25	285.5	312.5		fly 12	121	25	87.75		fly 12	0.28313	0.29768	0.31272		0.20557	0.14804	0.26476		fly 12	0.43268	0.20106	0.30497		0.46966	0.16688	0.22011		fly 12	1.5716	1.6336	1.4811		1.4914	1.8785	1.6488
		fly 13	357.25	142	57.5		303.75	48.25	6.75		fly 13	6	86.25	303.75		fly 13	0.49652	0.25136	0.1055		0.41352	0.1086	0.03896		fly 13	0.23561	0.36777	0.47111		0.25952	0.47496	0.62056		fly 13	1.4815	1.8331	2.1996		1.3888	2.2376	2.683
		fly 14	144.75	302	235		205.75	147.5	189.75		fly 14	112	35.5	26		fly 14	0.34639	0.35706	0.53076		0.22395	0.1868	0.36379		fly 14	0.37637	0.23603	0.32339		0.25927	0.32897	0.34429		fly 14	1.9438	1.8417	1.6502		2.3505	1.9307	1.5226
		fly 15	305.25	93	177.75		261.75	117.5	74.5		fly 15	45	106.5	102.75		fly 15	0.38604	0.19471	0.18496		0.25437	0.16978	0.087706		fly 15	0.24553	0.39629	0.28932		0.22248	0.35767	0.37207		fly 15	1.5129	2.2	1.9114		1.9575	2.0793	2.5069
		fly 16	315.75	354.75	94.25		214	385.75	10.5		fly 16	75	16.5	24.75		fly 16	0.23442	0.43626	0.34582		0.1309	0.1916	0.10532		fly 16	0.18643	0.21192	0.47478		0.20029	0.12292	0.67385		fly 16	2.109	1.9008	1.4695		2.3743	1.8015	1.8649
		fly 17	271.25	326.75	149		327	351.75	127		fly 17	25	30.5	49.75		fly 17	0.49805	0.40208	0.38608		0.33966	0.21045	0.29282		fly 17	0.29302	0.23553	0.39068		0.20945	0.14875	0.4021		fly 17	1.7334	1.5377	1.5407		1.75	1.9945	1.6737
		fly 18	183.75	132	281.5		145.25	104.5	11		fly 18	67.25	113.5	113.25		fly 18	0.23352	0.37219	0.2088		0.16002	0.15188	0.097696		fly 18	0.29094	0.4394	0.19426		0.30717	0.37929	0.59527		fly 18	2.3598	1.6055	2.0317		2.8064	2.2487	2.342
		fly 19	229.5	20.5	279.25		293.5	15.5	339.25		fly 19	92.5	356.25	12.25		fly 19	0.27211	0.21843	0.42613		0.25949	0.10934	0.25123		fly 19	0.2711	0.57518	0.24914		0.19832	0.5896	0.16606		fly 19	2.0736	1.8648	1.7284		2.5852	2.3031	1.7522
		fly 20	156.75	26.75	101		174.5	54	76.5		fly 20	51	221	173.75		fly 20	0.36267	0.22354	0.23317		0.2025	0.079912	0.12791		fly 20	0.37918	0.5727	0.43078		0.30466	0.40784	0.39073		fly 20	1.6769	1.9599	1.7684		1.954	2.8692	2.0859
		fly 21	167	157.25	193.75		180.5	109.5	27.75		fly 21	77	7	97.75		fly 21	0.31045	0.41223	0.20675		0.36408	0.13304	0.091474		fly 21	0.35326	0.38798	0.27954		0.36847	0.35699	0.54947		fly 21	1.5691	1.4964	1.8244		1.6185	2.0117	2.2319
		fly 22	75	182.75	416		134.75	186.5	535.25		fly 22	240	98.75	10.5		fly 22	0.19116	0.20237	0.48835		0.089164	0.23127	0.40974		fly 22	0.4489	0.29929	0.16589		0.24911	0.29558	0.087373		fly 22	2.108	2.0156	4.5654		2.8173	2.3504	3.0398
		fly 23	340.75	166.25	135.5		428.5	73	91.5		fly 23	50.25	126.5	159.25		fly 23	0.31361	0.14054	0.16462		0.34779	0.12088	0.1041		fly 23	0.18712	0.27069	0.35089		0.1492	0.40602	0.3876		fly 23	1.6942	2.2413	2.0719		1.5747	2.5539	2.2579
		fly 24	346.25	317.75	121		433	291.75	125.25		fly 24	37	24.75	95.75		fly 24	0.28227	0.4	0.38227		0.23575	0.24013	0.26822		fly 24	0.18057	0.22215	0.42446		0.11374	0.19528	0.39605		fly 24	1.7748	1.7631	1.4802		2.3434	1.9456	1.6319
		fly 25	68	60.75	199.75		109.25	130.5	112.5		fly 25	166.25	176.75	87.25		fly 25	0.16082	0.31059	0.374		0.070714	0.1586	0.21019		fly 25	0.46901	0.51076	0.33171		0.26522	0.32779	0.39834		fly 25	1.899	1.7887	1.7123		2.9841	2.6558	1.9062
		fly 26	85.25	287.75	57.25		49.5	263.5	95.25		fly 26	167.25	59.25	89.5		fly 26	0.23559	0.33004	0.38957		0.11618	0.27542	0.23669		fly 26	0.45081	0.23799	0.52567		0.50327	0.23339	0.43051		fly 26	1.7194	1.86	1.5033		2.1095	2.0661	1.7908
		fly 27	225.75	50.75	132.75		274.75	4	161.5		fly 27	60.5	268	169.25		fly 27	0.32442	0.099538	0.22092		0.21421	0.039458	0.22786		fly 27	0.28445	0.46959	0.41006		0.1982	0.77507	0.32961		fly 27	1.7124	2.5096	2.2784		2.0447	2.9147	2.359
		fly 28	64.75	49	122.5		59	86	171.5		fly 28	147.25	98	242.5		fly 28	0.21628	0.29391	0.10098		0.064092	0.16906	0.088317		fly 28	0.5222	0.52318	0.26985		0.40113	0.43446	0.19951		fly 28	1.837	1.6159	2.4559		2.7208	1.911	3.2459
		fly 29	469.75	88	154.5		529	23.25	31.75		fly 29	16.75	184	84.75		fly 29	0.39896	0.10065	0.21966		0.28	0.084142	0.086689		fly 29	0.12242	0.39081	0.32797		0.075924	0.49902	0.5272		fly 29	1.978	2.6416	1.8769		1.9469	2.6304	2.6681
		fly 30	101	70.5	272.75		229.5	168	103.5		fly 30	151.5	205.75	50		fly 30	0.17079	0.21443	0.34474		0.14978	0.10819	0.18552		fly 30	0.37442	0.47635	0.24942		0.20526	0.21341	0.39442		fly 30	2.3799	2.0721	1.5371		2.4241	3.4632	1.7238
		fly 31	85.75	171	364.75		93.25	119.25	320		fly 31	164.75	20.75	28		fly 31	0.24963	0.52431	0.30744		0.151	0.33351	0.17442		fly 31	0.4611	0.37934	0.17045		0.39826	0.43213	0.14955		fly 31	2.1715	1.5207	1.9607		2.3846	1.698	2.0935
		fly 32	225	53.75	226		312.25	64.25	169		fly 32	33.75	122.5	24		fly 32	0.41195	0.30589	0.39639		0.2055	0.1447	0.24052		fly 32	0.31806	0.5179	0.30231		0.17157	0.43259	0.32165		fly 32	1.9644	1.6155	1.7755		2.4958	2.1202	1.8962
		fly 33	27	86.5	17		31	77.25	80.75		fly 33	134.75	64	253.25		fly 33	0.13287	0.3904	0.12691		0.05971	0.18306	0.082843		fly 33	0.53026	0.44751	0.57996		0.43108	0.4162	0.33927		fly 33	2.245	1.606	2.1106		2.4848	2.3255	2.5113
		fly 34	176	89.75	316		301.75	75.75	400.5		fly 34	84.5	175.75	26		fly 34	0.33676	0.23502	0.30967		0.24888	0.16094	0.22305		fly 34	0.35361	0.4996	0.22045		0.19468	0.39968	0.12804		fly 34	1.6878	2.0754	1.6833		2.2407	2.3573	1.7787
		fly 35	50	89.5	154		53.75	15	74.75		fly 35	135.75	78.5	93		fly 35	0.226	0.22668	0.2468		0.21007	0.087727	0.15992		fly 35	0.54255	0.42815	0.35621		0.50077	0.56082	0.4374		fly 35	1.6612	1.8242	1.9377		1.6072	2.2556	2.0597
		fly 36	403	207.5	26.25		471.75	299.75	24.25		fly 36	28.25	16	705.25		fly 36	0.39896	0.44435	0.21164		0.31732	0.31341	0.14765		fly 36	0.16936	0.34281	0.55521		0.10837	0.22235	0.55183		fly 36	1.9649	1.9341	1.7611		2.0825	1.7698	1.8996
		fly 37	270.5	143.25	73.5		262.75	213.25	44.25		fly 37	55.75	107.25	200.5		fly 37	0.28304	0.1562	0.25392		0.15428	0.17122	0.20087		fly 37	0.23954	0.29353	0.46671		0.20251	0.25213	0.53246		fly 37	1.6164	2.4314	1.8934		2.1044	2.2066	1.7322
		fly 38	311.5	108	234.5		412.5	147.75	295.25		fly 38	69.5	116	97.25		fly 38	0.2746	0.28444	0.24607		0.19376	0.134	0.19319		fly 38	0.19577	0.4257	0.25249		0.10676	0.28147	0.17812		fly 38	1.6575	1.874	2.0021		2.5151	2.2481	2.0723
		fly 39	267.5	119	111.75		395.25	84.75	201.25		fly 39	35	103.25	170.75		fly 39	0.47054	0.37563	0.24168		0.38771	0.24394	0.212		fly 39	0.28431	0.42784	0.41284		0.16045	0.45249	0.26451		fly 39	1.6017	1.6241	1.6941		1.6148	1.7433	1.8092
		fly 40	60.25	66.25	116		212.75	37	250.5		fly 40	294	157.75	165.75		fly 40	0.26511	0.33138	0.19286		0.19938	0.11616	0.21544		fly 40	0.6009	0.53739	0.37885		0.2971	0.50884	0.22379		fly 40	1.6077	1.7788	1.6622		1.7342	2.4223	1.7372
		fly 41	58.75	255.25	112.75		64.5	205.5	96.25		fly 41	187	31.25	176.5		fly 41	0.30972	0.32904	0.22056		0.25765	0.23069	0.13555		fly 41	0.53258	0.28845	0.41524		0.50844	0.28847	0.38302		fly 41	1.7646	1.6033	1.6017		1.9304	1.8867	1.634
		fly 42	158.75	39.5	167.5		187.75	52.25	90		fly 42	115.25	278.5	34.75		fly 42	0.15671	0.24519	0.32928		0.087024	0.093289	0.13703		fly 42	0.31206	0.60141	0.37929		0.18648	0.44709	0.35644		fly 42	2.1968	2.0179	2.2474		2.4854	2.3694	2.69
		fly 43	216	177.75	138.5		190.5	109.75	52		fly 43	99.75	69.25	72.25		fly 43	0.39692	0.32078	0.32165		0.14627	0.14407	0.21824		fly 43	0.31519	0.33514	0.37273		0.25294	0.32718	0.50248		fly 43	1.7998	1.9139	1.5422		2.3961	2.5956	1.7519
		fly 44	117.5	108.25	88.75		36.75	96.75	141.5		fly 44	105	180.75	116.5		fly 44	0.43429	0.25851	0.26592		0.11319	0.10554	0.22483		fly 44	0.42428	0.44882	0.47125		0.48729	0.33318	0.37677		fly 44	1.7039	1.7685	1.7977		2.3538	2.5263	1.7591
		fly 45	336.5	171	366		258.75	218.25	260.25		fly 45	28.25	81.5	27.5		fly 45	0.29599	0.29808	0.43468		0.14369	0.20738	0.35606		fly 45	0.19376	0.33909	0.19719		0.18094	0.27358	0.2668		fly 45	1.8295	1.6503	2.1408		2.0679	1.9159	1.5973
		fly 46	98.5	214.25	181		19.5	181.25	114.5		fly 46	152	49.5	71		fly 46	0.35091	0.3316	0.21312		0.07511	0.1356	0.11418		fly 46	0.44843	0.30382	0.30258		0.52229	0.23027	0.31735		fly 46	2.1065	1.6378	2.0084		3.0642	1.9962	2.5323
		fly 47	190.75	126	94.5		186.25	2.5	70		fly 47	54	164	115		fly 47	0.43106	0.20824	0.24609		0.31697	0.063886	0.169		fly 47	0.35773	0.38489	0.42248		0.32945	0.68637	0.43934		fly 47	1.5127	2.2524	1.7189		1.5709	2.5664	1.8501
		fly 48	62.25	145.5	170.25		52.5	67.25	82.25		fly 48	200.5	137.75	173.5		fly 48	0.15098	0.21852	0.1795		0.068464	0.15901	0.10743		fly 48	0.45735	0.36492	0.28698		0.36312	0.44012	0.44085		fly 48	2.3855	1.6941	2.0654		3.3175	1.9249	2.5808
		fly 49	163	116.5	234.25		109.5	107.25	176.25		fly 49	178.25	80.75	99.5		fly 49	0.23481	0.24721	0.21999		0.15305	0.13696	0.106		fly 49	0.32318	0.40588	0.23484		0.36238	0.33176	0.22159		fly 49	2.063	1.7338	1.849		2.1275	2.4495	2.0107
		fly 50	341.5	307.25	288.25		485.5	242.25	333.5		fly 50	50.25	20.5	13.75		fly 50	0.39444	0.48746	0.56272		0.37163	0.25571	0.43536		fly 50	0.21521	0.23488	0.295		0.10977	0.24938	0.23706		fly 50	1.8522	1.3558	1.6798		2.1805	1.8186	1.3009
		fly 51	338.25	197.25	339		310.75	88.25	480		fly 51	43	3.5	22.5		fly 51	0.17415	0.39083	0.53244		0.17859	0.13841	0.44761		fly 51	0.14735	0.3556	0.2251		0.16718	0.37836	0.12184		fly 51	2.1502	1.5094	1.9432		2.2477	2.2381	2.1974
		fly 52	331.25	43.25	168.5		337.25	74.25	186		fly 52	33	188	186.5		fly 52	0.35666	0.15217	0.16457		0.13501	0.15936	0.14215		fly 52	0.21892	0.52884	0.29133		0.12034	0.43468	0.24376		fly 52	1.7197	1.9497	1.9254		2.05	1.946	2.0382
		fly 53	324.25	36.75	329.75		379.75	6.75	270		fly 53	16.5	263.5	42.5		fly 53	0.32465	0.22347	0.33621		0.15242	0.12387	0.3152		fly 53	0.20943	0.54777	0.20989		0.10341	0.65248	0.24684		fly 53	1.675	1.9291	1.5248		2.4851	2.1894	1.5782
		fly 54	10	43.25	161.5		5.5	40	41.5		fly 54	686	168.75	40.25		fly 54	0.12452	0.42304	0.41501		0.06045	0.16495	0.26036		fly 54	0.64799	0.52299	0.37145		0.65111	0.54097	0.54844		fly 54	2.1219	1.5467	1.7755		2.4003	1.9826	1.6381
		fly 55	308.75	292.25	239.25		191.5	232.25	263.25		fly 55	8.5	19.25	61		fly 55	0.55157	0.48413	0.38263		0.28107	0.31959	0.30835		fly 55	0.26807	0.26343	0.31113		0.32419	0.28785	0.26404		fly 55	1.659	1.7369	1.479		2.0063	1.9708	1.9094
		fly 56	41.75	27.75	85.75		85.5	67.25	38.75		fly 56	323	326.75	53.25		fly 56	0.38295	0.27633	0.35138		0.27128	0.099059	0.1535		fly 56	0.54745	0.62716	0.45062		0.4697	0.40455	0.56451		fly 56	1.8444	1.692	1.832		1.827	2.3499	1.8049
		fly 57	201.75	90.5	373.25		200.25	72	365.75		fly 57	138.75	160	55		fly 57	0.25719	0.27435	0.31009		0.23393	0.13033	0.21206		fly 57	0.29582	0.43783	0.16391		0.28179	0.42667	0.1325		fly 57	1.9187	1.6817	1.925		1.8281	2.0891	2.1468
		fly 58	259	211.5	245.25		357	203.5	177.5		fly 58	71.75	81.5	30.5		fly 58	0.34284	0.22139	0.38287		0.24795	0.17291	0.30079		fly 58	0.27293	0.26145	0.30014		0.16328	0.23183	0.37368		fly 58	1.8326	1.8496	1.548		2.4716	2.2756	1.7225
		fly 59	251.5	204.25	80.5		130.5	56.5	6.75		fly 59	91.75	119.5	78.5		fly 59	0.30858	0.15344	0.19241		0.12392	0.12363	0.086238		fly 59	0.31358	0.24611	0.41934		0.32189	0.43104	0.58384		fly 59	1.7362	1.9934	1.866		2.1517	1.963	2.1658
		fly 60	269.5	69.25	236.75		254.5	25.5	331.75		fly 60	25.5	125.25	54.75		fly 60	0.50109	0.31859	0.38771		0.31996	0.097126	0.28415		fly 60	0.2835	0.49104	0.30299		0.26905	0.55535	0.18559		fly 60	1.8369	1.6738	1.7134		1.9105	2.5655	1.6172
		fly 61	298.75	250.75	185.5		423.25	163.5	214.5		fly 61	54	6.25	59.25		fly 61	0.32006	0.40002	0.2717		0.19879	0.24682	0.22193		fly 61	0.23101	0.2843	0.32139		0.10101	0.31586	0.27318		fly 61	1.8644	1.9236	1.7936		1.9346	2.5349	1.7778
		fly 62		344.25	111			233.5	83.75		fly 62		19.75	70.75		fly 62		0.52738	0.32204			0.32045	0.13842		fly 62		0.23814	0.44265			0.29674	0.40281		fly 62		1.6449	1.812			2.0231	1.8617
		fly 63		123.5	116.75			63	114.75		fly 63		12.75	183		fly 63		0.35208	0.1614			0.16898	0.12635		fly 63		0.43628	0.40662			0.4649	0.33121		fly 63		1.6823	2.1158			2.3442	2.8919
		fly 64		90.25				115			fly 64		121.5			fly 64		0.21917				0.098208			fly 64		0.43298				0.29501			fly 64		1.8205				2.9252
		fly 65		218.25				242.5			fly 65		41.5			fly 65		0.4715				0.2804			fly 65		0.31756				0.26493			fly 65		1.5029				1.9696
		fly 66		159				120.75			fly 66		41.25			fly 66		0.54972				0.29496			fly 66		0.39022				0.41575			fly 66		1.3748				1.8414
		fly 67		172				79.25			fly 67		34.75			fly 67		0.39508				0.14775			fly 67		0.37707				0.41794			fly 67		1.6976				2.175
	S3I Fig					S3J Fig					S3K Fig				S3L Fig				S3M Fig				S3N Fig				S3O Fig
		wt	inc1	inc2			wt	inc1	inc2			wt	inc1			wt	inc1			wt	inc2			wt	inc1			wt	inc1
		-14.125	-137.083	-0.06818			-72.125	520.917	189.932			91.0625	-109.185			-158.023	208.516			231.385	404.337			45.6497	-49.1429			-11.6833	-145.643
		54.375	71.4167	210.432			79.125	654.167	354.682			-253.938	596.565			-113.523	168.266			108.385	644.837			53.6497	-231.143			-8.01657	-182.143
		45.375	210.167	405.432			98.625	594.167	150.182			174.562	574.815			48.7266	57.0156			57.8854	-72.163			8.98373	-132.893			92.9837	-131.393
		69.375	236.917	327.682			-44.875	499.917	183.432			58.8125	90.8152			107.227	432.016			205.635	426.837			31.6497	182.607			-2.68327	-404.893
		2.625	-129.583	163.182			37.125	759.917	5.18182			116.062	384.315			-136.523	344.016			130.635	485.337			-259.35	-235.893			170.984	-310.643
		-25.375	-23.8333	274.182			20.875	496.667	403.932			111.812	102.565			-6.27344	273.016			163.135	183.337			-116.35	284.357			-53.0166	23.8571
		-15.125	-144.583	401.932			7.875	576.917	324.682			-27.9375	44.3152			126.227	290.016			175.635	642.337			106.984	-249.393			48.6497	-178.643
		26.625	489.417	400.932			-57.375	937.167	229.182			72.8125	415.065			-20.2734	171.266			44.3854	98.087			-413.683	-122.143			-12.35	-308.893
		146.125	17.6667	297.182			51.125	594.417	-386.568			-67.6875	-31.9348			158.977	447.016			101.135	111.587			78.9837	-131.893			33.6497	239.857
		104.125	313.417	477.432			175.375	441.917	255.432			-36.9375	360.565			-162.023	202.516			103.885	603.587			-172.683	241.857			-17.35	-190.643
		-12.625	186.163	274.182			6.625	39.6667	422.932			68.3125	497.565			8.22656	1.01562			111.635	59.337			65.9837	186.857			193.317	-241.643
		-45.875	125.163	-43.5682			-103.125	612.917	-61.8182			-2.4375	111.315			-4.52344	-227.734			126.385	-156.663			109.984	198.107			139.317	125.107
		3.125	425.663	258.682			68.125	565.667	366.932			-280.188	-258.935			78.7266	471.766			37.6354	541.337			156.317	-223.643			18.6497	-349.643
		61.875	84.413	301.932			110.125	377.167	247.432			-99.4375	-195.685			96.2266	505.266			78.1354	-108.663			76.9837	35.6071			-14.0166	10.8571
		10.0625	103.163	334.432			181.375	630.917	330.932			-74.9375	-32.9348			-59.0234	-290.984			-26.1146	521.087			-106.017	-203.393			147.317	-209.017
		-81.1875	535.163	169.182			102.625	682.667	319.932			167.562	136.065			122.727	13.2656			63.3854	369.337			-158.35	326.607			27.6497	-356.517
		-57.6875	99.163	401.682			145.625	760.417	271.432			-120.938	-238.013			-20.0234	-46.5			-73.3646	-478.163			128.65	217.233			-91.35	-185.267
		-60.4375	503.913	-423.568			133.625	365.413	114.932			-57.4375	355.238			-103.273	150.5			129.385	474.837			58.3167	-224.767			107.984	-168.767
		-208.938	327.163	231.182			3.875	315.663	54.9318			74.8125	-42.0125			-13.0234	330.5			151.635	-168.163			-195.017	-425.267			-27.4063	157.233
		-199.188	84.163	180.932			40.125	67.163	192.932			68.5625	17.4875			-104.023	99.5			-28.8646	561.587			57.6497	-380.517			-64.4063	-283.767
		20.5625	328.663	427.602			96.125	418.163	187.682			110.49	198.988			-110.273	172			170.635	-71.413			24.9837	-194.517			-91.1563	-239.767
		-64.1875	189.163	394.269			46.375	821.663	15.1818			31.7396	293.988			-114.523	-122			0.885417	-50.163			167.984	-92.0167			-101.156	489.983
		13.5625	139.913	299.269			78.625	597.413	85.2688			6.73958	269.738			42.7266	746.5			132.135	397.837			-22.6833	-222.017			-41.1563	-234.267
		-70.6875	65.163	-112.731			-230.875	521.913	292.935			89.2396	194.238			-145.023	468.5			98.8854	131.587			95.9837	148.233			-125.906	-215.017
		-341.938	201.913	430.602			106.562	616.163	-85.7312			21.4896	278.488			-70.2734	-305.5			81.1957	29.25			-363.656	-270.017			-44.1563	-149.017
		-22.9375	450.663	430.602			35.3125	650.413	-179.398			-87.0104	115.487			-54.2734	-200.25			292.196	409			78.8438	89.9833			-12.9063	-308.767
		-50.4375	472.163	374.269			127.062	397.913	-42.3979			116.49	305.738			-195.273	368			-46.0543	380			-173.156	-406.517			77.5938	-167.017
		63.5625	508.913	347.935			20.8125	594.163	6.26883			174.24	653.737			-42.0234	-151.5			-160.804	-284.75			162.594	-326.267			-76.6563	-167.267
		-108.188	91.163	314.602			-18.4375	366.663	62.6021			46.2396	63.7375			-149.273	90.25			120.946	253			8.59375	-350.017			-233.156	-275.017
		-89.6875	-119.587	269.269			91.5625	517.413	242.269			-44.2604	35.7375			66.7266	191.25			182.196	69.25			-56.1563	-222.767			69.8438	-85.0167
		-136.438	257.163	-473.731			28.5625	798.663	-30.3979			136.99	572.237			-76.5234	294.5			-38.3043	284			-237.906	-171.017			-22.4063	223.483
		-69.9375	157.913	-25.3979			32.0625	750.663	148.602			-47.0104	-68.0125			-17.0313	248.25			66.1957	-169.25			-95.9063	-343.267			52.8438	-66.2667
		-373.688	42.163	30.6021			128.812	519.312	-76.0646			77.9896	-24.7625			52.2188	543.094			126.446	-336.05			65.5938	-297.517			-93.6563	-363.517
		-253.188	196.062	245.602			53.0625	575.562	349.602			206.24	-12.7625			-59.0313	558.844			76.1957	481.7			-138.656	-295.767			-108.156	255.233
		72.0625	32.5625	146.602			-6.4375	493.562	-46.7312			168.24	152.488			18.2188	261.844			-66.3043	265.45			-3.65625	-356.767			-87.6563	-232.517
		-89.1875	313.562	-379.731			-39.9375	555.562	218.269			44.2396	444.738			-212.781	4.34375			57.4457	884.45			47.5938	88.5156			-79.9063	-368.234
		-71.6875	324.062	336.935			-78.1875	833.312	373.602			117.74	-206.513			-43.0313	217.344			-47.5543	220.45			-361.656	-62.2344			-170.906	-300.984
		145.562	44.5625	212.602			20.8125	772.562	110.269			173.49	470.488			88.7188	-163.906			127.696	426.45			144.094	-162.984			-59.9063	111.016
		-190.188	354.312	-437.731			105.812	747.562	128.602			6.48958	594.237			-220.781	-32.6563			100.196	-364.05			-120.656	-214.984			13.5938	-105.734
		35.8125	276.062	336.269			45.8125	440.717	8.26883			-12.7604	449.988			-86.5313	390.094			15.6957	93.7			-117.156	-315.484			-207.906	-52.2344
		21.5625	183.562	567.935			96.0625	575.217	288.935				-46.5125			-226.281	569.594			83.1957	346.7			-118.406	42.0156			-22.9063	-209.734
		-64.1875	316.312	328.269			159.062	606.467	-43.3979				299.488			-184.281	323.594			182.696	612.45			-114.406	-326.984			21.3438	-161.234
		38.5625	370.717	362.269			108.812	308.967	-48.7312				392.304			71.9688	44.8438			1.94565	-100.05			-166.906	-131.234			-107.406	-228.234
		-77.6875	272.967	289.935			-41.1875	624.217	429.602				684.054			-2.53125	-66.6563			112.946	214.2			-79.9063	-213.734			7.84375	-188.484
		-55.9375	198.217	226.602			32.5625	399.217	-83.0646				4.80357			9.96875	237.844			-123.054	-186.05			-129.406	-29.4844			-147.906	207.516
		76.8125	310.967	203.269			128.312	779.217	300.602				-88.4464			90.9688	623.844			8.94565	374.2			25.8438	-23.2344			-11.4063	-123.234
		59.9	175.717	336.269			-152.938	627.217	111.602				-162.446			-100.281	330.344			27.6957	31.7			76.8438	-290.234			-241.906	-254.234
		80.65	484.717	370.269			19.8125	500.467	309.935				3.30357				633.094			204.946	162.609			-94.9063	-205.984			-6.65625	-166.234
		45.65	-49.5333	-149.731			59.0625	665.217	-356.731				496.554							47.9457	10.3594			80.8438	-194.984			-16.6563	-8.23438
		-178.6	114.217	456.269			14.0625	735.967	-165.065				173.054							112.946	260.359			-22.6563	130.766			21.3438	203.016
		-106.1	200.217	415.935			-27.4375	584.717	78.9354				252.554							97.9457	215.109			-85.6563	-133.234			12.5938	400.266
		38.15	321.717	413.269			30.8125	533.967	307.269				499.304							140.946	-38.3906			-2.65625	-301.234			-268.906	-64.2344
		119.65	216.217	190.875			2.0625	633.967	255.602				86.3036							70.1957	-292.641			-166.156	-375.234			37.0938	181.016
		-12.85	182.967	179.125			52.0625	620.217	34.2688				242.304							167.946	105.359			-103.156	-335.484			-13.4063	-215.734
		-241.85	420.967	364.375			-146.438	695.217	534.625				362.554							123.196	97.6094			-326.906	105.766			-9.15625	83.7656
		41.9	-282.283	414.625			70.3125	453.717	-19.375				-215.196							-20.5543	371.109			-190.906	-323.734			-197.656	-294.234
		92.15	-85.5333	-460.625			40.15	687.217	280.125				-236.946							15.9792	78.1094			-199.906	-256.234			-53.9063	320.266
		-193.85	232.467	259.875			49.9	613.217	190.625				-238.946							-191.771	461.359			-248.656	-3.73438			-216.906	4.01562
		-30.1	285.967	376.375			58.9	583.717	-228.125				584.554							57.9792	84.8594			111.844	-157.984				-331.484
		-60.1	93.2167	69.375			-53.1	551.217	99.625				-134.196							-45.7708	319.859			-189.656	-323.984				149.766
		-112.1	61.2167	-154.875			71.9	520.467	312.875				721.304							98.2292	544.109			22.8438	-4.48438				-18.7344
		133.15	56.2167	166.625			37.4	688.217	345.125											-56.0208	353.609			-1.65625	159.016				-223.984
		-117.35	393.467	576.625			-2.1		371.125											-62.2708	378.359			-311.906	-232.234				-187.234
		69.9	194.217	-490.125			157.4		287.375											23.2292					-213.484
		-12.6	93.7167	-76.875			80.65		325.625											-354.521					42.0156
		-56.35	92.9667	328.625			74.15		-224.875											19.4792					-138.984
		76.9		400.625			58.15		352.375											-79.7708					-167.484
		15.15		303.125			-39.6		367.375											110.229
		-107.1		375.375			44.15		360.875											-110.521
		-7.1		84.875			-2.35		446.625											109.229
				308.375			-123.6		-349.375											-251.021
				351.125			9.65		-214.875											57.9792
				376.875			-23.35		98.125											83.2292
				332.375			-37.35		298.375											-43.5208
							-50.85		416.875											-28.7708
							15.65		90.125											11.2292
																				113.229
																				-28.7708
																				82.2292
																				110.479
[truncated: 1 more columns]

## Sheet: S4 Fig
	S4A Fig		Sleep (min)							Latency (min)							P[doze]							P[wake]							Activity per active min
			Daytime			Nighttime				ZT0			ZT12				Daytime			Nighttime				Daytime			Nighttime				Daytime			Nighttime
			wt	Dc0H2/+		wt	Dc0H2/+			wt	Dc0H2/+		wt	Dc0H2/+			wt	Dc0H2/+		wt	Dc0H2/+			wt	Dc0H2/+		wt	Dc0H2/+			wt	Dc0H2/+		wt	Dc0H2/+
		fly 1	574	503.333		511.667	613.667		fly 1	49	117.667		120.333	59.6667		fly 1	0.22212	0.16254		0.1456	0.16246		fly 1	0.044019	0.055454		0.049904	0.025182		fly 1	2.4336	2.7675		2.5042	4.0753
		fly 2	495.333	455		608.333	587		fly 2	47.3333	112.333		89	102		fly 2	0.30788	0.13216		0.16847	0.084877		fly 2	0.10102	0.064439		0.024983	0.016733		fly 2	2.6831	2.1576		2.183	2.6344
		fly 3	579	379		630.333	673.333		fly 3	29.3333	128.333		59.6667	37.3333		fly 3	0.48455	0.14381		0.40125	0.16611		fly 3	0.069633	0.098913		0.038635	0.011493		fly 3	2.4548	2.2288		2.091	2.8252
		fly 4	522	366.333		493.333	623		fly 4	64	90		113	74		fly 4	0.32243	0.14001		0.22165	0.063802		fly 4	0.082265	0.10751		0.073479	0.008992		fly 4	2.1584	2.7478		2.078	4.2963
		fly 5	533.333	397		575.667	626.333		fly 5	35.3333	109		71	73.6667		fly 5	0.13641	0.13062		0.15804	0.10606		fly 5	0.041022	0.085271		0.035853	0.014933		fly 5	2.4123	2.4619		2.7647	3.1883
		fly 6	532.333	315.667		581	543.333		fly 6	20	8		43	111.667		fly 6	0.24148	0.19297		0.21898	0.13677		fly 6	0.06944	0.15883		0.042507	0.033863		fly 6	2.3042	1.8898		2.0678	2.291
		fly 7	566	386.667		579	620.333		fly 7	31.3333	117.667		75	73.6667		fly 7	0.16187	0.27487		0.16041	0.10688		fly 7	0.039195	0.14504		0.034247	0.015461		fly 7	2.9495	1.8632		3.2205	2.4484
		fly 8	545.667	335		539.333	675.333		fly 8	52.3333	96.3333		81	31.3333		fly 8	0.24459	0.26053		0.14366	0.20373		fly 8	0.057393	0.17948		0.040475	0.010934		fly 8	2.893	2.2012		3.4789	2.4064
		fly 9	524.333	487		501.667	651.667		fly 9	70.6667	85		77.3333	63.6667		fly 9	0.25253	0.28394		0.22332	0.06837		fly 9	0.06939	0.091763		0.07047	0.006101		fly 9	2.0314	2.0484		2.1163	2.8594
		fly 10	567	265		567	632.333		fly 10	35.6667	279.333		85.3333	64		fly 10	0.35621	0.057861		0.21951	0.033651		fly 10	0.062726	0.081647		0.043971	0.004232		fly 10	1.8693	2.4745		2.2905	3.6989
		fly 11	403.667	374		559	602.667		fly 11	159.333	132.333		87.6667	100.667		fly 11	0.19645	0.17011		0.085423	0.035694		fly 11	0.11028	0.1157		0.025535	0.006067		fly 11	2.2322	2.0252		3.3897	2.8883
		fly 12	561.333	459.667		510.667	612		fly 12	31.6667	42.3333		132.333	99		fly 12	0.27732	0.21412		0.11757	0.094988		fly 12	0.058373	0.08756		0.041364	0.014734		fly 12	2.6982	2.3169		3.0302	3.197
		fly 13	397.333	357.667		474	558.333		fly 13	104	173.667		148	87.3333		fly 13	0.18936	0.1316		0.1464	0.07193		fly 13	0.11146	0.10126		0.05935	0.021204		fly 13	2.518	2.2424		2.4729	2.9914
		fly 14	545	462.333		581	603.333		fly 14	35.6667	83.6667		36	74.6667		fly 14	0.34857	0.12456		0.28579	0.12525		fly 14	0.070921	0.059724		0.05091	0.022947		fly 14	2.1598	2.2018		2.08	3.1665
		fly 15	544.333	399.333		612	417.333		fly 15	23.3333	214.667		72.3333	128		fly 15	0.39223	0.13714		0.20988	0.096415		fly 15	0.084852	0.088758		0.027984	0.063388		fly 15	1.8863	2.0559		2.1016	2.7491
		fly 16	460	254.667		294.333	504.333		fly 16	97.6667	216.667		142.667	62.6667		fly 16	0.30801	0.10989		0.11184	0.15737		fly 16	0.10717	0.15069		0.11832	0.052669		fly 16	1.9649	2.3073		2.2812	3
		fly 17	583.667	526.333		613.333	663.333		fly 17	43.6667	55.3333		67	51.3333		fly 17	0.37225	0.3347		0.26867	0.13572		fly 17	0.061204	0.083031		0.034209	0.007959		fly 17	3.0099	3.0029		2.1723	2.3557
		fly 18	464.333	324		469.667	357.333		fly 18	118	198.333		142	172		fly 18	0.17397	0.12173		0.10651	0.041658		fly 18	0.07437	0.11681		0.052487	0.037666		fly 18	2.743	2.1353		3.0649	3
		fly 19	440.667	531.333		549.333	604.667		fly 19	71.3333	37.6667		83.6667	107.333		fly 19	0.30885	0.27786		0.16673	0.10208		fly 19	0.1211	0.066635		0.042156	0.016434		fly 19	2.0258	2.0299		2.5091	2.3176
		fly 20	422	465.667		539.667	587.333		fly 20	118	90.6667		121.667	90.3333		fly 20	0.25615	0.27027		0.15926	0.15127		fly 20	0.11608	0.10158		0.043679	0.029351		fly 20	2.6234	2.0711		2.9447	2.3714
		fly 21	616.333	465.667		515	630		fly 21	41.3333	61.6667		97	56.3333		fly 21	0.27485	0.21017		0.12003	0.25327		fly 21	0.037233	0.0857		0.038752	0.030276		fly 21	2.4369	2.5711		2.4083	3.1074
		fly 22	545	528.333		584.667	343		fly 22	36	70.6667		73.3333	150		fly 22	0.40313	0.34775		0.28233	0.17989		fly 22	0.078409	0.087053		0.045102	0.14099		fly 22	2.2454	1.7996		2.2246	2.244
		fly 23	589.333	430.667		614.333	628		fly 23	31	102		62	89.3333		fly 23	0.24032	0.19327		0.21191	0.084392		fly 23	0.044438	0.094636		0.029068	0.009442		fly 23	2.4942	2.2497		2.9232	2.5917
		fly 24	558	500.333		631	567.333		fly 24	29.6667	45		44.6667	88		fly 24	0.26277	0.30333		0.28644	0.14248		fly 24	0.054964	0.086681		0.028676	0.032753		fly 24	2.7675	1.815		2.2174	2.277
		fly 25	547.667	357		616.333	507		fly 25	23	164.667		64.6667	171		fly 25	0.12998	0.19045		0.073226	0.10458		fly 25	0.037371	0.15013		0.010263	0.03844		fly 25	3.4424	1.8473		4.1007	2.274
		fly 26	453	392.667		597.667	646.333		fly 26	94	46.3333		60.3333	67		fly 26	0.30112	0.19852		0.23821	0.16715		fly 26	0.11443	0.11871		0.034585	0.014767		fly 26	1.8426	1.8649		2.1217	2.4503
		fly 27	570.667	517		602	677.333		fly 27	16	82.6667		41	31.6667		fly 27	0.36674	0.24004		0.34744	0.19107		fly 27	0.058496	0.062452		0.045259	0.00884		fly 27	2.2078	1.9099		2.3419	2.4679
		fly 28	375.667	307.667		600.667	485.667		fly 28	167.667	237.333		61.6667	109.333		fly 28	0.21131	0.098255		0.16164	0.10201		fly 28	0.12958	0.10761		0.02617	0.042924		fly 28	2.1461	2.22		2.7085	2.7412
		fly 29	576	404.667		652.333	668.667		fly 29	49.6667	38.3333		43	50		fly 29	0.23161	0.18512		0.14066	0.061315		fly 29	0.047536	0.10949		0.012217	0.003014		fly 29	3.0232	2.4751		3.209	3.7617
		fly 30	514.667	328		611	641.333		fly 30	81.3333	134		52.6667	59		fly 30	0.14771	0.24917		0.20132	0.20244		fly 30	0.045971	0.17044		0.030503	0.022115		fly 30	3.1946	1.5935		3.595	2.156
		fly 31	400	407		633.333	655.667		fly 31	83.3333	50		70	33.6667		fly 31	0.31078	0.43819		0.18991	0.40134		fly 31	0.14005	0.16029		0.019612	0.025897		fly 31	1.9847	1.5825		2.2229	1.9758
		fly 32	436	475		593.333	660.667		fly 32	66.6667	51		70.6667	37.6667		fly 32	0.19137	0.36399		0.12441	0.20021		fly 32	0.09112	0.10946		0.023095	0.015542		fly 32	2.393	2.1612		3.2315	2.2219
		fly 33	376.667	477		555.667	612.333		fly 33	91.3333	59.6667		68.6667	83		fly 33	0.15149	0.29543		0.24899	0.15263		fly 33	0.10549	0.10158		0.054478	0.022448		fly 33	2.0901	1.9952		2.2598	2.24
		fly 34	384.667	523		490	639.667		fly 34	94.3333	30.3333		123.333	72.6667		fly 34	0.18339	0.38788		0.12765	0.19992		fly 34	0.11372	0.090345		0.050494	0.016735		fly 34	2.3748	2.1106		2.8027	2.6554
		fly 35	520	584.333		557.667	635.667		fly 35	41.3333	8.3333		84.3333	75.3333		fly 35	0.19583	0.33623		0.28642	0.14673		fly 35	0.057927	0.055031		0.057812	0.014489		fly 35	2.5885	2.3391		2.0144	2.3175
		fly 36	535.333	551		579.667	689.667		fly 36	79.6667	7.3333		74	20		fly 36	0.14477	0.45017		0.085549	0.39167		fly 36	0.042048	0.08156		0.019672	0.011596		fly 36	2.5707	2.1758		2.5299	1.8625
		fly 37	582.667	482.667		658.667	662.667		fly 37	25.3333	18.6667		39.6667	47		fly 37	0.24148	0.20218		0.25984	0.19721		fly 37	0.046752	0.073233		0.020573	0.013423		fly 37	2.7432	2.0533		2.6097	2.2214
		fly 38	493	500.333		518.667	660.333		fly 38	54.3333	42		99.3333	53.3333		fly 38	0.23413	0.21685		0.22599	0.095335		fly 38	0.08032	0.073045		0.064891	0.007144		fly 38	2.1272	2.3299		2.2951	2.1324
		fly 39	529.667	464.333		633.667	672.667		fly 39	84.6667	28.6667		60	31.3333		fly 39	0.22983	0.4165		0.082908	0.33419		fly 39	0.062578	0.12004		0.010495	0.016551		fly 39	2.2279	1.7507		2.5233	2.7203
		fly 40	530.667	460.667		648.333	641		fly 40	75	60.6667		60.3333	54.6667		fly 40	0.18807	0.19876		0.082235	0.070292		fly 40	0.053719	0.084619		0.00718	0.007788		fly 40	2.5695	2.2162		3.8209	2.694
		fly 41	562.667	519.667		608.667	650.333		fly 41	22.3333	28.6667		85.3333	34		fly 41	0.21506	0.20128		0.14276	0.30088		fly 41	0.047726	0.059347		0.02195	0.025868		fly 41	3.0585	2.806		2.2206	2.6387
		fly 42	490.333	463.333		605.333	512.333		fly 42	57.3333	118		62.6667	99		fly 42	0.17453	0.22838		0.11984	0.1486		fly 42	0.066615	0.090308		0.020327	0.051547		fly 42	2.9809	1.5499		3.035	2.3864
		fly 43	400.667	398.333		537.333	693		fly 43	92.6667	1		70.6667	27.6667		fly 43	0.21361	0.32233		0.19693	0.15626		fly 43	0.12175	0.15363		0.056922	0.003835		fly 43	2.1155	1.7407		2.4683	1.9394
		fly 44	466.333	620		625.333	679		fly 44	89.3333	2.6667		59	8.6667		fly 44	0.085694	0.63808		0.11311	0.64238		fly 44	0.041938	0.06066		0.014323	0.020256		fly 44	3.1892	3.0775		3.1172	3.0729
		fly 45	423.667	486.667		536	661		fly 45	106	1		79.3333	47.6667		fly 45	0.30156	0.40383		0.16327	0.30325		fly 45	0.12611	0.10946		0.045822	0.017761		fly 45	2.0535	1.6039		2.5426	1.6578
		fly 46	431.667	521.667		560.333	659		fly 46	75	1		61.6667	54.3333		fly 46	0.11342	0.34687		0.10202	0.20009		fly 46	0.062636	0.093389		0.025398	0.015647		fly 46	2.4108	2.0365		3.1425	2.4094
		fly 47	474.333	381		639.333	650.333		fly 47	69	1		49.3333	41		fly 47	0.35911	0.18237		0.26098	0.18934		fly 47	0.10901	0.1172		0.023923	0.016827		fly 47	1.9066	2.4742		2.4578	2.954
		fly 48	475.667	487		587	593.667		fly 48	71.6667	115		86	88.3333		fly 48	0.19429	0.1005		0.10236	0.032897		fly 48	0.077082	0.042139		0.019998	0.006737		fly 48	2.339	2.3552		2.93	3.4536
		fly 49	522.333			627.667			fly 49	14			65			fly 49	0.26808			0.29413			fly 49	0.072883			0.030844			fly 49	2.1581			1.8154
		fly 50	465.667			564			fly 50	44.3333			80			fly 50	0.10776			0.076392			fly 50	0.050301			0.018564			fly 50	3.6792			4.8935
		fly 51	493.333			576.333			fly 51	72.6667			110.667			fly 51	0.29242			0.11827			fly 51	0.091535			0.026021			fly 51	1.8315			2.2561
		fly 52	539.667			570			fly 52	35			95			fly 52	0.24319			0.14859			fly 52	0.059245			0.033169			fly 52	2.0635			2.7555
	S4B Fig		Sleep (min)							Latency (min)							P[doze]							P[wake]							Activity per active min
			Daytime			Nighttime				ZT0			ZT12				Daytime			Nighttime				Daytime			Nighttime				Daytime			Nighttime
			inc2	inc2;Dc0H2/+		inc2	inc2;Dc0H2/+			inc2	inc2;Dc0H2/+		inc2	inc2;Dc0H2/+			inc2	inc2;Dc0H2/+		inc2	inc2;Dc0H2/+			inc2	inc2;Dc0H2/+		inc2	inc2;Dc0H2/+			inc2	inc2;Dc0H2/+		inc2	inc2;Dc0H2/+
		fly 1	85.3333	407		147.333	403.667		fly 1	160	48.3333		61.6667	61.6667		fly 1	0.18822	0.48913		0.17013	0.38459		fly 1	0.40219	0.18379		0.29844	0.15768		fly 1	2.1003	1.5675		2.6207	1.8382
		fly 2	224	322.333		311	536		fly 2	128.333	82.3333		48.6667	28.6667		fly 2	0.35935	0.18561		0.36992	0.2044		fly 2	0.31405	0.1574		0.23669	0.057077		fly 2	1.8467	1.9125		2.0726	2.1679
		fly 3	168	321.667		62.6667	436.667		fly 3	204.667	184		387.667	81.6667		fly 3	0.17541	0.068092		0.094446	0.13538		fly 3	0.28686	0.069525		0.44636	0.07053		fly 3	1.9246	2.4064		2.822	2.4261
		fly 4	250.333	395.667		368.333	599.667		fly 4	67	129		42	43.3333		fly 4	0.29291	0.16633		0.21434	0.28504		fly 4	0.27244	0.1025		0.14828	0.043984		fly 4	1.9945	1.9291		2.2667	2.8331
		fly 5	397	401.667		245.333	606.667		fly 5	106.667	115		112.333	43		fly 5	0.18712	0.14006		0.25085	0.28837		fly 5	0.11045	0.086246		0.23988	0.040022		fly 5	2.2299	2.2964		2.2683	3.8353
		fly 6	191.667	371		105.667	625.667		fly 6	163.667	144.667		144	47.6667		fly 6	0.1639	0.090351		0.14569	0.20139		fly 6	0.24754	0.073486		0.37492	0.027443		fly 6	2.2631	2.4013		2.1589	3.6521
		fly 7	232.333	308.333		138.333	524		fly 7	72.3333	212.667		108	49.6667		fly 7	0.17683	0.076279		0.15779	0.20003		fly 7	0.2192	0.085617		0.30072	0.059819		fly 7	2.4647	2.3627		2.7466	2.344
		fly 8	242.333	229		355.667	482.667		fly 8	97.3333	138.333		26.6667	39		fly 8	0.27129	0.26952		0.19214	0.16576		fly 8	0.2673	0.27756		0.12946	0.066794		fly 8	1.7055	1.9398		1.9383	2.302
		fly 9	314.667	292.333		356	400.667		fly 9	133.333	90.3333		44	71		fly 9	0.17969	0.314		0.21357	0.28283		fly 9	0.15439	0.2068		0.14011	0.12369		fly 9	2.0561	2.3623		2.2717	2.4351
		fly 10	192.667	428		101.667	609.667		fly 10	157	101.333		130.667	34.6667		fly 10	0.27813	0.16152		0.22182	0.26503		fly 10	0.31419	0.08975		0.42191	0.038527		fly 10	2.6321	2.0754		2.3912	3.4181
		fly 11	168.667	403.667		33	531.667		fly 11	133	101.333		231.333	44.3333		fly 11	0.27641	0.15536		0.1209	0.34775		fly 11	0.34527	0.092882		0.53269	0.077016		fly 11	1.7899	2.1927		2.6125	2.4097
		fly 12	464	213.333		292.333	288		fly 12	78	124		87	57.6667		fly 12	0.14906	0.39844		0.15806	0.28326		fly 12	0.066341	0.32478		0.15635	0.22557		fly 12	2.3597	1.6044		2.8968	1.8319
		fly 13	17	332		115.667	579		fly 13	309.667	134.333		50.3333	55.6667		fly 13	0.25492	0.12933		0.22519	0.2233		fly 13	0.6182	0.11336		0.39985	0.042098		fly 13	1.7633	1.7877		2.0133	2.1668
		fly 14	179.667	420.333		71.6667	476.333		fly 14	146.333	115.667		313.333	103		fly 14	0.2033	0.15669		0.082332	0.11056		fly 14	0.28526	0.087646		0.4515	0.050448		fly 14	1.6314	2.2741		2.3762	3.1424
		fly 15	387	362.667		255	633		fly 15	99.3333	134.333		140.333	35.3333		fly 15	0.21289	0.16228		0.23966	0.1875		fly 15	0.12005	0.11895		0.23938	0.022362		fly 15	1.5395	2.1326		2.0345	3.0978
		fly 16	416.333	461		478.667	613.333		fly 16	81.6667	74.6667		58.3333	30.3333		fly 16	0.25503	0.14642		0.2943	0.20433		fly 16	0.12141	0.067082		0.09978	0.03238		fly 16	2.0984	2.1692		2.142	2.7824
		fly 17	317.75	288.667		54.75	514.667		fly 17	98	195.667		182.25	72		fly 17	0.25394	0.10486		0.16396	0.2037		fly 17	0.19164	0.12033		0.46841	0.0647		fly 17	1.9772	2.8029		2.1927	3.1089
		fly 18	82.25	465		56	597.333		fly 18	98	97.6667		201.25	63.3333		fly 18	0.35671	0.16769		0.18572	0.22321		fly 18	0.47675	0.070472		0.48019	0.039686		fly 18	1.5831	2.0348		2.232	3.2977
		fly 19	201	354		155	523.333		fly 19	100	117.667		116.75	75.6667		fly 19	0.19514	0.081926		0.23556	0.10121		fly 19	0.2549	0.071074		0.33117	0.034837		fly 19	1.9371	2.8156		2.1684	3.3663
		fly 20	438	214.5		350	485.25		fly 20	86	151.5		98.5	81.75		fly 20	0.12198	0.19824		0.11843	0.2771		fly 20	0.063363	0.26743		0.09906	0.089474		fly 20	2.6752	2.0043		2.6752	2.1966
		fly 21	470.25	448.5		335.25	465.75		fly 21	85.75	62.5		101.25	72.75		fly 21	0.20715	0.28083		0.21611	0.27213		fly 21	0.08154	0.11377		0.16117	0.10408		fly 21	2.0726	1.5321		2.4675	1.7718
		fly 22	183	528.5		150.75	588.25		fly 22	76.5	9		65	25		fly 22	0.33622	0.65196		0.26564	0.50548		fly 22	0.33957	0.11764		0.35466	0.071824		fly 22	1.8527	1.5514		2.2184	1.8962
		fly 23	426.25	409.75		404.75	444.25		fly 23	63	109.25		83.75	123		fly 23	0.28643	0.1401		0.19801	0.176		fly 23	0.12223	0.082289		0.11286	0.08254		fly 23	1.9825	2.434		2.7122	3.2733
		fly 24	386.25	429.75		166.5	575.75		fly 24	12	94.25		180.5	68		fly 24	0.46274	0.093076		0.34312	0.12551		fly 24	0.19237	0.052538		0.35747	0.028495		fly 24	1.5035	2.911		1.7498	2.9593
		fly 25	261.75	403.25		306	592.5		fly 25	129.75	82.75		99.5	60.25		fly 25	0.15549	0.18352		0.19908	0.19946		fly 25	0.18337	0.10412		0.17354	0.037469		fly 25	2.2728	2.312		2.4024	3.4791
		fly 26	131.75	451		135.25	629.75		fly 26	160	71.5		76.25	45.25		fly 26	0.18757	0.2962		0.16168	0.23958		fly 26	0.33982	0.11844		0.31654	0.02689		fly 26	2.0817	2.5698		2.2713	2.5227
		fly 27	343.25	179.75		204	515		fly 27	67.25	191.25		129.75	65.25		fly 27	0.22316	0.1286		0.21358	0.13738		fly 27	0.17177	0.2317		0.26542	0.050813		fly 27	2.2853	2.23		2.4013	3.7853
		fly 28	81.25	532.75		98.75	14.75		fly 28	157.25	29.5		92.5	541.5		fly 28	0.28725	0.26734		0.23031	0.065688		fly 28	0.49826	0.062838		0.43961	0.61257		fly 28	1.8044	2.0501		1.959	2.2325
		fly 29	389	426.75		425.25	614		fly 29	28.25	35		25.75	47		fly 29	0.6369	0.16598		0.59305	0.17793		fly 29	0.20698	0.086136		0.18227	0.030178		fly 29	2.1922	2.2452		2.2739	3.5767
		fly 30	353.75	286.75		153	620.25		fly 30	108.75	53.25		127.25	60.75		fly 30	0.24943	0.28495		0.23109	0.11714		fly 30	0.15542	0.2263		0.35189	0.015896		fly 30	1.775	1.8139		2.1462	3.0783
		fly 31	330.25	579.75		315	50.25		fly 31	48.75	18.25		63	498.5		fly 31	0.66688	0.21456		0.55048	0.051584		fly 31	0.26045	0.045164		0.27458	0.36754		fly 31	1.4841	2.4508		1.7081	2.2359
		fly 32	171	397.75		51.25	614.25		fly 32	183.25	110		221.75	59		fly 32	0.20909	0.30519		0.12821	0.20037		fly 32	0.30719	0.14602		0.46132	0.030686		fly 32	2.1282	1.6808		2.7261	3.1829
		fly 33		353.5			488.5		fly 33		96.75			66.75		fly 33		0.29232			0.22982		fly 33		0.17563			0.080366		fly 33		1.7775			2.2424
		fly 34		264.5			304.75		fly 34		117.75			91.25		fly 34		0.32485			0.27299		fly 34		0.25645			0.20657		fly 34		1.7909			2.2698
		fly 35		237.25			489		fly 35		170.5			53.5		fly 35		0.17295			0.27829		fly 35		0.22912			0.088344		fly 35		2.3904			2.3351
		fly 36		337.25			456		fly 36		88.75			69.25		fly 36		0.23146			0.11048		fly 36		0.17209			0.053719		fly 36		1.7			2.1345
		fly 37		365.25			485.5		fly 37		91			81.75		fly 37		0.28733			0.17933		fly 37		0.16219			0.069829		fly 37		1.8798			2.7537
		fly 38		166.75			510.75		fly 38		187			28		fly 38		0.27988			0.20633		fly 38		0.3493			0.064137		fly 38		1.7665			2.9981
	S4C Fig		Sleep (min)									Latency (min)									P[doze]									P[wake]									Activity per active min
			Daytime				Nighttime					ZT0				ZT12					Daytime				Nighttime					Daytime				Nighttime					Daytime				Nighttime
			wt	mns	mns;Dc0H2/+		wt	mns	mns;Dc0H2/+			wt	mns	mns;Dc0H2/+		wt	mns	mns;Dc0H2/+			wt	mns	mns;Dc0H2/+		wt	mns	mns;Dc0H2/+			wt	mns	mns;Dc0H2/+		wt	mns	mns;Dc0H2/+			wt	mns	mns;Dc0H2/+		wt	mns	mns;Dc0H2/+
		fly 1	364.5	517	351		504.75	264.75	351		fly 1	84	113.25	137.5		47.5	87.5	92.25		fly 1	0.30848	0.14074	0.22036		0.19959	0.14177	0.16387		fly 1	0.16921	0.04628	0.15041		0.066546	0.18128	0.12276		fly 1	1.5228	2.2667	2.2247		2.6485	2.3325	2.6494
		fly 2	432.75	535.75	407.75		540.25	300.25	319.25		fly 2	74	73.75	69.75		62.5	103	133		fly 2	0.31379	0.20403	0.27954		0.1727	0.19755	0.10425		fly 2	0.12313	0.054156	0.13277		0.046393	0.17118	0.098208		fly 2	1.6822	1.8552	1.5937		2.7425	2.1134	2.3384
		fly 3	408.75	444.25	363.5		530	367.5	388.75		fly 3	23.5	133.75	36		57.25	78.75	77.75		fly 3	0.38198	0.17631	0.23383		0.22179	0.20038	0.1437		fly 3	0.1525	0.085823	0.14911		0.060994	0.12646	0.092709		fly 3	1.7493	2.3843	1.8967		3.5965	2.4974	2.6829
		fly 4	417.75	476.25	337.25		596	380.5	376.75		fly 4	54.5	98.25	118.75		31.25	87	62.75		fly 4	0.30151	0.22164	0.27395		0.21901	0.16473	0.20989		fly 4	0.13056	0.081911	0.17933		0.035247	0.10817	0.12631		fly 4	1.5898	2.1079	1.8315		2.6415	2.3936	2.2246
		fly 5	416.75	524	532.25		561	124.25	442.75		fly 5	89	56.25	86.25		64	239.5	51.5		fly 5	0.30637	0.19969	0.21591		0.19078	0.082617	0.15135		fly 5	0.12853	0.057678	0.058175		0.042589	0.39714	0.070976		fly 5	1.6035	2.2804	2.0368		2.5411	2.4575	2.8213
		fly 6	498.75	447.75	392		622.75	236.25	508.75		fly 6	29	152.25	90.75		43	136	50.75		fly 6	0.26338	0.14419	0.27572		0.19453	0.06543	0.21257		fly 6	0.083603	0.073956	0.1413		0.025195	0.12797	0.062516		fly 6	2.0115	2.5576	1.7328		3.1841	2.7453	2.5897
		fly 7	504.75	438	327.75		685.75	171.75	431		fly 7	10	134.5	22		19.75	122.5	94.5		fly 7	0.42341	0.10806	0.18708		0.27614	0.1126	0.12724		fly 7	0.10392	0.058453	0.14901		0.012507	0.25493	0.069194		fly 7	2.0346	2.5778	1.6897		3.6314	2.6097	2.4135
		fly 8	385	561.25	512.25		556	341.75	488.5		fly 8	38	66.25	83		51.25	71.5	51		fly 8	0.36335	0.18415	0.15315		0.20496	0.14834	0.22039		fly 8	0.16859	0.041858	0.050143		0.050144	0.11715	0.058481		fly 8	1.7432	2.3814	1.9789		2.7825	2.4377	2.806
		fly 9	537.5	523	403.75		626.25	509.25	460.5		fly 9	35	75.75	88.5		39.75	54.5	89.5		fly 9	0.35564	0.19548	0.30206		0.25819	0.19186	0.14928		fly 9	0.077118	0.057957	0.14345		0.029289	0.058984	0.066752		fly 9	1.4959	2.1682	1.8459		2.7781	2.4349	2.9155
		fly 10	467.25	435.5	517.75		603.25	294.75	350.25		fly 10	44.5	137	104.5		24.25	95	66.75		fly 10	0.4103	0.18854	0.21082		0.2229	0.14099	0.17042		fly 10	0.12593	0.095043	0.062027		0.034567	0.1421	0.12392		fly 10	1.5336	2.3825	1.9145		2.7539	2.5557	2.3428
		fly 11	402.5	516.5	514.5		614	436.75	309		fly 11	34.75	43	101.5		47.75	67	100.5		fly 11	0.37409	0.24517	0.16276		0.16524	0.30971	0.12105		fly 11	0.15459	0.069673	0.051364		0.025224	0.12289	0.11762		fly 11	1.6712	1.9113	2.1862		2.8769	2.3177	2.6174
		fly 12	449.25	601.25	513.25		631.25	375.75	365.75		fly 12	50.5	22.5	53.75		41.25	96	84.75		fly 12	0.23942	0.42126	0.22554		0.13528	0.23541	0.13689		fly 12	0.1017	0.050216	0.068999		0.016916	0.13408	0.10415		fly 12	1.8104	1.4753	1.9781		2.8376	2.1941	2.5387
		fly 13	348.75	572.25	497.5		553.75	363.25	351.25		fly 13	54	32.25	70.25		37	82.5	96.25		fly 13	0.42881	0.23416	0.26061		0.21468	0.20433	0.15016		fly 13	0.21043	0.044194	0.082517		0.052295	0.13427	0.11521		fly 13	1.4374	1.9351	1.809		2.9586	2.5029	2.2331
		fly 14	492.75	445	470.5		566.25	228.25	498.75		fly 14	20.5	131.5	26.75		45.75	105	40.75		fly 14	0.38019	0.24061	0.22338		0.18305	0.19675	0.18753		fly 14	0.10994	0.10616	0.086119		0.043679	0.24836	0.062628		fly 14	1.4167	1.9421	1.8611		2.5064	2.0795	2.7318
		fly 15	473.25	459.75	499.75		608.5	301.75	368		fly 15	31	126.75	62		69	91.5	61		fly 15	0.5186	0.18943	0.21033		0.1993	0.19594	0.16863		fly 15	0.13615	0.081103	0.071756		0.028039	0.17729	0.11333		fly 15	1.6667	1.9036	1.8811		2.4734	2.1057	2.5676
		fly 16	290.75	507.25	445		654.25	220.75	397.75		fly 16	90.25	67.25	64.25		25.75	106.25	73.75		fly 16	0.31049	0.20848	0.19762		0.26293	0.13351	0.1196		fly 16	0.23872	0.069569	0.090857		0.021611	0.20268	0.077982		fly 16	1.7601	2.3103	1.9602		2.8948	2.9171	2.5596
		fly 17	350.75	439.25	411.25		541.25	417.25	452.25		fly 17	78.5	143.25	46.25		46	54.75	75.25		fly 17	0.24512	0.1069	0.265		0.20073	0.15151	0.15611		fly 17	0.15821	0.057377	0.1278		0.050543	0.086502	0.07036		fly 17	1.743	2.5552	2.3401		3.3446	2.9439	2.5323
		fly 18	415	574.5	305.25		611.25	335.75	416.25		fly 18	40	77.75	173.75		55	86	69.25		fly 18	0.3582	0.28227	0.2149		0.13688	0.22281	0.11917		fly 18	0.15286	0.05052	0.19343		0.019464	0.15816	0.074862		fly 18	1.58	1.5533	1.9975		2.4942	2.0681	3.0176
		fly 19	542.75	499.25	318		447	520.25	387.25		fly 19	41.75	99.75	136.5		79.25	62.75	101		fly 19	0.35378	0.18284	0.12208		0.22978	0.20347	0.071793		fly 19	0.075855	0.064033	0.11479		0.10025	0.056371	0.05252		fly 19	1.8055	1.8603	2.4419		2.8085	2.4047	3.2357
		fly 20	413	532	265		596.75	441.5	413.25		fly 20	70	85.25	132.75		58	74.5	73.5		fly 20	0.32191	0.1651	0.21254		0.19986	0.19895	0.15049		fly 20	0.14333	0.044709	0.21866		0.032671	0.091973	0.086455		fly 20	1.9415	1.9334	2.2526		2.6328	2.9007	2.8946
		fly 21	462.75	479.75	271		622	220.5	462		fly 21	26.25	67	183.5		43.5	107.5	58		fly 21	0.34404	0.20376	0.16026		0.22874	0.10148	0.16011		fly 21	0.11983	0.07717	0.16809		0.027682	0.17105	0.069634		fly 21	1.6848	1.7248	2.0992		3.1392	2.3789	2.9031
		fly 22	530.5	422	281.25		654	387.75	369.5		fly 22	28.25	100.25	165		24.5	75.25	92.75		fly 22	0.55455	0.16699	0.10481		0.2879	0.22125	0.043383		fly 22	0.10375	0.08877	0.13122		0.021838	0.12852	0.036315		fly 22	1.7691	1.9877	2.1826		2.5321	2.4811	3.0984
		fly 23	375.75	443.5	459.5		509.75	226.25	464		fly 23	61.75	111.5	24.25		41.25	153.5	70.75		fly 23	0.30588	0.19076	0.1912		0.21143	0.19335	0.12357		fly 23	0.16128	0.088965	0.084405		0.065694	0.2314	0.054617		fly 23	1.9326	2.1305	2.0891		3.7499	2.367	2.5696
		fly 24	491.25	528.75	545		654	451.75	491		fly 24	32.25	49	15.75		33.75	70.75	62.75		fly 24	0.39475	0.32262	0.3854		0.22372	0.22405	0.21389		fly 24	0.10941	0.07831	0.07526		0.017002	0.095436	0.070147		fly 24	1.6745	1.7338	1.8329		2.5277	2.1497	2.0147
		fly 25	501.5	648.5	588.25		596.5	297.5	236.75		fly 25	19	24.25	60		19	24.25	60		fly 25	0.38741	0.51297	0.30221		0.26888	0.20133	0.099322		fly 25	0.10484	0.034112	0.046811		0.044773	0.17596	0.16197		fly 25	1.4725	2.0766	1.6742		3.4028	2.2755	2.6642
		fly 26	500.5	569	560.75		626.5	151.75	260.5		fly 26	37.75	64.25	82.25		37.75	64.25	82.25		fly 26	0.40284	0.33896	0.28024		0.25952	0.16567	0.20556		fly 26	0.10196	0.061248	0.057903		0.030813	0.34629	0.20861		fly 26	1.5318	2.2857	2.2505		2.6594	2.5676	2.7159
		fly 27	571.25	617.75	469.25		633	368.25	287.25		fly 27	34.75	47.75	37.5		34.75	47.75	37.5		fly 27	0.38056	0.37821	0.20802		0.22813	0.18978	0.14589		fly 27	0.064526	0.040275	0.079025		0.024804	0.1242	0.16728		fly 27	1.3835	2.0888	1.9868		2.7742	2.7806	2.7812
		fly 28	375.25	552	586.5		505.75	74.5	212		fly 28	67	60.75	80.5		67	60.75	80.5		fly 28	0.27363	0.37123	0.27266		0.17662	0.13872	0.19612		fly 28	0.15593	0.075742	0.042933		0.059245	0.45177	0.26243		fly 28	1.5475	2.6205	2.0736		2.145	2.3194	2.5762
		fly 29	469	640.75	603.25		557	243.75	438.75		fly 29	48.5	24.25	73.75		48.5	24.25	73.75		fly 29	0.37847	0.34255	0.15119		0.22723	0.12296	0.17264		fly 29	0.11713	0.028248	0.025158		0.049917	0.17118	0.083051		fly 29	1.3941	1.8796	2.3144		2.761	2.2225	2.8137
		fly 30	559.75	598.25	640.5		640.75	364	193.75		fly 30	31.25	24.5	13.25		31.25	24.5	13.25		fly 30	0.53848	0.44981	0.45051		0.22034	0.28034	0.20575		fly 30	0.082046	0.051283	0.033157		0.021892	0.1625	0.31269		fly 30	1.3891	1.9974	1.4475		2.2243	2.6305	1.9899
		fly 31	501	611	587.75		650	430.5	359.5		fly 31	48.75	30.25	58.5		48.75	30.25	58.5		fly 31	0.41194	0.4699	0.35448		0.23617	0.27382	0.21474		fly 31	0.10249	0.047303	0.056482		0.020879	0.11659	0.14631		fly 31	1.5128	1.9085	2.2877		2.9778	2.5203	2.3149
		fly 32	530.25	519	547.5		564	316.75	172.25		fly 32	49	44.25	58.75		49	44.25	58.75		fly 32	0.42213	0.28061	0.37581		0.26896	0.16807	0.12837		fly 32	0.08766	0.078413	0.073824		0.053664	0.14342	0.27184		fly 32	1.7281	2.4692	2.0788		3.5221	2.5078	2.545
		fly 33	560.75	524	494		623.75	47.5	221.25		fly 33	30	107.5	113.25		30	107.5	113.25		fly 33	0.47315	0.29468	0.22709		0.22702	0.1371	0.23363		fly 33	0.078606	0.074625	0.07818		0.028691	0.57316	0.26932		fly 33	1.8697	1.7654	2.5341		3.6331	2.2118	2.7191
		fly 34	473.75	628.5	551.75		585	374.75	505.25		fly 34	80.5	47.75	77.75		80.5	47.75	77.75		fly 34	0.22547	0.37324	0.28851		0.19805	0.13816	0.18663		fly 34	0.084375	0.037429	0.061355		0.038397	0.094452	0.062689		fly 34	1.6338	1.6753	1.7025		2.813	2.5331	2.8266
		fly 35	475.75	555.75	614.75		594	126	470		fly 35	61	61.25	65.5		61	61.25	65.5		fly 35	0.39264	0.25314	0.10954		0.26303	0.071906	0.12765		fly 35	0.11406	0.056873	0.016887		0.041142	0.25457	0.056655		fly 35	1.3308	1.8958	2.1471		2.2298	2.5233	3.2517
		fly 36	473	584.5	551.75		645.5	336	321.5		fly 36	34	47.25	85.75		34	47.25	85.75		fly 36	0.31604	0.26806	0.25896		0.17974	0.23788	0.095319		fly 36	0.10696	0.04418	0.058984		0.016441	0.16719	0.097918		fly 36	1.5244	1.9685	2.1375		3.4181	2.8772	2.9276
		fly 37	481.75	600.75	591.75		676.5	153.5	379		fly 37	74.25	15.25	41.75		74.25	15.25	41.75		fly 37	0.34757	0.41357	0.41886		0.31863	0.28033	0.25043		fly 37	0.10755	0.053212	0.057164		0.017099	0.34934	0.14439		fly 37	1.6647	2.1941	1.9853		3.1616	2.5195	2.7244
		fly 38	589.75	601	556.25		603	364.25	281.5		fly 38	5	41.5	90.75		5	41.5	90.75		fly 38	0.56081	0.45505	0.23865		0.2061	0.28306	0.13601		fly 38	0.069703	0.054214	0.052222		0.031114	0.16316	0.1529		fly 38	1.4173	1.5602	1.9352		2.2717	2.0914	2.5728
		fly 39	473.5	604.25	548.75		587.5	269.25	540.5		fly 39	52.75	42.25	68		52.75	42.25	68		fly 39	0.1816	0.39173	0.30336		0.19225	0.24923	0.2601		fly 39	0.070207	0.049619	0.064788		0.037801	0.21568	0.064863		fly 39	1.7782	1.8927	1.6221		2.9409	2.1833	2.4106
		fly 40	523.5	580	562.25		641	175.25	346.25		fly 40	28.5	31	60		28.5	31	60		fly 40	0.35428	0.27372	0.25027		0.23041	0.15972	0.18712		fly 40	0.086009	0.050266	0.049811		0.023139	0.27638	0.13823		fly 40	1.523	2.1725	2.0542		3.243	2.8174	2.401
		fly 41	428.75	639.75	543		503	439.25	294.75		fly 41	70.75	39.25	92		70.75	39.25	92		fly 41	0.3199	0.24478	0.21375		0.2558	0.16675	0.11557		fly 41	0.13059	0.025095	0.053954		0.081399	0.082602	0.12424		fly 41	1.4698	1.9084	2.2036		2.9576	2.7798	2.7294
		fly 42	557.5	661.5	630.75		523.75	244.25	260.5		fly 42	33.75	23	69.25		33.75	23	69.25		fly 42	0.35806	0.43416	0.24504		0.23822	0.15064	0.086992		fly 42	0.067502	0.024098	0.026212		0.067044	0.2113	0.11786		fly 42	1.4069	1.7178	2.2019		2.1205	2.8648	3.0128
		fly 43	493.75	671	521.25		644.75	6.25	364.75		fly 43	23	6.75	90.5		23	6.75	90.5		fly 43	0.36411	0.41635	0.16533		0.17094	0.058015	0.067224		fly 43	0.1014	0.018066	0.05149		0.018356	0.75596	0.056714		fly 43	1.6284	1.4396	1.9848		2.7212	2.1673	2.6637
		fly 44	523.75	627.25	382.25		658.75	277.5	434.25		fly 44	27.75	44.25	1.75		27.75	44.25	1.75		fly 44	0.35503	0.21919	0.32293		0.15532	0.087232	0.2019		fly 44	0.083425	0.023945	0.16704		0.012426	0.10963	0.096677		fly 44	1.4191	1.8729	1.3886		2.537	2.6099	1.8531
		fly 45	441.5	556.25	585.25		641	82.5	480.5		fly 45	75.5	75.75	76.5		75.5	75.75	76.5		fly 45	0.30955	0.19199	0.22915		0.25529	0.11003	0.15904		fly 45	0.12183	0.045268	0.039501		0.026208	0.42891	0.067406		fly 45	1.743	1.817	1.9105		2.8806	2.1445	2.7985
		fly 46	440.75	620.75	519.5		643.25	369.5	160.5		fly 46	72.75	42.5	102.75		72.75	42.5	102.75		fly 46	0.28836	0.26301	0.18094		0.1829	0.1732	0.083451		fly 46	0.12082	0.031453	0.051214		0.019676	0.11816	0.20865		fly 46	1.68	1.7391	1.803		3.8691	2.3781	2.2756
		fly 47	490	595.75	526.75		625.5	314	273.75		fly 47	31.5	42.75	101.25		31.5	42.75	101.25		fly 47	0.3283	0.32982	0.2007		0.26245	0.14224	0.11982		fly 47	0.093893	0.045949	0.055662		0.030366	0.13002	0.13965		fly 47	1.5678	2.1221	2.0096		2.4588	2.606	2.4098
		fly 48	414.5	590	550.75		596.25	481	432.75		fly 48	62.5	37.75	41.5		62.5	37.75	41.5		fly 48	0.35592	0.30687	0.29432		0.19986	0.21725	0.17334		fly 48	0.14848	0.050142	0.066821		0.032534	0.078103	0.086557		fly 48	1.4513	2.1036	2.2761		2.8063	2.7798	2.7709
		fly 49	562.5				635				fly 49	46.75				46.75				fly 49	0.43838				0.23747				fly 49	0.068245				0.027153				fly 49	1.3969				3.9232
		fly 50	512				649.5				fly 50	66.5				66.5				fly 50	0.33467				0.26582				fly 50	0.089388				0.022746				fly 50	1.427				2.4971
		fly 51	409				678.25				fly 51	50.25				50.25				fly 51	0.32483				0.34666				fly 51	0.1487				0.014948				fly 51	1.5175				2.4686
		fly 52	554.75				636.75				fly 52	34				34				fly 52	0.33066				0.20153				fly 52	0.063166				0.023061				fly 52	1.4983				3.176
		fly 53	576.75				621.25				fly 53	27.25				27.25				fly 53	0.3555				0.20884				fly 53	0.061298				0.026727				fly 53	1.5424				3.4705
		fly 54	529				643				fly 54	27				27				fly 54	0.26871				0.16764				fly 54	0.069337				0.016929				fly 54	1.602				2.853
		fly 55	502				624				fly 55	27.5				27.5				fly 55	0.36498				0.2451				fly 55	0.097462				0.031001				fly 55	1.4376				2.4938
		fly 56	489.25				589.5				fly 56	49.25				49.25				fly 56	0.34545				0.26123				fly 56	0.099246				0.045015				fly 56	1.5774				2.9301
	S4D Fig		Sleep (min)									Latency (min)									P[doze]									P[wake]									Activity per active min
			Daytime				Nighttime					ZT0				ZT12					Daytime				Nighttime					Daytime				Nighttime					Daytime				Nighttime
			wt	sss	sss,Dc0H2/+		wt	sss	sss,Dc0H2/+			wt	sss	sss,Dc0H2/+		wt	sss	sss,Dc0H2/+			wt	sss	sss,Dc0H2/+		wt	sss	sss,Dc0H2/+			wt	sss	sss,Dc0H2/+		wt	sss	sss,Dc0H2/+			wt	sss	sss,Dc0H2/+		wt	sss	sss,Dc0H2/+
		fly 1	246.5	295.25	384.25		364.75	289.5	208.75		fly 1	229.75	120.5	94.75		71.5	26.5	61		fly 1	0.11066	0.2451	0.48131		0.1218	0.23807	0.35033		fly 1	0.16032	0.19973	0.19177		0.10506	0.20529	0.31104		fly 1	2.0089	2.9042	2.9734		2.703	3.0658	2.8204
		fly 2	487.75	368.25	480.25		548	301	447		fly 2	54.25	142	46		91.25	33.75	30.25		fly 2	0.38108	0.30413	0.39992		0.19174	0.30321	0.37299		fly 2	0.10806	0.16855	0.116		0.046601	0.21725	0.12662		fly 2	2.115	3.3756	3.3155		2.4389	3.0179	2.5851
		fly 3	472.25	332	511.25		622.5	249.75	381.75		fly 3	43.25	96.75	51.25		44.75	32.75	35.75		fly 3	0.27548	0.24242	0.35442		0.28654	0.27673	0.34801		fly 3	0.1026	0.16863	0.088873		0.034461	0.25578	0.16355		fly 3	2.4096	2.6815	2.7329		2.5679	2.9364	2.7848
		fly 4	566	458.5	364.5		652	343.5	259.75		fly 4	15	58.75	112.25		44.75	111.25	58		fly 4	0.36652	0.43064	0.39086		0.45489	0.28939	0.28894		fly 4	0.067007	0.12181	0.18231		0.030915	0.17747	0.24465		fly 4	2.3151	2.8451	2.5031		1.9748	2.453	2.7408
		fly 5	403.75	343.75	307		598	199	351		fly 5	86.5	126.75	107		61.5	112	86.25		fly 5	0.10031	0.21951	0.33818		0.097056	0.24927	0.21099		fly 5	0.066679	0.15249	0.22628		0.017698	0.29258	0.14595		fly 5	3.0173	2.9486	2.8791		4.4135	3.2611	3.0233
		fly 6	544.5	239	320.75		582	73	336.5		fly 6	18.5	205.5	98.5		64	116	94.5		fly 6	0.35904	0.23828	0.40637		0.26219	0.31588	0.26082		fly 6	0.071457	0.25399	0.22838		0.042083	0.50501	0.17311		fly 6	2.325	2.5829	2.7998		2.4072	2.7744	2.671
		fly 7	518.5	360.25	529		479.5	358.5	523.5		fly 7	99.75	108.75	42.75		97	4	28.5		fly 7	0.10544	0.23901	0.339		0.1117	0.23728	0.32016		fly 7	0.035964	0.16224	0.076404		0.047845	0.1507	0.077965		fly 7	2.6499	2.3984	3.4558		3.036	2.3306	3.3046
		fly 8	380	502.25	396.75		598.5	286.5	490		fly 8	89.75	69.25	80.75		47.25	58	49.25		fly 8	0.23658	0.28737	0.39153		0.19546	0.27344	0.31837		fly 8	0.13419	0.079335	0.16517		0.031913	0.20807	0.094763		fly 8	2.149	2.8243	2.3855		2.5376	2.8964	2.8275
		fly 9	587.25	409	344.5		612.75	301.25	374.5		fly 9	12.5	60.5	108		62.25	29.25	62.25		fly 9	0.30426	0.16961	0.31306		0.20346	0.16654	0.22468		fly 9	0.049032	0.094442	0.19208		0.030042	0.15255	0.13025		fly 9	2.1812	2.036	3.4189		2.6016	2.4071	3.4642
		fly 10	262.5	511.5	357.25		511	356.5	272.75		fly 10	102.5	64.25	66.25		44.5	48.25	79.75		fly 10	0.24856	0.16153	0.22981		0.27827	0.22951	0.17457		fly 10	0.28055	0.054095	0.14874		0.08486	0.15727	0.18028		fly 10	2.1392	2.2233	3.3567		1.8286	2.3782	3.0702
		fly 11	493.75	221.75	216.25		616.5	231.5	208		fly 11	53.25	220.75	153.75		69.5	64	125.25		fly 11	0.25108	0.22027	0.31385		0.17733	0.25028	0.15521		fly 11	0.078889	0.26725	0.30369		0.026119	0.27453	0.23098		fly 11	2.1599	2.6941	2.6104		2.4016	3.2448	3.171
		fly 12	463.5	366.75	290.5		562.25	371.25	242.25		fly 12	79.75	88.25	115.5		40.25	50.25	54.75		fly 12	0.22952	0.24912	0.31134		0.35919	0.22704	0.37369		fly 12	0.089329	0.15043	0.23289		0.065304	0.13814	0.28073		fly 12	2.2197	2.1136	3.1262		2.2519	2.377	3.112
		fly 13	471	445	371.5		532	411	382.5		fly 13	63.75	68.25	79		67.25	9.5	39.5		fly 13	0.30921	0.31436	0.35964		0.27895	0.20889	0.28814		fly 13	0.10312	0.11316	0.18471		0.06657	0.11323	0.15342		fly 13	2.1865	2.2165	2.8889		2.4619	2.2536	3.0036
		fly 14	495.25	479.5	221.75		628	360.25	320.5		fly 14	15.75	75.75	164.25		60	27.5	77.5		fly 14	0.29561	0.23012	0.317		0.25607	0.24327	0.22722		fly 14	0.087071	0.081485	0.30849		0.028023	0.152	0.17371		fly 14	2.1089	2.5135	2.3559		2.0099	2.0713	2.9101
		fly 15	368.75	242	431.25		625.5	89.25	463.25		fly 15	56.75	176.25	54.75		58.5	120.5	42.5		fly 15	0.29423	0.20173	0.37647		0.19079	0.18425	0.3258		fly 15	0.16799	0.22283	0.14019		0.023061	0.43089	0.11337		fly 15	2.1916	2.4558	3.3574		2.6751	2.5673	3.2091
		fly 16	494.75	294.5	418.5		612	475.5	370.25		fly 16	42.5	92.5	50.75		70	2.75	44.25		fly 16	0.43679	0.26052	0.24691		0.38213	0.2846	0.27093		fly 16	0.10778	0.20643	0.11961		0.044717	0.098167	0.16239		fly 16	1.9103	2.0312	2.5936		1.9918	2.6136	2.5869
		fly 17	448.25	333.75	326.75		538.5	234.5	369.25		fly 17	89	147	137.5		85.25	107.75	75.75		fly 17	0.19491	0.31145	0.36144		0.19475	0.21049	0.2803		fly 17	0.087206	0.19026	0.21675		0.048871	0.23359	0.15762		fly 17	2.1243	2.2352	2.4593		2.3642	2.3959	2.7063
		fly 18	387.25	477.5	429		515.5	397.25	453.75		fly 18	93.5	56	97.25		74.25	71.25	42.5		fly 18	0.1792	0.3448	0.32479		0.24334	0.29502	0.28479		fly 18	0.11094	0.10831	0.13349		0.068013	0.14251	0.10943		fly 18	2.4324	2.8424	3.1424		2.852	2.9344	3.9591
		fly 19	545.75	416.75	210.25		605.25	459.5	244.75		fly 19	17	68	211.75		94.25	30.25	73		fly 19	0.40539	0.23017	0.20716		0.31487	0.28388	0.19917		fly 19	0.077641	0.11534	0.26195		0.03964	0.10948	0.23101		fly 19	1.8846	1.9132	2.891		1.6944	2.0888	2.898
		fly 20	510.75	199.5	419.75		650.5	259	286.5		fly 20	32.5	116	82.5		49.5	66.75	65.5		fly 20	0.28942	0.21106	0.35735		0.19928	0.16624	0.27084		fly 20	0.081156	0.29056	0.14775		0.019108	0.1943	0.21714		fly 20	2.5471	2.2478	2.7221		2.6891	2.7057	2.8129
		fly 21	436.75	370	437.5		613.75	262.25	428		fly 21	43.75	71.25	78.25		37.5	69.75	41.75		fly 21	0.31464	0.30821	0.36996		0.33488	0.22523	0.2049		fly 21	0.12027	0.16528	0.13241		0.042183	0.21992	0.099969		fly 21	2.2731	2.6831	3.1761		2.0322	2.6209	2.1767
		fly 22	395	264.5	371.25		439.25	255.25	315.25		fly 22	125	121.25	57.5		112.75	69.25	80.25		fly 22	0.19191	0.18569	0.3419		0.17897	0.18316	0.23685		fly 22	0.11353	0.19835	0.17566		0.080924	0.19882	0.18765		fly 22	1.9291	3.3726	3.8868		1.9908	3.3354	3.275
		fly 23	452	404.5	551		470.75	323	469.75		fly 23	29.75	122.5	72.5		56.75	17.25	34.25		fly 23	0.30872	0.21618	0.33046		0.29793	0.31355	0.33366		fly 23	0.11617	0.11739	0.065998		0.10221	0.20567	0.10512		fly 23	1.9776	2.4245	2.4528		1.953	2.8768	2.6064
		fly 24	418.75	360.5	339.75		564	382	342.25		fly 24	72.75	102	93.25		75.25	20.5	76.5		fly 24	0.24907	0.31469	0.16923		0.2163	0.27288	0.18851		fly 24	0.11688	0.18898	0.13061		0.043248	0.14937	0.14072		fly 24	2.0815	2.4533	2.7941		2.1183	2.8182	2.8646
		fly 25	427.75	442.75	365.75		545	319	390.75		fly 25	52.5	85.75	47.75		93.75	46.75	42.75		fly 25	0.28903	0.27831	0.27644		0.19197	0.19458	0.33995		fly 25	0.12944	0.11367	0.16036		0.049656	0.16487	0.15505		fly 25	2.3904	2.6331	3.8939		2.6501	2.4577	3.1047
		fly 26	480	335	443.25		527.25	344	423.75		fly 26	34.75	150	33.25		69.5	60.75	49.75		fly 26	0.19908	0.24277	0.30715		0.20983	0.19097	0.26016		fly 26	0.072495	0.16778	0.12108		0.057519	0.13991	0.11845		fly 26	2.1915	2.6156	3.0673		2.2419	2.6615	2.5863
		fly 27	579	413.5	415.75		630.75	356.75	395.5		fly 27	39.75	136	73		47	61.25	52.75		fly 27	0.25763	0.21568	0.30355		0.32441	0.24175	0.26239		fly 27	0.045114	0.1129	0.14013		0.033972	0.15133	0.13407		fly 27	3.4676	3.3579	3.6651		2.7168	3.155	2.5305
		fly 28	358.25	339.5	469.75		525.5	251.25	469.25		fly 28	104.25	64.75	57.75		53.25	46	43.5		fly 28	0.2407	0.22638	0.42003		0.23061	0.23863	0.29326		fly 28	0.15536	0.16155	0.12445		0.060346	0.23382	0.10505		fly 28	2.0666	2.1504	2.8047		2.3591	2.1858	2.7579
		fly 29	456.75	284.25	301.25		531.75	288	248.75		fly 29	54.25	170.75	95.25		106	47	90.5		fly 29	0.367	0.25236	0.21495		0.21018	0.18794	0.18299		fly 29	0.12183	0.21463	0.1949		0.056774	0.18511	0.20876		fly 29	2.3858	2.0956	3.3462		2.1245	2.5363	2.922
		fly 30	545.25	409	393.25		591.5	406	487		fly 30	31.5	152	55.75		52.75	18.25	39.25		fly 30	0.3492	0.17908	0.31211		0.20512	0.22462	0.34105		fly 30	0.074326	0.11913	0.15349		0.036877	0.12372	0.095705		fly 30	2.3071	2.2049	3.4286		2.7438	2.206	3.0483
		fly 31	430.75	316.5	449		599	336.5	357.5		fly 31	32.5	181.25	55.25		63	46.5	53		fly 31	0.21814	0.24632	0.36084		0.19827	0.22524	0.27869		fly 31	0.10859	0.18756	0.1205		0.033204	0.15743	0.1681		fly 31	2.1469	2.7983	2.6123		2.1024	2.8506	2.6068
		fly 32	512.25	321.25	296.25		568.5	249.5	228.75		fly 32	57.5	98.25	133.75		66.75	41.5	69		fly 32	0.29567	0.26193	0.36062		0.33266	0.25936	0.25627		fly 32	0.079223	0.1799	0.24195		0.060375	0.25274	0.26738		fly 32	2.2675	2.7992	2.882		2.5298	2.6824	2.7125
		fly 33	451	371	381.25		605.25	242.5	508		fly 33	60.5	112.25	92.75		57.25	94	21		fly 33	0.26733	0.31454	0.33754		0.2465	0.29058	0.28641		fly 33	0.1096	0.16252	0.17142		0.036593	0.27125	0.079738		fly 33	2.4445	3.5334	3.5218		2.2486	3.3947	2.9638
		fly 34	550.75	229.5	318.25		657	233	258.75		fly 34	43.75	121.75	121		22.75	67.25	54.75		fly 34	0.35058	0.39398	0.31169		0.26915	0.24026	0.22008		fly 34	0.070268	0.29974	0.20689		0.018686	0.26089	0.22157		fly 34	2.3739	2.6263	2.922		2.6752	2.6967	2.8491
		fly 35	598.75	344	139.5		440	390.75	70.75		fly 35	26.75	142.25	191.5		114	34.25	260		fly 35	0.3327	0.28154	0.12415		0.32551	0.3032	0.089719		fly 35	0.050878	0.16981	0.35833		0.1223	0.15383	0.48262		fly 35	2.3599	2.5462	2.8616		1.8677	2.318	3.2754
		fly 36	612	374.25	328		607.75	282.25	252.25		fly 36	57.75	104.25	72.75		90.5	81	55		fly 36	0.28112	0.42658	0.29805		0.086162	0.25043	0.19467		fly 36	0.03706	0.1915	0.18314		0.014234	0.20796	0.21264		fly 36	2.9057	1.838	2.9664		2.6851	2.3926	3.025
		fly 37	462	352.25	302.5		553.25	287.25	224.25		fly 37	106	36.75	131.5		71.75	71.5	75.75		fly 37	0.31012	0.4025	0.3701		0.25371	0.37141	0.2501		fly 37	0.10874	0.19453	0.22865		0.057366	0.24745	0.26756		fly 37	1.877	3.0178	2.5919		2.4469	2.4313	2.7385
		fly 38	434	269	297.25		499	280.25	157.25		fly 38	119.5	147.25	66.25		78.75	71.5	91		fly 38	0.20536	0.27543	0.22934		0.1433	0.2701	0.18105		fly 38	0.093085	0.23681	0.19517		0.052092	0.22762	0.30414		fly 38	2.1287	2.3197	3.2606		2.2106	2.8024	2.8789
		fly 39	503	474.25	455.25		480.75	348.5	336.25		fly 39	62.75	84.25	33.25		104.25	36.25	31.75		fly 39	0.24337	0.39092	0.32332		0.20303	0.33487	0.32246		fly 39	0.078889	0.11824	0.11649		0.072836	0.18888	0.19777		fly 39	2.4834	2.4564	2.5262		2.479	2.0097	2.1091
		fly 40	488.5	377.75	225		446.5	289	97.25		fly 40	76	32	131		177.25	85.5	112.25		fly 40	0.32681	0.24201	0.17645		0.19796	0.18078	0.14291		fly 40	0.10002	0.14855	0.23002		0.089208	0.17174	0.39147		fly 40	2.202	2.683	2.7415		2.2446	2.5024	3.0257
		fly 41	493	151.5	200.75		521.25	140.75	142.25		fly 41	92.5	247	215		86.5	108.5	85.25		fly 41	0.32509	0.2336	0.29574		0.27402	0.20748	0.2683		fly 41	0.098384	0.34687	0.3121		0.074845	0.34156	0.38578		fly 41	2.5845	2.7575	2.7722		2.4168	2.6371	3.6754
		fly 42	564.25	406.25	367		594	269.75	248.75		fly 42	30.25	73.75	112.5		103.5	83.25	67		fly 42	0.34079	0.2718	0.2729		0.23705	0.18524	0.22236		fly 42	0.062642	0.12697	0.1632		0.037706	0.19423	0.22195		fly 42	1.8775	2.3812	3.038		1.9567	2.1541	3.4035
		fly 43	563	395	458.5		572.25	235	484.25		fly 43	27.5	115.75	106.25		123.75	62.75	19.25		fly 43	0.25516	0.34871	0.41617		0.1046	0.20022	0.39343		fly 43	0.052381	0.1662	0.12977		0.022357	0.24928	0.10782		fly 43	2.4512	2.5835	4.7224		2.8768	2.6762	3.6807
		fly 44	519.75	325.25	382.75		636.5	211.5	320.25		fly 44	41.5	103.25	73		38.75	147.75	55		fly 44	0.34809	0.28556	0.20815		0.26357	0.29381	0.22354		fly 44	0.086281	0.19268	0.1308		0.02737	0.30426	0.17702		fly 44	2.1365	1.9783	2.9025		2.1594	1.8333	2.4906
		fly 45	549.25	495.5	284.75		630.5	503.5	175		fly 45	39.75	109	150.25		24.25	34.5	133.5		fly 45	0.35559	0.31146	0.21272		0.35079	0.35677	0.12749		fly 45	0.070527	0.090007	0.18894		0.034451	0.09335	0.23867		fly 45	2.6764	2.5245	2.5305		2.8516	2.7509	2.7867
		fly 46	524.25	379.25	355.5		501.25	267	426		fly 46	38.75	83.25	82.25		48.25	55	65.5		fly 46	0.52001	0.33503	0.19249		0.4648	0.31007	0.22083		fly 46	0.10081	0.1631	0.13223		0.1059	0.24639	0.10381		fly 46	2.2947	1.7967	3.278		2.387	2.3137	2.8872
		fly 47	541.5	432.25	414.75		581.75	290	323		fly 47	80	76.5	65.75		57	27	45.25		fly 47	0.24606	0.29828	0.35353		0.16875	0.22075	0.30473		fly 47	0.058202	0.13285	0.1503		0.032443	0.19797	0.19944		fly 47	2.3209	1.852	2.6494		3.8853	2.1556	2.9496
		fly 48		331	453.25			152.75	438.75		fly 48		183.75	76.25			120.5	36.5		fly 48		0.26407	0.38647			0.23818	0.40203		fly 48		0.17386	0.12633			0.33763	0.13632		fly 48		2.2667	2.4718			2.4446	2.5969
		fly 49		281.25	364.25			248	370.5		fly 49		99	84.5			88.75	47		fly 49		0.38926	0.38103			0.21158	0.33525		fly 49		0.26115	0.19328			0.23165	0.1726		fly 49		2.866	3.1501			2.7796	3.3423
		fly 50		297.75	290.75			275.25	261.25		fly 50		121.5	115.75			58	21		fly 50		0.32719	0.40885			0.28253	0.36281		fly 50		0.24535	0.24834			0.23423	0.26022		fly 50		2.288	2.0928			2.4131	2.3544
		fly 51		52	482.5			11.25	467		fly 51		317.5	49			163.5	57.75		fly 51		0.19852	0.48667			0.13907	0.33333		fly 51		0.53831	0.13207			0.65745	0.1165		fly 51		2.4818	2.5112			2.7011	3.03
		fly 52		518.75	229.25			282.5	56.5		fly 52		103.25	175.5			72	131.75		fly 52		0.46222	0.34148			0.36132	0.21555		fly 52		0.095581	0.31665			0.24183	0.53005		fly 52		2.1812	2.5674			2.3757	2.2694
		fly 53		137	342.5			20	327.5		fly 53		163	94.5			239.75	45.75		fly 53		0.36456	0.35068			0.138	0.42866		fly 53		0.44686	0.20367			0.69957	0.22259		fly 53		1.8133	3.5382			2.0939	4.926
		fly 54		129.25	484			36	348		fly 54		133.25	52.75			164	42		fly 54		0.20292	0.44407			0.099283	0.27215		fly 54		0.40253	0.11648			0.53128	0.17453		fly 54		2.6464	3.1447			2.92	3.4233
		fly 55		296.5	407.5			170	445.5		fly 55		146.25	61.5			171	26		fly 55		0.30442	0.25777			0.2483	0.32275		fly 55		0.23732	0.12507			0.41365	0.11756		fly 55		1.9809	2.6351			2.757	3.0848
		fly 56		377	343.25			184	387.5		fly 56		81.5	130.25			97	69.5		fly 56		0.37153	0.46304			0.13774	0.54973		fly 56		0.1715	0.22463			0.25398	0.19463		fly 56		2.6358	1.9488			2.7143	2.8582
		fly 57		473	191			306.75	54.25		fly 57		58	175			21	172		fly 57		0.32782	0.45798			0.40479	0.31026		fly 57		0.10645	0.36622			0.22761	0.53249		fly 57		4.0371	2.955			3.4704	3.0642
		fly 58		316.25	398.5			255.25	452		fly 58		116.25	95.5			76.25	52.5		fly 58		0.40786	0.39681			0.3321	0.44128		fly 58		0.2256	0.17556			0.25887	0.14076		fly 58		2.4489	2.9407			2.405	4.0897
		fly 59		346.75	499			220.25	473.5		fly 59		26	25.5			75.5	3.5		fly 59		0.36041	0.37747			0.28113	0.27914		fly 59		0.18738	0.10521			0.27888	0.10084		fly 59		3.3301	1.7905			3.1851	1.7839
		fly 60		428.5	465.25			289.75	449.25		fly 60		44	116.25			53.5	22.5		fly 60		0.35564	0.36021			0.30067	0.42483		fly 60		0.13484	0.11364			0.22772	0.13903		fly 60		2.9594	1.9805			2.6335	2.0282
		fly 61		559.5	259.5			248.5	106.75		fly 61		30.5	157			117	69.75		fly 61		0.54233	0.28171			0.27957	0.19714		fly 61		0.088409	0.24202			0.24694	0.3997		fly 61		2.2784	2.5534			2.5267	2.4628
		fly 62		537.75	264.25			413.25	132.75		fly 62		38.25	164.75			45.25	166.5		fly 62		0.51079	0.35849			0.31773	0.19013		fly 62		0.094111	0.27123			0.14179	0.34627		fly 62		1.6875	2.3116			2.4849	3.1292
		fly 63		393.75	404.25			239	314.75		fly 63		41.25	106.5			126	55.5		fly 63		0.39542	0.24312			0.21143	0.33231		fly 63		0.17217	0.12701			0.23474	0.21657		fly 63		2.4968	2.5075			2.4661	2.9875
		fly 64		450	278			306	42		fly 64		53.75	76.5			65.75	103		fly 64		0.47619	0.37594			0.30411	0.19716		fly 64		0.14413	0.2552			0.20287	0.55306		fly 64		3.3049	3.0379			2.9325	3.1619
		fly 65		98.75	259.5			24.75	313		fly 65		178.25	243.75			172.25	56.75		fly 65		0.27576	0.3008			0.18879	0.30733		fly 65		0.47563	0.25194			0.6324	0.19609		fly 65		2.4144	2.0854			2.6804	2.6661
		fly 66		325.25	349			188.5	357.25		fly 66		95.5	98			91.5	25.75		fly 66		0.41532	0.39461			0.29906	0.42359		fly 66		0.23148	0.19264			0.33446	0.20195		fly 66		2.7633	2.243			3.0711	2.6692
		fly 67		409.75	101.75			330.25	245		fly 67		42.75	257.5			47.25	72.75		fly 67		0.40859	0.22121			0.21875	0.21167		fly 67		0.15929	0.44773			0.16022	0.22703		fly 67		2.7053	2.2052			2.4893	3.2543
		fly 68		292.25	306.25			141.5	98.75		fly 68		115.75	135.25			67.75	110.5		fly 68		0.51327	0.42315			0.30416	0.41687		fly 68		0.27566	0.24667			0.40024	0.43204		fly 68		2.1254	3.1057			2.221	2.7449
		fly 69		567.25	164.75			458.75	334.25		fly 69		45	191.5			1	58.75		fly 69		0.44988	0.27955			0.35587	0.20709		fly 69		0.071683	0.34528			0.12466	0.15548		fly 69		2.3739	2.2535			2.2671	2.613
		fly 70		346.5	455.5			281.5	469		fly 70		75	32.25			58.5	28.75		fly 70		0.28272	0.36647			0.17325	0.25807		fly 70		0.1761	0.12952			0.17388	0.097777		fly 70		2.5158	5.0252			2.9957	3.8148
		fly 71		126.5	80.5			96.5	100.75		fly 71		218.5	256.5			113	87.25		fly 71		0.26005	0.34032			0.22373	0.23996		fly 71		0.40891	0.49867			0.4592	0.41411		fly 71		2.147	1.9941			2.6708	2.4538
		fly 72			315.75				307.25		fly 72			92.25				60		fly 72			0.28205				0.36636		fly 72			0.19935				0.22391		fly 72			2.6973				3.1567
	S4E Fig		Sleep (min)									Latency (min)									P[doze]									P[wake]									Activity per active min
			Daytime				Nighttime					ZT0				ZT12					Daytime				Nighttime					Daytime				Nighttime					Daytime				Nighttime
			wt	1xBRP	1xBRP,Dc0H2/+		wt	1xBRP	1xBRP,Dc0H2/+			wt	1xBRP	1xBRP,Dc0H2/+		wt	1xBRP	1xBRP,Dc0H2/+			wt	1xBRP	1xBRP,Dc0H2/+		wt	1xBRP	1xBRP,Dc0H2/+			wt	1xBRP	1xBRP,Dc0H2/+		wt	1xBRP	1xBRP,Dc0H2/+			wt	1xBRP	1xBRP,Dc0H2/+		wt	1xBRP	1xBRP,Dc0H2/+
		fly 1	556.75	357.5	220.25		640	559.5	581.75		fly 1	55.5	50.75	221.75		52.75	44.25	44		fly 1	0.24026	0.30143	0.13992		0.27526	0.3408	0.16761		fly 1	0.05267	0.17767	0.20033		0.028635	0.071433	0.034562		fly 1	2.2932	2.4559	2.3289		2.3064	3.0503	3.8807
		fly 2	473.75	443	264		586.75	520.75	578.75		fly 2	82	95	224.75		73.5	81	45.5		fly 2	0.19357	0.3866	0.14938		0.11101	0.25757	0.20574		fly 2	0.077023	0.13769	0.16905		0.023178	0.069114	0.042032		fly 2	2.0294	2.0227	2.4416		3.0149	2.2918	3.4053
		fly 3	514.25	288	283		603	348.75	570.5		fly 3	16.75	204.75	157.25		52	77.25	79.75		fly 3	0.38039	0.10915	0.18918		0.31798	0.13033	0.12742		fly 3	0.090846	0.12512	0.18234		0.043096	0.10743	0.029305		fly 3	2.1083	2.7818	2.5561		2.7142	2.5889	4.8547
		fly 4	462.75	304.5	404.5		609.25	490	613		fly 4	33.5	104.5	94		44.75	88.75	52.5		fly 4	0.32902	0.3086	0.3092		0.24964	0.19786	0.21706		fly 4	0.10732	0.22243	0.14327		0.035811	0.074207	0.030238		fly 4	2.1067	1.736	1.9618		2.4146	2.4192	3.0085
		fly 5	551.75	298.75	320.5		614.5	534.25	638.5		fly 5	47	105.25	110		94.5	63.5	53.25		fly 5	0.28207	0.16096	0.21296		0.14781	0.15769	0.13384		fly 5	0.05889	0.15333	0.1662		0.020181	0.046174	0.015212		fly 5	2.2311	2.555	2.0119		2.6649	3.994	3.5889
		fly 6	530.25	270.5	295.75		616.25	331.25	486		fly 6	60.25	176.5	170.5		45.75	85.75	62		fly 6	0.28244	0.11995	0.094641		0.25964	0.1157	0.087373		fly 6	0.068957	0.14615	0.11096		0.034774	0.10907	0.037862		fly 6	1.8192	3.5208	2.8456		2.399	3.4976	3.7413
		fly 7	439.5	434.25	375.75		622.5	628.25	628		fly 7	120.25	91.75	132.5		27	48.5	50.75		fly 7	0.19341	0.23361	0.14151		0.24866	0.20862	0.22382		fly 7	0.091067	0.10733	0.098227		0.031471	0.026246	0.028272		fly 7	2.3525	2.2962	2.2821		3.4507	2.8472	3.7989
		fly 8	528.25	338.25	349.75		620	493.5	632.5		fly 8	63.75	155.5	167.5		43.5	42.75	19.5		fly 8	0.22903	0.12837	0.1591		0.19925	0.15563	0.16811		fly 8	0.062184	0.10986	0.12273		0.027105	0.057984	0.021573		fly 8	2.5298	3.0222	2.1189		3.292	3.7069	3.2312
		fly 9	560.75	274.5	356		634.5	459	578.5		fly 9	33.25	158.25	127.25		65.75	57	47		fly 9	0.32628	0.21919	0.22658		0.17008	0.22275	0.19373		fly 9	0.063323	0.19732	0.14457		0.020043	0.090776	0.03475		fly 9	2.0583	2.0222	1.9914		2.2683	2.4936	2.5353
		fly 10	466	269	371.5		606	481.5	592.25		fly 10	121	217	152.25		71.25	36	55.75		fly 10	0.13024	0.10171	0.24676		0.095369	0.16171	0.25527		fly 10	0.062937	0.13258	0.14724		0.017194	0.067568	0.043623		fly 10	2.6839	3.0655	2.0415		3.3412	3.4504	2.9048
		fly 11	468.75	460.5	292.75		638.75	587.5	587.25		fly 11	100.75	64.75	207.5		42.75	44	55.25		fly 11	0.22889	0.17504	0.15791		0.14806	0.16161	0.16265		fly 11	0.087025	0.076464	0.15519		0.015454	0.031768	0.0336		fly 11	2.4139	2.0933	2.5857		3.2582	2.8743	3.809
		fly 12	337.5	410	485.5		537	581.75	570.5		fly 12	156.25	70	50.75		90.5	32.75	88		fly 12	0.2863	0.37371	0.38152		0.17509	0.29952	0.13445		fly 12	0.18328	0.15723	0.1128		0.047407	0.052438	0.031907		fly 12	2.1173	1.7186	2.1712		2.83	2.2068	3.6169
		fly 13	507	399	393.25		633.75	577.25	621		fly 13	65.5	116.75	116.25		31	39.5	33		fly 13	0.30811	0.13246	0.36702		0.29814	0.13707	0.28922		fly 13	0.081611	0.085569	0.16305		0.030518	0.030314	0.033332		fly 13	2.1208	2.6387	1.7275		2.1659	3.5222	2.8971
		fly 14	481.5	375.25	316		580	398.75	598		fly 14	57.75	159.5	143.25		63.75	90	24.25		fly 14	0.10916	0.11513	0.17724		0.12462	0.094232	0.27863		fly 14	0.048366	0.085442	0.15546		0.026914	0.068029	0.043486		fly 14	2.4491	3.0216	2.5244		3.3539	3.8812	3.1117
		fly 15	413	390.25	363.25		564	504.5	637.5		fly 15	97.75	97.25	94.5		48.5	62.75	51.75		fly 15	0.22382	0.28882	0.27537		0.24181	0.24531	0.17299		fly 15	0.11378	0.14327	0.16369		0.049502	0.077778	0.018265		fly 15	1.9267	2.1726	1.8919		2.466	3.0918	2.95
		fly 16	476.75	389.75	393.5		603.25	464.25	592.5		fly 16	26	126	102		42	63.75	40.75		fly 16	0.41992	0.10911	0.23229		0.40291	0.16336	0.17896		fly 16	0.11395	0.075393	0.13047		0.048903	0.072545	0.03154		fly 16	2.0965	2.5556	1.9181		2.1401	2.9708	2.6038
		fly 17	570.5	264.25	258.25		580.5	490.75	519.5		fly 17	28.5	216	160.25		49.75	47.25	54.75		fly 17	0.42152	0.08797	0.29982		0.29522	0.19766	0.34886		fly 17	0.068093	0.12273	0.25491		0.048783	0.072252	0.0867		fly 17	1.8666	3.5822	1.6291		1.9932	3.6825	2.3651
		fly 18	430.25	261.5	323.5		596	458.5	545.5		fly 18	104.75	232.5	171.25		44.5	50.75	82		fly 18	0.27196	0.070193	0.19132		0.2322	0.13308	0.18772		fly 18	0.11203	0.10248	0.15635		0.036461	0.064792	0.048278		fly 18	2.012	3.9355	2.3117		2.6856	4.0471	3.2721
		fly 19	407.5	386	325.25		574.5	555.75	674		fly 19	59	101	207		87.25	45.25	22.5		fly 19	0.346	0.29593	0.23204		0.26779	0.36128	0.21778		fly 19	0.15481	0.1552	0.16635		0.048111	0.068795	0.012129		fly 19	2.0226	2.0309	1.8717		2.2668	2.2121	2.8348
		fly 20	408.25	338	433		497.5	491	609		fly 20	125.25	147.25	112.5		88	44.75	57		fly 20	0.17169	0.1746	0.16812		0.15958	0.2155	0.27812		fly 20	0.097701	0.13424	0.08575		0.05516	0.072672	0.040765		fly 20	2.2032	2.2382	2.4844		2.6012	2.7075	3.4985
		fly 21	568.75	425.75	319.25		604.75	542	651		fly 21	64.75	42.5	180.75		74	45.75	33		fly 21	0.24275	0.3205	0.20446		0.149	0.24701	0.31836		fly 21	0.050435	0.13288	0.16468		0.023592	0.059222	0.027328		fly 21	1.9803	2.0053	2.0589		2.5447	2.4501	3.3597
		fly 22	496.5	521.25	414		499.75	604.5	629.5		fly 22	73.75	37.25	114.75		92.5	51	48.25		fly 22	0.099595	0.16345	0.28569		0.17441	0.11192	0.20609		fly 22	0.040736	0.052156	0.13233		0.059021	0.020547	0.025494		fly 22	3.0218	2.3646	1.9476		3.1759	3.668	3.1063
		fly 23	422.75	446	277.25		490.75	576.25	637.75		fly 23	154.5	79.75	142		82.75	47.25	35.25		fly 23	0.11141	0.19468	0.27459		0.10852	0.36986	0.27383		fly 23	0.067097	0.087318	0.22461		0.048145	0.057031	0.02863		fly 23	3.2622	2.3364	1.8832		3.4751	2.3198	3.8563
		fly 24	547.5	324.5	301		616.75	578.75	589.5		fly 24	31.5	93.25	174.25		67.25	49	24.75		fly 24	0.12439	0.19252	0.18333		0.065021	0.16116	0.28562		fly 24	0.035604	0.15312	0.1624		0.00931	0.034294	0.047537		fly 24	3.3648	2.6156	2.5045		4.018	3.4698	3.6837
		fly 25	450.25	472.5	269		603.5	629.25	646.25		fly 25	87.5	41	237.5		62.5	34.75	39		fly 25	0.34434	0.28318	0.10724		0.26668	0.55076	0.17477		fly 25	0.11812	0.10319	0.13566		0.035198	0.048257	0.020852		fly 25	1.819	2.2759	2.5971		2.2321	2.4806	4.0461
		fly 26	562.75	377.75	432.75		598.75	565	625		fly 26	15.5	86.25	112.5		42.75	75.5	31.75		fly 26	0.3541	0.27324	0.25067		0.32829	0.23797	0.34807		fly 26	0.06274	0.15252	0.10961		0.044378	0.048157	0.038702		fly 26	2.1649	2.2216	2.0087		2.1585	2.4849	2.7694
		fly 27	378	460.5	462.25		602.5	528.75	585		fly 27	161.25	102	68.5		63	41.5	30.25		fly 27	0.22836	0.19772	0.16952		0.17678	0.20846	0.30411		fly 27	0.13536	0.082004	0.075864		0.027576	0.059717	0.054457		fly 27	2.139	2.1858	2.5689		2.6165	2.3836	3.3557
		fly 28	572.75	462.5	425.25		655	484.25	655.25		fly 28	46.25	78.25	90.75		41	100.5	39.5		fly 28	0.26663	0.30314	0.16674		0.15451	0.14111	0.17719		fly 28	0.052566	0.11175	0.09095		0.012905	0.057265	0.017929		fly 28	2.9555	1.9582	2.5946		2.995	2.8879	4.061
		fly 29	513.75	253.75	383.75		600	468	606.5		fly 29	75.5	203	130.75		49	87.75	33.25		fly 29	0.15222	0.099595	0.10372		0.21917	0.16976	0.21277		fly 29	0.048418	0.13754	0.077072		0.035192	0.07164	0.032757		fly 29	3.1624	3.8332	3.2753		3.435	3.7635	4.2142
		fly 30	400.75	537.25	139		638.75	635.75	643.5		fly 30	62.75	46	183.75		68.75	47.75	39		fly 30	0.30902	0.30801	0.26361		0.19532	0.31229	0.28707		fly 30	0.13722	0.072233	0.38775		0.018457	0.030472	0.025193		fly 30	1.9873	2.4228	1.6526		2.2441	2.9515	2.7587
		fly 31	427	466.25	294.75		592	498.25	544.75		fly 31	66.5	81.25	156.25		70.5	74.25	48		fly 31	0.22686	0.27608	0.24724		0.13313	0.16727	0.27829		fly 31	0.1063	0.10245	0.20513		0.024747	0.057596	0.067346		fly 31	2.3711	2.3031	1.9308		3.0223	3.0449	2.605
		fly 32	364.25	386	381		561.25	593	628		fly 32	97	110.25	130.5		69	76.25	53.25		fly 32	0.16441	0.24891	0.12844		0.25253	0.13398	0.13739		fly 32	0.11872	0.14218	0.091032		0.052842	0.026785	0.017359		fly 32	2.0565	2.5044	2.4849		2.1378	3.2468	4.0817
		fly 33	386	393.75	399		493.5	569.75	625		fly 33	94.75	98	93.75		120.5	36	36.75		fly 33	0.16826	0.37942	0.32923		0.12474	0.35912	0.25675		fly 33	0.10641	0.17477	0.15861		0.047629	0.063162	0.034303		fly 33	2.3534	1.8359	1.9659		2.885	2.2559	2.6706
		fly 34	524.25	373.5	448		563.5	573	628.5		fly 34	49	70.25	97		63.5	64.75	40		fly 34	0.18618	0.29596	0.26239		0.2866	0.20101	0.23598		fly 34	0.05416	0.15728	0.1079		0.055495	0.040664	0.028294		fly 34	2.5578	2.2548	2.1076		2.028	2.7707	3.0186
		fly 35	531	446.25	345.75		588.5	625.75	610.5		fly 35	81.75	1	159		74	45.25	48		fly 35	0.14429	0.46684	0.09313		0.099108	0.41331	0.16076		fly 35	0.043175	0.14619	0.083086		0.020345	0.040426	0.026618		fly 35	2.4871	2.1658	2.6854		2.4001	2.3673	4.3547
		fly 36	568.75	492	328.5		658	687	638.75		fly 36	30	35.25	156.5		36.5	25.5	46.5		fly 36	0.25816	0.30342	0.22027		0.29393	0.23815	0.15545		fly 36	0.054698	0.094637	0.16608		0.022937	0.008766	0.017744		fly 36	2.605	2.3433	1.9476		2.646	3.2428	2.9354
		fly 37	497.25	473.5	337.75		538.25	639.75	596.75		fly 37	51	58.25	88.75		88	57.5	37.75		fly 37	0.23295	0.37528	0.12613		0.23327	0.24674	0.28175		fly 37	0.078	0.11998	0.11073		0.058733	0.024044	0.044861		fly 37	2.1553	1.7322	2.6667		2.186	2.0383	3.5654
		fly 38	525.5	419.5	410.25		627.25	627.25	662.5		fly 38	74.75	54	88.25		62	36	27		fly 38	0.23075	0.31705	0.33041		0.10511	0.37795	0.26111		fly 38	0.064144	0.13586	0.14161		0.014726	0.038799	0.017525		fly 38	2.1589	2.3458	1.6653		2.525	2.1281	2.4615
		fly 39	530.75	338.25	298.75		649.5	586.25	617.75		fly 39	56.5	177.25	160.25		57.25	60.25	73		fly 39	0.21962	0.15202	0.23787		0.10334	0.17649	0.10672		fly 39	0.059288	0.1247	0.19794		0.009178	0.031635	0.017676		fly 39	2.445	2.9545	2.2199		3.5698	3.5553	4.0433
		fly 40	565.25	476	347.75		604.25	612.25	557.25		fly 40	24.5	97.75	102.75		83.75	40.25	71.5		fly 40	0.20427	0.30652	0.21807		0.16957	0.21602	0.20886		fly 40	0.0451	0.1003	0.15434		0.02751	0.030102	0.046127		fly 40	2.9935	2.3405	1.8586		2.2595	3.1942	2.7474
		fly 41	494.75	453.75	330.5		611.25	536	591		fly 41	50.5	109	140.5		58	54	53.75		fly 41	0.16894	0.2944	0.20493		0.12235	0.24233	0.16503		fly 41	0.063513	0.11069	0.15982		0.01914	0.061578	0.030724		fly 41	2.983	2.1516	2.2726		3.0519	2.5265	3.8914
		fly 42	391.25	362.25	438		518.25	513.5	671.5		fly 42	69.75	107.5	25.75		77.75	65.75	25.25		fly 42	0.20987	0.40893	0.51087		0.19464	0.31325	0.36891		fly 42	0.12686	0.20077	0.15863		0.062454	0.082351	0.019164		fly 42	2.0699	1.6522	1.8941		2.3806	1.9998	2.4899
		fly 43	465.5	498.75	318		615.5	624.25	594.75		fly 43	95.75	68	140.75		66.25	54	35.25		fly 43	0.090937	0.2723	0.21892		0.10269	0.33013	0.33432		fly 43	0.043599	0.085174	0.17566		0.014115	0.036042	0.050475		fly 43	3.0922	2.2266	1.8017		3.1236	2.6481	2.6314
		fly 44	421.5	487.5	438.75		538	634.5	604.75		fly 44	107.25	30	111.75		78.25	40.25	30.5		fly 44	0.29909	0.49715	0.29125		0.16545	0.32391	0.35651		fly 44	0.12639	0.12464	0.12172		0.046377	0.03259	0.048838		fly 44	2.0286	2.042	1.8486		2.5668	2.1735	2.7956
		fly 45	413.25	396.75	361		549.5	521	589.75		fly 45	65.75	76.75	102.5		60.75	60.5	53		fly 45	0.14275	0.16839	0.2837		0.12682	0.24945	0.28365		fly 45	0.085083	0.10555	0.17387		0.033463	0.069435	0.046854		fly 45	2.3203	2.2845	1.7535		2.9986	2.8589	2.591
		fly 46	485.25	275.75	438.5		638.25	488.75	666		fly 46	59.25	144.75	68.25		48	56.75	37.25		fly 46	0.37733	0.25408	0.2783		0.28948	0.30196	0.13268		fly 46	0.10406	0.21725	0.12021		0.027103	0.091016	0.00905		fly 46	1.968	2.1888	1.7334		2.4434	2.4001	2.2501
		fly 47	481.25	285.25	394.25		600	330.5	621		fly 47	66.5	186.75	64.75		76	101.25	56.25		fly 47	0.20857	0.13104	0.1614		0.10677	0.25238	0.1313		fly 47	0.078644	0.1436	0.097395		0.018492	0.17947	0.017471		fly 47	2.2557	2.5118	2.4129		2.7008	2.3441	3.5486
		fly 48	527.25	460.75	328.5		633.25	634	558.75		fly 48	16	29.5	114		61.25	39	58		fly 48	0.2605	0.24176	0.13012		0.25418	0.41191	0.21334		fly 48	0.069419	0.097011	0.11607		0.0262	0.035731	0.049417		fly 48	2.1133	2.1001	2.5191		1.7944	2.5495	3.5582
		fly 49	462.75				560.5				fly 49	51.75				79.75				fly 49	0.10021				0.074062				fly 49	0.047747				0.018878				fly 49	3.6375				4.7913
		fly 50	494.25				576.5				fly 50	76.5				109.5				fly 50	0.28818				0.1167				fly 50	0.089485				0.024987				fly 50	1.8677				2.1921
		fly 51	542.25				580				fly 51	35				90.5				fly 51	0.22213				0.1453				fly 51	0.054997				0.030094				fly 51	2.1019				2.7187
	S4F Fig		Sleep (min)									Latency (min)									P[doze]									P[wake]									Activity per active min
			Daytime				Nighttime					ZT0				ZT12					Daytime				Nighttime					Daytime				Nighttime					Daytime				Nighttime
			wt	cacH18	cacH18;Dc0H2/+		wt	cacH18	cacH18;Dc0H2/+			wt	cacH18	cacH18;Dc0H2/+		wt	cacH18	cacH18;Dc0H2/+			wt	cacH18	cacH18;Dc0H2/+		wt	cacH18	cacH18;Dc0H2/+			wt	cacH18	cacH18;Dc0H2/+		wt	cacH18	cacH18;Dc0H2/+			wt	cacH18	cacH18;Dc0H2/+		wt	cacH18	cacH18;Dc0H2/+
		fly 1	467.5	452.25	275		581.75	592.25	563.75		fly 1	75.25	29	128.25		33.75	48.25	64.75		fly 1	0.45049	0.51186	0.35115		0.30584	0.288	0.18495		fly 1	0.12788	0.1415	0.26034		0.055326	0.04071	0.040475		fly 1	1.5478	1.491	1.4226		3.0992	2.217	2.18
		fly 2	420.5	430.25	426.75		628.5	676.75	499.75		fly 2	70	58	77.75		37.25	27.5	63.75		fly 2	0.47528	0.49725	0.55601		0.34883	0.25919	0.2585		fly 2	0.1568	0.15753	0.16704		0.039209	0.013205	0.077148		fly 2	1.3704	1.5667	1.177		2.4604	2.021	2.0879
		fly 3	475.25	554.5	298		583.25	615	611.5		fly 3	60.25	40.75	178.25		28.25	29.25	48.5		fly 3	0.40416	0.68554	0.38776		0.19562	0.45963	0.19431		fly 3	0.11768	0.1016	0.23018		0.03875	0.050737	0.027404		fly 3	1.4077	1.4392	1.5237		2.4024	2.395	3.1289
		fly 4	498.75	363.25	357		639.25	475.5	410.75		fly 4	37.75	37.5	40.5		29	65.75	200.25		fly 4	0.41238	0.51232	0.56449		0.4643	0.34979	0.18142		fly 4	0.10424	0.21325	0.21853		0.0397	0.10878	0.099291		fly 4	1.4162	1.5043	1.2716		2.2018	2.1069	2.1574
		fly 5	541.25	477.75	481.5		669.5	432.75	621.25		fly 5	45	69.75	40.75		26.25	70	59.75		fly 5	0.58167	0.3909	0.49979		0.31926	0.18758	0.20937		fly 5	0.089562	0.11404	0.1246		0.016494	0.092193	0.025511		fly 5	1.2864	1.7176	1.7177		2.1085	2.7116	3.0684
		fly 6	524.25	291.25	196		626	525.75	569		fly 6	57.25	56	132.5		34.25	32.5	68.75		fly 6	0.49354	0.37854	0.4416		0.33494	0.28602	0.21483		fly 6	0.09804	0.2496	0.34988		0.036103	0.07766	0.046073		fly 6	1.2532	1.8442	1.5229		2.1665	2.4061	2.6833
		fly 7	510.25	288.5	173.5		670	481	482.75		fly 7	9.5	147.5	213.25		24.75	43.25	103.75		fly 7	0.51228	0.33623	0.45367		0.22798	0.23209	0.20653		fly 7	0.11051	0.23537	0.39091		0.013748	0.081288	0.071551		fly 7	1.3903	1.7992	1.2875		2.06	2.398	1.8797
		fly 8	491	348.75	232.5		662.25	511	511		fly 8	19	44.5	126.5		23.75	65.5	97.75		fly 8	0.53402	0.47488	0.5352		0.25043	0.2517	0.19331		fly 8	0.12386	0.21867	0.33829		0.018071	0.069205	0.058883		fly 8	1.3929	1.6518	1.3424		2.5691	2.1256	2.1737
		fly 9	557	436.25	336		506.5	392.25	506.5		fly 9	27.25	92	154.5		65.75	98.25	80		fly 9	0.6222	0.26448	0.44771		0.30048	0.20074	0.25653		fly 9	0.08872	0.11417	0.21934		0.083576	0.12423	0.076113		fly 9	1.4687	1.6674	1.3862		2.0404	2.6091	2.2108
		fly 10	494.5	431.75	359.75		666	520.25	619.5		fly 10	50.5	43.75	123.75		42.75	52.75	57.5		fly 10	0.49184	0.54556	0.40216		0.22863	0.30939	0.16909		fly 10	0.12168	0.16816	0.19424		0.013365	0.0817	0.021326		fly 10	1.4961	1.8106	1.4418		1.7684	2.8878	2.1909
		fly 11	595	520	306.75		596.75	456	573.5		fly 11	24.5	28	170.5		66.75	54.75	60.25		fly 11	0.60878	0.57071	0.49614		0.24596	0.39827	0.24997		fly 11	0.074036	0.10858	0.2492		0.038437	0.12735	0.049259		fly 11	1.3949	1.6811	1.4922		1.9575	2.0838	2.5663
		fly 12	513.75	480	79		591	576.5	184		fly 12	52.75	32.5	208.75		59.5	36.75	99.25		fly 12	0.52884	0.43639	0.35069		0.31658	0.35914	0.17586		fly 12	0.1095	0.1196	0.51903		0.046512	0.064244	0.27715		fly 12	1.5445	1.8991	1.5003		2.1586	2.7036	2.0831
		fly 13	538	501.75	176.25		532	588.5	407.5		fly 13	16.75	22.75	173.75		77	29.25	106.25		fly 13	0.56699	0.4022	0.43071		0.24523	0.32932	0.22837		fly 13	0.1021	0.10106	0.39087		0.063615	0.051974	0.11487		fly 13	1.3791	1.9045	1.4438		2.2401	2.4827	2.2417
		fly 14	449.75	244.25	241.75		638.5	465.75	456.75		fly 14	18.25	43.75	212.75		35.25	97.5	102.5		fly 14	0.48829	0.40896	0.40052		0.24775	0.2103	0.23577		fly 14	0.15224	0.31415	0.30368		0.025584	0.084682	0.096961		fly 14	1.3264	1.9699	1.3879		2.4382	2.3239	2.1067
		fly 15	521.25	502.75	230.75		610.75	615.25	548.5		fly 15	35	13.75	170		41	48.5	65.25		fly 15	0.3388	0.5513	0.43844		0.2663	0.2767	0.2185		fly 15	0.079387	0.11777	0.31463		0.036993	0.036503	0.051514		fly 15	1.5564	1.7366	1.4158		2.9464	2.0258	2.5763
		fly 16	534.5	355.5	173.5		660	534	520.75		fly 16	13.25	49	200		19.75	53.5	58		fly 16	0.56689	0.4656	0.35184		0.36708	0.35399	0.24078		fly 16	0.098833	0.22013	0.37059		0.024706	0.074669	0.065115		fly 16	1.3212	1.5909	1.4222		2.6866	2.0004	2.2948
		fly 17	471	183	328.75		622.75	333.5	551		fly 17	52.5	174.25	70.5		56.25	59.75	41.75		fly 17	0.43879	0.33594	0.48466		0.1661	0.28454	0.30841		fly 17	0.12326	0.35385	0.24898		0.022549	0.1843	0.062994		fly 17	1.5576	1.6853	1.8775		2.6934	2.1547	2.1328
		fly 18	489.25	181.75	414.25		619.25	531.25	571.75		fly 18	24.25	139.25	88.75		69	70.25	57.5		fly 18	0.49135	0.19546	0.39273		0.27809	0.14242	0.19613		fly 18	0.11196	0.28126	0.16102		0.033157	0.041718	0.038731		fly 18	1.7554	2.1824	1.7041		2.639	2.8812	1.9611
		fly 19	500.25	481.75	59.5		627.25	557.25	501.25		fly 19	35.25	41.25	307		46.75	53.5	125		fly 19	0.49285	0.57844	0.35604		0.3088	0.44322	0.11079		fly 19	0.1106	0.13406	0.55047		0.032997	0.082645	0.040725		fly 19	1.4988	1.847	1.6212		1.8211	1.8916	2.5341
		fly 20	404.25	542.5	18		579.5	592	185.25		fly 20	42.5	15	213.75		32.25	38	113.75		fly 20	0.48239	0.47777	0.27919		0.41814	0.41672	0.18955		fly 20	0.18394	0.09317	0.66218		0.0643	0.056654	0.36152		fly 20	1.4276	1.9349	1.7582		1.9715	2.1221	1.9291
		fly 21	561.5	396	38.5		676.5	550	548		fly 21	28.5	91.25	248.75		25	36.5	82.5		fly 21	0.58314	0.38986	0.30925		0.30775	0.38119	0.10166		fly 21	0.089424	0.17165	0.61508		0.014327	0.069708	0.024862		fly 21	1.6303	1.7639	1.5492		2.0797	2.4113	2.1477
		fly 22	412.25	104.75	11.75		591	473.75	417		fly 22	56.5	134.5	293.5		39.25	94.5	86.25		fly 22	0.42302	0.37678	0.34118		0.30827	0.2008	0.2962		fly 22	0.15469	0.46494	0.73004		0.05369	0.0718	0.13179		fly 22	1.6844	1.9381	1.6459		2.485	2.1905	2.0597
		fly 23	200	374.75	80.5		582.75	586.25	478.25		fly 23	208	35	246.5		23.75	22.75	96.25		fly 23	0.29036	0.371	0.37735		0.30034	0.33039	0.22062		fly 23	0.31777	0.17417	0.50317		0.053305	0.048367	0.081331		fly 23	1.7004	1.8775	1.5715		2.8971	2.4534	2.2007
		fly 24	487.25	165	14.5		604.25	558.75	287.5		fly 24	31.25	83	538		50.25	35.75	71		fly 24	0.46557	0.48285	0.21794		0.33125	0.32936	0.22507		fly 24	0.12154	0.38608	0.66832		0.046272	0.063404	0.19628		fly 24	1.5806	1.9661	1.8511		1.9196	2.0217	2.1726
		fly 25	523.75	482.25	380		663.75	434	428.5		fly 25	49.75	54.25	138.5		28.75	88.5	101.5		fly 25	0.54177	0.4316	0.35037		0.24873	0.28311	0.21137		fly 25	0.10432	0.11734	0.1773		0.016778	0.12489	0.10069		fly 25	1.3006	1.7328	1.6656		2.123	2.1648	1.808
		fly 26	542.5	442.25	103.75		620.75	553	533		fly 26	33.5	47.5	283.5		34	60.5	97.5		fly 26	0.55103	0.38044	0.26759		0.27461	0.25377	0.07555		fly 26	0.098012	0.13921	0.4514		0.035877	0.054781	0.028483		fly 26	1.7641	1.8788	1.6377		2.1638	2.2925	2.8484
		fly 27	477.75	237.5	430.25		590.25	506.75	560		fly 27	59.5	133.75	60		43	50	83		fly 27	0.44404	0.42506	0.45061		0.19728	0.29148	0.16689		fly 27	0.11634	0.3178	0.144		0.037286	0.081067	0.036227		fly 27	1.6926	1.8517	1.4514		2.9377	2.13	2.0018
		fly 28	509.75	488	273.75		657.5	546.25	537.25		fly 28	28	31.75	144.5		58	52	87		fly 28	0.49425	0.42513	0.42869		0.22377	0.29457	0.18987		fly 28	0.1079	0.11151	0.26689		0.015357	0.066409	0.050897		fly 28	1.6143	1.835	1.49		1.9424	2.3392	2.2197
		fly 29	539.5	216.25	107.5		628.5	550.5	499.75		fly 29	25	84	179.25		51.25	26	58.5		fly 29	0.52641	0.42381	0.42175		0.32114	0.29383	0.29909		fly 29	0.091989	0.33368	0.4918		0.033047	0.057591	0.087996		fly 29	1.4888	1.8279	1.553		1.9617	2.0688	2.0029
		fly 30	531.75	302.25	43.25		652.75	585.5	395		fly 30	23	72	216		43	47	141.5		fly 30	0.55776	0.38801	0.30135		0.24947	0.18992	0.14987		fly 30	0.1028	0.25383	0.60553		0.019182	0.035158	0.096895		fly 30	1.638	1.7981	1.6391		2.2212	2.6473	2.4229
		fly 31	405.25	453.25	252.25		479.25	570.5	601.5		fly 31	57.25	50.5	174.25		64.25	26.75	63.5		fly 31	0.43452	0.45029	0.3706		0.23011	0.28883	0.17545		fly 31	0.16297	0.13974	0.2932		0.086887	0.056666	0.030527		fly 31	1.6158	2.0384	1.5917		2.6724	2.5568	2.3612
		fly 32	263.25	474.25	126.75		568.5	562.5	394		fly 32	92.75	31.25	87.75		37.5	83.5	92.5		fly 32	0.44075	0.52582	0.48466		0.25971	0.29622	0.27136		fly 32	0.29224	0.14039	0.44475		0.051763	0.056891	0.13974		fly 32	1.53	1.5878	1.4416		2.6086	1.9329	2.0444
		fly 33	419	214	124.75		543.5	454	504		fly 33	78.25	152.75	228.75		32	115.75	121		fly 33	0.38053	0.37562	0.23197		0.25027	0.17341	0.18029		fly 33	0.14303	0.31845	0.40269		0.060918	0.075525	0.064392		fly 33	1.5319	1.6371	1.532		2.475	2.3179	2.2655
		fly 34	440.5	444	279.75		657.25	580	546		fly 34	46.5	54.5	5.25		35.5	53.5	46.75		fly 34	0.42209	0.41454	0.51938		0.29793	0.26592	0.22903		fly 34	0.14486	0.14199	0.29158		0.021345	0.045786	0.054347		fly 34	1.5479	1.7378	1.2508		2.9125	2.5076	1.6657
		fly 35	473.25	525.5	364.5		656.25	650.75	561.75		fly 35	43.5	21.75	93.75		19.75	27.75	54		fly 35	0.42423	0.57088	0.38993		0.43211	0.26923	0.19616		fly 35	0.11606	0.11947	0.19761		0.031847	0.023732	0.043594		fly 35	1.6682	1.6706	1.5172		2.0314	2.1605	2.3007
		fly 36	586.75	330.5	356		640	501.5	544.5		fly 36	23.75	94.5	7.75		36.75	82.25	80.5		fly 36	0.65652	0.37206	0.43521		0.22698	0.21288	0.13263		fly 36	0.07752	0.21269	0.2079		0.02425	0.068604	0.034203		fly 36	1.4089	1.7062	1.3455		2.2526	2.4831	2.0747
		fly 37	474.25	361.75	207.75		577.5	645.25	506.5		fly 37	54	112.5	208.25		44	27.75	88.5		fly 37	0.35929	0.23171	0.24076		0.18954	0.23809	0.090431		fly 37	0.10845	0.14856	0.28848		0.037467	0.022129	0.033341		fly 37	1.6246	1.9147	1.7464		2.1665	2.8178	2.8073
		fly 38	463.75	336.5	284.5		635.75	589.5	454.5		fly 38	52.5	105.5	43.25		52.25	58.25	74.5		fly 38	0.35114	0.41136	0.52886		0.26243	0.21899	0.26021		fly 38	0.11284	0.217	0.27622		0.026049	0.039038	0.10189		fly 38	1.8101	1.7432	1.4205		2.8008	2.4444	1.8191
		fly 39	488.5	133.25	335.5		635.5	432.25	597		fly 39	16.5	97.5	66.25		70.25	54.25	38.75		fly 39	0.63714	0.35239	0.38429		0.33943	0.23651	0.23349		fly 39	0.13674	0.40983	0.20427		0.030834	0.1058	0.038647		fly 39	1.5764	1.954	1.6163		1.5742	2.4564	2.4709
		fly 40	395	429.5	314.75		672	494.25	528		fly 40	69	25.75	71.5		25.5	26.75	72.75		fly 40	0.32374	0.58698	0.33733		0.33546	0.58219	0.19822		fly 40	0.15462	0.17741	0.2179		0.019233	0.13181	0.053251		fly 40	1.67	2.1579	1.6413		2.343	2.3747	2.0094
		fly 41	590	273.25	476.5		678	448.75	622		fly 41	6.75	103.25	40		38.25	112.5	19.75		fly 41	0.65946	0.37693	0.5611		0.2258	0.31505	0.41724		fly 41	0.071848	0.26081	0.13728		0.009847	0.12437	0.043159		fly 41	1.3006	1.794	1.8163		1.7443	2.1646	2.1859
		fly 42	567	269	389		632	436.5	548		fly 42	26	126	131.25		25.5	56.75	45.75		fly 42	0.52133	0.41155	0.47236		0.24359	0.24957	0.31469		fly 42	0.076313	0.28239	0.18045		0.028005	0.11106	0.072205		fly 42	1.4076	1.7426	1.5184		2.0888	2.7591	2.1966
		fly 43	523	190	452.5		626	500.75	569.5		fly 43	19	148	35.25		44.25	41.5	68.5		fly 43	0.4737	0.44767	0.42293		0.21682	0.29127	0.20584		fly 43	0.097976	0.3668	0.13969		0.025266	0.085548	0.04181		fly 43	1.6069	1.7871	1.5392		2.8216	2.2179	2.2587
		fly 44	530.75	455.5	217.25		648.5	445	538.25		fly 44	31.75	53	74.5		41.25	75.75	70.75		fly 44	0.43722	0.44534	0.52417		0.22662	0.28336	0.26226		fly 44	0.089054	0.13903	0.33185		0.019894	0.11739	0.064298		fly 44	1.4236	1.6842	1.4769		2.0417	2.401	2.2032
		fly 45	447.25	356.25	38.5		583.5	575	178.25		fly 45	32	47.75	299.75		107.75	65.75	255.75		fly 45	0.48609	0.56846	0.16552		0.21421	0.29445	0.065571		fly 45	0.14638	0.2288	0.58863		0.037932	0.053187	0.20073		fly 45	1.4579	1.709	1.8116		1.8864	2.0682	2.5186
		fly 46	474.25	119	160.75		632.25	376.5	461.75		fly 46	21.5	119.25	19		38.75	94.25	121.5		fly 46	0.45535	0.35472	0.54218		0.21611	0.15752	0.11968		fly 46	0.12734	0.40238	0.37594		0.023216	0.10436	0.060524		fly 46	1.5805	1.7777	1.3334		2.9713	2.3011	2.2787
		fly 47	362.25	438.25	444.5		614	602	626.25		fly 47	53.75	63.75	18		64	44	40		fly 47	0.42682	0.57565	0.63574		0.24102	0.39826	0.46413		fly 47	0.1972	0.16212	0.17242		0.031115	0.052687	0.04025		fly 47	1.2739	1.7783	1.8111		1.7483	2.322	1.6296
		fly 48	334.5	354.25	211.5		643	479.25	528.75		fly 48	71.75	107	140.25		18.25	45.75	44		fly 48	0.3827	0.53139	0.41368		0.26881	0.3818	0.30836		fly 48	0.20462	0.22179	0.34771		0.025723	0.11104	0.075437		fly 48	1.5439	1.5956	1.6459		2.1131	2.1286	2.268
	S4G Fig		Sleep (min)									Latency (min)									P[doze]									P[wake]									Activity per active min
			Daytime				Nighttime					ZT0				ZT12					Daytime				Nighttime					Daytime				Nighttime					Daytime				Nighttime
			wt	wake	Dc0H2/+;wake		wt	wake	Dc0H2/+;wake			wt	wake	Dc0H2/+;wake		wt	wake	Dc0H2/+;wake			wt	wake	Dc0H2/+;wake		wt	wake	Dc0H2/+;wake			wt	wake	Dc0H2/+;wake		wt	wake	Dc0H2/+;wake			wt	wake	Dc0H2/+;wake		wt	wake	Dc0H2/+;wake
		fly 1	643.25	436.25	18.75		656.5	516	591.75		fly 1	1	66.5	367.75		8.5	110.75	99.25		fly 1	0.35988	0.20194	0.13857		0.40682	0.16414	0.11104		fly 1	0.030165	0.099575	0.64967		0.02934	0.048114	0.021124		fly 1	2.7596	1.9122	1.8779		2.3813	2.8095	3.7016
		fly 2	522.5	413.5	257.5		634	436.5	536.5		fly 2	6.5	18.25	207.5		41.5	118.25	97.75		fly 2	0.48383	0.34703	0.18789		0.39135	0.20183	0.19695		fly 2	0.10123	0.14776	0.21327		0.034549	0.10272	0.056564		fly 2	1.9243	1.8177	1.7909		1.991	2.1016	2.6957
		fly 3	585.5	285.75	85.75		552.25	571.25	460.5		fly 3	62.25	89	332.5		59.75	98	134		fly 3	0.19277	0.29779	0.18012		0.1404	0.14584	0.14188		fly 3	0.035867	0.23002	0.4656		0.036559	0.031443	0.064335		fly 3	3.1022	1.6813	2.1		3.3438	2.572	2.5809
		fly 4	369.25	212.75	19.75		616.5	444.25	475.25		fly 4	71	98.75	427.5		67.5	131.5	181		fly 4	0.36136	0.21233	0.21484		0.10576	0.20499	0.087191		fly 4	0.17648	0.27484	0.65873		0.01992	0.087726	0.03891		fly 4	1.746	1.7162	1.9546		3.14	2.0342	3.0277
		fly 5	412.5	380	186.75		589.5	552.25	408.5		fly 5	81	84.25	260.5		58.25	88.5	135		fly 5	0.25441	0.20207	0.11355		0.31152	0.17378	0.16875		fly 5	0.12495	0.12568	0.21069		0.050149	0.043586	0.09274		fly 5	2.1655	1.8531	2.0749		2.4087	2.6964	2.8167
		fly 6	442.75	464	233.5		651.75	600.5	521		fly 6	117.5	24.25	241		33.25	40.75	78.75		fly 6	0.26342	0.3086	0.23361		0.19037	0.29694	0.28198		fly 6	0.11069	0.11297	0.25589		0.017161	0.045366	0.075353		fly 6	1.8836	1.8906	1.6934		2.5714	1.7664	2.7897
		fly 7	387.25	219.75	341.75		587.25	446.75	573.5		fly 7	39	153.5	166.25		67.75	148.75	83.75		fly 7	0.3352	0.19462	0.17459		0.23176	0.13171	0.16589		fly 7	0.15861	0.25522	0.13464		0.038304	0.068065	0.034649		fly 7	1.7476	1.5944	1.721		2.7999	2.1018	2.2211
		fly 8	546	179.75	324		551.5	372	548.75		fly 8	6.75	135	181		18	101.75	94.75		fly 8	0.42337	0.18395	0.20298		0.42348	0.18602	0.16058		fly 8	0.083014	0.29004	0.16125		0.083749	0.12389	0.039914		fly 8	2.0468	1.8778	1.6771		2.1655	2.3218	2.0199
		fly 9	480.25	342	382		587.5	431.75	636.5		fly 9	131.5	83.75	18.75		57.75	124	78		fly 9	0.23589	0.28072	0.5158		0.27593	0.19606	0.25092		fly 9	0.083523	0.18107	0.18998		0.049262	0.09739	0.02331		fly 9	1.8928	1.811	1.3743		3.0881	2.1253	1.4952
		fly 10	554.25	490.75	247.75		437.25	474.5	511.25		fly 10	4.75	19	195.25		66.25	128.75	121.5		fly 10	0.34336	0.32489	0.31635		0.27053	0.17642	0.19669		fly 10	0.066268	0.10325	0.25739		0.10809	0.071746	0.061805		fly 10	1.8356	1.7069	1.4788		1.9037	2.2134	2.1584
		fly 11	475.75	452.5	320.5		608.25	336	598.5		fly 11	64.5	70.75	195		83.5	161.5	77		fly 11	0.3904	0.13514	0.26474		0.17027	0.1293	0.20737		fly 11	0.109	0.06745	0.18712		0.025572	0.11138	0.032956		fly 11	1.7367	2.4654	1.575		2.2633	3.1925	2.1286
		fly 12	400.5	389.5	263.5		402.5	533.5	462.75		fly 12	133.75	16.25	128.25		112.75	38.75	114.25		fly 12	0.13398	0.50427	0.221		0.13079	0.51987	0.23075		fly 12	0.081519	0.19537	0.22253		0.088937	0.094704	0.090194		fly 12	2.1272	1.6313	1.5543		2.4365	1.7847	1.8764
		fly 13	397.75	107.25	240.5		517.25	230.25	563		fly 13	104.25	283.25	114.5		43.5	224	58.5		fly 13	0.14752	0.11173	0.60261		0.14119	0.10662	0.38191		fly 13	0.10267	0.33816	0.36296		0.045994	0.1778	0.068749		fly 13	2.0841	2.048	1.7456		2.4916	2.5238	2.5037
		fly 14	482.5	412	161.75		597.25	417.75	347.75		fly 14	26	27.5	279.75		53	126	175.75		fly 14	0.31939	0.16432	0.15047		0.18222	0.16708	0.1696		fly 14	0.095315	0.096733	0.30341		0.030322	0.093763	0.13357		fly 14	2.0661	2.2956	1.7921		2.2155	3.0146	2.9893
		fly 15	497.75	185.25	389.25		616	304.25	569.5		fly 15	46.25	178	26.5		73	172.25	84.25		fly 15	0.29137	0.11483	0.58906		0.14058	0.12833	0.36958		fly 15	0.08748	0.21765	0.20114		0.019993	0.13249	0.05372		fly 15	2.0231	2.3453	1.687		2.6007	2.7512	1.7351
		fly 16	381	334	386.25		508.25	605	505.25		fly 16	148.5	159	202		111.25	72.25	107		fly 16	0.1203	0.32731	0.1618		0.068644	0.21823	0.19513		fly 16	0.084993	0.19214	0.10492		0.027766	0.031707	0.059882		fly 16	2.6779	1.4562	1.7222		3.3471	2.1754	1.9784
		fly 17	506.25	183	403.25		542.5	404.75	628		fly 17	38.75	223.25	128		66	96.5	74.75		fly 17	0.25342	0.23388	0.29474		0.18095	0.20695	0.18308		fly 17	0.07265	0.32794	0.14384		0.049625	0.11872	0.022599		fly 17	1.856	1.5123	1.6919		2.535	2.2392	2.1047
		fly 18	527.5	446.75	188.25		590.75	557.5	232.25		fly 18	13	91.5	307.5		24.5	87.75	118.75		fly 18	0.38239	0.31651	0.094523		0.33894	0.1467	0.16104		fly 18	0.086056	0.12123	0.19539		0.052201	0.038875	0.21949		fly 18	2.0394	1.6723	2.353		2.2749	3.0338	1.9942
		fly 19	479.5	438.25	372.25		584.25	571.75	592		fly 19	44.25	29	135.5		64	75.5	86.75		fly 19	0.28023	0.23616	0.17445		0.19697	0.19968	0.13091		fly 19	0.093325	0.10966	0.11766		0.031543	0.041694	0.025958		fly 19	2.6035	2.0663	2.114		3.2184	2.2758	3.3587
		fly 20	446.75	162.75	109		547.25	341.25	634.25		fly 20	101	124.25	329.75		60.25	131.5	58.5		fly 20	0.30338	0.33783	0.11547		0.20659	0.32886	0.22872		fly 20	0.11499	0.37508	0.31525		0.050063	0.19773	0.026041		fly 20	2.0165	1.7522	2.1099		2.507	1.9088	3.6862
		fly 21	446.75	453.25	86.25		632.5	613.75	635.75		fly 21	35.75	61.25	275.75		33.5	70	62		fly 21	0.37895	0.41134	0.25709		0.26538	0.18534	0.16869		fly 21	0.13018	0.1367	0.48652		0.028675	0.025935	0.01827		fly 21	1.9418	1.5223	1.5656		2.3157	2.2456	2.7997
		fly 22	595.75	342.25	189.75		636.5	614	641.75		fly 22	33.25	76	190.25		58.5	90.25	71.25		fly 22	0.38823	0.32319	0.28425		0.24188	0.16992	0.11733		fly 22	0.048248	0.19276	0.32551		0.024238	0.023606	0.011962		fly 22	1.8668	1.755	1.6472		2.2228	2.2295	3.4401
		fly 23	480.5	451	351.25		572.75	636.75	572.25		fly 23	9	27	152.5		67	63.75	59.75		fly 23	0.31613	0.33457	0.13774		0.23349	0.17303	0.22353		fly 23	0.099053	0.1232	0.11624		0.04527	0.019054	0.046527		fly 23	2.1567	1.6107	2.6213		2.6098	2.3446	3.2932
		fly 24	514.75	271.75	379.75		526.75	381	632.5		fly 24	10.5	23.25	87		99.75	164	76.5		fly 24	0.2503	0.35515	0.3954		0.21075	0.23664	0.20115		fly 24	0.071773	0.26918	0.17769		0.059484	0.13109	0.023458		fly 24	2.02	1.669	1.5996		2.2993	1.8354	2.4583
		fly 25	466	354	260.25		582.75	564.5	525.5		fly 25	111.5	93.5	240.5		82.75	75	96.75		fly 25	0.22504	0.23756	0.16197		0.11282	0.13569	0.16611		fly 25	0.09002	0.15912	0.1897		0.024711	0.033067	0.050462		fly 25	1.9277	1.7033	2.0571		3.2576	2.7206	2.8705
		fly 26	424	491.5	342.5		539.75	492.25	581.5		fly 26	110.5	11.5	190.5		57.75	84.75	90.75		fly 26	0.078853	0.434	0.19716		0.16423	0.34254	0.15905		fly 26	0.048252	0.11109	0.15394		0.04426	0.09713	0.030837		fly 26	2.5065	2.089	1.8917		3.5278	1.8665	2.9446
		fly 27	530.25	256.5	266		597	280.25	551.75		fly 27	67.25	198.75	44.25		88.25	184.75	101.25		fly 27	0.14861	0.1157	0.40812		0.13431	0.16806	0.25148		fly 27	0.041483	0.15827	0.28733		0.024118	0.17266	0.056287		fly 27	2.3341	3.1006	1.4577		3.1679	3.7181	1.9866
		fly 28	497.25	330	376.5		569.25	425	627.25		fly 28	55.75	185	125		27.25	118.75	60.25		fly 28	0.19114	0.18641	0.16786		0.29753	0.24802	0.17286		fly 28	0.064868	0.15024	0.11475		0.052906	0.11792	0.024329		fly 28	2.3451	1.8791	1.9655		2.3709	2.3825	2.6529
		fly 29	473.5	487.5	128.5		545.25	505.5	470.75		fly 29	67.75	25.25	310.25		74.75	85.25	122.5		fly 29	0.2059	0.43366	0.13086		0.16068	0.36357	0.1929		fly 29	0.077266	0.11576	0.32419		0.04138	0.091131	0.075474		fly 29	2.1344	1.6325	2.0461		3.0575	1.6208	2.5457
		fly 30	454.75	267	290.25		640.75	438	617.5		fly 30	59.5	228.5	233.75		20.25	117.5	93		fly 30	0.23775	0.28553	0.16654		0.24201	0.21294	0.082443		fly 30	0.099543	0.23721	0.16332		0.024833	0.10001	0.013518		fly 30	2.2654	1.5651	1.7568		2.4866	2.5265	3.0556
		fly 31	492.75	356	221.5		613	548.75	469		fly 31	40	21.5	295.25		49.25	60.25	134		fly 31	0.24432	0.32196	0.10423		0.3157	0.23329	0.12772		fly 31	0.080833	0.18829	0.16826		0.038275	0.051586	0.058227		fly 31	2.4063	1.5523	2.172		2.2958	2.0733	2.958
		fly 32	428.75	329.75	413.75		656.5	443.25	612		fly 32	57.75	60	38		21.5	92.25	78.25		fly 32	0.23886	0.19981	0.49468		0.17339	0.24058	0.28231		fly 32	0.11583	0.18799	0.16779		0.014434	0.10546	0.038415		fly 32	1.9305	1.8744	1.6141		2.2334	1.9864	1.9451
		fly 33	531.25	310.75	358.25		571	339.25	576.5		fly 33	19.5	26.25	215.75		73.5	94	64.75		fly 33	0.31339	0.29173	0.07242		0.16819	0.21127	0.1824		fly 33	0.074473	0.20795	0.065143		0.036376	0.15875	0.040051		fly 33	1.9955	1.8892	2.2057		2.4136	1.9404	2.691
		fly 34	473.75	340.25	256		624.25	364	479.5		fly 34	35	154.75	122		54.75	121.5	59.75		fly 34	0.31136	0.24531	0.23094		0.19808	0.13993	0.19786		fly 34	0.099109	0.17162	0.2372		0.024867	0.10321	0.075378		fly 34	2.068	1.4601	1.4772		2.4977	1.8062	1.8338
		fly 35	451	404.5	357.5		565.75	530.25	440.25		fly 35	113.5	49.75	147		58	64.25	109.25		fly 35	0.11915	0.3741	0.17331		0.10737	0.30204	0.21258		fly 35	0.055831	0.16183	0.12825		0.025923	0.079671	0.097599		fly 35	2.8226	1.6582	1.9676		3.5981	1.8252	2.1954
		fly 36	517	390.25	451.75		585	473	617		fly 36	24.75	27.5	69		22.75	114.75	91.5		fly 36	0.41284	0.26857	0.404		0.3745	0.20724	0.21312		fly 36	0.095218	0.14746	0.12799		0.054888	0.085823	0.026335		fly 36	1.7117	1.9639	1.4864		1.8677	2.8158	1.7373
		fly 37	511.5	370.75	70.75		559.25	513.25	469.75		fly 37	9.5	83.25	319.75		73.25	117.75	125.75		fly 37	0.33682	0.24455	0.20505		0.2613	0.19677	0.21103		fly 37	0.083155	0.1495	0.52147		0.054187	0.056768	0.081965		fly 37	2.0488	1.602	1.637		1.8992	1.9217	2.5642
		fly 38	456	321.25	381.5		593.25	375.5	600.25		fly 38	85	104	143.5		79.25	101.75	79.75		fly 38	0.25149	0.20623	0.24444		0.18161	0.25863	0.15195		fly 38	0.096601	0.17277	0.13817		0.031922	0.14691	0.028119		fly 38	2.2285	1.8338	1.7199		2.1025	2.8092	2.5287
		fly 39	414.75	474	323.75		594.75	606.5	557.25		fly 39	157.75	16	114.75		25	69	112.75		fly 39	0.23308	0.33871	0.40859		0.35243	0.25818	0.20386		fly 39	0.1176	0.11392	0.22516		0.052839	0.038283	0.044783		fly 39	1.9501	1.7919	1.415		2.4647	2.1637	1.7806
		fly 40	442	336.25	412.25		559.25	293.75	608		fly 40	72.75	46.25	69.5		29	186.75	74.5		fly 40	0.32099	0.21856	0.32171		0.22961	0.16313	0.20179		fly 40	0.1174	0.16722	0.13608		0.047379	0.16466	0.030391		fly 40	2.2755	1.6498	1.4922		2.7656	2.0808	1.9326
		fly 41	496.25	460.75	273.5		558.25	511.5	587.5		fly 41	77.75	12.75	128.75		53.5	108	74.25		fly 41	0.21991	0.32023	0.35285		0.23307	0.23425	0.19605		fly 41	0.067299	0.11555	0.25782		0.049154	0.065525	0.034887		fly 41	2.4523	1.5772	1.3152		2.7887	1.942	1.7578
		fly 42	476.5	425.75	349.25		635.25	350.25	495.75		fly 42	22.25	11.75	64		44.25	119.75	109		fly 42	0.33956	0.27022	0.51065		0.25421	0.19226	0.32214		fly 42	0.098727	0.12566	0.21933		0.027575	0.14147	0.089409		fly 42	2.2162	1.7882	1.4182		2.8562	1.8111	1.7008
		fly 43	542.75	334.25	278.25		619.5	477.75	521.5		fly 43	49.25	23.75	155.75		77.25	112.5	141.5		fly 43	0.25184	0.40109	0.30885		0.17261	0.21191	0.15583		fly 43	0.060742	0.21849	0.23828		0.024328	0.080955	0.049005		fly 43	2.2153	1.527	1.6928		2.7984	1.7687	2.3323
		fly 44	590.75	575.25	279.75		605.75	580.5	509.75		fly 44	6.75	7.75	174.25		45.25	82.25	108.75		fly 44	0.46856	0.38978	0.3855		0.36283	0.24159	0.24032		fly 44	0.059915	0.067334	0.25931		0.045754	0.045132	0.073263		fly 44	2.1121	2.0508	1.4769		1.9382	1.7783	1.9707
		fly 45	488.75	319.5	365.5		605.25	398.25	525		fly 45	54	64.25	94.75		68	102	92.75		fly 45	0.21004	0.22621	0.41492		0.18951	0.23715	0.23142		fly 45	0.070357	0.18806	0.20233		0.029555	0.1294	0.062362		fly 45	2.8284	1.9623	1.5257		2.9481	2.3352	1.678
		fly 46	446.75	459	239.75		615	595.5	583.25		fly 46	31.25	25.5	139.5		54.5	77.5	113		fly 46	0.20263	0.26241	0.38378		0.15668	0.15206	0.10225		fly 46	0.093927	0.10715	0.29078		0.022488	0.028326	0.021153		fly 46	2.4149	1.7911	1.3803		3.3272	2.2657	2.0588
		fly 47	522.25	306.5	157.75		539	405.5	607		fly 47	14.75	55.75	191.25		102.25	100.25	102.25		fly 47	0.27197	0.19962	0.23328		0.25654	0.20814	0.071957		fly 47	0.071821	0.17787	0.35187		0.063291	0.1259	0.011414		fly 47	2.0491	1.9482	1.4668		2.4029	2.0664	2.9376
		fly 48	291	451.5	328		546	564.5	661.75		fly 48	166.25	29.75	175		60.25	78.75	36.75		fly 48	0.1679	0.24743	0.242		0.11855	0.13922	0.23435		fly 48	0.16395	0.099334	0.17342		0.033587	0.03518	0.019616		fly 48	2.1958	1.6466	1.6898		2.8148	2.0272	3.1532
		fly 49	532.75	377.25	341.25		645.75	379.75	491.25		fly 49	32.25	24.5	199.5		51.5	136.75	102		fly 49	0.31321	0.25696	0.1444		0.23511	0.21023	0.18623		fly 49	0.074704	0.13892	0.11037		0.020865	0.12581	0.067785		fly 49	2.2882	1.8488	2.0198		2.0911	2.3643	2.6749
		fly 50	529.75	517.25	341.25		610	455.25	523		fly 50	42	11.25	164		71.5	145.25	94		fly 50	0.3116	0.329	0.25403		0.36056	0.20172	0.21297		fly 50	0.072531	0.085722	0.16805		0.042815	0.084109	0.059714		fly 50	1.8942	1.5609	1.6154		1.7118	1.8345	2.3328
		fly 51	482.25	399.25	156		650	516.75	313.75		fly 51	59.75	61.5	302.25		47.25	85	153.25		fly 51	0.27363	0.19879	0.11634		0.22132	0.18122	0.14351		fly 51	0.088033	0.1181	0.25959		0.017384	0.05631	0.13587		fly 51	2.2646	2.214	2.1544		2.5997	3.2013	2.3736
		fly 52	523.25	324.25	283.75		545.75	408.25	475		fly 52	18.5	126.75	240.5		58.5	131.25	141.25		fly 52	0.44484	0.19691	0.12643		0.34597	0.14431	0.14084		fly 52	0.09198	0.15286	0.14154		0.069842	0.085924	0.059355		fly 52	1.9418	1.8354	1.8311		2.064	2.4884	2.6399
		fly 53	522	376	170.75		577.5	485.25	483.25		fly 53	49.75	27.5	292.75		85.25	78.25	94		fly 53	0.42992	0.43237	0.061058		0.17069	0.38093	0.17739		fly 53	0.087804	0.19546	0.22382		0.033903	0.11159	0.070891		fly 53	1.9617	1.9301	2.8075		2.4383	1.923	2.6495
		fly 54	484.75	200.5	130.75		607	516	456.75		fly 54	6	215.5	319.5		59.25	76	167.5		fly 54	0.32481	0.088466	0.10724		0.22807	0.12581	0.12818		fly 54	0.10169	0.17614	0.28202		0.032917	0.045481	0.063484		fly 54	2.1168	2.5596	1.9126		2.4622	3.5183	2.6005
		fly 55	453.5	148			540	305.5			fly 55	77.5	197.5			53.75	172.25			fly 55	0.30334	0.24079			0.22288	0.075839			fly 55	0.10986	0.3823			0.0563	0.09001			fly 55	2.2022	1.7328			2.8537	2.4935
		fly 56	450.25				636.25				fly 56	38.5				37.75				fly 56	0.28024				0.28119				fly 56	0.11152				0.027095				fly 56	1.929				2.4291
	S4H Fig		Sleep (min)									Latency (min)									P[doze]									P[wake]									Activity per active min
			Daytime				Nighttime					ZT0				ZT12					Daytime				Nighttime					Daytime				Nighttime					Daytime				Nighttime
			wt	mld	Dc0H2/+;mld		wt	mld	Dc0H2/+;mld			wt	mld	Dc0H2/+;mld		wt	mld	Dc0H2/+;mld			wt	mld	Dc0H2/+;mld		wt	mld	Dc0H2/+;mld			wt	mld	Dc0H2/+;mld		wt	mld	Dc0H2/+;mld			wt	mld	Dc0H2/+;mld		wt	mld	Dc0H2/+;mld
		fly 1	499.5	528	554		661.75	291.25	598.5		fly 1	66.25	35.75	1		33.25	69	58.5		fly 1	0.25722	0.34328	0.43472		0.24106	0.40878	0.31577		fly 1	0.078375	0.082466	0.075103		0.016812	0.2485	0.045094		fly 1	2.1411	2.3632	2.0205		2.4869	2.1502	2.6196
		fly 2	558	486.75	490.5		556.25	240.5	479		fly 2	20.5	45.75	16		99.5	109.25	70		fly 2	0.38311	0.2882	0.41922		0.23886	0.31305	0.34313		fly 2	0.064631	0.091898	0.11424		0.053858	0.2775	0.11043		fly 2	2.1295	2.0992	2.0243		2.1542	2.0641	2.0168
		fly 3	324.25	502.5	385		496.5	416.5	458.25		fly 3	70.75	17	172.25		59.75	67.75	103.25		fly 3	0.15275	0.32334	0.27505		0.14954	0.37924	0.27314		fly 3	0.13349	0.087089	0.14221		0.053985	0.15311	0.10359		fly 3	2.5641	1.9574	1.8046		3.2434	2.1665	2.0234
		fly 4	383.25	464	454.75		658.5	340.75	575.25		fly 4	28.75	17	80.75		48.25	81.25	74.5		fly 4	0.33447	0.34371	0.22561		0.25616	0.28462	0.22134		fly 4	0.15993	0.1178	0.091091		0.016389	0.19308	0.043358		fly 4	1.9397	1.9981	2.1261		1.9946	2.146	2.4767
		fly 5	379	316	466.75		527.25	135.5	559		fly 5	104	65	59.75		84.25	231.5	61		fly 5	0.21473	0.32009	0.13671		0.13888	0.31338	0.16357		fly 5	0.12795	0.27493	0.060943		0.041707	0.39149	0.042032		fly 5	2.2237	1.8936	2.2632		2.4581	1.9139	2.4309
		fly 6	354.75	338.5	392.75		609.75	127.75	448		fly 6	99.25	101.25	72.25		51.5	150.25	78		fly 6	0.31179	0.23305	0.28559		0.29759	0.24124	0.27808		fly 6	0.17804	0.16816	0.13445		0.039823	0.38709	0.11153		fly 6	2.232	1.8945	2.0268		2.4137	2.0005	2.1747
		fly 7	378.75	475.25	321.75		599	597.25	533.25		fly 7	45	15	117		50.5	35	46.25		fly 7	0.12961	0.39484	0.22855		0.35154	0.39631	0.31261		fly 7	0.1005	0.11527	0.17342		0.046219	0.053995	0.074274		fly 7	2.2674	2.0857	1.816		2.8454	2.2861	1.8678
		fly 8	479	344.5	295.5		585.25	469.75	234		fly 8	17.75	112.75	164.75		87.75	45	249.25		fly 8	0.4286	0.17181	0.15316		0.27838	0.19783	0.14193		fly 8	0.11822	0.13272	0.14528		0.049782	0.082254	0.24369		fly 8	2.039	2.1389	1.9306		2.0744	2.5238	2.0291
		fly 9	409.25	507.25	436		469.25	546.5	578.75		fly 9	17	18.5	56.75		99.75	28.25	42		fly 9	0.29324	0.23583	0.21226		0.26989	0.31996	0.22085		fly 9	0.13557	0.073114	0.096895		0.094305	0.06587	0.044572		fly 9	2.0889	2.3357	2.4632		2.205	3.0671	3.1964
		fly 10	351.5	490.5	540.25		603.5	442	588.75		fly 10	119.75	29.25	33		44.75	61.75	66.25		fly 10	0.27613	0.22853	0.47381		0.25949	0.32795	0.34241		fly 10	0.16065	0.078499	0.08575		0.036747	0.12487	0.049557		fly 10	2.1741	1.9687	1.9462		2.1913	2.3115	2.2066
		fly 11	453	446.75	415		612	503	532.5		fly 11	68	36.75	80.25		40	59.25	82		fly 11	0.27312	0.31322	0.22517		0.21397	0.30888	0.19455		fly 11	0.10926	0.12024	0.10994		0.030161	0.088055	0.05401		fly 11	2.1818	1.7971	2.0869		2.5327	2.1633	2.1415
		fly 12	458.75	465	475.25		541.25	509.5	544.25		fly 12	29.5	8.5	61.25		76.75	56.75	67.5		fly 12	0.27293	0.17412	0.22653		0.21552	0.20187	0.31142		fly 12	0.102	0.073593	0.081194		0.051064	0.066424	0.069282		fly 12	2.3226	2.7435	1.9463		2.7493	2.8833	1.9999
		fly 13	368.5	441.75	434.5		560.5	481	462.75		fly 13	99.5	17.25	38.5		64.25	73	85.25		fly 13	0.19524	0.17768	0.30281		0.21074	0.24159	0.25112		fly 13	0.12757	0.088137	0.12118		0.045118	0.08492	0.1047		fly 13	2.5753	2.5492	2.1329		2.5584	2.8489	2.7148
		fly 14	456.75	518.5	325		557	422.25	464.25		fly 14	28	4.5	159.25		65	89.75	76		fly 14	0.21466	0.21492	0.15978		0.23128	0.39422	0.25079		fly 14	0.088248	0.059338	0.13424		0.05101	0.1415	0.10131		fly 14	2.3742	2.0887	2.5745		2.2944	2.0744	2.761
		fly 15	551.25	397.25	471.25		637.25	481.5	630.75		fly 15	66	69	30		46.25	88.5	34		fly 15	0.35449	0.19391	0.29249		0.25626	0.27812	0.30941		fly 15	0.068262	0.10833	0.096262		0.022947	0.090449	0.033477		fly 15	2.0209	2.2209	1.7915		1.966	2.4247	2.0058
		fly 16	459.5	451.25	382.25		620.75	480	353		fly 16	2.5	49.5	125.75		46	78	91.5		fly 16	0.35273	0.37769	0.16409		0.30604	0.39679	0.25976		fly 16	0.11972	0.12195	0.10891		0.03678	0.11337	0.15867		fly 16	1.834	2.103	2.299		1.7188	1.9337	2.0046
		fly 17	320.75	495.5	325		523.75	226.25	524		fly 17	74	35	96		30.25	129.75	70		fly 17	0.2913	0.51899	0.27936		0.29358	0.39708	0.28918		fly 17	0.21957	0.11381	0.18921		0.07848	0.30254	0.06957		fly 17	2.0767	2.0107	1.6911		2.4602	1.8317	2.0974
		fly 18	522.25	561	415.5		667.5	492.75	648.75		fly 18	1	10.75	22.5		29	84	47.5		fly 18	0.36052	0.38109	0.29186		0.25269	0.39544	0.23653		fly 18	0.089328	0.067388	0.12807		0.01602	0.10705	0.020258		fly 18	1.8983	1.9415	2.0922		2.4632	2.0429	2.3698
		fly 19	442.5	545	425.75		634.25	574.75	631.25		fly 19	114	6.75	33		64	30.25	45.5		fly 19	0.1986	0.31505	0.30738		0.071808	0.32568	0.31263		fly 19	0.093744	0.068197	0.13519		0.009061	0.053415	0.032351		fly 19	2.2917	2.0492	1.8457		3.1595	1.7677	2.1771
		fly 20	492.25	499.75	358.75		626	533.75	551		fly 20	67.25	22.25	117		51	37.75	83.75		fly 20	0.33561	0.22421	0.33083		0.24909	0.35494	0.26963		fly 20	0.096875	0.072515	0.17399		0.028335	0.078345	0.054747		fly 20	2.161	2.3427	1.6449		2.6144	2.3464	2.0538
		fly 21	498.5	541.25	335.25		579.75	578.5	575		fly 21	37	16.25	161.75		57	38	34.75		fly 21	0.32699	0.3801	0.22459		0.26118	0.35772	0.38249		fly 21	0.099151	0.081076	0.15301		0.048401	0.059557	0.061196		fly 21	2.4019	2.0617	1.857		2.4631	2.4398	2.0825
		fly 22	427.25	531.75	414		592.25	484.5	624.5		fly 22	106.5	23	100		80.25	43.25	41.25		fly 22	0.22973	0.18342	0.26504		0.20873	0.35944	0.33398		fly 22	0.11348	0.053175	0.1266		0.035105	0.10413	0.033762		fly 22	2.5343	2.1904	1.9435		2.7366	2.0648	1.8332
		fly 23	409.25	417.75	388		447.25	486.25	572.5		fly 23	121.75	41.5	65		90	51.75	69		fly 23	0.19886	0.29423	0.20962		0.13822	0.47148	0.32696		fly 23	0.10137	0.131	0.12531		0.062323	0.11596	0.055612		fly 23	2.3208	1.9098	2.0755		2.5292	1.8761	2.0483
		fly 24	325.75	374	382.5		374.5	324	561.25		fly 24	91.25	133.75	109		77.75	131.25	55		fly 24	0.1064	0.1897	0.18468		0.16022	0.24758	0.27936		fly 24	0.10593	0.1261	0.11583		0.10464	0.17972	0.058799		fly 24	2.4324	1.9414	1.8745		2.166	1.8088	1.9443
		fly 25	462.25	334.25	467.5		590.75	59	649.25		fly 25	120.5	86.25	64.75		63.25	147.25	32.5		fly 25	0.17801	0.1325	0.25931		0.099716	0.13341	0.39666		fly 25	0.076949	0.11574	0.093895		0.018167	0.49751	0.027181		fly 25	2.3845	2.6214	1.847		3.4324	2.5251	2.1107
		fly 26	493.25	476.5	398		603.5	447.75	624.75		fly 26	26.75	49	50		39.5	84	28		fly 26	0.46642	0.25649	0.24034		0.31176	0.29768	0.27585		fly 26	0.11616	0.08748	0.12975		0.044699	0.11304	0.030351		fly 26	2.0412	1.841	1.9307		2.3021	2.0757	2.3462
		fly 27	531	497	292.5		622	420.25	363.25		fly 27	53.5	33.25	188.5		49	55.5	116.5		fly 27	0.25458	0.29561	0.16103		0.18066	0.32732	0.23684		fly 27	0.064615	0.086086	0.1475		0.022527	0.14706	0.14446		fly 27	2.1412	2.1394	2.0816		2.8312	2.008	2.2213
		fly 28	500.75	401	324.75		598.75	350.5	344.5		fly 28	44	66.75	186.5		48	98.25	85.5		fly 28	0.41678	0.21003	0.071546		0.21492	0.23767	0.1826		fly 28	0.10158	0.11107	0.070118		0.035304	0.15757	0.13618		fly 28	1.9121	2.4537	2.3996		2.8034	2.6321	2.2443
		fly 29	471.75	437.75	423		522.75	463.5	357.5		fly 29	66	42.75	83.5		71	82.25	124		fly 29	0.20263	0.3236	0.13978		0.26248	0.36322	0.22136		fly 29	0.076697	0.12232	0.07722		0.070602	0.11961	0.14404		fly 29	2.2515	1.7652	2.5281		2.8177	1.8993	2.3398
		fly 30	503.5		302.5		535		408		fly 30	65.5		138.75		95.5		91		fly 30	0.3038		0.066244		0.19662		0.13574		fly 30	0.083141		0.077846		0.051563		0.083813		fly 30	2.0356		2.6851		2.2988		2.7968
		fly 31	526.25		175.25		676.5		37.75		fly 31	33.75		258.5		35.25		359		fly 31	0.26936		0.093496		0.17695		0.15841		fly 31	0.070053		0.23688		0.009177		0.612		fly 31	1.9976		2.0803		3.3532		1.8786
		fly 32	483		456.5		590.75		508.25		fly 32	12.75		62		48.75		49		fly 32	0.24796		0.2091		0.3424		0.32207		fly 32	0.090387		0.081906		0.053214		0.086214		fly 32	2.102		1.9865		2.1955		2.2524
		fly 33	553.5		465.5		625.75		656.5		fly 33	16.75		23.75		35.25		9		fly 33	0.29406		0.35241		0.24216		0.49724		fly 33	0.060769		0.11416		0.028028		0.029626		fly 33	2.3761		1.8256		2.5998		1.9022
		fly 34	367		429.75		521.25		542.75		fly 34	116		61		86.25		48.25		fly 34	0.19568		0.19869		0.093357		0.28478		fly 34	0.12844		0.099118		0.032196		0.066842		fly 34	2.3416		1.8768		2.8739		2.0088
		fly 35	362.25		472.25		632.25		502.75		fly 35	119.5		123.5		71.5		33.25		fly 35	0.26271		0.20984		0.14313		0.30992		fly 35	0.15512		0.076911		0.016788		0.091131		fly 35	1.8294		1.8981		3.1442		2.1128
		fly 36	529.25		370.25		546.75		446.5		fly 36	37		174		95.25		26.25		fly 36	0.37523		0.087931		0.18685		0.22247		fly 36	0.079154		0.06596		0.046224		0.098595		fly 36	1.7164		2.1567		2.1943		2.2246
		fly 37	420.5		466		582.75		605.25		fly 37	57.5		24.5		57.5		16		fly 37	0.27418		0.26118		0.13787		0.3284		fly 37	0.12741		0.096558		0.026685		0.045923		fly 37	1.7732		1.9938		2.4026		2.5243
		fly 38	347.25		382.5		426.75		570.75		fly 38	163.5		134.75		78.75		45.25		fly 38	0.08423		0.13924		0.10773		0.27489		fly 38	0.075586		0.096468		0.061195		0.053392		fly 38	3.1161		2.3017		3.2037		2.4911
		fly 39	477.5		439.75		597.25		554.5		fly 39	94.25		59		58.25		39.75		fly 39	0.21944		0.15298		0.1611		0.25756		fly 39	0.081391		0.076098		0.028278		0.056241		fly 39	2.3676		1.9819		3.2512		2.0234
		fly 40	454.25		492.25		625.25		652		fly 40	64.25		37		69.5		19.5		fly 40	0.39661		0.22222		0.22332		0.36544		fly 40	0.13301		0.077046		0.02584		0.026199		fly 40	1.8822		2.0564		1.8317		2.3413
		fly 41	564.25		328.25		576.5		462.25		fly 41	25		121.75		65.75		90.75		fly 41	0.4751		0.16008		0.31243		0.25715		fly 41	0.077556		0.14228		0.051755		0.099941		fly 41	2.2153		2.1322		2.4569		2.0357
		fly 42	559				611				fly 42	28.25				54				fly 42	0.45726				0.29993				fly 42	0.07215				0.037284				fly 42	1.8349				2.1947
		fly 43	456.5				619.25				fly 43	59.75				49.25				fly 43	0.23183				0.16999				fly 43	0.096256				0.025822				fly 43	2.2171				2.9464
		fly 44	523.25				613.25				fly 44	31.75				55.5				fly 44	0.40931				0.27783				fly 44	0.08937				0.033833				fly 44	1.9767				1.9417
		fly 45	397.75				534				fly 45	109.5				89				fly 45	0.080074				0.066431				fly 45	0.055604				0.021292				fly 45	2.4511				2.8316
		fly 46	540.25				587				fly 46	44.75				73.5				fly 46	0.55479				0.39459				fly 46	0.088508				0.053287				fly 46	1.61				1.6879
		fly 47	373.25				642.75				fly 47	98.5				32.25				fly 47	0.28252				0.24623				fly 47	0.16359				0.023352				fly 47	1.9032				2.6795
		fly 48	569.25				597.75				fly 48	9.25				51.25				fly 48	0.27293				0.2927				fly 48	0.051349				0.042733				fly 48	2.1603				2.5359
	S4I Fig		Sleep (min)									Latency (min)									P[doze]									P[wake]									Activity per active min
			Daytime				Nighttime					ZT0				ZT12					Daytime				Nighttime					Daytime				Nighttime					Daytime				Nighttime
			TH-Gal4/+	TH>NaChBac	Dc0H2/+;TH>NaChBac		TH-Gal4/+	TH>NaChBac	Dc0H2/+;TH>NaChBac			TH-Gal4/+	TH>NaChBac	Dc0H2/+;TH>NaChBac		TH-Gal4/+	TH>NaChBac	Dc0H2/+;TH>NaChBac			TH-Gal4/+	TH>NaChBac	Dc0H2/+;TH>NaChBac		TH-Gal4/+	TH>NaChBac	Dc0H2/+;TH>NaChBac			TH-Gal4/+	TH>NaChBac	Dc0H2/+;TH>NaChBac		TH-Gal4/+	TH>NaChBac	Dc0H2/+;TH>NaChBac			TH-Gal4/+	TH>NaChBac	Dc0H2/+;TH>NaChBac		TH-Gal4/+	TH>NaChBac	Dc0H2/+;TH>NaChBac
		fly 1	252.5	553	388.5		425	426.5	260.75		fly 1	135.75	23.5	68.25		41.5	9.25	19.5		fly 1	0.16801	0.59306	0.41806		0.29899	0.56537	0.21367		fly 1	0.1973	0.095839	0.17581		0.12635	0.17529	0.21969		fly 1	2.0312	2.7256	2.3457		2.384	2.1934	2.236
		fly 2	360	467	620		564.75	481.5	428.75		fly 2	154.25	29.25	4		37	16.75	23.25		fly 2	0.2912	0.48435	0.62517		0.41208	0.5238	0.47068		fly 2	0.17579	0.14126	0.068609		0.067584	0.13731	0.16469		fly 2	1.6087	3.28	4.5024		2.2646	2.5642	2.1331
		fly 3	460.5	489	561.25		544	460.25	316.5		fly 3	90.75	8.5	13		51.5	7.25	38.75		fly 3	0.28399	0.58167	0.47486		0.3425	0.51102	0.26358		fly 3	0.10329	0.1313	0.08696		0.069503	0.13638	0.19443		fly 3	1.966	2.6638	3.7468		2.3523	2.1167	2.4861
		fly 4	460	619.75	474.25		602.25	573.5	357.25		fly 4	50	1	29.25		27	6.25	16.75		fly 4	0.351	0.56676	0.46618		0.25557	0.54905	0.3574		fly 4	0.11578	0.061745	0.13175		0.040427	0.087665	0.19612		fly 4	1.8672	3.2897	3.1174		2.747	2.8283	2.1498
		fly 5	405.75	618.25	564.25		599	406.75	449		fly 5	138.75	7.75	14.25		40.5	21.5	25.25		fly 5	0.22713	0.46109	0.47577		0.27591	0.46785	0.39093		fly 5	0.12598	0.050364	0.090185		0.040695	0.17145	0.13805		fly 5	1.8779	4.3333	3.5348		2.434	2.554	2.803
		fly 6	486.75	617.5	492.75		570.75	428.5	439		fly 6	80	2.5	20.25		66.25	10.75	17.5		fly 6	0.37544	0.5622	0.52045		0.38827	0.53975	0.49878		fly 6	0.1065	0.063779	0.12383		0.063908	0.17209	0.15328		fly 6	1.8151	2.8743	3.6814		2.4618	2.563	2.1873
		fly 7	437	522	318.25		618.5	252.25	157.25		fly 7	112.5	15.25	130.75		48.25	31.75	37		fly 7	0.25394	0.46293	0.40834		0.245	0.36461	0.26066		fly 7	0.10854	0.1061	0.2362		0.032049	0.27598	0.36807		fly 7	1.778	3.3046	2.1023		2.3984	2.2553	1.8615
		fly 8	438	616.25	582.75		592	554	516.75		fly 8	113.25	5	5.75		62.25	13	12.25		fly 8	0.20684	0.4938	0.61571		0.17332	0.58701	0.51884		fly 8	0.094807	0.053405	0.086045		0.030762	0.091511	0.11241		fly 8	1.7666	3.1326	2.9434		2.3974	2.4618	1.9774
		fly 9	467.75	499	381		604.25	389.5	339		fly 9	86.75	26.5	66.5		38.25	43	55.75		fly 9	0.29407	0.62815	0.3479		0.31182	0.41827	0.31306		fly 9	0.10143	0.1394	0.17873		0.040576	0.18429	0.19512		fly 9	2.2266	2.2329	2.6309		2.8653	2.2693	2.4296
		fly 10	510	382.5	595.75		613.5	152	523.75		fly 10	62.75	51.75	20.25		33	39.75	14.5		fly 10	0.19447	0.51744	0.64584		0.20316	0.34919	0.61718		fly 10	0.060356	0.20158	0.078195		0.028579	0.39537	0.11356		fly 10	2.6275	2.4531	2.8756		3.0561	1.9609	1.9254
		fly 11	397.75	543.75	540.75		582.5	291.25	478.75		fly 11	109.25	8.25	16		40	52.5	16.5		fly 11	0.21906	0.55274	0.53036		0.36984	0.33175	0.5245		fly 11	0.12059	0.10032	0.1025		0.059144	0.22908	0.14339		fly 11	2.0466	2.1083	2.1225		2.836	2.38	2.1925
		fly 12	404.75	474.5	449.5		528.25	88.5	330.5		fly 12	114.75	36.25	94.5		65	60.5	17.5		fly 12	0.21267	0.55636	0.35985		0.17278	0.2645	0.28467		fly 12	0.11393	0.15178	0.13518		0.050168	0.47525	0.19193		fly 12	2.0048	2.5977	2.7344		2.3523	2.0514	1.9878
		fly 13	396.75	488	433		531.75	311.75	386.25		fly 13	68	49.25	76.25		54.25	35.5	18.25		fly 13	0.28804	0.50836	0.51333		0.19269	0.4279	0.38658		fly 13	0.14794	0.12628	0.17251		0.048015	0.23667	0.18267		fly 13	2.0442	2.1753	2.6148		2.455	2.103	2.2781
		fly 14	506.5	561	513.75		624	427.75	444		fly 14	100.25	36.5	10		46.75	23	35		fly 14	0.44588	0.54621	0.57078		0.25744	0.56108	0.4848		fly 14	0.10556	0.08792	0.12005		0.031633	0.17462	0.14864		fly 14	1.8342	2.5598	3.1123		2.8864	1.9546	2.6582
		fly 15	497.75	364.25	628.75		554	274	520		fly 15	49.5	17	14.75		54.5	60.75	10.75		fly 15	0.29748	0.6061	0.56014		0.18998	0.47684	0.51672		fly 15	0.086675	0.22569	0.053811		0.043998	0.27949	0.10032		fly 15	1.9632	2.3016	2.5859		2.2272	2.1285	1.8407
		fly 16	340.25	584	601.75		489	328.75	522.75		fly 16	201.5	23.25	2.25		33.25	44.5	13.5		fly 16	0.13415	0.51524	0.50604		0.19026	0.34506	0.49338		fly 16	0.13782	0.07757	0.065671		0.07111	0.21243	0.099545		fly 16	2.0789	2.9306	3.611		2.5176	2.0471	2.1834
		fly 17	384.75	514.75	477.25		616.75	448.75	345.5		fly 17	105	16	57		30.5	14	29.5		fly 17	0.34338	0.541	0.36829		0.24179	0.58964	0.29138		fly 17	0.15943	0.11383	0.11286		0.032543	0.16335	0.17779		fly 17	1.9028	2.448	2.6198		3.0156	2.2537	1.9761
		fly 18	283.5	461.5	476.25		464.75	242.5	322		fly 18	157	35	40.25		68	19.25	5.25		fly 18	0.1868	0.46638	0.4755		0.15432	0.39264	0.46491		fly 18	0.18829	0.13344	0.12662		0.061185	0.29832	0.23632		fly 18	1.8795	1.7666	2.5396		2.3746	2.0951	2.3896
		fly 19	414.5	516.75	367.25		555.75	257.5	417.75		fly 19	173.5	34.25	35.25		92.75	19.25	16		fly 19	0.16581	0.49291	0.42695		0.16037	0.41404	0.45644		fly 19	0.090751	0.11308	0.20592		0.043477	0.28861	0.17034		fly 19	2.0474	2.3574	2.5807		2.6537	2.0221	2.3273
		fly 20	363.75	459.5	500.75		558.5	216.5	414.75		fly 20	108	39	10.75		99.75	28.75	14.75		fly 20	0.19921	0.4842	0.58112		0.16272	0.38233	0.52209		fly 20	0.13304	0.15005	0.1295		0.037864	0.32032	0.16809		fly 20	2.1543	2.6888	2.8103		2.501	2.2675	2.3775
		fly 21	366.75	483.75	558.5		629.75	318.5	353.25		fly 21	141.75	17.25	22		14.5	18.5	12		fly 21	0.26171	0.62167	0.60015		0.35759	0.53002	0.34197		fly 21	0.15294	0.14568	0.09848		0.035913	0.23796	0.1939		fly 21	1.7413	2.7087	2.1457		2.6557	2.3144	2.0133
		fly 22	494.25	516.75	597.25		670	370.5	379		fly 22	111.25	25.5	5		31.5	7.75	22.5		fly 22	0.16554	0.58171	0.54019		0.28241	0.48188	0.43183		fly 22	0.064383	0.11973	0.068915		0.019132	0.20382	0.19256		fly 22	2.1834	2.4407	2.8249		3.5677	2.4477	2.4072
		fly 23	319.5	524.25	477.5		495	234.75	503.25		fly 23	110.5	14.75	53		29	29	12.5		fly 23	0.21842	0.55016	0.4323		0.21114	0.37519	0.41831		fly 23	0.17521	0.11553	0.1291		0.075206	0.3024	0.10427		fly 23	2.0051	2.4111	2.8256		2.8315	1.999	2.5654
		fly 24	550.5	509.5	554.25		671.25	508.75	424.75		fly 24	32	30.75	41.5		21.5	14	28.25		fly 24	0.31497	0.5876	0.48234		0.31525	0.60799	0.33527		fly 24	0.066496	0.11929	0.087264		0.018871	0.12386	0.13976		fly 24	1.9906	2.4525	2.6184		2.7224	1.9928	2.1252
		fly 25	429.25	543	430.75		603.5	404	324.5		fly 25	87	24.75	101.5		39	32	20		fly 25	0.24389	0.55562	0.45824		0.29958	0.51842	0.33485		fly 25	0.10847	0.10449	0.16132		0.041294	0.18788	0.21035		fly 25	2.178	2.543	2.4857		2.8813	2.0235	2.4167
		fly 26	461.5	418.5	525.25		557.5	165.75	526.25		fly 26	107.5	50.5	18.5		81.75	40	8		fly 26	0.20356	0.44532	0.5995		0.22757	0.29962	0.48003		fly 26	0.084147	0.16753	0.11596		0.047497	0.37391	0.10061		fly 26	2.0957	2.4393	2.8247		2.1714	2.1835	1.9701
		fly 27	328.75	497	521.25		604.75	387	323.5		fly 27	64.75	11	21.5		59.25	21.25	29.5		fly 27	0.35229	0.56062	0.40349		0.11776	0.49483	0.32416		fly 27	0.21413	0.13139	0.098494		0.020024	0.20009	0.20803		fly 27	1.8038	2.2362	2.2723		2.685	2.2755	2.0397
		fly 28	394.75	493	507.5		459.5	248	442.25		fly 28	116.75	16.25	10.5		58	14	11.75		fly 28	0.36845	0.45782	0.46006		0.38149	0.38943	0.4265		fly 28	0.15508	0.12093	0.11266		0.12314	0.28431	0.15077		fly 28	1.5886	2.9737	2.4216		1.965	2.1376	2.213
		fly 29	372.75	570.75	538.5		598	274.5	299.5		fly 29	116.25	6	15.5		25	41.5	27		fly 29	0.22906	0.58272	0.56952		0.24239	0.51432	0.40132		fly 29	0.14094	0.094547	0.10825		0.037062	0.28299	0.24672		fly 29	2.0299	2.6202	3.1064		2.671	1.9336	2.3777
		fly 30	440.5	564.25	528		522.25	476.75	483.75		fly 30	97.5	9.75	30		38.75	17.75	16.5		fly 30	0.34225	0.61793	0.4862		0.34077	0.57918	0.5264		fly 30	0.11994	0.089474	0.10522		0.084856	0.13291	0.14205		fly 30	2.0676	2.3089	3.2588		2.9406	2.016	2.3631
		fly 31	314	510.75	436.25		592.25	420.25	351.5		fly 31	62.75	17.25	19.5		50	22	14.75		fly 31	0.36991	0.43234	0.43805		0.35556	0.49034	0.37485		fly 31	0.22385	0.10857	0.15213		0.047117	0.16295	0.19928		fly 31	1.6696	2.1179	2.1058		2.4206	2.0692	1.9955
		fly 32	362	501.5	471.75		543.5	517	331.75		fly 32	96.5	17.5	31.75		41.5	5.25	18		fly 32	0.15923	0.73292	0.51885		0.205	0.61857	0.32493		fly 32	0.12966	0.14503	0.15246		0.051546	0.12451	0.19887		fly 32	2.1425	2.3312	2.8027		2.5979	3.0517	2.192
		fly 33		396.75	478.25			298.25	497		fly 33		59.5	15			30	18		fly 33		0.44586	0.55291			0.47272	0.52676		fly 33		0.1779	0.13441			0.25814	0.12554		fly 33		2.6095	2.1002			2.2371	2.7149
		fly 34		426.25	324.75			358.5	417.5		fly 34		25	18.25			30.25	16.5		fly 34		0.51866	0.4717			0.58015	0.50554		fly 34		0.18707	0.23877			0.2303	0.17997		fly 34		2.1085	2.6255			2.044	2.4218
		fly 35		446	457			308.5	245.75		fly 35		17.25	8			56.25	25.75		fly 35		0.62329	0.47048			0.51491	0.28684		fly 35		0.17104	0.14459			0.25233	0.27351		fly 35		3.0177	3.0203			2.462	1.9838
		fly 36		205.5	236.25			105.5	212.75		fly 36		116.25	183.25			58	64.25		fly 36		0.37809	0.35672			0.25804	0.16537		fly 36		0.33988	0.3062			0.49241	0.26577		fly 36		1.9169	1.9442			1.9717	2.0773
		fly 37		495.75	319.5			376.75	225.25		fly 37		32.25	32.75			9	40.75		fly 37		0.60078	0.5637			0.5306	0.30592		fly 37		0.12391	0.25305			0.19765	0.3125		fly 37		2.7585	2.3372			2.1462	1.7429
		fly 38		362	157.25			193.75	44.75		fly 38		43	17.5			57	222.25		fly 38		0.50999	0.5156			0.41234	0.23583		fly 38		0.21805	0.39442			0.35199	0.60237		fly 38		2.2176	2.3548			2.0148	1.8851
		fly 39		474.25	317.5			245	197.5		fly 39		74.75	64.75			40	36.5		fly 39		0.49666	0.46848			0.37704	0.31933		fly 39		0.13578	0.23658			0.28987	0.31277		fly 39		2.7727	2.0802			2.4102	2.272
		fly 40		231.25	185.75			204.5	228		fly 40		129.75	12.5			25.5	25.5		fly 40		0.52396	0.55888			0.47268	0.44681		fly 40		0.32571	0.39135			0.35941	0.3381		fly 40		1.6398	1.6889			2.0163	1.9502
		fly 41		352.5	499.75			204.75	468		fly 41		107.25	25			39	10.5		fly 41		0.45259	0.38568			0.34052	0.26852		fly 41		0.2127	0.10618			0.31961	0.098608		fly 41		2.2306	2.0851			1.9614	2.281
		fly 42		88	150.25			62	155.75		fly 42		223.75	47.5			81.5	37.5		fly 42		0.37908	0.60125			0.22029	0.4147		fly 42		0.47395	0.41103			0.50763	0.42032		fly 42		1.8024	2.4546			2.1097	2.3346
		fly 43		504.25	266.75			538.5	315.25		fly 43		1.5	48.75			1	33		fly 43		0.584	0.52416			0.63012	0.41072		fly 43		0.13234	0.28546			0.1107	0.24043		fly 43		2.4339	2.4503			2.5693	2.2459
		fly 44		556.25	435.5			322.5	316		fly 44		17.5	9.25			24	14.5		fly 44		0.56617	0.37065			0.49065	0.30066		fly 44		0.098242	0.14284			0.24282	0.20748		fly 44		2.579	2.2443			2.5567	2.2439
		fly 45		624	372.5			447	225		fly 45		9	30.5			17.75	39		fly 45		0.54303	0.50423			0.53401	0.37191		fly 45		0.056114	0.20061			0.15476	0.30861		fly 45		3.0908	2.1442			2.496	2.2455
		fly 46		523.5	550.25			285.5	306.5		fly 46		14.75	7.25			60.75	30.5		fly 46		0.65516	0.53979			0.46533	0.29292		fly 46		0.12379	0.096621			0.28056	0.20289		fly 46		2.3062	2.7721			2.0261	2.3888
		fly 47		126.5	191.25			124.5	27.25		fly 47		86.25	141.25			33.75	170.25		fly 47		0.51723	0.35684			0.3553	0.13464		fly 47		0.456	0.33139			0.42734	0.60679		fly 47		1.5754	2.8487			1.9629	2.5126
		fly 48			567.5				354.75		fly 48			17				22.5		fly 48			0.58066				0.36388		fly 48			0.089387				0.18853		fly 48			2.0997				1.8991
	S4J Fig		Sleep (min)									Latency (min)									P[doze]									P[wake]									Activity per active min
			Daytime				Nighttime					ZT0				ZT12					Daytime				Nighttime					Daytime				Nighttime					Daytime				Nighttime
			R24B11-Gal4/+	R24B11>NaChBac	Dc0H2/+;R24B11>NaChBac		R24B11-Gal4/+	R24B11>NaChBac	Dc0H2/+;R24B11>NaChBac			R24B11-Gal4/+	R24B11>NaChBac	Dc0H2/+;R24B11>NaChBac		R24B11-Gal4/+	R24B11>NaChBac	Dc0H2/+;R24B11>NaChBac			R24B11-Gal4/+	R24B11>NaChBac	Dc0H2/+;R24B11>NaChBac		R24B11-Gal4/+	R24B11>NaChBac	Dc0H2/+;R24B11>NaChBac			R24B11-Gal4/+	R24B11>NaChBac	Dc0H2/+;R24B11>NaChBac		R24B11-Gal4/+	R24B11>NaChBac	Dc0H2/+;R24B11>NaChBac			R24B11-Gal4/+	R24B11>NaChBac	Dc0H2/+;R24B11>NaChBac		R24B11-Gal4/+	R24B11>NaChBac	Dc0H2/+;R24B11>NaChBac
		fly 1	388.75	338.5	344.75		495.75	397	556			152.75	168.5	107		22.75	82.5	26.75			0.11409	0.24349	0.34446		0.11389	0.20843	0.21515			0.079991	0.16978	0.19787		0.0476	0.11702	0.046767			2.5063	1.4832	1.4502		3.0613	2.0298	2.0975
		fly 2	549	427.5	442.5		596.5	341.5	483.75			42	149.75	129.75		18	126.75	43.75			0.28891	0.19934	0.19667		0.28872	0.13515	0.2572			0.062257	0.094157	0.089624		0.044798	0.11136	0.084201			1.607	1.8887	1.8638		2.5529	2.3354	2.1389
		fly 3	508.75	462.75	424.5		665.25	540.75	564.75			59.75	88.25	162.25		26.5	44.25	55.25			0.40831	0.33093	0.18349		0.3313	0.28847	0.25161			0.10459	0.11144	0.093721		0.02153	0.06563	0.055035			2.0361	1.5623	1.7828		2.8114	2.1803	2.427
		fly 4	483.25	532.5	419.25		601	571.75	598.5			58	105	63.25		28.75	74.5	52.5			0.31902	0.16831	0.17492		0.28177	0.15273	0.15034			0.1002	0.046393	0.09482		0.042457	0.030354	0.025464			2.1731	1.6013	1.6353		3.1435	1.8662	2.6257
		fly 5	540.5	456.75	347.75		585.75	521.75	602.5			45	100.5	126.75		19.75	42.5	45.75			0.3752	0.30989	0.2467		0.32974	0.36261	0.23025			0.078924	0.11309	0.16212		0.053571	0.08956	0.035392			1.6598	1.3965	1.429		2.1578	2.3458	2.011
		fly 6	477	317	360.25		541.5	504.75	593			79.25	111	109.5		60.5	51.25	40.25			0.20995	0.34026	0.18289		0.21776	0.31533	0.2229			0.082347	0.20404	0.13346		0.055801	0.091151	0.036514			2.0641	1.7371	1.6024		2.7058	2.0462	2.5652
		fly 7	594.5	307	495		681.5	427.5	669.5			7	157	39		2.75	65	35			0.30638	0.19653	0.243		0.44205	0.22539	0.17037			0.044184	0.17251	0.079964		0.01876	0.11447	0.010376			2.1043	2.057	1.5215		2.8256	2.1534	2.1372
		fly 8	321.75	447.5	475		602	370.25	645.5			37.25	115.25	98		61	93.5	35.25			0.30678	0.23306	0.23003		0.22664	0.25528	0.1481			0.20851	0.096462	0.085401		0.034231	0.15609	0.015406			1.8317	1.5709	1.488		2.9611	1.7862	2.6861
		fly 9	396.25	434.75	374		424.5	383.75	587.5			158.75	130.25	121.25		41.75	80.5	35.75			0.079487	0.26356	0.19918		0.19552	0.1494	0.31322			0.057757	0.11858	0.13063		0.099086	0.1002	0.045753			2.5188	2.2239	1.6852		2.7982	2.633	2.6388
		fly 10	436.5	315.75	351.5		508.75	170	524.75			124.5	168.5	73.25		62.25	146.5	46			0.17157	0.19758	0.38573		0.21273	0.20325	0.25653			0.083796	0.17141	0.20293		0.064991	0.31545	0.068089			1.819	1.4518	1.3647		2.51	1.8617	2.0028
		fly 11	433	543.25	466.25		678.5	545.5	536			84.25	77	130.5		10.25	31	91			0.24555	0.36432	0.14931		0.37091	0.30574	0.24939			0.11336	0.073843	0.063582		0.016778	0.065444	0.058932			1.6375	1.5038	1.735		2.2654	2.1536	2.1693
		fly 12	469.75	573	448.5		601.5	642	491.5			61	47.25	75.5		55.5	46.75	32.75			0.11502	0.2072	0.30523		0.27602	0.17757	0.26057			0.059297	0.042751	0.11166		0.046	0.017683	0.097159			2.8981	1.7251	1.5293		3.1164	2.3835	2.1485
		fly 13	566	482.25	416.75		667.5	526	584.75			20.75	88.5	171.5		20.75	45.75	55.25			0.34676	0.29299	0.17816		0.30817	0.2028	0.16633			0.066773	0.095854	0.091442		0.024499	0.052461	0.031247			2.439	1.4155	1.7575		2.9978	2.2894	2.4099
		fly 14	448.75	488.5	455		626.75	478.75	647			96	82	68		10	71.75	38.5			0.24164	0.33818	0.23511		0.56552	0.26078	0.26744			0.1037	0.097045	0.09834		0.050071	0.086385	0.023201			1.8919	1.428	1.7385		2.5137	1.9779	3.0834
		fly 15	534.25	366.25	375		654	445.75	518.75			49	165.25	109.25		39.75	53.75	73.25			0.37371	0.28219	0.30161		0.23012	0.22035	0.23802			0.08293	0.1585	0.15548		0.019372	0.093261	0.066547			1.7325	1.4725	1.5796		2.3114	2.1086	2.0311
		fly 16	459.75	393.25	291.25		635.75	476.25	572.25			75.25	132.25	212.25		25.75	28	41.75			0.31583	0.18125	0.097769		0.34366	0.26537	0.15132			0.11325	0.11024	0.11455		0.034586	0.094795	0.037795			2.1613	1.8496	2.1406		2.6786	2.4616	3.2042
		fly 17	464.5	536	448.25		593.25	511.25	570.25			87.25	36.25	102		40.5	34.5	45.75			0.26704	0.38523	0.36617		0.45106	0.30526	0.31662			0.099295	0.08378	0.12877		0.059974	0.08472	0.053896			2.1735	1.5818	1.5181		2.4325	2.2175	1.7375
		fly 18	366.75	296.25	319		654.75	444.5	541.25			79.75	182.25	147.5		41.5	89.75	62.5			0.28896	0.20847	0.19265		0.17329	0.20413	0.14104			0.16319	0.18798	0.16088		0.013935	0.089952	0.040835			2.0938	1.5652	1.8131		2.8285	1.9982	2.8774
		fly 19	409.5	492	493.75		572.75	435.5	567.5			106	96.75	49.5		75	47	36.5			0.16905	0.2514	0.30235		0.13752	0.33074	0.24391			0.09727	0.08231	0.089748		0.028915	0.11749	0.047821			2.0285	1.7662	1.679		2.6688	1.9235	2.3381
		fly 20	471	417.75	462.5		669.75	398.5	605.5			53.25	96.5	77.75		29.25	92	41.5			0.36985	0.18803	0.31221		0.30158	0.14756	0.26944			0.11266	0.098763	0.11482		0.016537	0.097137	0.037005			1.5169	1.8377	1.7492		1.9707	2.586	2.7128
		fly 21	405.25	375.5	434		637.5	429.75	632.75			107	141.75	31.75		36.25	38.75	38.5			0.17139	0.20666	0.37715		0.34134	0.15506	0.21257			0.10035	0.13351	0.13924		0.030384	0.087539	0.021652			2.1909	2.1255	1.3324		2.7337	3.2123	2.3301
		fly 22	321	479.5	454.5		681.5	352.75	554.75			142.25	4	80.25		23.5	74.5	29.75			0.13395	0.4932	0.20864		0.342	0.35597	0.36205			0.12627	0.11934	0.093847		0.015405	0.18765	0.076554			2.3467	1.2661	1.9663		3.4184	1.5016	2.4461
		fly 23	489.75	518	425		656.75	511.75	615.25			79.25	43.75	84		32.75	53.5	32			0.14701	0.30979	0.25504		0.22656	0.15772	0.18926			0.057859	0.086235	0.11658		0.018157	0.052252	0.025269			2.2562	1.7853	1.4638		2.5536	2.067	2.5311
		fly 24	448.5	520.75	426.75		631.75	568.5	597.75			67.25	68.25	102.75		27	47.25	25.75			0.20527	0.25123	0.22931		0.33167	0.26518	0.19714			0.090482	0.070406	0.10466		0.032952	0.052077	0.030629			1.9083	1.6879	1.5908		2.3654	2.1861	2.3195
		fly 25	503.75	445	499.5		616.5	383.75	608.25			95.5	109.75	118.5		21.5	41.75	35.75			0.23166	0.30799	0.061375		0.33971	0.29792	0.19554			0.068283	0.11616	0.024968		0.043017	0.1551	0.0311			2.0201	1.5443	2.4189		2.4867	1.8265	2.5628
		fly 26	467.25	618.25	501.5		548.5	594.75	585.25			113.25	33.25	57		42.75	44.5	31			0.32106	0.31611	0.26403		0.31933	0.2583	0.30893			0.10419	0.039414	0.082864		0.068348	0.043465	0.050277			1.6596	1.7774	1.6565		2.463	2.4252	2.6647
		fly 27	506.5	434.5	249		672.75	475	611.25			42	123.75	110.75		24.25	59.25	38.25			0.39513	0.23931	0.29159		0.31674	0.276	0.20868			0.099925	0.11064	0.2664		0.016876	0.098648	0.027786			1.6473	1.6763	1.5689		2.3428	2.2022	2.3316
		fly 28	361.25	501	496		671.75	497.5	486.5			74.5	92.75	42		37.25	38.5	61.25			0.28586	0.23368	0.3519		0.26411	0.18317	0.34328			0.16887	0.071116	0.0947		0.012845	0.066759	0.099666			1.7992	1.7406	1.4578		2.434	2.4728	1.9878
		fly 29	508.75	506.75	388		698.75	610.5	526			1	79.75	122.75		15.75	14.25	45			0.20894	0.3431	0.19731		0.35856	0.37354	0.22245			0.064174	0.088534	0.12128		0.007862	0.049435	0.063454			2.1162	1.7036	2.1035		2.6656	2.1769	2.6019
		fly 30	325.75	470.75	421.75		583.75	561	558			86.25	97.25	36.75		44.5	53.5	55.75			0.17483	0.35818	0.47201		0.32421	0.31874	0.28857			0.15561	0.11296	0.16304		0.049898	0.055544	0.058539			1.7488	1.9265	1.3728		1.9786	2.309	2.1257
		fly 31	453.5	439.25	519		635.75	477.75	662.75			39.25	78.5	71.75		35.25	29.25	20.75			0.15135	0.30069	0.32497		0.40058	0.29193	0.13616			0.072434	0.12342	0.079634		0.034432	0.097676	0.009809			1.8566	1.6074	1.5487		2.5921	2.0624	2.502
		fly 32	449	493.75	291.25		653.5	620.75	607			39.5	85.25	208.5		20.5	22.5	39.25			0.16908	0.33803	0.18082		0.41194	0.33401	0.14366			0.079846	0.099472	0.17698		0.030135	0.038579	0.023122			1.9839	1.6684	1.7081		2.7449	2.4758	2.5119
		fly 33		508.25	374			617.75	451.5				69.25	113.75			25.25	90.75				0.34062	0.40458			0.31802	0.31395				0.088212	0.17959			0.040472	0.11676				1.8252	1.609			2.2597	1.8213
		fly 34		383.75	290.25			489	484				115	187			70.5	58.5				0.34006	0.29832			0.2263	0.21126				0.16286	0.22198			0.077144	0.076715				1.6352	1.6536			2.1393	2.3691
		fly 35		386	323.75			412	449				128	133			91.75	115.25				0.30751	0.38243			0.24203	0.22745				0.14809	0.2097			0.11812	0.096605				1.8757	1.5284			2.022	2.1279
		fly 36		341.25	379.75			382.5	563.75				145.5	104.5			88.5	49.25				0.25884	0.38143			0.2772	0.20471				0.16895	0.17677			0.14971	0.042405				1.4581	1.6474			1.6617	2.0798
		fly 37		520.5	569.5			514.75	670				55	44			83.25	25.5				0.3313	0.28282			0.26667	0.21249				0.084646	0.053445			0.07439	0.012579				1.8466	1.9807			1.6823	2.5027
		fly 38		433	417.5			388.25	656.5				83.5	34			78	32.25				0.38731	0.23964			0.45893	0.12457				0.13477	0.11741			0.18308	0.009474				1.7509	1.8362			1.735	3.4566
		fly 39		274.5	247			355.5	535.25				144	182.25			89.5	62.5				0.33317	0.26355			0.22792	0.24248				0.24236	0.25757			0.14817	0.060616				1.7096	1.9075			2.065	2.9785
		fly 40		438	281.25			591.5	410				65.25	246.25			40.25	67.5				0.45675	0.13019			0.39782	0.16914				0.1545	0.14799			0.054579	0.098356				1.4661	2.1294			1.9861	2.66
		fly 41		495	193.75			493.5	591.5				82	202.5			95	73				0.23407	0.335			0.20875	0.15249				0.073665	0.33262			0.07381	0.02869				1.9182	1.6545			2.2493	2.6941
		fly 42		412.25	377			435.5	470.75				87	127			58.5	61				0.2769	0.31404			0.2799	0.15451				0.12616	0.1538			0.12386	0.063092				1.9528	1.4679			2.212	2.1077
		fly 43		321.5	245.75			355.25	600.25				160.75	137			84	40.25				0.34485	0.34366			0.30638	0.27423				0.2136	0.27632			0.17912	0.039557				1.4878	1.4842			1.6364	2.2857
		fly 44		239.5	392.5			430.5	476.75				194	87.25			43	49.5				0.32393	0.44266			0.43281	0.32275				0.27981	0.16984			0.16376	0.10427				1.6667	1.3033			2.1125	1.8411
		fly 45		410.75	320.5			479	435.5				77.25	115.75			46.25	91.5				0.36711	0.45552			0.44057	0.21194				0.14658	0.2305			0.12127	0.095746				1.7512	1.4209			1.8508	2.1358
		fly 46		329	484.5			511.25	641.5				172.5	66.25			41.25	47				0.27484	0.37628			0.21128	0.20227				0.18084	0.11107			0.065994	0.019962				1.854	1.6862			2.3669	2.6067
		fly 47		288	355.25			489.25	592.75				146	114.75			59.75	21.25				0.35665	0.29391			0.27944	0.26744				0.24368	0.1705			0.08849	0.044209				1.7404	1.625			2.065	2.2691
		fly 48		489.75				460.75					92.5				48.25					0.29597				0.34745					0.08858				0.12182					1.8905				1.7302
	S4K Fig		Sleep (min)									Latency (min)									P[doze]									P[wake]									Activity per active min
			Daytime				Nighttime					ZT0				ZT12					Daytime				Nighttime					Daytime				Nighttime					Daytime				Nighttime
			wt	mGluRA	Dc0H2/+;mGluRA		wt	mGluRA	Dc0H2/+;mGluRA			wt	mGluRA	Dc0H2/+;mGluRA		wt	mGluRA	Dc0H2/+;mGluRA			wt	mGluRA	Dc0H2/+;mGluRA		wt	mGluRA	Dc0H2/+;mGluRA			wt	mGluRA	Dc0H2/+;mGluRA		wt	mGluRA	Dc0H2/+;mGluRA			wt	mGluRA	Dc0H2/+;mGluRA		wt	mGluRA	Dc0H2/+;mGluRA
		fly 1	344.5	450.25	318.5		649	633.75	583.75		fly 1	67.5	42.5	199.25		46.75	23.25	49.75		fly 1	0.4269	0.3782	0.10286		0.32494	0.39512	0.17575		fly 1	0.21257	0.13068	0.10357		0.025828	0.038692	0.032746		fly 1	2.461	1.5899	2.4392		2.5421	2.2522	3.1318
		fly 2	447	482.5	546.25		609.25	609.5	672.75		fly 2	121	41.5	33.25		24.75	25.5	14.5		fly 2	0.33489	0.43108	0.25293		0.29065	0.37522	0.33624		fly 2	0.11774	0.11989	0.059382		0.039985	0.049496	0.018746		fly 2	2.0037	1.9943	2.1835		2.3309	2.0352	1.9116
		fly 3	383	507.5	420.75		479	547	633.75		fly 3	113.75	42.5	41.25		80	51	20.75		fly 3	0.22294	0.50652	0.45333		0.085905	0.50608	0.44856		fly 3	0.12841	0.11568	0.16566		0.037533	0.093213	0.044303		fly 3	2.1622	1.3998	1.4179		2.5881	1.7008	1.8554
		fly 4	303.25	514.25	421.25		584.75	641	675.5		fly 4	199.25	37.75	75		53.75	15.75	15.5		fly 4	0.17866	0.45366	0.46998		0.15305	0.33788	0.27452		fly 4	0.15071	0.096164	0.16715		0.027348	0.031216	0.014705		fly 4	2.2842	1.481	1.3895		2.8301	2.183	1.8907
		fly 5	425.25	515.25	400.5		368.5	596	585.75		fly 5	83.25	42.25	115.5		82.25	50	41.75		fly 5	0.30565	0.39165	0.192		0.22991	0.42539	0.28753		fly 5	0.12095	0.096465	0.10844		0.13874	0.05131	0.048277		fly 5	2.0839	1.9908	1.7004		2.6715	1.7736	2.0353
		fly 6	308.25	589.5	383.75		489.75	623.75	581.25		fly 6	169	12.5	129.25		55	20.25	68.75		fly 6	0.16221	0.53926	0.39863		0.084591	0.47523	0.30801		fly 6	0.14857	0.066738	0.17534		0.039499	0.046746	0.050642		fly 6	2.2679	1.8463	1.4801		2.7615	1.8706	1.7025
		fly 7	469	489	375.25		557.75	382	572.5		fly 7	55.75	15.25	116.75		35.5	39	20.25		fly 7	0.33085	0.31006	0.26684		0.22105	0.37248	0.3312		fly 7	0.1058	0.092027	0.15562		0.048551	0.18165	0.062001		fly 7	1.7505	2.3243	1.5914		2.112	2.0727	1.9491
		fly 8	416.75	424.25	423.5		497.5	610	681.25		fly 8	74.25	14	75.75		69.5	17	16		fly 8	0.29671	0.42767	0.41895		0.19417	0.34733	0.31296		fly 8	0.1324	0.15508	0.14986		0.072435	0.044634	0.013259		fly 8	1.8288	1.5343	1.5275		2.4486	1.9686	2.0734
		fly 9	301.25	517.25	283.75		523.5	580.5	529.75		fly 9	148.5	73.25	211.75		58	57.75	61.5		fly 9	0.18277	0.54672	0.064024		0.074257	0.48283	0.10888		fly 9	0.16528	0.10757	0.083339		0.024399	0.065335	0.033994		fly 9	2.07	1.7448	2.5663		3.2658	1.7616	2.458
		fly 10	473.25	533	383.25		599.5	554.75	590.75		fly 10	103.25	23.25	149.5		48	22	67.75		fly 10	0.22057	0.39871	0.16451		0.32418	0.47767	0.16439		fly 10	0.083024	0.083646	0.10481		0.044615	0.084945	0.030676		fly 10	2.7161	1.8719	2.1066		2.7608	1.8866	2.6435
		fly 11	318.25	366.25	420		559.5	415.5	586.75		fly 11	128.25	97.5	85.75		43.75	37.75	53.25		fly 11	0.2049	0.37345	0.21047		0.20036	0.34715	0.17431		fly 11	0.16751	0.18477	0.1039		0.046995	0.15524	0.032221		fly 11	2.2803	1.6107	1.8021		2.9044	1.7592	2.4095
		fly 12	267.75	485.5	461		515.75	550	662		fly 12	113.25	28	90.25		37	57.75	13.5		fly 12	0.19993	0.43579	0.30319		0.22787	0.49336	0.31667		fly 12	0.21049	0.11634	0.10934		0.068622	0.092317	0.020374		fly 12	2.1252	1.8831	1.5996		2.5309	1.7731	2.318
		fly 13	290.75	473.25	420.75		471.5	429.5	649.25		fly 13	198.25	117.5	90.25		42.5	59	23.75		fly 13	0.089339	0.16651	0.41468		0.094053	0.21656	0.20859		fly 13	0.10495	0.065238	0.15877		0.043752	0.10574	0.018595		fly 13	1.9768	1.9447	1.4554		2.357	2.0305	2.3207
		fly 14	444.25	534.5	213.5		657	556.25	561		fly 14	40	57.25	244.25		39.5	25	39.25		fly 14	0.36932	0.38632	0.16978		0.3552	0.44577	0.19975		fly 14	0.12489	0.08551	0.24514		0.023855	0.079365	0.044261		fly 14	2.0435	1.7009	1.9855		2.0181	1.8348	2.9528
		fly 15	495.5	577.5	504.75		588.5	638.75	690.75		fly 15	14.5	27.5	54		61.25	25.75	10.75		fly 15	0.30651	0.27019	0.28811		0.31742	0.45068	0.39064		fly 15	0.095	0.046559	0.085866		0.048137	0.039008	0.013769		fly 15	2.0068	2.0129	1.9539		2.295	1.9079	3.204
		fly 16	354	475.75	449.75		600.5	605.75	621.75		fly 16	165.75	72	27.25		21.75	17	32.25		fly 16	0.16618	0.54244	0.29476		0.36113	0.61674	0.22362		fly 16	0.1235	0.12787	0.11257		0.048477	0.068992	0.029496		fly 16	2.1742	1.991	1.4641		2.4595	2.0703	2.1936
		fly 17	412.25	589	528.75		586.25	633	620.75		fly 17	108.25	10.75	67.5		39.5	11.25	37.75		fly 17	0.24577	0.51778	0.22992		0.33868	0.50056	0.20145		fly 17	0.11643	0.065574	0.061806		0.050153	0.044125	0.026628		fly 17	2.2209	1.9414	1.8593		2.4968	1.5549	2.7578
		fly 18	447.75	515.5	224		552.5	563	495.25		fly 18	126.75	37.5	146.5		22.75	15.25	85.5		fly 18	0.20849	0.34733	0.26405		0.22033	0.45331	0.20666		fly 18	0.09089	0.085882	0.28023		0.052315	0.083005	0.068119		fly 18	1.6447	1.933	1.7343		2.4425	2.1596	2.3103
		fly 19	364	445	414.75		560.75	388.5	659.75		fly 19	105.75	68.5	87.5		46	61.25	23		fly 19	0.1899	0.26454	0.30662		0.219	0.44956	0.19782		fly 19	0.13483	0.10776	0.14234		0.045893	0.18623	0.01468		fly 19	2.3907	1.745	1.4284		2.7736	1.7198	1.8235
		fly 20	369.5	472.25	481		597	531.5	642.25		fly 20	172.75	44.25	97.75		40.75	37.5	17		fly 20	0.16845	0.37243	0.21243		0.1581	0.35225	0.34538		fly 20	0.11161	0.11485	0.078519		0.028066	0.084856	0.029716		fly 20	2.3935	2.3546	1.8933		3.0191	2.162	2.3933
		fly 21	361	514.5	443.75		473	638	656.5		fly 21	23.75	24.75	59.25		68.75	3.75	16.25		fly 21	0.39736	0.54013	0.26624		0.27401	0.49827	0.24003		fly 21	0.19671	0.10922	0.11137		0.094239	0.044631	0.017196		fly 21	1.666	1.8139	1.6706		2.0403	2.3052	2.005
		fly 22	399.5	407.75	358		339.25	451.25	628		fly 22	5.25	90.5	154.5		102.25	22.5	27.75		fly 22	0.29686	0.21774	0.19496		0.18416	0.2705	0.2833		fly 22	0.14528	0.11486	0.14209		0.13657	0.11062	0.030964		fly 22	1.977	2.0555	1.7896		2.0547	2.1885	2.4458
		fly 23	438	494	579.75		628.5	564.5	664.25		fly 23	111.75	51	15.5		23.25	28	35.25		fly 23	0.15564	0.33687	0.47539		0.18581	0.42912	0.36803		fly 23	0.077254	0.10199	0.069101		0.020383	0.076727	0.019823		fly 23	2.3146	2.236	1.4729		3.274	2.5021	1.8441
		fly 24	355.25	531.75	470.5		527.5	566.25	635.75		fly 24	159.25	23	21		45	45	17		fly 24	0.13946	0.20087	0.24855		0.15354	0.28203	0.31044		fly 24	0.11107	0.056678	0.093989		0.045685	0.053303	0.029397		fly 24	2.6308	2.3031	1.5823		3.0778	2.1586	2.1324
		fly 25	458	486.75	444		502.25	524	640.25		fly 25	107.25	57	67.5		28.75	84.5	39.5		fly 25	0.21031	0.44564	0.33382		0.197	0.41835	0.31802		fly 25	0.087949	0.1192	0.12492		0.065639	0.088299	0.030141		fly 25	2.211	1.797	1.5317		2.585	1.7845	1.9376
		fly 26	519.5	569	461.25		646.25	643.25	549		fly 26	87.25	41.25	147.75		20	25.25	54.75		fly 26	0.29857	0.55208	0.046862		0.27714	0.61789	0.16748		fly 26	0.074354	0.081676	0.025107		0.023933	0.044053	0.045724		fly 26	2.0822	1.6904	3.3935		2.5728	1.8257	3.6351
		fly 27	497.25	536.25	400.25		615.25	631	605.75		fly 27	27.75	20.5	125.25		66.5	42.25	17.25		fly 27	0.36623	0.23679	0.1482		0.23266	0.34174	0.30889		fly 27	0.099976	0.062756	0.092857		0.031733	0.034034	0.04106		fly 27	2.2965	2.563	2.5712		2.2593	2.0242	3.2611
		fly 28	238.25	512.25	515.5		458.5	520.25	642.5		fly 28	152.5	85	20.75		32	41.75	12		fly 28	0.19882	0.26874	0.51227		0.32284	0.35615	0.48221		fly 28	0.2287	0.078621	0.11262		0.11471	0.091673	0.040664		fly 28	1.9048	1.9346	1.5228		2.351	2.1704	1.7104
		fly 29	503.75	542	427.75		601.5	619.5	637.5		fly 29	69.25	41.75	93.5		51.5	42.25	66.25		fly 29	0.30036	0.36125	0.37333		0.19594	0.32718	0.31198		fly 29	0.086911	0.079322	0.14621		0.030621	0.038514	0.026136		fly 29	2.2481	2.0711	1.6874		2.8601	2.2106	1.7552
		fly 30	492.25	441.25	443.5		643.5	574	641.75		fly 30	53.5	36.75	86.5		25.25	54.25	17.75		fly 30	0.38795	0.39063	0.14157		0.47341	0.42824	0.21523		fly 30	0.10252	0.13772	0.072179		0.036504	0.062909	0.02368		fly 30	2.1211	2.1417	2.111		2.1532	2.1801	2.9752
		fly 31	363.25	460	548		611.5	519.25	662.25		fly 31	47.5	89	42.75		37.75	76.25	20.5		fly 31	0.33138	0.21246	0.35978		0.28573	0.28214	0.27645		fly 31	0.17926	0.086471	0.07428		0.038828	0.076209	0.018304		fly 31	2.1867	2.571	2.0378		2.6768	2.3693	2.4054
		fly 32	545.5	572.5	511		564	651.25	619.25		fly 32	54.75	14	49		70	14.75	45.5		fly 32	0.33126	0.59363	0.21435		0.08533	0.61318	0.14489		fly 32	0.069814	0.077595	0.067244		0.023471	0.038249	0.019904		fly 32	2.1144	1.8554	2.5178		3.496	1.5436	3.3783
		fly 33	468.5	368.25	445.25		565	406.5	689.75		fly 33	112.5	178.75	65		70	71.5	18.5		fly 33	0.20904	0.15408	0.32691		0.21303	0.27569	0.1939		fly 33	0.080957	0.11154	0.12428		0.046551	0.13251	0.008365		fly 33	2.3884	2.1059	1.6552		2.8516	2.2192	2.8506
		fly 34	374.75	554.5	482.25		508	638	617.25		fly 34	121	1	33.5		62.25	14	58.75		fly 34	0.2872	0.57937	0.35843		0.15763	0.56907	0.32979		fly 34	0.14846	0.089453	0.10695		0.052674	0.046039	0.038096		fly 34	2.0833	1.9744	1.5817		2.9049	1.4569	1.8487
		fly 35	496	483.75	437.75		621	563.25	636.25		fly 35	76.25	86.75	83		34.25	47	32.75		fly 35	0.26716	0.375	0.23678		0.20316	0.56529	0.26205		fly 35	0.085975	0.10281	0.1079		0.027481	0.083355	0.028808		fly 35	2.4807	1.7186	1.823		3.0023	2.0834	2.4149
		fly 36	471.25	472	542.25		633.75	540	664		fly 36	81.5	53.25	37.25		26.5	55.75	30.5		fly 36	0.33796	0.4666	0.19917		0.18223	0.44683	0.2456		fly 36	0.10735	0.1229	0.052432		0.021942	0.092316	0.016731		fly 36	1.8883	1.6389	2.1649		2.4958	1.9391	3.3954
		fly 37	309.5	434.75	489.5		548	444.5	631		fly 37	143.5	93	58		36	64	63.75		fly 37	0.20913	0.30696	0.1995		0.21858	0.37676	0.18777		fly 37	0.16996	0.12443	0.073808		0.052853	0.13817	0.02229		fly 37	2.2597	2.1538	2.1561		2.9447	2.3017	2.5544
		fly 38	286.25	559.75	354.25		513.75	621.25	648		fly 38	116.25	19.25	118.25		46.5	15	25.25		fly 38	0.18488	0.49916	0.18654		0.22039	0.56136	0.22697		fly 38	0.18245	0.082449	0.13249		0.069009	0.05408	0.020508		fly 38	1.9857	1.8024	2.1401		2.6907	1.7915	2.9433
		fly 39	483	466.75	502		642	603.25	655.75		fly 39	47	34.5	67.25		58.75	32	46.25		fly 39	0.25637	0.51149	0.46167		0.12108	0.43938	0.30911		fly 39	0.085005	0.13694	0.10936		0.013902	0.055332	0.022808		fly 39	2.1539	1.7406	1.9272		2.4684	1.7271	2.3396
		fly 40		449.5	466.75			576.5	642.5		fly 40		45.25	89.75			18.25	32.25		fly 40		0.47049	0.19715			0.44045	0.27605		fly 40		0.13706	0.078762			0.066941	0.027348		fly 40		1.6516	2.2164			2.0481	3.0834
		fly 41		567.25	487			569.5	608		fly 41		40.25	70.75			29.25	60.25		fly 41		0.42482	0.23378			0.48526	0.20987		fly 41		0.068555	0.079109			0.075881	0.031867		fly 41		2.0061	2.1407			2.0324	2.888
		fly 42			452.75				684.5		fly 42			84.5				25.25		fly 42			0.2366				0.18446		fly 42			0.093581				0.007268		fly 42			1.9273				2.7136
		fly 43			331				622		fly 43			120.25				20.25		fly 43			0.23809				0.26415		fly 43			0.16786				0.031554		fly 43			2.3308				3.3787
		fly 44			478.75				626		fly 44			62.5				15		fly 44			0.30462				0.22981		fly 44			0.097734				0.03042		fly 44			2.0647				3.0014
		fly 45			567.75				582		fly 45			12.75				37.5		fly 45			0.187				0.29932		fly 45			0.040661				0.053014		fly 45			2.3797				2.4885
		fly 46			529.5				610.75		fly 46			23.5				48.5		fly 46			0.31466				0.337		fly 46			0.073961				0.041684		fly 46			1.9959				1.9044
		fly 47			531.75				638.75		fly 47			58.25				38.25		fly 47			0.41934				0.3447		fly 47			0.090016				0.030902		fly 47			1.6959				2.1965
	S4L Fig		Sleep (min)									Latency (min)									P[doze]									P[wake]									Activity per active min
			Daytime				Nighttime					ZT0				ZT12					Daytime				Nighttime					Daytime				Nighttime					Daytime				Nighttime
			wt	Ca-alpha1T	Dc0H2/+;Ca-alpha1T		wt	Ca-alpha1T	Dc0H2/+;Ca-alpha1T			wt	Ca-alpha1T	Dc0H2/+;Ca-alpha1T		wt	Ca-alpha1T	Dc0H2/+;Ca-alpha1T			wt	Ca-alpha1T	Dc0H2/+;Ca-alpha1T		wt	Ca-alpha1T	Dc0H2/+;Ca-alpha1T			wt	Ca-alpha1T	Dc0H2/+;Ca-alpha1T		wt	Ca-alpha1T	Dc0H2/+;Ca-alpha1T			wt	Ca-alpha1T	Dc0H2/+;Ca-alpha1T		wt	Ca-alpha1T	Dc0H2/+;Ca-alpha1T
		fly 1	500.25	544.25	557		562.5	587	677			82.75	39.25	39		74.75	52.5	16			0.31368	0.43942	0.53203		0.26465	0.35031	0.27651			0.085852	0.084233	0.082265		0.051843	0.051558	0.014014			1.8712	2.3571	1.4687		2.0361	3.1405	2.442
		fly 2	490.25	553.75	535.75		568.5	645.25	625.5			80.5	22.25	50.5		51.75	33	45			0.22559	0.36864	0.37424		0.25613	0.16678	0.26484			0.077659	0.071467	0.080059		0.051722	0.015817	0.033121			1.9771	2.2869	1.7244		2.628	2.7915	2.7254
		fly 3	459.25	581	487		564.25	649.75	643			35.25	25.25	63		68.75	39.5	71.75			0.40788	0.41746	0.36612		0.35814	0.31338	0.17589			0.12688	0.063092	0.10695		0.065351	0.023183	0.016422			1.9074	2.0982	1.5084		1.962	2.6622	1.8962
		fly 4	531.25	530.25	384.75		623.75	666	607.75			41	54.75	83.5		32.5	22.5	30.25			0.26566	0.4328	0.23167		0.27676	0.42238	0.26623			0.067172	0.087856	0.13531		0.032138	0.024779	0.038967			2.2288	2.3016	1.742		2.6426	2.4408	2.8363
		fly 5	473.75	584	447.75		583	674.5	670.25			63.75	37.25	81.75		50	24.25	21.75			0.28201	0.34671	0.21592		0.21132	0.33622	0.29839			0.099672	0.053427	0.094141		0.040939	0.016102	0.018144			1.7477	2.5956	1.8834		2.2074	2.4803	2.6296
		fly 6	522.5	533	481.25		578.25	649	606.5			52.75	60	27.25		81.75	23.25	55.25			0.38768	0.31251	0.37898		0.21627	0.24473	0.22652			0.089737	0.074408	0.11075		0.039591	0.021264	0.031541			2.0501	1.9244	1.5551		2.368	2.428	2.6713
		fly 7	523.25	540.75	516.25		631.75	665	591.5			19	42.75	89		36.75	28.25	59.25			0.32465	0.35972	0.28255		0.23567	0.25602	0.17425			0.078713	0.074362	0.078747		0.025456	0.016736	0.03142			1.6076	2.2144	1.9002		2.1466	3.0991	2.9177
		fly 8	513.75	547.5	480		465.5	630.25	681.75			36.5	39.5	64.25		113.25	31.75	21.5			0.23036	0.22211	0.43902		0.22943	0.16504	0.33517			0.069956	0.055057	0.1202		0.080824	0.020441	0.013099			1.7959	2.1209	1.5209		2.3503	3.1499	2.4111
		fly 9	483.5	417.75	496.5		510.25	593.75	665.5			68	75.25	56		76.5	39.5	20			0.28484	0.30957	0.46461		0.22608	0.21397	0.33921			0.0892	0.13869	0.11357		0.063897	0.038735	0.019664			2.1135	1.7844	1.7105		2.3762	2.1208	2.4167
		fly 10	455.5	461	570.25		552.5	682	628.5			55.75	42.5	10.25		72.25	24.5	62.5			0.27823	0.34171	0.60366		0.27941	0.24803	0.34178			0.1115	0.11483	0.081982		0.068255	0.012053	0.033723			2.2492	1.8524	1.3063		2.2268	2.4693	1.9296
		fly 11	475.5	625.5	525		474.75	681.5	672			43.5	11.75	49		49.25	16.25	22			0.22147	0.57355	0.55452		0.15544	0.5281	0.54824			0.083619	0.05289	0.11061		0.063649	0.019502	0.025964			1.971	1.8032	2.2057		2.3459	2.6054	2.2447
		fly 12	454	511.25	554.25		463.5	638.5	691.75			54.25	45.5	25.25		109.75	59.25	20.75			0.17368	0.31797	0.36629		0.13705	0.26379	0.2369			0.078202	0.086755	0.071001		0.059619	0.025211	0.006098			1.9731	1.9168	1.7892		2.2877	2.3234	1.8579
		fly 13	461.5	432.25	486		580.25	645.5	658.75			96.75	84	46		93	28.5	43.25			0.30012	0.20571	0.50471		0.13203	0.24435	0.20748			0.10371	0.097595	0.12812		0.027949	0.021523	0.01574			1.8049	2.2927	1.4548		3.0876	2.6565	2.084
		fly 14	507.75	581.25	547.5		506.75	695	679.75			35.5	26.75	6		68.5	22.5	19.5			0.30049	0.44987	0.58295		0.20477	0.22593	0.35808			0.086955	0.068675	0.10057		0.062946	0.00644	0.013638			2.0916	1.8456	1.4338		2.5842	2.1342	2.042
		fly 15	517.25	475.5	525.25		583	638	623			77.5	30.75	25.5		68	28.75	44.5			0.20007	0.40453	0.59412		0.15177	0.53157	0.30758			0.058949	0.11653	0.1101		0.029213	0.040163	0.032517			2.233	3.1457	1.6256		2.8699	2.0936	2.6391
		fly 16	510	430.25	557.5		644	546.75	677.75			50.5	33.75	45.25		42	38.75	40.25			0.35725	0.24307	0.48352		0.2688	0.20469	0.2895			0.088001	0.1098	0.0863		0.024287	0.04599	0.011626			1.6851	1.8569	1.5941		1.8706	2.6204	2.0704
		fly 17	525	420.5	517		586.25	551.5	607.75			34.75	54.75	92.25		63.75	54.5	56			0.28051	0.43602	0.30399		0.15063	0.26588	0.21167			0.071465	0.15577	0.077587		0.028466	0.057252	0.031167			2.1385	2.0089	1.9998		2.4691	1.9669	2.6461
		fly 18	426.25	496.75	463.25		556.75	653	597.75			113.5	24.75	69.25		67	30	62.25			0.18767	0.38082	0.3982		0.1593	0.26881	0.29998			0.095517	0.097236	0.12571		0.041263	0.021883	0.042599			2.2173	1.9786	1.9153		3.1297	2.012	2.693
		fly 19	384.25	597.5	501.5		504.5	622	577.25			77.75	28.5	81.25		80.5	46.75	89.25			0.19269	0.32305	0.42462		0.17296	0.29593	0.24031			0.12102	0.047245	0.10739		0.058871	0.032271	0.047929			2.6585	2.5834	1.9754		2.4085	2.5273	2.4016
		fly 20	517.25	469	548.25		591.5	615.25	589			30.25	67.75	15.75		72.5	89.5	60			0.37852	0.36891	0.66746		0.27822	0.16363	0.46655			0.089512	0.11258	0.097708		0.045468	0.022821	0.062838			1.9872	2.2499	1.4504		2.1967	2.4752	2.0342
		fly 21	592.5	490	429.75		651.25	637.25	584.75			14.5	8.25	23		30	43.5	22.5			0.46256	0.41229	0.51599		0.52556	0.29613	0.32997			0.060368	0.1168	0.17033		0.032971	0.029167	0.055458			2.1767	2.4099	2.916		1.7786	2.5572	3.1872
		fly 22	494.75	447	491.5		645.5	609.5	622			27.5	72	47.75		18.25	59.5	39.5			0.36658	0.29056	0.54988		0.52991	0.22703	0.38051			0.098745	0.11139	0.12899		0.039675	0.030278	0.040265			2.1301	2.1414	1.8935		2.2572	2.565	2.3464
		fly 23	486.5	403	469		574.25	629.75	551.25			40	76.25	16		77	26.25	81.5			0.34392	0.57094	0.54553		0.27137	0.32458	0.37901			0.10254	0.18379	0.14166		0.051527	0.03212	0.071213			2.099	1.935	1.5752		2.2636	2.4104	2.2985
		fly 24	459	520.25	412.5		612	552	658.5			12.25	58.25	60.5		48.25	97.5	19			0.36092	0.26283	0.44763		0.27726	0.19191	0.379			0.12016	0.067972	0.1599		0.037196	0.046925	0.023838			1.9089	2.3028	1.8185		2.0566	2.4873	2.7501
		fly 25	480.5	586.5	572.75		494	644	661			73.5	22	1		100.25	26.5	44.75			0.1673	0.41242	0.31153		0.18299	0.27457	0.24855			0.068435	0.056718	0.05598		0.063596	0.023928	0.017636			2.3121	2.7317	2.119		2.9503	2.3744	2.5408
		fly 26	506	415	445.25		608	571.5	649.75			50.25	89.25	55.5		61.5	60	61.75			0.33501	0.30574	0.38626		0.18071	0.2452	0.19871			0.085568	0.13687	0.13927		0.02775	0.046902	0.01628			2.222	2.1998	1.7086		2.6977	2.4224	2.0013
		fly 27	457.75	459.5	565		625.75	609	644.5			52.25	20.25	11.5		32	73.75	44.25			0.37146	0.39439	0.54845		0.21912	0.27947	0.30146			0.12269	0.12773	0.081895		0.027615	0.03504	0.025097			2.2592	1.9898	1.8086		2.337	1.9494	2.1055
		fly 28	484.25	474.5	573		566.75	556.25	646.75			38	29.75	9.75		54.5	52.75	33.5			0.25295	0.28175	0.46138		0.22621	0.2211	0.30553			0.08544	0.094673	0.069979		0.045457	0.051914	0.025099			2.0962	2.3003	2.4393		2.3815	2.2301	3.0498
		fly 29	493.25	487.25	518.75		546.5	669.75	619.75			12	51.75	22.25		94	40.5	67.5			0.31722	0.34123	0.41586		0.23229	0.34111	0.26347			0.094174	0.10388	0.10116		0.053833	0.017971	0.029576			2.4312	2.1367	1.7517		2.0898	2.4291	2.2801
		fly 30	520.5	434.75	476.75		654.75	549.5	558.25			32.75	74.25	55.5		38	44	43.5			0.50279	0.30177	0.54072		0.4066	0.27038	0.35534			0.10423	0.11937	0.14081		0.02724	0.060644	0.070731			1.8961	2.1335	1.6272		2.0673	2.4484	2.6475
		fly 31	476.25	456	585		631	627.5	657.25			85	1	26.25		44.25	72	57			0.29839	0.34162	0.31864		0.27225	0.19424	0.09748			0.10023	0.12563	0.052753		0.029631	0.021831	0.0076			2.2585	2.1308	1.7578		2.7408	2.4307	2.0635
		fly 32	438.5	489.75	516.25		524	655.5	661.5			81.25	25	24.75		75	35	33.25			0.4099	0.27629	0.44559		0.35578	0.12871	0.35971			0.13775	0.093159	0.10232		0.08399	0.010301	0.022892			2.1384	2.1635	1.724		1.7966	2.8533	2.253
		fly 33	446.75	468.5	459		594.25	610.5	569.25			99	31.5	61		58.25	38.75	70.25			0.24554	0.24159	0.50824		0.1737	0.14577	0.31751			0.10108	0.091958	0.13614		0.03082	0.020355	0.057075			2.1237	2.0967	1.8602		2.3934	3.0717	1.8002
		fly 34	529	571	508.5		508	659	620.75			58.75	64	50.5		74.75	42.25	38.25			0.20555	0.34078	0.22927		0.22186	0.26492	0.16041			0.058167	0.059285	0.068756		0.06819	0.017495	0.02068			1.9114	1.9113	2.2141		2.0972	2.6003	3.2976
		fly 35	524	308	608.5		562.25	478	678.5			34.25	44	1		62	74	27			0.15642	0.15996	0.41556		0.090346	0.1722	0.40188			0.047367	0.14118	0.051621		0.022219	0.070301	0.015613			2.6621	2.6726	2.2339		3.3585	3.0107	2.1531
		fly 36	501.75	483.25	442.75		485.5	619.25	645.25			54.25	46.75	21.5		76	41.25	27			0.35395	0.429	0.41606		0.23112	0.37171	0.20305			0.092738	0.11721	0.13603		0.076891	0.041531	0.020423			2.1917	1.956	1.6175		2.1317	2.2058	2.4522
		fly 37	550	512.75	539		404	637.25	616.75			60.25	45.5	19		100.75	41.25	30.5			0.082527	0.45805	0.63719		0.18313	0.37678	0.49533			0.022067	0.097202	0.10962		0.1006	0.02835	0.054069			2.8611	1.9502	2.4654		2.385	2.5479	2.4765
		fly 38	414.25	567.75	538.25		614.75	623.25	679.5			5.5	40.75	17		53	37.5	18.25			0.29108	0.29489	0.45152		0.29079	0.34242	0.3642			0.13554	0.053918	0.087918		0.037889	0.036686	0.014636			2.4283	2.3071	3.4835		2.0161	2.2476	3.5139
		fly 39	461.75	533.25	488		438.25	636.5	703			77	16.75	34		110.5	37	13.25			0.069748	0.33159	0.40856		0.089202	0.2035	0.23162			0.036411	0.078928	0.10792		0.047053	0.021339	0.003567			3.2327	2.5906	1.8683		3.0927	2.7636	2.4662
		fly 40	480.5	488.75	464		596	625.25	650.25			11	41.5	29		30.5	49	28.75			0.45499	0.43565	0.40049		0.38889	0.35146	0.3625			0.1235	0.11651	0.12497		0.052162	0.038637	0.027497			1.7345	1.8782	2.1018		1.6202	2.334	2.981
		fly 41	456.75	502.5	455.5		580	586.25	593			13	99.5	71.75		86.5	47.75	67.25			0.32849	0.22947	0.37007		0.27858	0.20408	0.28978			0.11141	0.071223	0.12644		0.0493	0.038188	0.042489			2.085	2.0284	1.5161		2.1056	3.2109	2.4245
		fly 42	425.75	576	509		551	569.25	686.75			55.75	28	11.5		61	38	16.5			0.30282	0.2625	0.47932		0.22902	0.3269	0.52017			0.12785	0.049057	0.11555		0.053675	0.058664	0.015155			2.1464	2.2628	1.6553		2.543	2.1328	1.762
		fly 43	552.25	530.25	456		612	641.5	641			26	26.25	37.5		73.75	24.25	33.5			0.32185	0.37364	0.42608		0.21044	0.27135	0.25409			0.063339	0.088913	0.13108		0.028747	0.025295	0.02391			1.893	2.2294	1.8701		1.9633	2.4852	2.8904
		fly 44	456.75	558	519		607.25	610.25	593.5			64.25	19.25	55.5		56.75	81.5	84			0.27106	0.36335	0.33317		0.28487	0.2229	0.14308			0.10569	0.074441	0.085203		0.038005	0.028008	0.026883			2.8427	2.5217	2.1218		2.6278	2.315	2.7606
		fly 45	583.5	553.75	501.5		561.25	613.75	629.5			4.5	6	31		64	51.5	32.5			0.49822	0.35567	0.54018		0.38649	0.19538	0.28173			0.066133	0.070014	0.12717		0.067334	0.026625	0.032242			1.6231	2.4554	1.7033		1.8515	2.6568	2.7484
		fly 46	292.25	412	535		518.75	606.75	641.25			106	102	26.5		55.25	65.5	30.25			0.27931	0.25059	0.43827		0.16872	0.18695	0.25954			0.21566	0.12087	0.08801		0.052598	0.026812	0.025309			1.6583	2.6122	2.4589		2.0909	3.0329	2.8328
		fly 47	523.25	552.25	457.25		583.75	633.25	663.75			41.5	8	53		79.5	32.75	16.25			0.37027	0.34514	0.31613		0.46238	0.23501	0.34631			0.083046	0.069724	0.11295		0.062398	0.024541	0.021066			1.9115	2.2664	1.9576		1.9892	2.2518	2.3052
		fly 48	511.75	497	475		605	642.25	573			43	36.75	73.5		58	49.75	98.25			0.27193	0.34478	0.345		0.21588	0.21216	0.13251			0.073336	0.097412	0.11193		0.030977	0.0207	0.028726			2.1551	2.2596	1.7606		2.313	2.1897	2.4997

## Sheet: S5A Fig
	S5A Fig		Sleep (min)				Latency (min)				P[doze]				P[wake]						bin 1	bin 2	bin 3	bin 4	bin 5	bin 6	bin 7	bin 8	bin 9	bin 10	bin 11	bin 12	bin 13	bin 14	bin 15	bin 16	bin 17	bin 18	bin 19	bin 20	bin 21	bin 22	bin 23	bin 24	bin 25	bin 26	bin 27	bin 28	bin 29
			VT30559-Gal4/+	UAS-PKA.R1GG/+	VT30559>PKA.R1GG		VT30559-Gal4/+	UAS-PKA.R1GG/+	VT30559>PKA.R1GG		VT30559-Gal4/+	UAS-PKA.R1GG/+	VT30559>PKA.R1GG		VT30559-Gal4/+	UAS-PKA.R1GG/+	VT30559>PKA.R1GG		VT30559-Gal4/+	fly 1	0	8	27	30	30	26.5	30	30	30	30	30	30	30	30	28.5	23	30	27	23.5	27.5	26.5	5.5	3.5	0	0	12	19	28.5	30
		fly 1	1107.5	1027.33	831		49	27	56		0.17575	0.34298	0.095911		0.042842	0.089286	0.05981			fly 2	0	15	1.5	8.5	18.5	26.5	28	25.5	29.5	29.5	30	30	30	30	30	30	17	12	11.5	12	14	11.5	7	5	0.5	20.5	24.5	28.5	22.5
		fly 2	1048.5	607.333	1144.5		35	95.6667	8.5		0.45654	0.15023	0.2139		0.092841	0.15492	0.042481			fly 3	3.5	11	4.5	6	11.5	0	14.5	3.5	10	21.5	11	23.5	15	5	9	12.5	3.5	5	3.5	5.5	8	0	0	0	0	17	27	25.5	30
		fly 3	700.5	962.667	962.5		39.5	33.6667	14		0.26774	0.084976	0.13867		0.16334	0.037691	0.054808			fly 4	0	0	6	22	26.5	25	30	23	22.5	21	30	26.5	30	30	30	30	26	15	20	23	16.5	9	0	0	0	16.5	22.5	27	29.5
		fly 4	1094	1021.33	1036		43.5	33.6667	16		0.26396	0.1285	0.17892		0.060171	0.046839	0.056183			fly 5	0	0	0	7.5	21	21.5	28	24	24	24	26	30	28	30	30	30	29	27.5	22	16	11.5	3	0	0	0	0	16	30	30
		fly 5	1006.5	982.333	891		72.5	45.6667	39		0.24209	0.15437	0.11366		0.071716	0.057571	0.059269			fly 6	0	0	0	0	15	18.5	25	25.5	27.5	30	30	28.5	29	25	20.5	21	23.5	10.5	9	8.5	8.5	11.5	0	0	0	4.5	30	30	30
		fly 6	996	942	1139.5		56.5	60.3333	24.5		0.31642	0.2057	0.3335		0.085878	0.083813	0.057077			fly 7	0	0	8.5	25.5	26	27	26	29	24.5	30	30	29	30	30	25.5	27.5	17.5	15.5	11.5	10.5	8	2.5	0	0	3.5	26	30	30	30
		fly 7	1096.5	996.667	1111.5		31.5	55.6667	19.5		0.28757	0.20445	0.15472		0.063725	0.068125	0.037594			fly 8	0	0	0	3	12	19	28	30	29.5	28	25	30	28.5	26.5	30	25.5	23	19	12.5	0	2.5	0	0	0	0	0	18.5	27	30
		fly 8	955	1011.67	1079.5		72.5	79.3333	23.5		0.31638	0.14731	0.11341		0.10092	0.051244	0.033991			fly 9	0	0	0	0	0	0	0.5	17.5	22	20	28	28.5	25.5	21	28	11.5	6.5	0	0	0	0	0	0	0	0	0	2	25.5	22.5
		fly 9	674	987.333	1180		93.5	20.6667	29		0.13974	0.074838	0.27253		0.12025	0.030958	0.043674			fly 10	0	0	0.5	6	23.5	28	27	29	30	30	30	27.5	26.5	26.5	27	26.5	30	21	25.5	17	28	0	0	0	2.5	22.5	16.5	28	27.5
		fly 10	1083	937.333	753.5		31.5	76.6667	36		0.25762	0.10484	0.23105		0.06165	0.048993	0.13833			fly 11	1.5	2	10.5	22	25	25.5	26	30	28	30	30	27.5	25	28	29.5	29.5	30	9	16	11.5	12	5	7	0	0	10	21.5	29.5	30
		fly 11	1106.5	989.667	1054		58	81	12.5		0.39279	0.11451	0.12955		0.073337	0.044866	0.039448			fly 12	0	10.5	3.5	24.5	23	26	24	29	29	30	30	30	30	30	30	30	30	30	23	13	6.5	0	0	0	0	0.5	25	24.5	30
		fly 12	1076.5	916	1104		65.5	95.6667	44		0.27455	0.1389	0.30871		0.063328	0.065412	0.057902			fly 13	0	0	3.5	17	13.5	10	16.5	23.5	23	14.5	28	30	18	23	29	12.5	7.5	5	8.5	15	11.5	2.5	0	0	4.5	17.5	25.5	26	30
		fly 13	949	1000	1082.5		25	81	11.5		0.38896	0.088118	0.32918		0.11418	0.034173	0.066594			fly 14	0	0	0	5	22	15	29	30	29	25.5	30	26.5	27.5	30	29.5	27.5	23	25	14	15.5	6.5	5.5	0	0	0	14	30	30	30
		fly 14	1089	776.667	973.5		46.5	136.667	25		0.24328	0.057683	0.16147		0.056078	0.045025	0.059949			fly 15	0	0	3.5	19.5	24.5	21.5	29	29	30	30	19	25.5	30	30	30	30	26	23.5	23.5	18	27.5	7.5	3.5	2	0	17	30	29.5	30
		fly 15	1107	885	1055		44	55.6667	26		0.21075	0.14889	0.077269		0.04775	0.077235	0.025603			fly 16	0	0	0	0	1.3333	6.6667	13.6667	23.6667	24.3333	30	24.3333	24.3333	28.6667	26	28	20.3333	19.6667	8.6667	16.3333	2.6667	3.3333	0	0	0	2.6667	24	28.6667	29.6667	30
		fly 16	852	935.333	857.5		33	73	26.5		0.27351	0.11365	0.11419		0.11617	0.052025	0.065821			fly 17	0	2	17.6667	27	27	25.6667	27.6667	27.6667	30	30	30	29.3333	29.3333	30	29.3333	29.6667	29.3333	26.3333	11.3333	8.6667	7.3333	1.6667	0	3.3333	0	1.3333	16.6667	30	29.3333
		fly 17	957.667	971.667	734.333		73	79	63		0.28365	0.14749	0.093167		0.089372	0.058607	0.075526			fly 18	0	0	0	0	14.3333	24	28	29.3333	30	30	30	30	30	30	30	30	30	20	1	0	0	0	0	0	0	2.6667	18.6667	17	29.3333
		fly 18	875.333	899.333	1113.33		78	98.3333	89		0.16386	0.2328	0.19898		0.079991	0.097745	0.045734			fly 19	0.33333	0	7	15	15.6667	12.6667	21.6667	19.3333	28.3333	29.6667	21.3333	26	29.3333	29.6667	29.6667	21	5	13	5.3333	8.6667	4.6667	2.3333	0	0	0	2.3333	25.6667	28.6667	29
		fly 19	935.333	1133.67	737		60	24.6667	33		0.26614	0.27601	0.21192		0.0953	0.051565	0.13388			fly 20	0	0	1.6667	17.6667	20.3333	23.6667	28	28	29.3333	26.3333	29.3333	30	30	28.3333	29.3333	21.6667	20.6667	8.3333	8.6667	7.3333	0	1.6667	0	2	1.3333	18.6667	24.6667	29.6667	29
		fly 20	924.333	939.667	983.333		34.6667	121.333	31		0.28549	0.13039	0.22379		0.10157	0.057582	0.07453			fly 21	0	0	0	0	1.6667	8	16.6667	13.6667	24.3333	21.3333	25.3333	21	29.6667	25.3333	29.6667	24.3333	11	4.6667	6	5.3333	4	6	0	0	0	2	7.6667	17.3333	20.6667
		fly 21	644	933	797.333		82	45.6667	46.6667		0.23431	0.074595	0.12201		0.1732	0.0376	0.078216			fly 22	0	0	6	11.6667	24.6667	20.3333	22.6667	27.6667	21.6667	30	23	23	23	28	25.6667	24	21.6667	15	8.6667	12.6667	8	1.6667	1.6667	0	0	0	17.6667	29.3333	29
		fly 22	788	931	1083.67		73	105.333	54.6667		0.17007	0.11767	0.24788		0.1037	0.053653	0.058981			fly 23	0	0	0	0	0	18.3333	27.6667	28	30	30	30	30	30	29.6667	26.3333	28.3333	29.3333	7.3333	0.66667	0	0	0	0	0	0	0	0	3.3333	5.3333
		fly 23	691.333	1037.67	932.667		137.667	55.6667	83.3333		0.089381	0.14015	0.12082		0.081643	0.045594	0.055458			fly 24	0	0	0	0	14	23	25	23.6667	23.3333	28	30	26.3333	30	30	30	22.6667	23.3333	21.3333	16	12	5.3333	0	0	0	0	7	28	19.3333	29.3333
		fly 24	928	859.667	944		43.3333	95.6667	29		0.13919	0.1958	0.18692		0.062112	0.092133	0.074248			fly 25	0	0.66667	1	0	1.6667	4	18.3333	24	29	27.6667	29.3333	28	30	30	30	18.6667	19.3333	4	3	3	2.6667	5.3333	1.6667	0	0	0	0	3.3333	11
		fly 25	604	1103.33	996		156.667	46.6667	58		0.20224	0.23271	0.24754		0.17391	0.052291	0.075563			fly 26	0.33333	0	2	10.3333	26	28.3333	29	30	30	30	29	25.3333	29.6667	30	30	29	30	30	29.6667	19	21	14.6667	7.3333	0	0.33333	22.3333	30	30	30
		fly 26	1166	958.667	1121		38.3333	71.6667	52.6667		0.19349	0.097636	0.26122		0.035674	0.042495	0.05474			fly 27	0	0	1.6667	8.6667	21.6667	25.3333	28.6667	28	25.6667	27.3333	30	28.3333	30	30	30	30	24.6667	16.3333	18	10	2.6667	1.6667	6	3.3333	7.3333	28.6667	29.6667	25.6667	28
		fly 27	1063.33	1137.67	1066		23	19.3333	26.3333		0.33814	0.17743	0.34461		0.077239	0.037758	0.075874			fly 28	0	3.3333	3.3333	1.3333	24	24.6667	27.3333	24	23.6667	25	20	27.6667	30	29.3333	28	30	30	29.3333	12.6667	7.3333	5.6667	7	9	12.3333	4	23.3333	28	28	27.6667
		fly 28	1019.33	754.667	765.667		28.6667	82	35.6667		0.36347	0.12103	0.14495		0.088694	0.089317	0.099435			fly 29	0	2	8.3333	12.6667	20.3333	21	21.3333	26.3333	26.3333	25	28	29.6667	21.6667	22.3333	24	20.6667	22	21	19.3333	23	14	9	6.3333	2.6667	0	22.6667	30	30	30
		fly 29	1089	998	1001.67		37.3333	24.6667	22		0.32768	0.30276	0.31746		0.071782	0.090522	0.087928			fly 30	0.33333	4.6667	16.6667	26	29	24.6667	23	25.3333	28	26.6667	23	29	30	30	28	30	28.3333	23.6667	17	17.3333	7.6667	5.6667	2	0	0	19	30	30	30
		fly 30	1095.67	834	1069.33		42	105.667	57		0.24603	0.11516	0.22652		0.056087	0.069298	0.055812			fly 31	0	0	2	11.3333	22.6667	23.6667	29.3333	26	27.6667	26.6667	23.3333	29.6667	30	28.3333	20.6667	18.6667	14.6667	6.3333	4.6667	0	0	0	0	0	0	4	15.6667	23.6667	25.3333
		fly 31	745	996	709.667		65.6667	41.3333	106		0.069357	0.1692	0.11639		0.057067	0.059952	0.095832			fly 32	0	0	7	13	19.3333	23.6667	22.3333	26	25.6667	28.6667	25.6667	28.3333	29	30	30	30	30	30	30	23.3333	15.3333	10.3333	6.3333	0.33333	0	2.3333	29.6667	30	30
		fly 32	1099.33	988	1013		59	57.6667	18.3333		0.30456	0.23739	0.2391		0.06266	0.077822	0.07297			fly 33	1.3333	0	0	7.3333	25	29.3333	20.6667	27.3333	25.6667	25.3333	27.3333	30	27.3333	27.6667	30	30	30	29.6667	20.6667	11.6667	11	2.6667	1.3333	0	0	0	14	30	30
		fly 33	1060	984.667	971.333		77	78.3333	26		0.18818	0.10944	0.24172		0.050883	0.043721	0.082099			fly 34	0	0	0	0	0	1.6667	16.6667	23.3333	28	21	30	30	30	30	29.3333	18.6667	2.3333	0	0	0	0	0	0	0	0	0	1	22	30
		fly 34	692.667	1043.33	910.667		98	100.667	71.3333		0.08432	0.15355	0.15617		0.075613	0.045842	0.072018			fly 35	0	0	0	0	0	0	7	18	25.3333	23.6667	27	30	30	22.6667	26	26	12.6667	0	1	0.66667	1.6667	0	0	0	0	6	17.6667	15	19
		fly 35	628	1066.67	961.667		56	79.6667	26.6667		0.12523	0.093722	0.20756		0.11889	0.028979	0.075974			fly 36	0	0	0	0	6.3333	13.3333	24.3333	24.6667	26.6667	30	30	30	30	30	30	30	29	12.6667	7	0	2	0	0	0	4.6667	27.3333	27.6667	26.3333	29.6667
		fly 36	827.333	995.333	1071.33		25.3333	51	17		0.1502	0.11611	0.2795		0.085574	0.043567	0.068428			fly 37	0	1.3333	0.66667	6	13.3333	21	21	26.6667	27.3333	25	28	29.6667	29.3333	30	26.3333	26.3333	30	16.3333	11.3333	13.6667	9	0	0	2	4	8.6667	7.3333	20.6667	25.6667
		fly 37	910	1031.67	996		50.3333	55.3333	27.6667		0.30425	0.10132	0.17896		0.10883	0.035014	0.061424			fly 38	0	0	0	0.33333	18	29.3333	18	24.6667	30	27.6667	27.3333	30	29.3333	29.3333	30	30	26.6667	16	19	6	7.6667	0	0	0	0	8.6667	23.3333	27.6667	29.3333
		fly 38	978.333	665.667	1103.33		54.6667	94	51		0.11135	0.17086	0.2458		0.046113	0.13858	0.054203			fly 39	0	0	0	0	0	0	0	4.3333	22	22.3333	21.6667	30	30	30	18.6667	13.3333	8.3333	6.6667	4.6667	1.6667	2.3333	0	0	0	0	8.3333	21.3333	17.3333	29
		fly 39	807.333	1045	919.333		47.6667	33.6667	78.6667		0.16476	0.18788	0.18859		0.095584	0.054261	0.079502
		fly 40			1067				51.3333				0.21364				0.056613				bin 1	bin 2	bin 3	bin 4	bin 5	bin 6	bin 7	bin 8	bin 9	bin 10	bin 11	bin 12	bin 13	bin 14	bin 15	bin 16	bin 17	bin 18	bin 19	bin 20	bin 21	bin 22	bin 23	bin 24	bin 25	bin 26	bin 27	bin 28	bin 29
		fly 41			999.333				19.3333				0.20811				0.07323		UAS-PKA.R1GG/+	fly 1	0	0	0	0	10	25.6667	27	25	27	27	27	25.6667	29.6667	29.3333	29.6667	30	29.3333	29.6667	29.3333	24.3333	16.3333	11.3333	4	2	7	19.3333	28	28	29.3333
		fly 42			951.333				28				0.23938				0.087256			fly 2	0	0	0	0	0	0	1	9.6667	20.6667	28	27.3333	24	20	16	26.6667	23	18	17	8.3333	8	1.3333	0	0	0	0	0	2.6667	13.3333	15.6667
		fly 43			1123				18.3333				0.2588				0.055477			fly 3	0	0	0	0	1	20.3333	12.6667	23.3333	25	30	30	30	30	30	30	30	26.6667	28.3333	12.6667	8.3333	8.3333	0	0	0	2.3333	24.3333	30	30	30
		fly 44			1091.67				58				0.20065				0.048814			fly 4	0	0	0	0	7.3333	26	23.6667	27	25.6667	27.3333	25.6667	26.6667	30	30	30	30	25	25	20	27	6	2.6667	0	0	2	23.6667	29.3333	28.3333	23
		fly 45			1004.67				31.6667				0.33384				0.091132			fly 5	0	0	0	1.3333	11.6667	26.6667	22.3333	28	24.6667	25	28.3333	29.6667	30	30	30	30	30	30	30	17	10.3333	4.3333	0	0	0	13	26	27.6667	24.6667
		fly 46			1034.33				29				0.12554				0.041349			fly 6	0	0	0.33333	9.3333	14	14	23.3333	25.3333	24.3333	25.3333	26	29.3333	29.3333	29	29.3333	28.3333	17.3333	26.3333	13.6667	8.6667	0	0	0	0	0	5	22.3333	29	29.6667
		fly 47			939.667				57				0.32812				0.10517			fly 7	0	0	1.6667	4	9	19.3333	24	27.6667	27.3333	30	30	29.3333	30	29.3333	30	29.6667	17.6667	16.6667	15.6667	18.3333	17.6667	15.3333	5.6667	0	0	9	26.3333	30	30
		fly 48			682.333				30.3333				0.21048				0.14986			fly 8	0	2	3.6667	19.3333	21.6667	24.3333	23.3333	23	20.3333	28.3333	21.6667	29.6667	30	29.6667	29.3333	30	30	30	30	30	26	12	0	0	0	0	11.3333	30	30
																				fly 9	0	0	0	0	10	28.6667	21.3333	27.3333	30	30	30	30	30	30	25	30	30	30	30	26	10.6667	4.3333	0	0	10	30	30	30	30
																				fly 10	0	0	0	7.6667	15	11	22.6667	18	26	24.3333	20	30	28.6667	30	30	30	30	30	27	7.6667	18	22	12.3333	0	0	0	12.6667	27.6667	26.6667
																				fly 11	0	0	0	8.6667	14.3333	17.3333	24	16.3333	24	24	12.6667	30	30	25	23.3333	30	26.6667	30	30	21	22	26.6667	7.6667	0	0	0	10	24	30
																				fly 12	0	0	0	0	0	0	17.6667	28.3333	30	29.3333	30	30	30	30	29.3333	26.3333	29	23.3333	28	24	18.6667	9.6667	0	0	0	0	0	25.3333	29.6667
																				fly 13	0	0	0	2.6667	13.3333	19	21	28	28.6667	30	30	30	27.6667	26.3333	30	30	30	30	30	22.3333	12.6667	9.6667	0	0	0	0	10	30	30
																				fly 14	0	0	0	0	6.3333	25.3333	30	30	30	29.3333	25.6667	25	29.6667	29	29.6667	29	28.3333	19.3333	19.3333	18	4.6667	0	0	0	0	0	0	0.66667	13
																				fly 15	0	0	0	0	0	7	16.3333	23.3333	27.3333	25.6667	24.6667	25.6667	28.3333	30	22.3333	29.3333	25.6667	16	18.3333	14	4.3333	0	0	0	0	7	27.6667	26	30
																				fly 16	0	0	0	7.3333	21.6667	27	26.6667	24	29.6667	24.6667	28.6667	27.6667	25	30	26.3333	30	26.3333	25	20.6667	13.6667	20.3333	6.3333	0	0	0	0	16.3333	27.3333	24.3333
																				fly 17	0	0.33333	9.3333	13.6667	17.3333	22	23	27	30	30	30	30	30	30	30	30	30	30	30	29.3333	26	18.3333	2.6667	0	0	0	15	26.6667	30
																				fly 18	0	1.6667	0	5.6667	15.6667	17	22	19.3333	13	14	28	23	28.3333	29.3333	29	25.3333	30	30	30	26	22.6667	11	2	1.6667	0	0	0	19.3333	28
																				fly 19	0	0	0	7	18	25.3333	25.6667	24.3333	26.3333	29.6667	29.6667	30	30	30	30	30	30	27.6667	29.6667	23	7.6667	0	1.6667	0	6.3333	30	30	30	30
																				fly 20	1.6667	0	5.3333	23	27	21.6667	17.3333	28.6667	28.3333	26.6667	30	30	30	30	30	27.6667	29.3333	26.6667	29.3333	21.6667	18.3333	4.3333	0	0	0	0	0	2	24
																				fly 21	0	0	0	0	0	6	13.6667	24.3333	30	30	30	30	29.6667	30	30	30	30	28	15	0	0	0	0	0	0	9.3333	26.6667	28	26.6667
																				fly 22	0	0	7.3333	14.3333	18.3333	21.3333	21.6667	26	25	28.6667	28.3333	29	30	30	30	24.6667	23.6667	30	30	25.3333	8	10.3333	3.3333	0	0	0	0	16	29.6667
																				fly 23	0	0	3.3333	5.6667	16	22.6667	22.6667	21.3333	29.3333	24.6667	28.6667	27	18.6667	22.6667	29.6667	20.3333	26.3333	26.3333	29.6667	15	19.3333	14.3333	8	0	0	5.3333	29.3333	28.3333	29
																				fly 24	0	0	0	0	0	3.6667	17.6667	14.6667	22.3333	26	21.6667	25.6667	28	30	27	21.6667	27	21	13.6667	11.6667	7.6667	4	7.6667	3	0	0	0	22.6667	25.6667
																				fly 25	0	0	2	10	18.3333	21.6667	22.6667	24	26.3333	29.6667	29.6667	30	25.3333	29	30	30	29.6667	29.3333	30	19.3333	21.3333	6	3.6667	1.6667	0	14.3333	30	30	29.3333
																				fly 26	0	0	0	0	2.6667	19.3333	21.3333	25	27.6667	26.3333	24.6667	29.3333	30	30	30	30	30	26.3333	11	9.3333	4.3333	0	0	0	0	0	19.3333	30	29.6667
																				fly 27	0	0	8	18.6667	23.6667	27.3333	27.6667	29.6667	30	30	27	30	30	30	30	30	30	25	21.3333	18.6667	4	0	0	0	11.6667	30	30	30	30
																				fly 28	0	0	0	0	0	0	1	20	27.6667	20.6667	29	26.6667	28	29.3333	29.3333	29.3333	15.3333	0	0	0	0	0	0	0	0	0	9.3333	22.3333	26
																				fly 29	0	3	8.6667	14.3333	15.6667	16.6667	18.3333	25.6667	24.6667	23.3333	22	30	30	29.3333	20.3333	27.3333	25	18.6667	12.6667	10	10.6667	1.6667	2.6667	3.3333	5.6667	23.3333	25	29.6667	29
																				fly 30	0	0	0	0	0	26	27.6667	25.3333	30	29.6667	27.6667	30	30	30	29.3333	28.3333	25.3333	22.3333	10.3333	8.3333	0	0	0	0	0	0	0	15.3333	28.6667
																				fly 31	0	0	0	13	21.3333	26.6667	19.6667	25	30	30	30	30	22.3333	28	28.3333	29	28.6667	17	26	20	14.3333	7.3333	0	0	1.6667	17.3333	28.6667	30	29.3333
																				fly 32	0	0	0	0	4.6667	10	20.6667	22.3333	25.3333	30	30	29	30	30	30	30	30	30	30	30	27.6667	10	0	1	0.66667	0	5	23.6667	30
																				fly 33	0	0	0	0	9.3333	16.6667	21.6667	21	27	29	29.6667	30	30	30	30	30	30	30	30	30	30	23	3.3333	0	0	0	12.6667	29.6667	28.3333
																				fly 34	0	0	0	5.6667	19	22.3333	21	29.3333	27	25.6667	25	28.6667	30	30	30	30	30	30	30	30	30	30	6.6667	5	0	0	0	19.3333	30
																				fly 35	0	0	0	2.3333	21.6667	27.3333	30	30	30	30	26.6667	30	30	30	30	28.3333	28.3333	30	30	30	28	19.3333	13.3333	2	0	0	12	29.3333	30
																				fly 36	0	0	0	0	2	22	22.3333	30	28	27.6667	29.6667	30	30	30	30	30	30	30	30	26	10	9.3333	0	0	0	10	30	30	30
																				fly 37	0	0	0	0	12	20	26	27.3333	29.3333	27.3333	28.3333	29.6667	30	29.6667	30	30	30	30	29.6667	29.6667	7.6667	0	0	0	0	4.6667	22.3333	29.3333	29.3333
																				fly 38	0	0	0	0	0.33333	1.3333	0	13.3333	25	24.3333	25	11.3333	25.3333	30	30	19.3333	19.6667	1	0	0	1.6667	0	0	0	0	0	3	17.3333	26.3333
																				fly 39	0	0	0	0	3.3333	15.6667	26.3333	23.3333	26.3333	30	30	30	30	30	30	30	30	28.6667	22	14.6667	1.6667	0	0	0	0.33333	19	29.6667	28.6667	29.3333
																					bin 1	bin 2	bin 3	bin 4	bin 5	bin 6	bin 7	bin 8	bin 9	bin 10	bin 11	bin 12	bin 13	bin 14	bin 15	bin 16	bin 17	bin 18	bin 19	bin 20	bin 21	bin 22	bin 23	bin 24	bin 25	bin 26	bin 27	bin 28	bin 29
																			VT30559>PKA.R1GG	fly 1	0	0	0	0	0	0	0	0	0	11.5	26	30	28	25.5	27	28	29.5	27.5	25	1	0	0	0	0	1	9.5	17	28.5	30
																				fly 2	0	0	3	17.5	26	24	26.5	25	30	27.5	29.5	30	27	30	30	30	20	24.5	18.5	15.5	2	0	0	0	22.5	30	30	30	30
																				fly 3	0	0	0	0	5	0	14	27	30	30	30	30	30	30	30	30	30	30	21.5	4	0	0	0	0	17	23.5	28.5	30	30
																				fly 4	0	0	0	13.5	25.5	27	29.5	26.5	30	30	24.5	26.5	26.5	29	21	30	24	0	2.5	0	0	0	0	0	15	29.5	29	30	30
																				fly 5	0	0	0	0	0	0	14	28.5	15	30	30	30	30	30	30	29	15	15	12.5	2	0	0	0	0	0	19	28.5	29	30
																				fly 6	1.5	5	9.5	25.5	17	27	25	20.5	22.5	25.5	28	30	30	30	30	30	30	30	11.5	8	10	0	0	0	6.5	30	30	30	30
																				fly 7	0	0	0	1.5	20	26.5	26.5	30	30	22.5	29.5	29.5	29.5	29.5	28.5	30	30	19.5	19.5	15	1	0	0	0	11.5	29.5	30	30	30
																				fly 8	0	0	0	6	13.5	30	23.5	29.5	30	30	29.5	30	30	30	30	30	30	23	11	0	0	0	0	0	7.5	27.5	30	30	30
																				fly 9	0	5.5	19	22	24.5	28	23	28.5	25	27.5	28.5	29	30	30	29.5	25.5	28	27.5	24	22.5	14	14	5.5	0	2	30	30	30	30
																				fly 10	0	0	0	0	0	0	0	0	0	3.5	10.5	6.5	23	29	30	30	24.5	12	0	0	0	0	0	0	1	24	24	28.5	27
																				fly 11	0	0	0	0	3.5	20	25.5	19.5	19	28.5	30	30	30	30	30	30	30	19.5	10	4.5	0	0	0	0	18.5	30	30	30	30
																				fly 12	0	0	3	19.5	23.5	29	28.5	28.5	25	28	30	30	30	30	30	28	27	20	11.5	0	7.5	5	0	0	0	17	30	30	30
																				fly 13	0	0	0	1.5	14.5	30	20	29.5	30	30	30	30	30	28	30	20	23.5	16.5	13	8	0	0	0	0	19	30	29.5	30	30
																				fly 14	0	0	0	0	7.5	14.5	24.5	26	30	30	29	30	30	30	28.5	8.5	9.5	12.5	4.5	4.5	0	0	0	0	6	30	30	29	29
																				fly 15	0	0	0.5	22.5	30	19.5	18	26	28	30	30	30	30	24.5	23.5	30	30	13	17.5	7	0	0	0	0	5	30	30	30	30
																				fly 16	0	0	0	0	4.5	17.5	15.5	21	11	30	30	30	16	28.5	24	15	11	3	8.5	0	0	0	0	0	5	25	26.5	28	25.5
																				fly 17	0	0	0	0	0	2	21.6667	29.3333	27	29	30	30	30	29.6667	28.6667	29.6667	21	0.66667	0	0	0	0	0	0	0	2.6667	15	17.3333	18.3333
																				fly 18	0	10.6667	22.6667	22.3333	19.6667	26.6667	30	29	30	30	30	30	30	30	30	30	30	25	20.3333	25.3333	21	14.6667	4	0	0	0	3.6667	28.3333	30
																				fly 19	0	0	0	0	0	0	5.6667	12.6667	17.6667	23.3333	25.6667	25.6667	28.3333	30	30	30	12	8.6667	1.6667	0	0	0	0	0	0.33333	17.3333	19.3333	27	29.3333
																				fly 20	0.66667	0	0	5	21.6667	29	24.6667	22	28.6667	30	30	26	28	30	30	30	26	12.3333	10.3333	2.3333	0	0	0	0	6	19.6667	16.3333	21.3333	22.3333
																				fly 21	0	0	0	0	1.6667	18.3333	26	27	30	30	30	30	27.3333	23.6667	23.3333	22	12.6667	4.3333	0.66667	0	0	0	0	0	0	5.3333	6.6667	19.6667	23.6667
																				fly 22	0	7.3333	22.3333	26.3333	22	27	26	28.6667	27.6667	25.3333	29.6667	30	29.3333	30	30	30	30	30	11.6667	24.3333	3.3333	2	1.6667	0	0	9	25.3333	30	29.6667
																				fly 23	0	0	7.3333	13.6667	19.3333	29.6667	23.3333	25	30	30	30	30	30	30	30	29	12.6667	21.6667	10	10.6667	8.6667	8	0	0	0	0	7.6667	30	30
																				fly 24	0	0	0	8.6667	14	23	21.3333	25.3333	25.3333	28.3333	28	29	30	30	30	22	12	8.3333	3	0	1.6667	0	0	0	4.3333	27	23.3333	30	28.6667
																				fly 25	0	0	1	10.6667	22	22	25.6667	29.6667	24.3333	22	25.3333	27.3333	28.3333	30	30	29	26.6667	19.6667	8	12	2	0	0	0	0	6	26.3333	29.6667	30
																				fly 26	1.6667	8	18.6667	21.3333	29.3333	29	24	22.6667	24.6667	26.3333	29	29	25.6667	26.6667	26.3333	30	30	30	30	14.3333	13.3333	1.6667	0	4	0	9.6667	28.3333	30	30
																				fly 27	0	2	8.3333	18.6667	21.3333	29	30	26.6667	28.6667	30	30	30	30	30	26.6667	27	23.3333	23	8.3333	7.3333	10.6667	6.3333	3	1.6667	4.6667	28.6667	30	30	29.6667
																				fly 28	0	0	0	0	0	3.3333	18	21	18.3333	24.6667	16.6667	24.6667	27.6667	30	30	28	18.6667	11	8	0	0	0	0	0	1.6667	13.3333	21	23.3333	24
																				fly 29	0	0	2.3333	8	4	14.3333	24.3333	23.3333	28	24.3333	26.3333	30	30	30	30	23.3333	19.3333	13	19	12.6667	4.6667	6	0	0	8.6667	27	27.6667	30	29.6667
																				fly 30	0	8	14.6667	21.3333	24	26	28	28	30	30	30	30	26	30	30	29.6667	30	22.6667	20.3333	15.6667	9.6667	9.6667	2.3333	0	0	6.3333	27.6667	30	30
																				fly 31	0	0	0	0	12	20	20.6667	23.6667	21.3333	29.3333	30	30	26.6667	23	26.6667	17.6667	6.3333	7.6667	8	0	0	0	0	0	0	0	0	14.3333	23
																				fly 32	0	0	1.6667	8.6667	21.6667	27.6667	24.3333	30	28.3333	29.6667	29.6667	29.6667	30	29	29.6667	29.6667	22.3333	18.3333	15.6667	0.33333	3.3333	2	0	0	12	29.6667	29.6667	29.6667	29.3333
																				fly 33	0	0	0	1.3333	13.6667	20	21	26.6667	30	23.3333	26	30	30	30	30	30	22	9.3333	10.3333	3.3333	3.3333	2.3333	0	0	4.6667	29.3333	30	30	29.3333
																				fly 34	0	0	0	3.6667	7.6667	25.6667	24.6667	22.6667	27.3333	26.3333	24.6667	29.6667	29	30	30	30	30	29	16.6667	18	8.6667	10	0	0	0	0	16.3333	22	21
																				fly 35	0.33333	0	0.66667	15	16.6667	28.6667	22	24	27.6667	30	30	30	30	30	30	22.3333	14	4	3	0	4	0	0	0	5	15.6667	24	28.3333	28.3333
																				fly 36	0	0	2.6667	17	25.6667	19.3333	25	28.3333	29	28	30	29.6667	26	30	30	30	30	16	12	3	0.33333	1.6667	0.33333	1.6667	12.6667	30	30	28	27
																				fly 37	0	0	0	5.6667	19	28.3333	28.3333	30	26.6667	25	28.3333	27.6667	27	27	27	28.6667	26.6667	19	7.6667	5.6667	2.3333	0	0	0	3.3333	29.3333	30	22.3333	26
																				fly 38	0	0	5.3333	9.6667	23.3333	25.3333	25.3333	28.6667	24.3333	23.6667	28.3333	24.6667	30	30	30	30	25.3333	27.3333	22.6667	12.3333	15.3333	3.6667	0.66667	1	0	9.6667	30	30	30
																				fly 39	0	0	0	10	19.3333	24.3333	28.6667	30	29.3333	30	29.6667	29	30	30	30	28.6667	9.3333	4.6667	15.3333	12.3333	8.6667	0	0	0	0	0	12.3333	28.3333	30
																				fly 40	0	0	1.6667	20	27.3333	24.3333	25	23	28	20.3333	24.6667	29.3333	30	30	30	29	30	30	20.3333	20	10	5.6667	2	0	0	10	27.3333	27.6667	29.6667
																				fly 41	0	0	0	3.6667	17.6667	27	23.6667	24.3333	27.6667	22.6667	29	27.3333	28	30	27.3333	29.6667	25.6667	12	5	2.3333	0	0	0	0	8.6667	21.3333	28	30	24.6667
																				fly 42	0	0	1.6667	0	4	9	15	18.6667	24.3333	23.6667	24.3333	29.6667	27	30	30	27.3333	21.3333	16	10.3333	9.3333	2	0	0	0	3.6667	29	27.6667	27.6667	29.6667
																				fly 43	0	2	8	15.6667	27.6667	25.3333	23.3333	29	28	29.6667	26.3333	26.3333	29.3333	27.6667	30	28.3333	29	26.3333	26.6667	18.3333	22.3333	3	0	0	12.3333	28.3333	29	29	28.6667
																				fly 44	0	0	0	4	19	22	22.6667	29	24.3333	22.6667	29.3333	30	30	30	30	30	30	30	30	25.6667	10.6667	19	2.6667	0	0	7.3333	21.6667	29	30
																				fly 45	0	0	1	13.6667	23.6667	24.6667	22	26.3333	28	27.6667	30	30	30	30	30	25.3333	21.6667	7	8.6667	5.3333	1.6667	2	0	0	0.33333	22.3333	26	28.3333	29.3333
																				fly 46	0	0	0	5	19.3333	25	26.6667	26.3333	25.6667	26	27	29.6667	30	30	30	30	25.3333	19	6.3333	2.6667	0	0	0	0	2.3333	29.6667	30	30	30
																				fly 47	0	0	1.6667	0	4	7	15.6667	22.3333	29	27.3333	27.6667	30	26.6667	28	22.3333	24.3333	23.6667	14.3333	7.3333	9.6667	7	0	0	0	0	6	27.6667	30	28.3333
																				fly 48	0	0	0	0	0	0	1.6667	7	4	13.6667	23.6667	16.6667	23	13.3333	9.3333	10.6667	12	5.3333	5	0	0	0	0	0	4.3333	17.6667	21.6667	14.3333	21
[truncated: 19 more columns]

## Sheet: S5B Fig
	S5B Fig		Sleep (min)				Latency (min)				P[doze]				P[wake]						bin 1	bin 2	bin 3	bin 4	bin 5	bin 6	bin 7	bin 8	bin 9	bin 10	bin 11	bin 12	bin 13	bin 14	bin 15	bin 16	bin 17	bin 18	bin 19	bin 20	bin 21	bin 22	bin 23	bin 24	bin 25	bin 26	bin 27	bin 28	bin 29
			inc1;VT30559-Gal4/+	inc1;UAS-PKA.R1GG/+	inc1;VT30559>PKA.R1GG		inc1;VT30559-Gal4/+	inc1;UAS-PKA.R1GG/+	inc1;VT30559>PKA.R1GG		inc1;VT30559-Gal4/+	inc1;UAS-PKA.R1GG/+	inc1;VT30559>PKA.R1GG		inc1;VT30559-Gal4/+	inc1;UAS-PKA.R1GG/+	inc1;VT30559>PKA.R1GG		inc1;VT30559-Gal4/+	fly 1	0	0	0	0	0	0	0	3.3333	0	0	0	0	5.6667	1.6667	0	0	4	2	0	0	0	0	0	0	0	0	1.6667	0	0
		fly 1	26.3333	407.667	530.333		318.667	57	46.3333		0.21002	0.30265	0.42302		0.6656	0.3084	0.287			fly 2	0	0	4.3333	4.6667	0.66667	3.3333	0	3.3333	0	5.6667	6.3333	4.6667	0	3.3333	0	1.6667	0	0.66667	3	5.3333	0	0	0	0	0	0	0.66667	3	0
		fly 2	61.6667	520.333	795.667		120.667	58	40		0.22318	0.30641	0.47924		0.51992	0.25105	0.19543			fly 3	0	0	0	0	0	1.3333	4.6667	9	7.3333	11	17.6667	16	20.3333	15.3333	15.6667	9.6667	9.3333	15.6667	7.3333	7.3333	3.3333	1.3333	0	0	2.6667	26.6667	20	23.3333	24.3333
		fly 3	546.667	202	168.333		29	72.3333	295.333		0.37518	0.11567	0.37029		0.26376	0.33513	0.52179			fly 4	0	0	0	0	0	0	2	1.6667	0	4.6667	4	3.6667	8	8.6667	9.3333	5.6667	13.3333	7.3333	5.6667	3.6667	2	0	0	0	0	6	15.3333	15.3333	21
		fly 4	271	569.333	200.333		54.6667	25	229.667		0.41897	0.31967	0.31043		0.38805	0.22299	0.44558			fly 5	2	13	8.6667	27	26	26.3333	27	21.6667	20.6667	29.6667	24	26.3333	23.6667	30	21.6667	26.3333	19.6667	16.6667	6.3333	9.3333	7	7.6667	0	0	0	0	0	3	0.66667
		fly 5	429.667	80	209		133.333	170	304		0.28621	0.22397	0.29922		0.28938	0.5868	0.43955			fly 6	1.6667	0.33333	3	0	3.3333	1.6667	2	3.6667	1.6667	2	7	4	9.6667	4	2.6667	3.3333	7.6667	2	4	0.33333	4	6.3333	0	0	0	0	0	0	0
		fly 6	74.3333	310.667	37.3333		720	87	582		0.22374	0.28795	0.29332		0.55519	0.37822	0.62899			fly 7	6.3333	13	16	24.3333	26.3333	22.3333	19.6667	21.3333	28.6667	26.3333	23.6667	21	22	21.6667	27.6667	22.3333	16.3333	22.6667	18	21.6667	10	8	5.3333	4.3333	0	7.6667	21.6667	17.6667	11
		fly 7	776	486	302		51	95.6667	90		0.53397	0.12371	0.30919		0.20725	0.17116	0.37001			fly 8	0	0	0.66667	6	8.6667	13.6667	5	13	21.3333	20.6667	13.3333	18	26	18	13.3333	15.6667	3.3333	6	6	2	0	0	0	0	0	4	10	12	11
		fly 8	337	62	796.667		68.3333	208	39.3333		0.28755	0.11306	0.37446		0.32317	0.54063	0.16179			fly 9	0	0	4.3333	18.3333	9.6667	20	23.3333	29.3333	18	22.3333	26.3333	18.6667	19.6667	24.6667	28.6667	29.3333	22.6667	17.3333	14	11.3333	1	0	0	0	0	4	15.3333	25.6667	29.6667
		fly 9	615	285.667	242.333		68.3333	115.667	349.667		0.25408	0.26791	0.15607		0.18665	0.37547	0.3941			fly 10	4.6667	15	15.6667	11.6667	18	22	23.3333	19.6667	26.3333	15.3333	9	28.6667	28.3333	21.3333	20	27.6667	24	14.6667	22.3333	6	19.6667	9.6667	11	3.6667	0.33333	11	21.3333	29	29
		fly 10	696	778.667	407		28	19.6667	106.667		0.51547	0.39455	0.45087		0.21394	0.16482	0.3526			fly 11	1.3333	3.3333	5.6667	8	18.6667	6.6667	5	3.3333	13.6667	12.3333	4	15	5	11.6667	14	10	4	5.6667	8	3.6667	4.3333	0	2	2.3333	0	0	2.6667	5.6667	10
		fly 11	212.333	468.667	97		107.667	35.3333	720		0.22634	0.24926	0.20837		0.41805	0.25686	0.5801			fly 12	2	9.3333	7	6.3333	3	5.6667	2.3333	10	9	8.3333	16.6667	16	12.3333	3	10.3333	3.6667	1.6667	2.3333	0	3.3333	0	0	0	0	0	0	2.3333	5.3333	7
		fly 12	149	411.333	642.667		103.667	88	18.6667		0.22203	0.23912	0.31037		0.48117	0.28451	0.19364			fly 13	0	0	6.6667	4.6667	17	18	20	19.6667	24	18.3333	22.6667	26.6667	27.3333	29	27	21.3333	14	13	8.6667	7.3333	8	3.3333	0	0	0	19.6667	18.6667	14.3333	16.3333
		fly 13	653.333	26	412.333		37	444	58.3333		0.40885	0.27637	0.27898		0.23166	0.66296	0.28806			fly 14	24.6667	23.3333	22.6667	22.6667	24.3333	21	19.6667	22	23.6667	23.3333	22.6667	20.3333	22.6667	25.6667	18.3333	19.3333	23.3333	23.6667	22.3333	15.3333	19.6667	20	15.3333	12	3.6667	15	21	20.6667	17.6667
		fly 14	891.667	168.333	550		23.6667	166	72		0.40665	0.11081	0.57736		0.14596	0.34119	0.30134			fly 15	7	9	3	5.6667	9.3333	13.6667	13.6667	14.3333	16.6667	14.3333	17	24.6667	12.3333	18	20.3333	13.3333	14	13	11	13.6667	4	6.6667	1.6667	0	0	0	0	0	5.6667
		fly 15	348.667	628	128.333		146.333	74.6667	334		0.46396	0.25473	0.34145		0.35823	0.19025	0.50614			fly 16	1.6667	2.6667	1.3333	1.6667	3.3333	2.3333	2	0	4	0	4	5.6667	9	1.6667	8.6667	3.3333	3.3333	1.6667	1.6667	4.3333	0	2	0.33333	3	0	0	0	0	2
		fly 16	103.333	98	969.333		201	127	32.3333		0.39313	0.20263	0.52657		0.51338	0.5276	0.12876			fly 17	4.3333	2	0	5	0.33333	6	0	5.6667	0	3	4	3.3333	4.6667	6	6.3333	7	2	1.6667	4.3333	1.6667	2	2.3333	2	0	8.3333	20	23.6667	26.3333	22.3333
		fly 17	333	150.667	465		18.3333	130.333	44.6667		0.449	0.37766	0.35058		0.39026	0.50583	0.29519			fly 18	7.6667	10.3333	7	13	12	14.3333	12	3.6667	16.3333	19	22	23.3333	15	17	24.3333	8.3333	22	23	22.3333	10.3333	13.3333	11	3.3333	4.3333	2.3333	13.6667	27.3333	30	30
		fly 18	648.667	123.333	168.667		47.6667	48.3333	176		0.49562	0.18798	0.35029		0.22986	0.52886	0.51747			fly 19	4	4.3333	7.3333	9.6667	11	8	15.3333	15.3333	12.6667	11.3333	11.3333	10.3333	15.6667	7	12.6667	14.6667	18.6667	14.3333	7.6667	15	13	3.6667	1.6667	0	0	5	1	2.3333	2
		fly 19	348.667	90.3333	439		50	70	77		0.45568	0.12056	0.50839		0.37695	0.4856	0.31131			fly 20	3.3333	13	4.3333	9	9.6667	22.3333	18.3333	21	21	20.3333	20.3333	24	19.6667	27.6667	22.6667	11.6667	16	23.3333	17	18	13.3333	12.6667	9	2	0.66667	13.6667	18.3333	16.6667	23.3333
		fly 20	764.667	224	203.667		36.3333	127.667	121		0.47495	0.44857	0.38155		0.19784	0.47075	0.44605			fly 21	2	11	9.3333	9.6667	14	17	12.3333	17.3333	16	16	18	16	16.3333	20.3333	19	17.3333	15.6667	14.3333	15.6667	10.3333	10	3.3333	3.6667	1.6667	1.6667	10.6667	26	27	20
		fly 21	495.333	378	398.333		38.3333	80.6667	136		0.40683	0.26166	0.46346		0.28507	0.31073	0.3519			fly 22	4.3333	15	14	3	8.3333	8.6667	10.3333	11.3333	21.6667	13	11	19.3333	19	16.3333	15	16.6667	14	10.6667	3.6667	5.3333	5.3333	7	3.3333	0	0	4.3333	20	15	10.6667
		fly 22	341.667	39	770		73.3333	720	48		0.45662	0.19904	0.61352		0.37693	0.63438	0.20644			fly 23	0	4.6667	15.3333	16.3333	19.6667	22	22	20	22	24	22.6667	19.6667	19.6667	25.6667	21.3333	15.3333	15.3333	14.3333	17.3333	11.6667	11.3333	10.3333	2	0	0	6	15	24.3333	15
		fly 23	663	360.667	346.333		53	38.6667	409.333		0.49903	0.20501	0.4636		0.23751	0.29481	0.39354			fly 24	0	2	0	0	4	7.3333	0	0	1.6667	4.3333	1.6667	5.3333	6.6667	1.3333	2.6667	8.3333	7	0.66667	0	1.6667	0	1.6667	0	0	0	0	0	0	0
		fly 24	56.3333	20.6667	164.667		720	383	283.333		0.23117	0.21065	0.32633		0.58049	0.73748	0.45724			fly 25	11	14.6667	10.6667	7	15.6667	5.6667	14.3333	13.6667	13.3333	16.6667	12	14.6667	21	13	9.6667	11.3333	15	8	7.6667	9	6.6667	9.3333	2	3.6667	0	0	0	0	0
		fly 25	317.333	416	239.667		323	38.6667	41.6667		0.37284	0.20213	0.3307		0.38793	0.26385	0.39476			fly 26	7	10.6667	19	27.3333	27.3333	25.6667	25	20.6667	22.3333	23	29.3333	30	30	30	30	24.3333	21	24	21	11.6667	7.6667	6.3333	5.3333	2	0	2	27	30	30
		fly 26	848	257.667	24		59.3333	92.6667	647		0.4136	0.1522	0.15873		0.1414	0.33022	0.66275			fly 27	13	11.6667	11	14.6667	18.3333	11.6667	17.3333	16.3333	22.6667	22.3333	20.6667	17	24.6667	23.3333	24	27.3333	28	11	10.6667	12	14.6667	9.6667	12.6667	0	0	11.3333	30	30	30
		fly 27	618.333	211.333	338.667		45	68.6667	141.333		0.47897	0.23162	0.52833		0.24628	0.40774	0.39307			fly 28	18	20.6667	12.3333	15.3333	9.3333	14	26.6667	13	17.3333	9.6667	14	13.6667	14.3333	13.3333	17.3333	21.3333	19	15.6667	13.6667	15	19.6667	9.6667	15	8	2.6667	3.6667	5.6667	14.3333	19.3333
		fly 28	620.333	797	501.333		27.6667	17.6667	101.333		0.47182	0.35755	0.45977		0.24559	0.16918	0.30154			fly 29	0	0	0	0	0	0	0	0	0	0	0	1.6667	1.6667	0.66667	1.6667	0	1.6667	0	1.6667	0	0	0	0	0	4.3333	0.33333	0	0	0
		fly 29	13.6667	65.3333	152.667		254.667	111	60.6667		0.23922	0.1843	0.20268		0.71129	0.5766	0.48787			fly 30	9.6667	13.3333	19.6667	23.3333	24.3333	17.3333	17	23.6667	20.3333	29.3333	23	25	21.3333	15.3333	17.3333	15	22	22.6667	12	11	14.3333	5	8.3333	1.6667	6.6667	24	26.6667	23.3333	18.6667
		fly 30	804.667	93.6667	899.667		24.3333	261	35		0.45297	0.22326	0.36439		0.18696	0.55014	0.1228			fly 31	6	1.6667	1.6667	10.3333	11.6667	9	13.3333	13.3333	14.3333	7	18	12.6667	7.6667	7.3333	5.3333	8.6667	16.3333	2	9.6667	5	10.6667	7	4.6667	1.6667	0	10.6667	22.3333	21	14
[truncated: 65 more rows]
[truncated: 19 more columns]

## Sheet: S5C-S5E Fig
	S5C Fig		Sleep (min)							Latency (min)				P[doze]							P[wake]							Activity per active min
[truncated: 217 more rows]

[truncated: 1 more sheets: S6 Fig]
